# Supplementary material for: iTRAQ-based proteomics analysis on insomnia rats treated with Mongolian medical warm acupuncture
Source: Biosci Rep. 2020 May 7;40(5):BSR20191517. doi: 10.1042/BSR20191517 (PMC7953503; doi:10.1042/BSR20191517)
Supplement: Supplementary Tables S1-S8 [file BSR-2019-1517_supp.zip]

Archive with 9 entries (9 files):
- BSR-2019-1517.pdf
- Supplementary Table 1.xlsx
- Supplementary Table 2.xlsx
- Supplementary Table 3.xlsx
- Supplementary Table 4.xlsx
- Supplementary Table 5.xlsx
- Supplementary Table 6.xlsx
- Supplementary Table 7.xlsx
- Supplementary Table 8.xlsx
