# Supplementary material for: iTRAQ-based proteomics analysis on insomnia rats treated with Mongolian medical warm acupuncture
Source: Biosci Rep. 2020 May 7;40(5):BSR20191517. doi: 10.1042/BSR20191517 (PMC7953503; doi:10.1042/BSR20191517)
Supplement: Supplementary Tables S1-S8 [file BSR-2019-1517_supp.zip › Supplementary Table 1.xlsx]

## Sheet: Sheet1
Accession	Description	Coverage	Unique Peptides	Peptides	PSMs	AAs	MW [kDa]	calc. pI	C-1/REF	C-1/REF Count	C-1/REF Variability [%]	C-2/REF	C-2/REF Count	C-2/REF Variability [%]	C-3/REF	C-3/REF Count	C-3/REF Variability [%]	M-1/REF	M-1/REF Count	M-1/REF Variability [%]	M-2/REF	M-2/REF Count	M-2/REF Variability [%]	M-3/REF	M-3/REF Count	M-3/REF Variability [%]	W-1/REF	W-1/REF Count	W-1/REF Variability [%]	W-2/REF	W-2/REF Count	W-2/REF Variability [%]	W-3/REF	W-3/REF Count	W-3/REF Variability [%]	MY-1/REF	MY-1/REF Count	MY-1/REF Variability [%]	MY-2/REF	MY-2/REF Count	MY-2/REF Variability [%]	MY-3/REF	MY-3/REF Count	MY-3/REF Variability [%]
A0A096MKG1	Protein Chd9 (Fragment) OS=Rattus norvegicus GN=Chd9 PE=4 SV=1 - [A0A096MKG1_RAT]	97.14	1	1	1	35	4.04291	4.42432							0.704662	1								1.07737	1								1.10963	1								1.02567	1
A0A0G2JSW3	Hemoglobin subunit beta-1 OS=Rattus norvegicus GN=Hbb PE=1 SV=1 - [A0A0G2JSW3_RAT]	95.24	4	14	228	147	15.9552	8.07471	0.981838	34	9.31308	0.998074	46	10.4109	0.984293	36	15.8323	0.96258	34	10.5298	1.06572	46	8.43383	1.00216	36	4.33491	1.15091	34	10.2204	0.974937	46	5.07415	0.987688	36	8.69107	0.888602	34	12.7119	0.948994	46	11.1976	0.999202	36	5.23023
P11517	Hemoglobin subunit beta-2 OS=Rattus norvegicus PE=1 SV=2 - [HBB2_RAT]	93.88	3	14	183	147	15.9723	8.79248	1.02857	19	23.6683	0.906212	17	22.3329	1.02016	16	22.0648	0.978287	19	20.4972	1.08727	17	14.5642	0.957434	16	14.1044	1.12216	19	13.8911	1.02072	17	6.9999	1.02015	16	6.39103	0.874696	19	16.5757	0.952477	17	5.8765	1.06788	16	10.0866
P01946	Hemoglobin subunit alpha-1/2 OS=Rattus norvegicus GN=Hba1 PE=1 SV=3 - [HBA_RAT]	91.55	1	11	263	142	15.3188	7.97217	0.661084	2	9.45154	1.39156	2	0.830363	1.57949	2	39.8421	2.56253	2	23.4183	1.29705	2	5.24059	0.84027	2	20.1122	0.704515	2	27.5501	0.510119	2	9.20486	0.928826	2	11.7994	0.48565	2	31.9722	0.796742	2	4.04454	0.808615	2	16.4125
Q7M079	Calcium-binding protein 4 (Fragment) OS=Rattus norvegicus GN=Hsp90b1 PE=1 SV=1 - [Q7M079_RAT]	88.89	1	1	11	18	1.97688	4.00537	0.984543	4	6.91183	1.07523	3	5.52778	1.21402	4	16.0448	1.13956	4	9.6038	0.939654	3	4.73705	0.970406	4	4.38954	0.988168	4	6.86436	0.896865	3	0.692503	0.873711	4	6.45754	0.990049	4	6.33046	1.0651	3	1.73925	0.975601	4	3.16266
A0A0G2JSV6	Protein Hba-a2 OS=Rattus norvegicus GN=Hba-a2 PE=1 SV=1 - [A0A0G2JSV6_RAT]	88.73	1	11	258	142	15.2748	8.30908	1.0712	1								0.871563	1								1.23122	1								0.774723	1
P02401	60S acidic ribosomal protein P2 OS=Rattus norvegicus GN=Rplp2 PE=1 SV=2 - [RLA2_RAT]	88.7	6	6	14	115	11.6849	4.53857	0.987732	6	14.0786	0.926197	5	17.8728	1.04508	3	12.1086	0.907736	6	28.1475	0.87951	5	3.72155	1.0611	3	5.64065	1.06151	6	18.1969	1.1659	5	15.7146	0.850695	3	7.26375	0.880442	6	2.93931	0.966786	5	22.166	1.03864	3	0.278395
Q6PCU3	Aldoc protein OS=Rattus norvegicus GN=Aldoc PE=2 SV=1 - [Q6PCU3_RAT]	88.24	1	13	101	153	16.6365	8.11865	0.592436	1								3.05613	1								0.566228	1								0.398608	1
P05065	Fructose-bisphosphate aldolase A OS=Rattus norvegicus GN=Aldoa PE=1 SV=2 - [ALDOA_RAT]	87.91	23	28	354	364	39.3273	8.08936	0.999934	120	10.2339	1.02034	111	14.4937	0.97347	93	28.9262	1.04399	120	20.8365	0.989317	111	9.88342	0.981953	93	11.2361	0.9579	120	10.6139	0.932297	111	13.476	1.0015	93	8.86851	1.00805	120	9.78521	1.0355	111	14.5437	1.02261	93	9.64353
Q45QK2	Guanine nucleotide binding protein gamma 10 (Fragment) OS=Rattus norvegicus GN=Gng10 PE=2 SV=1 - [Q45QK2_RAT]	87.8	3	3	17	41	4.34418	6.30322	0.990231	6	21.3878	1.04761	5	6.43434	0.954001	6	57.8158	1.03804	6	52.1866	0.932169	5	8.12624	0.982324	6	13.7049	0.975147	6	16.9307	1.03149	5	11.831	0.940938	6	16.0166	0.991459	6	15.3188	0.991814	5	10.948	1.01861	6	12.4809
P47942	Dihydropyrimidinase-related protein 2 OS=Rattus norvegicus GN=Dpysl2 PE=1 SV=1 - [DPYL2_RAT]	86.54	30	36	628	572	62.2386	6.37939	1.01706	168	9.61306	1.00858	175	7.95442	1.1109	172	17.6144	1.04686	168	14.9793	0.988226	175	10.8444	0.981335	172	10.3637	0.967279	168	8.01349	0.961755	175	9.81419	0.976611	172	8.3719	0.991637	168	9.15478	1.03433	175	11.1459	0.967833	172	8.29598
P48500	Triosephosphate isomerase OS=Rattus norvegicus GN=Tpi1 PE=1 SV=2 - [TPIS_RAT]	85.94	18	18	289	249	26.8318	7.23975	0.955111	97	12.2807	1.03994	97	13.6076	1.01693	93	46.4632	1.04579	97	21.2035	1.04041	97	11.2263	1.01134	94	14.9722	0.984992	97	12.2962	0.963934	97	10.5309	0.995676	94	9.58999	0.97839	97	8.71867	0.959364	98	16.9657	0.971617	94	11.6656
P04905	Glutathione S-transferase Mu 1 OS=Rattus norvegicus GN=Gstm1 PE=1 SV=2 - [GSTM1_RAT]	84.86	13	20	122	218	25.8971	8.19189	0.954579	30	10.9017	0.947955	25	11.2931	0.969929	18	34.7363	1.04208	30	20.4778	1.08373	25	12.4116	1.03834	18	12.7303	1.02177	30	9.63373	0.999628	25	10.1667	0.998947	18	10.497	0.938944	30	8.17185	0.953775	25	10.6118	0.961826	18	9.94979
B4F7C2	Tubulin beta chain OS=Rattus norvegicus GN=Tubb4a PE=1 SV=1 - [B4F7C2_RAT]	84.01	7	27	936	444	49.5539	4.88135	1.02927	67	12.3155	1.01857	68	10.0569	0.81295	64	55.6363	0.893721	67	44.9532	1.08055	68	8.34791	1.13304	64	17.6098	1.0951	67	16.8796	0.9755	68	8.21959	1.00769	64	14.598	1.01054	67	10.4789	0.836219	68	18.7461	0.983335	64	9.19852
P50398	Rab GDP dissociation inhibitor alpha OS=Rattus norvegicus GN=Gdi1 PE=1 SV=1 - [GDIA_RAT]	83.89	25	31	245	447	50.5042	5.13525	1.01729	68	13.3372	1.00267	63	12.8875	0.972947	61	24.0731	1.01	68	16.5273	1.05127	63	10.2279	1.03874	61	9.65221	0.991508	68	11.2872	0.996408	63	9.77844	1.02422	61	7.91255	0.967354	68	8.56534	0.957571	63	15.5811	0.969413	61	9.01799
Q9QZI4	Carbonyl reductase isoform III (Fragment) OS=Rattus norvegicus GN=LOC100360507 PE=2 SV=1 - [Q9QZI4_RAT]	83.87	1	3	6	62	6.80336	5.0083				0.91819	1								0.928506	1								0.816717	1								1.34674	1
P69897	Tubulin beta-5 chain OS=Rattus norvegicus GN=Tubb5 PE=1 SV=1 - [TBB5_RAT]	83.11	5	27	916	444	49.639	4.89404	1.04796	37	9.47205	1.00368	42	11.7659	0.775297	44	52.402	0.89956	37	31.2812	1.07231	42	14.1676	1.00923	44	12.6125	1.0727	37	17.78	0.941828	42	10.8057	1.05241	44	13.8867	1.04301	37	9.65476	0.964868	42	22.9179	1.02597	44	9.08083
P85108	Tubulin beta-2A chain OS=Rattus norvegicus GN=Tubb2a PE=1 SV=1 - [TBB2A_RAT]	82.92	2	27	1056	445	49.875	4.89404	0.909915	7	19.1062	1.01829	11	15.8957	0.751916	8	15.3789	1.08267	7	23.3731	1.04436	11	24.3629	0.924121	8	12.2497	1.03686	7	9.78589	1.00717	11	7.69811	1.07538	8	11.3607	1.00418	7	11.9634	0.966855	11	25.5315	1.04967	8	15.2048
Q3KRE8	Tubulin beta-2B chain OS=Rattus norvegicus GN=Tubb2b PE=1 SV=1 - [TBB2B_RAT]	82.92	1	27	1046	445	49.9209	4.89404	0.926616	3	25.2637	0.936006	3	1.35736	0.833509	5	4.86783	0.848945	3	29.6025	1.05321	3	16.3639	0.934806	5	10.8002	1.01288	3	6.51322	1.03542	3	0.428947	0.979919	5	1.00722	1.17363	3	34.6095	1.01676	3	9.09215	1.11089	5	7.55906
P09117	Fructose-bisphosphate aldolase C OS=Rattus norvegicus GN=Aldoc PE=1 SV=3 - [ALDOC_RAT]	82.92	11	28	225	363	39.2592	7.12256	1.02799	34	18.5168	1.03442	29	9.95891	1.09977	32	21.5612	1.01253	34	12.1485	1.00341	29	8.59472	0.98528	32	11.9135	1.01186	34	8.00438	0.978086	29	7.45117	0.98153	32	9.58407	0.994955	34	7.16236	0.941106	29	12.3427	0.954957	32	6.9751
Q6P9T8	Tubulin beta-4B chain OS=Rattus norvegicus GN=Tubb4b PE=1 SV=1 - [TBB4B_RAT]	82.92	2	27	920	445	49.769	4.89404	1.00639	7	7.74589	0.968348	7	8.9537	0.894713	6	11.6822	0.959085	7	8.40883	1.02392	7	4.70875	0.94949	6	2.13098	1.00198	7	3.75092	0.991329	7	4.62151	1.11774	6	1.84704	1.02161	7	2.26448	0.998086	7	4.30205	1.03611	6	3.43572
P10111	Peptidyl-prolyl cis-trans isomerase A OS=Rattus norvegicus GN=Ppia PE=1 SV=2 - [PPIA_RAT]	82.32	3	15	150	164	17.8628	8.1626	1.02972	13	11.7644	0.928685	8	4.92886	0.983702	9	7.07042	1.21643	13	12.3337	0.951888	8	6.84903	1.08134	9	2.82688	0.903415	13	9.834	1.06446	8	4.1015	0.979453	9	2.82919	0.882031	13	6.74908	1.04146	8	8.8513	0.967456	9	3.19571
F8WFM2	Beta-soluble NSF attachment protein OS=Rattus norvegicus GN=Napb PE=4 SV=1 - [F8WFM2_RAT]	81.54	16	22	111	298	33.5355	5.46533	0.982428	33	11.5783	0.995737	29	8.62183	1.00465	26	20.0736	1.07573	33	15.5177	0.975404	29	7.86095	1.01541	26	8.67643	1.01285	33	7.79167	0.975931	29	10.4514	0.9765	26	10.0312	0.996614	33	6.06837	1.05665	29	10.1616	1.01094	26	6.40538
P11980	Pyruvate kinase PKM OS=Rattus norvegicus GN=Pkm PE=1 SV=3 - [KPYM_RAT]	81.54	6	41	490	531	57.7809	7.06396	1.0008	46	12.3055	0.998494	52	8.31041	1.04399	56	14.1299	1.06624	46	15.7745	1.03454	52	8.53598	1.07538	56	15.7905	1.00405	46	12.8901	0.979205	52	6.50753	0.967442	56	9.2955	0.976931	46	11.922	0.999317	52	11.7035	0.92038	56	9.27618
G3V8K2	Guanine nucleotide-binding protein subunit gamma OS=Rattus norvegicus GN=Gng3 PE=1 SV=1 - [G3V8K2_RAT]	81.33	6	6	19	75	8.29916	7.78174	0.897808	6	9.20729	1.03705	6	9.52437	0.836914	7	19.2654	1.17622	6	19.819	1.04665	6	2.85136	1.03435	7	5.30162	0.947846	6	8.64769	0.987467	6	9.84756	1.05135	7	15.9977	1.09044	6	11.5163	0.94326	6	11.4157	0.976834	7	17.2255
Q62950	Dihydropyrimidinase-related protein 1 OS=Rattus norvegicus GN=Crmp1 PE=1 SV=1 - [DPYL1_RAT]	80.77	27	31	273	572	62.1566	7.12256	1.04632	77	9.69635	0.974083	75	10.1511	1.10568	64	22.1515	1.00628	77	21.5875	0.962906	75	9.30722	0.938995	64	11.331	0.962632	77	8.42251	0.965063	76	10.2537	0.944987	64	8.74019	1.02102	77	8.91444	1.09448	76	11.0075	1.02192	64	7.31518
P08009	Glutathione S-transferase Yb-3 OS=Rattus norvegicus GN=Gstm3 PE=1 SV=2 - [GSTM4_RAT]	80.73	8	19	134	218	25.664	7.32764	1.07923	22	6.32549	0.949828	22	7.71613	0.911855	19	24.3662	0.911945	22	18.8316	1.01356	22	9.76676	1.00403	19	11.3749	1.04314	22	7.79032	1.11511	22	10.0275	1.02808	19	8.60312	0.962027	22	6.7705	0.947193	22	13.3298	1.00594	19	8.73852
Q6P7S0	Pyruvate kinase OS=Rattus norvegicus GN=Pkm PE=2 SV=1 - [Q6P7S0_RAT]	80.29	2	36	335	487	52.9024	7.82568	0.862939	4	4.91442	1.05216	4	8.88278	0.955906	5	2.58069	1.14622	4	7.76349	1.04571	4	6.11417	1.19337	5	9.11475	1.04154	4	6.74053	1.00966	4	6.68436	0.954256	5	3.71258	0.970476	4	3.47456	0.912299	4	16.1106	0.933211	5	8.54598
Q05982	Nucleoside diphosphate kinase A OS=Rattus norvegicus GN=Nme1 PE=1 SV=1 - [NDKA_RAT]	80.26	6	12	107	152	17.1818	6.32861	1.03816	16	11.3948	1.04814	14	15.3039	1.17025	15	25.9213	0.972084	16	19.7073	0.973522	14	8.46395	1.01828	15	16.0181	1.01076	16	5.1246	0.99268	14	9.09469	0.925573	15	9.35917	0.988165	16	11.217	0.990231	14	12.8294	0.982603	15	7.65752
Q9Z2L0	Voltage-dependent anion-selective channel protein 1 OS=Rattus norvegicus GN=Vdac1 PE=1 SV=4 - [VDAC1_RAT]	80.21	16	17	246	283	30.7366	8.54346	0.968553	83	8.64729	1.00548	78	8.70579	0.929298	81	27.7015	1.09225	83	16.9137	0.985166	78	6.77694	1.03395	81	10.5301	1.00821	83	9.6077	0.992848	78	8.65214	1.00177	81	8.40932	0.948449	83	8.66899	0.999542	78	13.2076	0.997152	81	7.02003
P39069	Adenylate kinase isoenzyme 1 OS=Rattus norvegicus GN=Ak1 PE=1 SV=3 - [KAD1_RAT]	79.38	17	17	61	194	21.5702	7.89893	0.914222	21	16.0226	0.901884	19	7.74721	1.07271	20	33.9671	1.03866	21	17.1891	1.04651	19	9.07709	1.0942	20	10.0586	0.949562	21	9.4665	1.09904	19	6.93836	0.85754	20	12.3621	1.04589	22	13.0901	0.948449	19	11.3139	0.994196	20	6.03239
O35244	Peroxiredoxin-6 OS=Rattus norvegicus GN=Prdx6 PE=1 SV=3 - [PRDX6_RAT]	79.02	19	19	144	224	24.803	5.93506	1.00903	49	18.2135	0.993299	45	13.4644	1.02432	50	18.6921	1.01437	49	23.8151	0.990068	45	11.0157	1.06982	50	8.49143	1.04692	49	13.6274	1.05032	45	12.2096	0.955418	50	9.36531	0.929844	49	9.90363	0.963813	45	11.7781	0.973599	50	8.13951
A0A097BVJ5	2',3'-cyclic-nucleotide 3'-phosphodiesterase OS=Rattus norvegicus GN=Cnp PE=2 SV=1 - [A0A097BVJ5_RAT]	79	31	34	433	400	44.8282	8.39697	0.940647	148	10.2826	1.01675	129	9.45798	0.976988	131	30.6961	1.00992	148	19.2271	1.03346	129	9.37024	0.984635	130	12.6041	1.03385	148	11.6542	0.921363	129	10.9425	1.03386	131	9.4839	1.01529	148	9.44414	1.01018	129	14.7528	0.991134	130	8.7115
P37805	Transgelin-3 OS=Rattus norvegicus GN=Tagln3 PE=1 SV=2 - [TAGL3_RAT]	78.89	12	15	105	199	22.4862	7.32764	0.966028	27	17.7772	1.01314	28	12.0644	0.895874	28	27.2389	1.04551	27	18.5097	1.04869	28	8.27805	1.09013	28	9.86872	1.05995	27	10.3362	1.00858	28	11.1736	0.997082	28	8.61038	0.945464	27	9.33947	0.930697	28	14.0691	0.999063	28	4.61874
P29419	ATP synthase subunit e, mitochondrial OS=Rattus norvegicus GN=Atp5i PE=1 SV=3 - [ATP5I_RAT]	78.87	5	7	62	71	8.24948	9.34912	1.03797	21	13.4246	0.938707	18	5.7593	1.05479	20	19.9872	0.96128	21	19.5866	1.00413	18	9.79585	0.978872	20	10.6357	1.00084	21	8.29181	0.980487	18	5.18417	0.956801	20	9.20821	0.995644	21	7.49275	1.09355	18	4.65844	1.00747	20	4.85649
P50554	4-aminobutyrate aminotransferase, mitochondrial OS=Rattus norvegicus GN=Abat PE=1 SV=3 - [GABT_RAT]	78.8	29	30	288	500	56.4194	7.92822	1.01569	93	11.3822	0.992825	89	9.14267	0.894351	97	35.072	0.881315	93	35.3811	1.06019	89	11.2315	1.03809	98	12.8396	1.06158	93	17.3627	1.00163	89	9.25238	1.07277	98	9.76443	1.0332	93	9.08624	0.931968	89	19.3194	0.989959	98	8.23672
P35332	Hippocalcin-like protein 4 OS=Rattus norvegicus GN=Hpcal4 PE=2 SV=2 - [HPCL4_RAT]	78.53	10	13	61	191	22.231	4.84326	1.08132	21	12.117	0.937546	16	11.1078	0.799604	16	43.0832	1.01511	21	17.9344	1.01276	16	6.62023	1.0742	16	8.43023	1.05363	21	11.7583	1.06542	16	8.11315	0.950031	16	8.05202	0.949977	21	6.84754	0.984019	16	14.8075	1.06417	16	8.09296
A0A0H2UHV6	Calcineurin subunit B type 1 OS=Rattus norvegicus GN=Ppp3r1 PE=4 SV=1 - [A0A0H2UHV6_RAT]	78.13	10	10	74	160	18.1961	4.91943	1.0018	24	20.7284	0.961708	24	19.5024	1.084	26	36.6935	0.908755	24	14.2523	0.994315	24	12.6035	1.07345	26	14.7601	0.9989	24	9.59241	1.02665	24	9.39922	0.933617	26	11.2783	1.04412	24	7.70629	1.06913	24	7.52867	1.027	26	11.0763
P07335	Creatine kinase B-type OS=Rattus norvegicus GN=Ckb PE=1 SV=2 - [KCRB_RAT]	77.95	21	21	455	381	42.6983	5.66846	0.965535	154	10.1336	1.03749	157	9.38771	1.00355	143	29.1904	1.03489	154	15.9017	0.996963	158	11.6226	1.02855	143	11.5801	1.01296	154	11.7767	0.96711	157	9.84599	0.986455	143	11.83	0.989793	154	7.95364	0.99617	158	11.4811	0.984303	143	9.17322
P62959	Histidine triad nucleotide-binding protein 1 OS=Rattus norvegicus GN=Hint1 PE=1 SV=5 - [HINT1_RAT]	77.78	7	7	41	126	13.7681	6.87354	1.0533	14	8.56513	0.913181	14	8.45149	1.08899	13	21.2105	1.16167	14	25.3364	0.971265	14	9.40553	1.04963	13	13.3852	0.921576	14	12.4197	1.06519	14	9.29456	0.987519	13	5.64986	0.890974	14	12.7375	1.03712	14	14.351	0.909054	13	13.1566
P50399	Rab GDP dissociation inhibitor beta OS=Rattus norvegicus GN=Gdi2 PE=1 SV=2 - [GDIB_RAT]	77.75	27	33	200	445	50.5047	6.25244	1.00636	51	11.8188	0.96661	45	17.5628	0.976584	54	26.2564	0.9791	51	22.3633	1.03092	45	8.25794	0.970183	54	7.3658	0.974977	51	8.35728	0.99503	45	11.0462	1.01623	54	9.31685	1.00562	51	8.74657	1.02232	45	11.2195	1.00233	54	8.57206
P04642	L-lactate dehydrogenase A chain OS=Rattus norvegicus GN=Ldha PE=1 SV=1 - [LDHA_RAT]	77.11	21	25	222	332	36.4273	8.26514	0.968068	66	9.11208	1.00589	56	12.2678	0.943437	52	19.6719	0.98167	65	16.8304	1.02765	56	11.6586	0.99164	52	8.17037	0.958551	66	8.96971	0.962443	56	9.16267	1.00525	52	7.98971	1.05883	66	11.5491	1.05143	56	11.6258	1.02902	52	6.71113
P63039	60 kDa heat shock protein, mitochondrial OS=Rattus norvegicus GN=Hspd1 PE=1 SV=1 - [CH60_RAT]	76.96	39	39	405	573	60.9174	6.17627	0.979571	141	13.9148	1.00434	131	13.7584	1.03564	131	33.8715	1.04484	139	18.3436	0.978518	131	10.4427	1.03801	132	11.1321	1.03173	140	10.1573	1.02997	131	12.0994	0.952305	132	12.8798	0.941573	141	12.2681	1.00414	132	13.5326	1.01361	131	8.77981
P16617	Phosphoglycerate kinase 1 OS=Rattus norvegicus GN=Pgk1 PE=1 SV=2 - [PGK1_RAT]	76.5	16	32	305	417	44.51	7.89893	0.949629	45	13.2428	1.03034	51	8.83285	0.869996	49	45.8549	0.993562	45	17.3447	1.01682	51	10.8901	1.02845	49	14.6961	1.0196	45	11.7931	0.955669	51	8.76266	1.02177	49	13.2451	1.01522	45	8.30654	0.958239	51	15.4598	0.963101	49	12.6564
P61765	Syntaxin-binding protein 1 OS=Rattus norvegicus GN=Stxbp1 PE=1 SV=1 - [STXB1_RAT]	76.43	43	44	445	594	67.5259	6.96143	0.977295	155	9.26504	1.0364	145	11.7507	1.02313	142	24.1362	1.01247	155	26.0766	1.02688	145	9.71476	0.997727	142	10.4877	1.00984	155	9.88607	0.938957	144	8.90633	1.0122	142	11.0287	1.00633	155	10.3698	0.989963	145	16.4186	0.968119	142	11.3136
P02770	Serum albumin OS=Rattus norvegicus GN=Alb PE=1 SV=2 - [ALBU_RAT]	76.15	2	45	236	608	68.6861	6.48096	0.816106	3	7.41541	1.12352	6	10.8041	0.75049	4	45.7602	1.24731	3	1.14253	1.11181	6	12.6422	1.11384	4	6.42419	0.944136	3	2.99468	1.04318	6	6.14647	1.05418	4	16.1371	1.04432	3	3.82956	0.714397	6	28.8029	0.810598	4	7.70184
A0A0G2JSH5	Serum albumin OS=Rattus norvegicus GN=Alb PE=1 SV=1 - [A0A0G2JSH5_RAT]	76.15	2	45	227	608	68.7141	6.48096	0.761325	2	29.1157				0.703362	2	28.4454	0.803878	2	37.374				1.0655	2	38.7979	1.40772	2	0.560855				0.946846	2	9.43174	0.876281	2	2.27795				1.11307	2	29.7256
Q9Z1B2	Glutathione S-transferase Mu 5 OS=Rattus norvegicus GN=Gstm5 PE=1 SV=3 - [GSTM5_RAT]	76	15	16	63	225	26.6111	6.75635	1.02632	22	10.7423	0.893058	20	12.3017	0.977396	20	30.0856	0.812578	22	20.2917	1.07176	20	5.50641	0.948329	20	9.08729	1.0507	22	10.9954	1.12765	20	13.4468	1.06305	20	8.8567	1.07402	22	5.59502	0.963093	20	10.0299	1.03101	20	6.16354
P31044	Phosphatidylethanolamine-binding protein 1 OS=Rattus norvegicus GN=Pebp1 PE=1 SV=3 - [PEBP1_RAT]	75.94	11	11	123	187	20.7884	5.79541	0.956432	41	13.2118	1.01069	38	9.56175	1.23067	44	26.3884	1.22977	41	24.5618	0.959645	38	12.8918	1.04032	44	18.9572	0.952288	41	8.79904	1.03301	38	11.888	0.925644	44	7.88073	0.87234	41	14.282	0.996126	38	13.9425	0.893951	44	11.914
P47819	Glial fibrillary acidic protein OS=Rattus norvegicus GN=Gfap PE=1 SV=2 - [GFAP_RAT]	75.81	23	35	222	430	49.9266	5.43994	1.05524	52	10.3115	0.967447	62	11.2338	1.14963	66	17.8398	1.13477	52	15.861	0.943673	62	7.68337	1.02052	66	10.2547	1.00101	52	8.73021	1.12461	62	8.83208	0.906181	66	6.96804	0.873932	52	13.0647	0.947734	62	12.6582	0.958944	66	6.08061
P26772	10 kDa heat shock protein, mitochondrial OS=Rattus norvegicus GN=Hspe1 PE=1 SV=3 - [CH10_RAT]	75.49	9	9	62	102	10.8949	8.92432	1.03699	21	11.0163	0.873303	21	8.42809	1.32913	20	19.2352	1.35687	21	17.331	0.90353	21	6.6988	1.04584	20	9.53577	0.862342	21	12.2813	1.159	21	8.98322	0.777134	20	10.0948	0.747318	21	12.8779	1.05033	21	8.34713	0.942428	20	10.7283
B0BNA5	Coactosin-like protein OS=Rattus norvegicus GN=Cotl1 PE=1 SV=1 - [COTL1_RAT]	75.35	10	10	38	142	15.922	5.40186	1.08258	11	7.41435	0.949199	13	6.46932	1.04133	14	25.2032	0.915352	11	13.7238	0.987207	13	4.57642	1.02111	14	10.2202	0.984924	11	7.05572	1.06635	13	7.35742	0.936211	14	11.407	0.986822	11	3.55053	1.03318	13	6.01693	1.0378	14	12.2093
M0R5J4	Uncharacterized protein OS=Rattus norvegicus PE=3 SV=1 - [M0R5J4_RAT]	75.35	21	27	524	434	47.0452	6.3667	0.99342	125	12.8963	1.0082	123	11.0521	0.982734	116	33.1734	1.03837	124	13.1323	1.00492	123	10.3637	1.01227	117	11.033	0.987138	124	9.75326	0.975556	122	10.0556	0.974226	117	9.38443	0.996857	125	8.12473	0.989265	123	11.3813	1.00218	116	8.60397
P07936	Neuromodulin OS=Rattus norvegicus GN=Gap43 PE=1 SV=1 - [NEUM_RAT]	75.22	20	20	116	226	23.5893	4.70361	0.989488	44	10.8363	0.957528	39	14.1149	1.12912	33	15.7067	1.0845	44	15.1923	0.901331	39	8.47318	0.989006	33	9.1937	0.993783	44	12.4884	1.01448	39	11.6384	0.900697	33	6.89558	0.973434	44	10.7095	1.12653	39	11.7357	1.00261	33	7.31813
F1LXA0	NADH dehydrogenase [ubiquinone] 1 alpha subcomplex subunit 12 OS=Rattus norvegicus GN=Ndufa12 PE=1 SV=2 - [F1LXA0_RAT]	75.17	9	9	39	145	17.1667	9.70068	0.970802	14	7.78455	1.01619	11	5.22769	1.17426	14	29.0228	1.26503	14	15.9094	0.984145	11	7.57438	0.963202	14	10.7944	0.95114	14	6.89906	1.01258	11	6.31898	0.942163	14	5.91165	0.899574	14	10.1544	1.02063	11	9.31543	0.958146	14	6.57207
O88767	Protein deglycase DJ-1 OS=Rattus norvegicus GN=Park7 PE=1 SV=1 - [PARK7_RAT]	74.6	12	12	83	189	19.9614	6.771	1.02533	27	17.6773	0.969155	24	11.102	1.34876	32	28.5196	1.27749	27	25.3966	0.941051	24	9.92639	0.986202	32	10.758	0.936742	27	11.4737	1.04121	24	10.4675	0.876083	32	15.2201	0.84017	27	17.6212	1.08839	24	8.70215	0.857903	32	12.3748
A0A0G2K2E4	Peptidyl-prolyl cis-trans isomerase OS=Rattus norvegicus GN=LOC100911252 PE=3 SV=1 - [A0A0G2K2E4_RAT]	74.39	1	13	121	164	17.8107	6.90283				0.899215	1								0.79513	1								0.686958	1								1.63233	1
Q63362	NADH dehydrogenase [ubiquinone] 1 alpha subcomplex subunit 5 OS=Rattus norvegicus GN=Ndufa5 PE=1 SV=3 - [NDUA5_RAT]	74.14	9	10	57	116	13.4033	7.43018	0.935519	14	17.4016	1.04003	16	14.6173	0.831961	18	13.6574	1.01463	14	18.098	1.01063	16	8.35821	1.10637	18	11.1001	1.07856	14	11.139	1.04396	16	6.63144	0.996485	18	6.13192	0.922947	14	10.5915	0.905903	16	11.0432	0.976831	18	6.28935
G3V6H0	Protein LOC100363782 OS=Rattus norvegicus GN=LOC100363782 PE=4 SV=1 - [G3V6H0_RAT]	74.13	7	13	74	201	22.1632	5.73193	1.01288	12	12.9194	0.915596	11	16.5788	0.864777	13	42.0341	1.13794	12	5.16729	1.02772	11	11.2506	0.994238	13	15.7538	1.00713	12	6.55429	1.05931	11	7.63871	0.900436	13	7.66648	0.915432	12	5.57724	0.865726	11	6.83728	1.09622	13	6.77557
P67779	Prohibitin OS=Rattus norvegicus GN=Phb PE=1 SV=1 - [PHB_RAT]	73.9	15	15	87	272	29.8019	5.75732	0.98195	32	16.0092	1.02268	28	16.7314	1.08318	27	18.9174	1.0757	32	17.0424	1.00122	28	14.4691	0.99795	27	9.43415	0.983509	32	8.88922	0.994483	28	10.8123	0.978778	27	7.94714	0.901716	32	13.2956	0.970684	28	16.1595	0.989498	27	11.6716
P54921	Alpha-soluble NSF attachment protein OS=Rattus norvegicus GN=Napa PE=1 SV=2 - [SNAA_RAT]	73.9	13	19	92	295	33.1712	5.45264	1.02434	21	9.45129	0.963814	26	13.6838	0.987083	22	26.0925	0.987971	21	17.1177	0.977038	26	12.8252	1.02588	22	9.63317	1.00202	21	7.49038	0.998698	26	7.70448	1.01309	22	8.86292	0.959973	21	7.09319	0.952507	26	21.7936	0.992105	22	7.90676
A0A0G2K7W8	Histidine triad nucleotide-binding protein 3 OS=Rattus norvegicus GN=Hint3 PE=1 SV=1 - [A0A0G2K7W8_RAT]	73.85	7	8	25	130	14.308	5.52881	0.9959	7	9.99676	1.04331	8	19.954	1.17954	9	13.2393	1.00895	7	14.5762	0.977646	8	11.6786	0.934448	9	5.41779	1.00367	7	4.80741	1.00025	8	6.11248	0.916502	9	4.48743	0.999986	7	1.53004	0.969069	8	7.74048	0.947718	9	4.79698
P07323	Gamma-enolase OS=Rattus norvegicus GN=Eno2 PE=1 SV=2 - [ENOG_RAT]	73.73	21	25	353	434	47.1109	5.16064	0.973371	80	10.9103	1.02053	65	11.8337	0.931827	78	23.1259	1.09081	80	16.1994	1.06038	65	9.75242	1.04823	79	10.8392	0.987533	80	9.69189	0.976432	65	10.0231	1.00192	79	8.2497	0.961965	80	6.19445	0.977924	65	12.9724	0.984681	79	8.62736
G3V6D3	ATP synthase subunit beta OS=Rattus norvegicus GN=Atp5b PE=1 SV=1 - [G3V6D3_RAT]	73.72	27	27	504	529	56.3095	5.2749	0.971082	165	12.4359	1.01919	161	12.5691	1.09121	175	33.5536	1.1366	164	18.9735	0.938559	161	15.758	1.06543	175	18.1677	1.04459	166	13.2204	1.05137	161	11.1053	0.845829	175	12.6261	0.859255	165	15.6349	0.969737	161	23.9786	1.02585	176	12.5161
P19804	Nucleoside diphosphate kinase B OS=Rattus norvegicus GN=Nme2 PE=1 SV=1 - [NDKB_RAT]	73.68	4	10	89	152	17.2719	7.44482	1.07968	10	6.08559	0.984107	8	9.97851	0.792269	9	37.4557	0.935819	10	12.5486	1.00773	8	6.72709	1.08321	9	10.0211	1.05293	10	7.54904	1.02745	8	4.75251	1.02735	9	12.157	0.917186	10	5.66222	0.974883	8	7.39847	1.00257	9	7.17024
M0R660	Glyceraldehyde-3-phosphate dehydrogenase OS=Rattus norvegicus PE=1 SV=1 - [M0R660_RAT]	73.57	6	22	400	333	35.7601	8.25049	1.00479	82	12.3155	1.03461	69	10.3562	1.14801	74	18.3698	0.999757	82	23.19	1.01766	69	12.8896	0.987544	74	10.5227	0.955858	82	9.6902	0.950625	69	10.021	0.965555	74	9.3833	0.998819	82	7.92164	1.00916	69	11.2417	0.929726	74	10.4643
Q9WUC4	Copper transport protein ATOX1 OS=Rattus norvegicus GN=Atox1 PE=1 SV=1 - [ATOX1_RAT]	73.53	4	4	13	68	7.28769	7.23975	0.960598	4	14.3558	1.03094	5	3.38832	1.32028	4	15.6231	1.30771	4	14.1715	1.05898	5	0.431328	1.05939	4	4.99586	0.909294	4	3.5048	1.04115	5	3.90054	0.890659	4	8.0487	0.911961	4	6.76087	0.940453	5	9.46041	0.817443	4	2.01039
M0R809	Guanine nucleotide-binding protein subunit gamma OS=Rattus norvegicus GN=Gng4 PE=3 SV=1 - [M0R809_RAT]	73.33	4	4	24	75	8.39918	7.07861	1.21019	9	7.5184	0.906391	8	13.6223	0.989688	7	11.168	0.984304	9	3.47191	0.924512	8	4.34601	1.04753	7	3.85644	0.934456	9	5.66552	1.03268	8	4.01807	0.903676	7	6.16614	0.996822	9	5.49452	1.1158	8	2.54709	1.03398	7	1.87473
Q4QRB4	Tubulin beta-3 chain OS=Rattus norvegicus GN=Tubb3 PE=1 SV=1 - [TBB3_RAT]	73.33	10	26	701	450	50.3862	4.93213	1.01704	57	9.39342	1.01971	60	8.10911	0.896943	50	28.9495	0.950863	57	27.6296	1.00085	60	13.5783	0.957122	50	18.3624	0.984107	57	12.0291	0.982747	60	10.3866	1.02656	50	13.2235	1.01974	57	8.19105	0.983905	60	15.4752	0.984467	50	13.9461
P62762	Visinin-like protein 1 OS=Rattus norvegicus GN=Vsnl1 PE=1 SV=2 - [VISL1_RAT]	73.3	11	14	171	191	22.128	5.14795	1.02951	57	22.4308	0.956148	58	11.592	0.783327	48	36.7081	0.901507	57	31.3427	1.02586	58	7.10224	1.09534	48	11.0552	1.08101	57	10.6025	1.04764	58	8.25219	0.983473	48	8.09114	0.957884	57	7.43115	0.962437	58	7.11867	1.04957	48	5.98365
P62909	40S ribosomal protein S3 OS=Rattus norvegicus GN=Rps3 PE=1 SV=1 - [RS3_RAT]	73.25	16	16	57	243	26.6574	9.65674	1.05193	18	10.3914	0.945752	20	7.63934	1.21906	19	20.6021	1.08793	18	10.685	0.914091	20	9.93287	0.941242	19	6.88641	0.920249	18	8.32686	1.04157	20	6.82976	0.880007	19	11.0247	1.01003	18	6.98586	1.08597	20	9.74388	1.02589	19	6.26433
Q5I0D1	Glyoxalase domain-containing protein 4 OS=Rattus norvegicus GN=Glod4 PE=1 SV=1 - [GLOD4_RAT]	73.15	20	20	72	298	33.2465	5.2749	1.01675	22	19.0624	0.937162	27	15.0168	1.03029	23	23.6932	0.937895	22	12.4776	0.962401	27	7.30763	0.805222	23	12.327	1.07633	22	10.2668	1.0463	27	10.6832	1.09497	23	11.8476	0.931207	22	10.6484	1.12125	27	9.35509	1.0854	23	12.2152
B0BMW0	RAB14, member RAS oncogene family OS=Rattus norvegicus GN=Rab14 PE=1 SV=1 - [B0BMW0_RAT]	72.56	12	13	66	215	23.8819	6.21436	1.00789	17	8.57906	1.00202	21	9.40012	0.906293	18	34.9126	1.02315	17	14.5909	0.959178	21	11.5752	1.05861	18	9.99486	1.00059	17	15.186	1.01296	21	6.34015	0.939891	18	5.20091	0.956331	17	4.58764	0.990458	21	13.0661	1.04738	18	5.996
Q45QK6	Guanine nucleotide-binding protein subunit gamma (Fragment) OS=Rattus norvegicus GN=Gng2 PE=2 SV=1 - [Q45QK6_RAT]	72.55	3	3	33	51	5.66387	5.93506	1.07889	10	11.1432	0.936799	10	6.09746	1.21169	13	18.6524	1.10095	10	8.89828	0.973938	10	5.89744	0.951584	13	10.687	0.906267	10	5.67301	0.982707	10	5.74371	0.959054	13	2.66882	0.973709	10	6.22646	1.12314	10	8.04313	0.969908	13	3.60953
P60711	Actin, cytoplasmic 1 OS=Rattus norvegicus GN=Actb PE=1 SV=1 - [ACTB_RAT]	72.53	10	23	834	375	41.7097	5.47803	0.979555	215	11.5158	1.05238	199	9.41148	1.02732	193	16.2479	1.058	214	18.2825	1.02125	200	14.8296	0.975438	193	12.1373	0.968804	215	8.66577	0.920313	200	10.1911	1.01098	193	7.95574	1.01201	214	11.5065	1.00486	200	11.9841	0.988267	193	8.68857
Q9JHU0	Dihydropyrimidinase-related protein 5 OS=Rattus norvegicus GN=Dpysl5 PE=1 SV=1 - [DPYL5_RAT]	72.52	30	30	189	564	61.5012	7.07861	1.00877	64	11.1293	1.01303	64	12.1141	0.976291	61	37.6351	0.939023	64	24.7472	1.01441	64	6.93165	0.975952	61	12.2853	0.981224	64	9.59032	0.934093	64	9.77307	1.0025	61	11.2958	1.03761	64	10.9946	1.03711	64	12.5707	1.03291	61	6.92499
A0A0G2K0T6	Gamma-synuclein OS=Rattus norvegicus GN=Sncg PE=1 SV=1 - [A0A0G2K0T6_RAT]	72.36	8	9	33	123	13.0376	4.70361	1.00649	9	19.1844	1.0616	10	9.07127	1.27289	9	24.4786	0.949033	9	12.7778	1.00924	10	8.34278	1.06295	9	13.3733	0.994719	9	3.44149	0.933027	10	7.53551	0.963532	9	4.73856	0.965609	9	7.4573	1.00167	10	12.6445	0.830226	9	11.1846
P68035	Actin, alpha cardiac muscle 1 OS=Rattus norvegicus GN=Actc1 PE=2 SV=1 - [ACTC_RAT]	72.15	10	23	350	377	41.9919	5.38916	1.00748	51	10.1495	0.90928	38	19.6686	1.19521	35	29.3706	1.0459	51	13.2998	0.88672	38	18.4544	0.897074	36	11.8352	0.943683	51	7.07997	1.1438	38	32.7439	0.964465	36	11.8862	1.02433	51	9.51443	0.905282	38	33.1373	0.986822	36	10.3278
P19944	60S acidic ribosomal protein P1 OS=Rattus norvegicus GN=Rplp1 PE=3 SV=1 - [RLA1_RAT]	71.93	4	4	17	114	11.4907	4.32275	1.02515	5	8.21846	1.00014	5	5.08692	1.18889	7	22.7181	1.14901	5	1.33063	0.99689	5	3.96458	0.981893	7	13.1321	0.959304	5	12.3118	0.918377	5	3.46617	0.982132	7	2.24283	0.9112	5	10.5881	1.07066	5	2.24519	1.02448	7	4.9251
P13221	Aspartate aminotransferase, cytoplasmic OS=Rattus norvegicus GN=Got1 PE=1 SV=3 - [AATC_RAT]	71.67	24	25	138	413	46.3995	7.21045	0.99565	41	12.4878	1.05657	48	16.429	0.886712	48	26.3723	0.962234	41	21.9109	1.06516	48	8.11297	1.03517	48	10.9625	1.01836	41	11.2487	0.975258	48	8.5918	1.04169	48	5.8664	1.00812	41	7.95653	0.920143	48	13.7988	1.04332	48	5.67543
P62963	Profilin-1 OS=Rattus norvegicus GN=Pfn1 PE=1 SV=2 - [PROF1_RAT]	71.43	8	8	34	140	14.9475	8.27979	1.04515	13	9.12249	1.00693	10	7.3122	0.880574	11	24.9027	0.869992	13	40.8238	1.06259	10	3.23534	0.993124	11	9.9787	1.0203	13	10.4195	1.01815	10	8.0313	1.02547	11	12.741	1.04092	13	10.7228	0.927367	10	10.4708	1.0137	11	2.8132
Q5RJQ4	NAD-dependent protein deacetylase sirtuin-2 OS=Rattus norvegicus GN=Sirt2 PE=1 SV=1 - [SIR2_RAT]	71.43	19	19	149	350	39.2938	7.07861	0.976665	47	11.7561	1.05323	52	11.9693	0.903087	50	26.8061	1.00158	47	24.2689	1.03591	52	7.35839	1.04198	50	15.6369	1.02052	47	10.9759	0.962314	52	13.6416	1.00345	50	9.45948	0.990122	47	9.61937	0.975923	52	15.1054	1.01081	50	7.29119
Q6NYB7	Ras-related protein Rab-1A OS=Rattus norvegicus GN=Rab1A PE=1 SV=3 - [RAB1A_RAT]	71.22	6	12	80	205	22.6634	6.21436	0.999618	12	9.59404	0.967179	14	8.5654	1.12422	16	13.6314	1.0731	12	16.4408	1.03413	14	8.43295	1.03543	16	8.78494	0.985289	12	11.3464	1.00483	14	6.36605	0.948371	16	9.17656	0.96264	12	5.95954	1.00741	14	13.486	1.00439	16	4.58847
Q63560	Microtubule-associated protein 6 OS=Rattus norvegicus GN=Map6 PE=1 SV=1 - [MAP6_RAT]	71.11	57	57	257	952	100.423	9.43701	0.943217	98	14.545	0.984236	78	11.5126	1.14219	81	37.2256	1.14387	98	26.661	0.973	78	9.22265	1.127	81	10.5381	1.05635	98	11.863	1.06026	78	7.71981	0.829054	81	12.4172	0.858217	98	14.9541	0.947624	78	14.3278	0.949203	81	10.5685
Q5U3Y8	Transcription factor BTF3 OS=Rattus norvegicus GN=Btf3 PE=1 SV=1 - [Q5U3Y8_RAT]	70.99	6	7	18	162	17.6882	7.50342	1.04451	6	10.545	0.984532	6	12.1101	0.672063	5	36.0134	0.958517	6	13.1269	1.07984	6	8.96719	1.10592	5	8.76541	1.06251	6	6.75595	1.05617	6	8.9472	0.983891	5	16.1569	0.917487	6	9.15637	0.921896	6	15.4468	1.05404	5	3.56997
P14669	Annexin A3 OS=Rattus norvegicus GN=Anxa3 PE=1 SV=4 - [ANXA3_RAT]	70.99	22	23	81	324	36.3406	6.354	1.03811	24	7.85892	0.97523	27	8.17961	1.1863	28	34.4533	1.12968	24	19.6118	0.95475	27	10.9164	0.983943	28	10.634	1.00127	24	6.54919	1.07876	27	9.36289	0.96354	28	4.92294	0.896463	24	10.6929	1.04775	27	8.53168	0.93288	28	13.6767
Q68FS2	COP9 signalosome complex subunit 4 OS=Rattus norvegicus GN=Cops4 PE=1 SV=1 - [CSN4_RAT]	70.94	23	24	89	406	46.2607	5.84619	1.01412	30	8.15382	0.980914	26	10.3614	0.871675	28	50.7216	0.993727	30	24.7001	1.0208	26	11.6337	1.01475	28	12.0968	1.00217	30	11.5783	1.00193	26	8.44499	1.02168	28	5.93058	0.985245	30	5.38271	0.970776	26	13.4045	1.0225	28	11.4586
Q8R491	EH domain-containing protein 3 OS=Rattus norvegicus GN=Ehd3 PE=1 SV=2 - [EHD3_RAT]	70.84	14	30	104	535	60.7527	6.45557	0.992276	17	10.0606	1.05817	15	9.88064	1.05613	10	19.3944	1.12106	17	12.1731	1.00074	15	10.5987	1.06623	10	15.8351	1.00878	17	10.2579	1.03776	15	7.00998	0.884075	10	5.5481	0.925821	17	13.6683	0.894695	15	18.5718	0.998828	10	5.66591
Q6IRK8	Spectrin alpha chain, non-erythrocytic 1 OS=Rattus norvegicus GN=Sptan1 PE=1 SV=1 - [Q6IRK8_RAT]	70.11	2	169	937	2452	282.206	5.31299	0.953774	3	11.0354	1.1363	3	1.18762	0.709127	2	1.54735	0.845371	3	40.6526	0.98057	3	8.70043	1.09076	2	4.10977	1.08258	3	3.55017	1.05514	3	17.5918	1.08147	2	2.2169	1.07154	3	0.810126	0.930817	3	5.39611	1.03386	2	1.38156
Q6PEC0	Bis(5'-nucleosyl)-tetraphosphatase [asymmetrical] OS=Rattus norvegicus GN=Nudt2 PE=2 SV=3 - [AP4A_RAT]	70.07	8	8	30	147	16.9186	5.52881	0.960295	11	7.17796	1.0284	8	5.78433	1.21399	11	16.363	1.10946	11	10.1167	1.00352	8	5.52792	1.01144	11	5.04274	0.973802	11	6.36704	0.958013	8	14.9301	0.938075	11	8.42181	0.965534	11	4.63624	1.02832	8	8.2898	0.950454	11	5.40338
P84083	ADP-ribosylation factor 5 OS=Rattus norvegicus GN=Arf5 PE=1 SV=2 - [ARF5_RAT]	70	5	11	103	180	20.5166	6.78564	1.03105	21	9.33151	1.00167	19	9.29966	1.02595	13	6.17087	1.04657	21	4.91142	0.963659	19	7.97338	1.01421	13	6.30133	0.993511	21	6.257	0.998591	19	6.58592	0.936033	13	4.0777	0.955713	21	7.48368	1.04409	19	8.92634	1.05032	13	3.75721
A0A0G2K3Z9	Uncharacterized protein OS=Rattus norvegicus PE=4 SV=1 - [A0A0G2K3Z9_RAT]	69.85	11	13	79	199	22.1504	8.39697	0.963783	23	8.93746	0.968311	21	8.77599	0.872366	17	31.7758	1.0957	23	19.0196	1.00857	21	6.62093	1.053	17	5.95269	1.03462	23	4.25441	1.02281	21	8.94777	0.995602	17	7.91319	0.930527	23	11.9476	0.992173	21	8.48698	0.980942	17	9.33648
A0A0G2K1Y8	Spectrin alpha chain, non-erythrocytic 1 OS=Rattus norvegicus GN=Sptan1 PE=1 SV=1 - [A0A0G2K1Y8_RAT]	69.7	5	172	965	2498	287.526	5.35107	0.914039	11	10.2717	1.01411	12	8.21978	0.829821	13	28.0637	0.943981	11	5.57992	1.04553	12	8.35294	1.05635	13	2.78518	1.06204	11	7.01969	0.947115	12	7.1418	1.007	13	8.40199	1.01753	11	7.38885	0.987125	12	7.92466	1.01956	13	7.18325
M0R3X6	Carbonyl reductase [NADPH] 1 OS=Rattus norvegicus GN=Cbr1 PE=1 SV=1 - [M0R3X6_RAT]	69.68	1	16	59	277	30.5919	7.38623							0.808015	1								1.04798	1								1.13366	1								0.968408	1
Q62952	Dihydropyrimidinase-related protein 3 OS=Rattus norvegicus GN=Dpysl3 PE=1 SV=2 - [DPYL3_RAT]	69.47	20	25	265	570	61.928	6.49365	1.01404	66	7.05986	0.955708	51	9.04647	1.16408	49	16.3427	1.03175	66	16.5756	0.925961	51	9.90661	0.896279	49	13.5517	0.959709	66	6.74172	0.961249	51	8.92085	0.956163	49	5.58713	1.00225	66	9.56188	1.13433	51	13.3059	1.01397	49	8.11175
A0A0G2JTW9	Protein Hbb-b1 OS=Rattus norvegicus GN=Hbb-b1 PE=1 SV=1 - [A0A0G2JTW9_RAT]	69.39	1	11	111	147	15.9783	8.06006				1.04151	5	5.37772	1.53646	4	6.56126				1.08221	5	10.4932	0.87741	4	4.057				0.984038	5	4.18228	0.924188	4	6.3541				0.933159	5	18.358	0.865348	4	2.79384
Q9JKB7	Guanine deaminase OS=Rattus norvegicus GN=Gda PE=1 SV=1 - [Q9JKB7_RAT]	69.38	25	25	142	454	50.8687	5.71924	1.01972	52	9.37158	1.01886	43	7.97688	1.03947	47	31.9011	0.98688	52	20.7422	1.01568	43	7.41648	0.967193	47	9.24801	0.953134	52	12.1215	0.943825	43	9.32087	0.987646	47	10.0535	1.00477	52	8.26442	1.02779	43	9.08618	1.02163	47	7.28005
I7EFB0	Myelin basic protein transcript variant N (Fragment) OS=Rattus norvegicus GN=Mbp PE=2 SV=1 - [I7EFB0_RAT]	69.38	2	14	375	209	22.9255	10.272	0.893166	4	19.927	1.23039	3	1.55257				1.65175	4	29.0029	1.14753	3	10.9728				0.934613	4	9.76014	0.766573	3	6.46874				0.683067	4	5.54826	0.854406	3	12.362
A0A0G2JSV2	Carbonyl reductase [NADPH] 1 OS=Rattus norvegicus GN=Cbr1 PE=1 SV=1 - [A0A0G2JSV2_RAT]	69.31	1	16	60	277	30.6349	7.76709	1.08038	1		1.06192	1					0.958747	1		0.958677	1					1.05182	1		1.14964	1					0.908464	1		0.827791	1
O35077	Glycerol-3-phosphate dehydrogenase [NAD(+)], cytoplasmic OS=Rattus norvegicus GN=Gpd1 PE=1 SV=4 - [GPDA_RAT]	69.05	21	22	113	349	37.4282	6.59521	0.981511	35	14.5059	1.02644	39	9.06908	0.963868	30	29.5259	0.958156	35	25.148	1.01499	39	9.28396	1.00114	30	8.83828	1.01099	35	8.98553	0.920322	39	8.36877	1.08485	30	8.12729	1.03952	35	9.57475	1.06702	39	9.64087	0.974056	30	5.46371
Q5XIM9	T-complex protein 1 subunit beta OS=Rattus norvegicus GN=Cct2 PE=1 SV=3 - [TCPB_RAT]	68.79	30	30	190	535	57.4221	6.45557	0.995263	67	10.8179	1.0007	65	9.70179	0.886447	58	32.2784	1.02974	67	15.4191	0.990725	65	9.16214	1.02972	58	11.7329	0.989161	67	10.8785	1.00549	65	7.35918	1.01823	58	10.0691	0.977292	67	7.10127	0.993207	65	13.6562	1.0254	58	8.1618
P37996	ADP-ribosylation factor-like protein 3 OS=Rattus norvegicus GN=Arl3 PE=1 SV=2 - [ARL3_RAT]	68.68	10	10	36	182	20.4438	7.23975	1.00261	11	9.184	0.941184	11	9.19068	1.01205	14	19.94	1.05025	11	18.881	0.983815	11	12.1889	1.02909	14	4.89345	0.986549	11	10.0575	1.02489	11	15.0091	0.927239	14	10.4679	0.934264	11	10.2858	1.01348	11	8.94508	1.03773	14	4.28267
P62260	14-3-3 protein epsilon OS=Rattus norvegicus GN=Ywhae PE=1 SV=1 - [1433E_RAT]	68.63	16	18	274	255	29.1554	4.7417	0.975637	74	14.8643	0.982217	78	15.4846	0.987617	77	24.8488	1.05902	74	14.5216	0.958102	78	10.1004	1.0275	77	7.39943	1.02629	74	9.32104	1.0244	78	9.98264	0.927385	77	10.4702	0.948932	74	9.0412	1.04018	78	10.6699	1.02997	77	7.51875
P47727	Carbonyl reductase [NADPH] 1 OS=Rattus norvegicus GN=Cbr1 PE=1 SV=2 - [CBR1_RAT]	68.59	2	16	60	277	30.5589	8.06006	0.982946	1		1.058	2	16.0387	0.710187	1		0.925326	1		0.97763	2	2.65556	1.10689	1		1.12683	1		1.11227	2	8.86418	1.13156	1		0.936427	1		0.839702	2	12.0579	0.976366	1
Q5FVI4	Cell cycle exit and neuronal differentiation protein 1 OS=Rattus norvegicus GN=Cend1 PE=1 SV=1 - [CEND_RAT]	68.46	8	8	56	149	15.0339	8.96826	0.896504	19	14.3939	0.979141	22	12.2973	1.10461	15	42.4275	1.02067	19	13.5085	1.00836	22	8.96423	0.982501	15	10.8517	1.05452	19	3.60999	0.964013	22	7.42654	0.936961	15	8.92278	1.0223	19	6.41617	1.0432	22	10.7652	1.03306	15	11.7378
P60881	Synaptosomal-associated protein 25 OS=Rattus norvegicus GN=Snap25 PE=1 SV=1 - [SNP25_RAT]	68.45	14	15	83	206	23.3002	4.76709	0.884511	26	7.86509	1.04344	23	6.28208	0.866691	27	35.76	1.23897	26	22.0209	1.034	23	8.28812	1.11726	27	13.0121	1.00598	26	6.21069	0.960907	23	7.90211	0.947446	27	6.91458	0.938868	26	6.88153	0.986982	23	7.89829	0.988762	27	6.2199
A0A096MJL6	Phosphoglycerate kinase 1 (Fragment) OS=Rattus norvegicus GN=Pgk1 PE=1 SV=1 - [A0A096MJL6_RAT]	68.42	1	3	13	57	5.86403	5.90967	0.904997	1								1.07373	1								1.10619	1								0.924593	1
P62632	Elongation factor 1-alpha 2 OS=Rattus norvegicus GN=Eef1a2 PE=1 SV=1 - [EF1A2_RAT]	68.25	14	23	145	463	50.4223	9.02686	1.00644	33	6.95907	1.01392	26	9.73793	0.870636	26	21.2074	1.01097	33	25.4247	1.02661	26	10.3068	0.99426	26	15.888	1.01722	33	11.0483	0.973645	26	9.06334	1.02192	26	9.29639	0.986005	33	11.8839	0.970029	26	15.4404	0.985339	26	10.2308
A0A0G2KB63	Prohibitin-2 OS=Rattus norvegicus GN=Phb2 PE=1 SV=1 - [A0A0G2KB63_RAT]	68.01	18	18	75	297	33.1479	9.83252	1.03331	25	11.7593	1.00956	25	10.1764	0.881916	25	25.1133	1.0741	25	15.0835	0.983044	25	10.6299	1.07384	25	13.7194	1.00487	25	9.35808	1.0688	25	7.96429	0.892374	25	9.14391	0.882467	25	7.46856	0.974595	25	15.2143	1.049	25	8.28952
G3V8C4	Chloride intracellular channel protein OS=Rattus norvegicus GN=Clic4 PE=1 SV=1 - [G3V8C4_RAT]	67.98	13	15	46	253	28.6507	5.59229	0.994845	14	19.3408	0.96545	15	6.15348	1.07052	14	18.6096	0.927634	14	21.4924	1.0124	15	9.74342	0.988455	14	6.3679	0.989195	14	9.64576	1.01115	15	8.68369	0.966354	14	6.67093	1.01909	14	6.125	1.01276	15	9.32643	0.995962	14	6.83292
P45592	Cofilin-1 OS=Rattus norvegicus GN=Cfl1 PE=1 SV=3 - [COF1_RAT]	67.47	12	16	131	166	18.5207	8.08936	0.968786	28	11.126	0.971735	28	13.5435	1.06367	28	28.2991	1.08136	28	23.667	1.01223	28	11.322	1.01007	28	9.61966	0.980266	28	13.6395	1.05232	28	9.23867	0.932272	28	9.97908	0.929935	28	8.88074	0.965479	28	14.2602	0.964683	28	10.4737
A0A0A6YYM0	Long-chain-fatty-acid--CoA ligase 6 OS=Rattus norvegicus GN=Acsl6 PE=1 SV=2 - [A0A0A6YYM0_RAT]	67.45	36	37	164	722	80.9437	7.09326	0.977053	54	7.64592	1.00905	52	11.1027	1.05854	56	23.4641	1.00184	54	11.2041	1.01749	52	6.58336	0.951205	56	10.3448	0.958557	54	9.15743	0.94537	52	7.71435	1.02026	56	7.08676	1.03954	54	7.33104	1.03105	52	8.80545	0.995134	56	7.86427
P25113	Phosphoglycerate mutase 1 OS=Rattus norvegicus GN=Pgam1 PE=1 SV=4 - [PGAM1_RAT]	67.32	16	16	184	254	28.8139	7.18115	0.956403	69	9.26382	1.02767	65	9.106	1.05287	50	17.3889	1.11377	69	11.4257	1.0039	65	10.3416	0.958355	50	10.8465	0.984251	69	8.0216	0.985355	65	9.05106	0.948063	50	6.15726	0.984606	69	8.84029	1.03915	65	13.9583	0.992444	50	10.1626
P23565	Alpha-internexin OS=Rattus norvegicus GN=Ina PE=1 SV=2 - [AINX_RAT]	67.13	3	33	253	505	56.0816	5.22412	0.959371	6	24.5872	0.902599	7	4.63584	1.01436	5	16.6443	1.07363	6	10.5326	0.972023	7	8.57625	0.983958	5	13.4762	1.02625	6	4.40648	1.05703	7	3.55281	0.910747	5	9.99732	0.933733	6	2.42427	1.03511	7	3.21494	0.914191	5	8.54957
Q63011	Zero beta-globin (Fragment) OS=Rattus norvegicus PE=3 SV=1 - [Q63011_RAT]	67.12	1	10	94	146	15.8962	7.29834	0.985288	2	8.9434	0.885423	1		0.882992	1		1.091	2	8.27421	0.770872	1		0.892132	1		1.12063	2	4.46909	0.961454	1		0.917602	1		0.817867	2	5.06336	1.39101	1		1.2492	1
Q8K3X8	Heat shock factor-binding protein 1 OS=Rattus norvegicus GN=Hsbp1 PE=3 SV=1 - [HSBP1_RAT]	67.11	4	4	18	76	8.57921	4.31006	0.926594	8	12.1808	1.11539	5	13.8151	0.912175	5	6.61464	0.961917	8	10.6853	0.937477	5	4.79766	1.09554	5	6.37678	1.02037	8	3.88511	1.01093	5	8.11179	0.947222	5	10.7531	1.06456	8	5.98653	0.958521	5	12.2442	1.02507	5	0.838228
A0JN25	Microtubule-associated protein OS=Rattus norvegicus GN=Mapt PE=1 SV=1 - [A0JN25_RAT]	67.06	2	18	127	343	35.8743	9.43701	0.850987	4	10.2152	1.05223	4	6.4152	1.29925	3	11.2705	1.2637	4	25.7087	0.832002	4	3.17465	0.937069	3	2.16213	0.990075	4	10.9504	0.98183	4	2.72733	0.713763	3	10.2488	0.907056	4	4.68669	1.12344	4	3.12591	1.1226	3	1.39571
A0JN17	V-Ki-ras2 Kirsten rat sarcoma viral oncogene homolog OS=Rattus norvegicus GN=Kras PE=2 SV=1 - [A0JN17_RAT]	67.02	4	9	48	188	21.4809	8.11865	1.00205	5	3.55575	1.04454	4	5.32274	0.983036	4	4.92937	1.17716	5	3.00298	1.01787	4	6.12486	1.06089	4	7.18777	0.957284	5	3.95373	0.953224	4	4.02868	0.986131	4	2.68164	0.933442	5	6.81569	0.987416	4	2.54969	0.979644	4	4.29744
P08010	Glutathione S-transferase Mu 2 OS=Rattus norvegicus GN=Gstm2 PE=1 SV=2 - [GSTM2_RAT]	66.97	6	16	64	218	25.686	7.38623	0.921443	3	11.1986	0.829579	2	18.0976	1.08897	6	16.5987	1.06583	3	29.3714	0.879073	2	8.61301	0.989218	6	2.56345	1.1205	3	4.03005	1.36494	2	1.45431	1.08527	6	7.25934	0.944239	3	1.04902	0.920454	2	6.41953	0.980113	6	2.48095
P11598	Protein disulfide-isomerase A3 OS=Rattus norvegicus GN=Pdia3 PE=1 SV=2 - [PDIA3_RAT]	66.93	30	30	139	505	56.5877	6.21436	1.01679	49	8.90389	1.01055	45	9.45943	0.987126	45	33.0657	0.939702	49	15.3136	0.938082	45	8.6471	0.951243	45	9.83577	1.00333	49	8.05068	1.05651	45	8.5097	1.0303	45	8.94784	1.02863	49	6.96946	0.987263	45	9.35589	1.05824	45	5.25196
A1E252	Glial fibrillary acidic protein epsilon (Fragment) OS=Rattus norvegicus GN=Gfap PE=2 SV=1 - [A1E252_RAT]	66.88	1	12	44	160	18.5037	6.69775	0.817331	2	19.655	1.10243	2	11.96	1.30991	2	2.36664	1.20163	2	6.62252	1.01949	2	0.472718	0.921666	2	8.40865	1.19127	2	2.31619	1.04062	2	11.9419	0.983288	2	8.03218	0.807169	2	7.16948	0.828822	2	1.80654	0.898805	2	2.65187
Q05175	Brain acid soluble protein 1 OS=Rattus norvegicus GN=Basp1 PE=1 SV=2 - [BASP1_RAT]	66.82	1	12	121	220	21.7774	4.51318	0.97273	13	13.8629	1.05523	7	17.9668	1.50783	12	35.1693	1.28952	13	16.9559	0.878877	7	11.5228	0.951837	12	15.1888	0.923278	13	8.12971	0.978428	7	8.53018	0.8355	12	10.3728	0.894649	13	5.70415	1.11417	7	8.50244	0.969067	12	12.2872
D4ACB8	Chaperonin subunit 8 (Theta) (Predicted), isoform CRA_a OS=Rattus norvegicus GN=Cct8 PE=1 SV=1 - [D4ACB8_RAT]	66.79	32	32	155	548	59.5505	5.5415	1.02286	53	8.59089	1.00117	51	8.41024	0.956215	51	27.4668	1.0069	53	10.9379	1.00117	51	9.09763	0.988882	51	7.46334	0.965079	53	10.445	1.01258	51	7.30112	1.03457	51	8.05763	1.00072	53	6.43107	0.978307	51	13.9024	1.01198	51	8.37003
P20171	GTPase HRas OS=Rattus norvegicus GN=Hras PE=1 SV=2 - [RASH_RAT]	66.67	2	8	53	189	21.2846	5.31299	0.979317	5	7.24769	1.03336	2	7.96933	1.13394	3	5.40181	1.03681	5	5.06488	1.03122	2	0.815038	0.987092	3	1.5841	0.991347	5	7.47804	0.950378	2	13.5049	1.0033	3	0.416611	0.96652	5	13.1873	0.982146	2	3.73218	0.946972	3	8.38152
A0A0G2K1L8	Brain acid soluble protein 1 OS=Rattus norvegicus GN=Basp1 PE=1 SV=1 - [A0A0G2K1L8_RAT]	66.67	1	12	103	219	21.7064	4.51318	0.908027	4	9.90676	1.0109	6	18.5673	1.42603	4	9.23436	1.24063	4	9.41814	0.90443	6	11.7201	1.03277	4	11.9782	0.978512	4	8.22322	1.06762	6	9.75639	0.810474	4	11.2173	0.873135	4	8.60129	0.946301	6	16.757	0.874175	4	14.427
F1M779	Clathrin heavy chain OS=Rattus norvegicus GN=Cltc PE=1 SV=1 - [F1M779_RAT]	66.57	93	93	720	1675	191.438	5.69385	0.991526	239	11.7728	1.01885	241	10.8747	0.998689	237	27.4669	0.99052	238	20.8514	1.0574	241	10.299	0.987192	237	11.3072	0.990103	239	10.6786	0.95799	241	9.98363	1.05854	237	10.2321	1.02016	239	11.1653	0.965611	241	14.5443	0.965984	237	9.16104
P62815	V-type proton ATPase subunit B, brain isoform OS=Rattus norvegicus GN=Atp6v1b2 PE=1 SV=1 - [VATB2_RAT]	66.34	26	26	192	511	56.5149	5.80811	0.993786	62	11.2859	1.01652	69	13.6626	0.991907	61	21.4831	0.995386	62	14.6832	1.01745	69	9.44811	0.984306	61	10.1627	0.970373	62	10.0797	0.954854	69	8.11592	1.01148	61	7.98809	1.01373	62	8.21673	1.01911	69	11.081	1.01237	61	8.61026
O88975	N-ethylmaleimide sensitive factor NSF (Fragment) OS=Rattus norvegicus GN=Nsf PE=2 SV=1 - [O88975_RAT]	66.29	1	9	66	178	19.6003	6.04932				0.584698	1		0.711594	1					0.994987	1		1.11615	1					1.27112	1		1.00208	1					1.16305	1		1.07676	1
Q63228	Glia maturation factor beta OS=Rattus norvegicus GN=Gmfb PE=1 SV=2 - [GMFB_RAT]	66.2	7	7	24	142	16.7255	5.43994	0.855335	10	4.98662	1.09352	8	14.6057	1.10362	5	9.20177	1.32361	10	14.5703	0.94829	8	11.2861	0.953104	5	18.9111	0.910377	10	9.24504	0.947033	8	8.29596	0.886645	5	5.36025	0.931846	10	7.12338	0.955397	8	12.0997	0.957335	5	14.5039
P70621	Calcium/calmodulin-dependent protein kinase II gamma E-subunit (Fragment) OS=Rattus norvegicus GN=Camk2g PE=2 SV=1 - [P70621_RAT]	66.2	1	6	44	142	15.4837	5.49072	1.04963	5	6.23307	1.09539	4	5.63748	0.697232	3	6.79326	0.958564	5	14.1916	1.13951	4	5.87539	1.07738	3	0.102183	0.958126	5	2.2027	0.952473	4	17.5975	0.998778	3	4.88812	1.04205	5	12.2568	0.85791	4	13.5938	1.0543	3	21.8123
P02688	Myelin basic protein OS=Rattus norvegicus GN=Mbp PE=1 SV=3 - [MBP_RAT]	66.15	3	15	378	195	21.489	11.2388	0.706784	4	21.8873	1.30132	3	10.5656	1.45266	3	29.0303	2.15811	4	21.7506	1.25014	3	3.65712	0.956608	3	19.2164	0.743871	4	3.71625	0.644789	3	8.74142	0.819928	3	9.06656	0.617687	4	8.64624	0.839776	3	17.2146	0.798274	3	16.7046
Q3B7V5	Protein Rab2b OS=Rattus norvegicus GN=Rab2b PE=1 SV=1 - [Q3B7V5_RAT]	66.05	6	13	50	215	24.07	6.78564	1.03083	5	11.6848	1.13563	5	9.23321	0.961792	5	5.66836	0.960893	5	10.085	1.00077	5	14.7241	1.01003	5	7.71555	0.998382	5	2.34521	0.983532	5	2.56785	0.943967	5	4.07984	0.951943	5	0.947238	0.942518	5	13.531	0.982747	5	4.34716
P11348	Dihydropteridine reductase OS=Rattus norvegicus GN=Qdpr PE=1 SV=1 - [DHPR_RAT]	65.98	10	10	88	241	25.5359	7.81104	1.01897	30	13.6475	1.09282	27	15.1966	1.09997	31	50.3711	1.03047	30	21.7245	1.02238	27	7.06467	1.06167	31	13.4232	1.04955	30	8.13505	1.01563	27	10.9839	0.959261	31	15.2627	0.892442	30	9.60747	0.907731	27	10.7209	0.903153	31	8.00336
F1LX07	Protein Slc25a12 OS=Rattus norvegicus GN=Slc25a12 PE=1 SV=3 - [F1LX07_RAT]	65.95	28	33	217	655	71.8713	8.11865	0.997088	63	13.4263	1.02471	57	14.1689	0.788713	58	36.4906	0.981199	63	29.3446	1.02043	57	10.5886	1.05135	58	12.8059	1.03325	63	12.2785	0.984441	57	8.38708	1.06762	58	9.62062	0.991114	63	10.8229	0.99344	57	16.7277	0.985036	58	10.6253
A0A0G2JUX5	Transcriptional activator protein Pur-beta OS=Rattus norvegicus GN=Purb PE=1 SV=1 - [A0A0G2JUX5_RAT]	65.93	1	13	37	317	33.5116	5.42725	1.00961	2	19.4408	1.15176	2	13.7495	1.20961	3	9.38795	0.519223	2	3.47085	0.930834	2	8.03364	0.799015	3	6.09682	1.11144	2	8.05215	0.681299	2	57.0598	0.957105	3	0.560945	1.212	2	5.2927	1.18485	2	11.6831	1.27438	3	3.72975
P11232	Thioredoxin OS=Rattus norvegicus GN=Txn PE=1 SV=2 - [THIO_RAT]	65.71	6	6	37	105	11.6657	4.91943	0.951725	15	14.5223	1.00062	10	21.9039	0.819914	12	33.9011	1.11828	15	21.7598	0.99992	10	10.7376	1.02776	12	12.1161	0.944078	15	13.7791	1.11859	10	8.67653	1.06027	12	6.58646	0.960051	15	4.21882	0.951915	10	12.9356	0.934756	12	15.4295
Q68A21	Transcriptional activator protein Pur-beta OS=Rattus norvegicus GN=Purb PE=1 SV=3 - [PURB_RAT]	65.71	1	13	32	315	33.3976	5.42725				0.831643	1		0.901313	1					0.815303	1		1.23679	1					1.38341	1		0.932643	1					0.972062	1		0.906583	1
P27605	Hypoxanthine-guanine phosphoribosyltransferase OS=Rattus norvegicus GN=Hprt1 PE=1 SV=1 - [HPRT_RAT]	65.6	11	12	90	218	24.4615	6.53662	1.08345	27	12.0077	1.00297	30	9.05784	0.905965	30	29.3737	0.983728	27	12.6332	1.03149	30	6.14836	1.05039	30	11.2957	0.995832	27	12.4983	1.06348	30	7.44811	1.00546	30	8.4171	0.915727	27	9.18218	0.94785	30	8.32724	0.983445	30	6.90087
P00507	Aspartate aminotransferase, mitochondrial OS=Rattus norvegicus GN=Got2 PE=1 SV=2 - [AATM_RAT]	65.58	24	25	176	430	47.2841	8.99756	1.02777	57	11.1975	1.04512	61	11.7359	0.811212	57	30.6597	0.981255	57	25.369	1.02193	61	7.30945	1.05038	57	8.08422	1.02933	57	10.1854	0.984906	61	8.08118	1.07707	57	9.02488	0.948495	57	9.49589	0.941016	61	17.2904	0.98769	57	10.9808
Q4KLF8	Actin-related protein 2/3 complex subunit 5 OS=Rattus norvegicus GN=Arpc5 PE=1 SV=3 - [ARPC5_RAT]	65.56	8	8	29	151	16.3103	5.66846	1.03137	11	11.0256	0.963363	8	11.74	1.04992	10	34.383	0.899389	11	14.1555	1.01218	8	10.8102	0.997068	10	13.2489	1.05628	11	9.88421	1.08226	8	8.17708	0.943719	10	9.76754	0.963849	11	10.4609	0.975077	8	4.87311	1.06465	10	7.70361
O35303	Dynamin-1-like protein OS=Rattus norvegicus GN=Dnm1l PE=1 SV=1 - [DNM1L_RAT]	65.43	42	42	198	755	83.8561	7.07861	0.993523	70	7.40677	1.02864	62	8.50842	0.97375	65	25.7664	0.99436	70	16.9215	0.998397	62	7.97777	1.02793	65	8.49446	1.02611	70	7.1002	0.990116	62	6.21776	1.01358	65	6.54713	0.99459	70	7.39135	0.978121	62	13.3482	1.00704	65	5.76915
F1MAQ5	Microtubule-associated protein OS=Rattus norvegicus GN=Map2 PE=1 SV=3 - [F1MAQ5_RAT]	65.42	1	89	486	1825	198.342	4.84326	1.00177	1		0.907186	1		1.25385	1		1.1641	1		0.992645	1		0.915837	1		0.916112	1		1.08351	1		0.906313	1		0.987695	1		1.02187	1		1.00705	1
P09951	Synapsin-1 OS=Rattus norvegicus GN=Syn1 PE=1 SV=3 - [SYN1_RAT]	65.34	32	34	239	704	73.9426	9.80322	0.94005	79	13.986	1.02913	69	9.7262	0.987169	85	27.3366	1.09676	79	17.2419	1.01089	69	12.0873	1.03519	85	12.9854	0.998212	79	12.1632	0.979988	69	9.14345	0.922952	85	8.23962	0.912077	79	10.4208	0.974237	69	15.7722	1.01758	85	8.78745
P80254	D-dopachrome decarboxylase OS=Rattus norvegicus GN=Ddt PE=1 SV=3 - [DOPD_RAT]	65.25	5	5	37	118	13.1248	6.53662	0.901887	11	8.01418	1.07445	13	14.9079	1.16045	13	39.0259	1.37891	11	31.0932	1.00797	13	15.0518	1.05046	13	16.8803	1.00244	11	9.21592	0.968933	13	14.2453	0.960505	13	4.62231	0.838408	11	16.5289	0.930556	13	13.1785	0.887801	13	9.40338
Q9WV97	Mitochondrial import inner membrane translocase subunit Tim9 OS=Rattus norvegicus GN=Timm9 PE=1 SV=3 - [TIM9_RAT]	65.17	5	5	17	89	10.3691	7.21045	0.970424	6	18.6582	0.93524	5	5.86863	1.54383	6	26.2669	1.45011	6	9.75462	0.920014	5	8.54077	0.888919	6	12.1422	0.835203	6	16.9925	1.08244	5	3.98445	0.849197	6	8.76753	0.901703	6	5.50846	1.05816	5	6.1474	0.896581	6	2.18316
Q6PEC4	S-phase kinase-associated protein 1 OS=Rattus norvegicus GN=Skp1 PE=1 SV=3 - [SKP1_RAT]	65.03	9	9	34	163	18.6603	4.53857	0.920182	11	12.2949	1.06531	12	5.84288	1.00889	11	32.9594	1.08699	11	17.5341	1.01117	12	7.47156	1.0428	11	12.0237	1.05705	11	10.2064	1.0168	12	6.57138	0.973286	11	7.21084	0.943077	11	6.01781	0.964245	12	7.64513	0.983071	11	5.34323
Q00981	Ubiquitin carboxyl-terminal hydrolase isozyme L1 OS=Rattus norvegicus GN=Uchl1 PE=1 SV=2 - [UCHL1_RAT]	65.02	13	13	146	223	24.8224	5.23682	0.983865	45	16.7611	0.943396	49	8.74219	1.04985	52	22.8915	1.12758	45	22.7883	1.02298	49	8.81598	1.06505	52	12.4446	0.984457	45	18.1143	1.02757	49	8.51694	0.948727	52	7.08662	0.923678	45	17.8642	0.984642	49	12.9112	0.946124	52	12.2701
Q9Z1E1	Flotillin-1 OS=Rattus norvegicus GN=Flot1 PE=2 SV=2 - [FLOT1_RAT]	64.95	21	21	86	428	47.4696	7.15186	1.00337	23	16.3727	1.05914	34	10.7272	1.03915	29	19.2439	1.02862	23	8.35405	1.03458	34	7.47548	1.03201	29	11.6681	0.999208	23	8.46272	0.992705	34	5.83921	0.953159	29	5.55672	0.949603	23	5.58253	0.901989	34	9.53724	0.992614	29	6.84603
B5DFN4	Prefoldin 5 (Predicted), isoform CRA_a OS=Rattus norvegicus GN=Pfdn5 PE=1 SV=1 - [B5DFN4_RAT]	64.94	8	8	34	154	17.315	6.32861	1.04645	12	7.01752	0.930169	11	7.69607	1.08145	11	20.0452	1.11889	12	15.189	0.942132	11	7.99363	1.03942	11	2.34359	0.942516	12	4.48081	1.14165	11	3.62981	0.893083	11	7.01649	0.91197	12	5.35353	1.00802	11	5.75416	0.967731	11	4.59654
A0A096MJM1	Protein Rhog (Fragment) OS=Rattus norvegicus GN=Rhog PE=1 SV=6 - [A0A096MJM1_RAT]	64.86	9	10	41	185	20.6095	7.95752	0.986964	11	4.93123	0.957918	11	5.30187	0.92836	12	23.0441	1.06173	11	13.9841	1.00515	11	4.83188	0.982807	12	9.4895	0.964065	11	9.03986	0.998231	11	8.07758	1.00648	12	6.38964	0.987811	11	15.6172	1.08317	11	3.29611	1.00954	12	6.18699
Q78E94	Na-Ca exchanger isoform NACA5 (Fragment) OS=Rattus norvegicus PE=2 SV=1 - [Q78E94_RAT]	64.84	1	6	12	128	14.5463	4.76709				1.10099	1								1.18938	1								1.00082	1								0.707971	1
D4A133	Protein Atp6v1a OS=Rattus norvegicus GN=Atp6v1a PE=1 SV=1 - [D4A133_RAT]	64.83	37	37	324	617	68.2216	5.57959	1.00936	113	13.695	1.00414	101	14.0825	1.13731	107	27.4619	1.01347	113	14.7808	1.01165	101	8.48161	0.952346	107	14.9764	0.982778	113	12.1033	0.931596	101	11.2238	0.969343	107	10.7931	1.01499	113	7.47501	1.06244	101	14.9893	1.00749	107	8.06805
G3V8C3	Vimentin OS=Rattus norvegicus GN=Vim PE=1 SV=1 - [G3V8C3_RAT]	64.81	24	31	176	466	53.6681	5.12256	1.00002	54	9.6445	0.957269	44	12.7196	1.30693	46	23.2254	1.22617	54	17.5851	0.913911	44	11.1216	0.974616	46	9.13428	0.929856	54	10.4786	1.20069	44	10.2123	0.897574	46	11.5622	0.887209	54	9.05089	0.920163	44	10.809	0.892577	46	9.80111
Q641Z6	EH domain-containing protein 1 OS=Rattus norvegicus GN=Ehd1 PE=1 SV=1 - [EHD1_RAT]	64.79	16	31	105	534	60.5646	6.82959	1.02887	13	5.85959	0.9983	16	6.28326	1.06558	15	45.2923	1.06358	13	21.6544	0.94749	16	3.93925	1.00113	15	6.42911	0.968567	13	5.17267	1.01658	16	7.63147	0.952978	15	7.47842	0.954336	13	4.44776	1.01101	16	8.92639	1.0114	15	15.1925
Q63223	Rat hemoglobin beta-chain (Fragment) OS=Rattus norvegicus PE=2 SV=1 - [Q63223_RAT]	64.71	1	3	22	51	5.59391	8.70459	0.394394	1								0.392965	1								1.54595	1								1.38268	1
P14408	Fumarate hydratase, mitochondrial OS=Rattus norvegicus GN=Fh PE=1 SV=1 - [FUMH_RAT]	64.69	24	25	141	507	54.429	8.95361	0.994522	43	10.6163	1.03214	49	14.3634	0.94201	44	28.0454	1.02119	43	13.3265	1.0191	49	8.30343	1.03724	44	9.663	1.01936	43	11.8044	1.01314	49	11.3967	0.972021	44	8.30879	0.969422	43	10.7245	0.933893	49	17.1059	1.00573	44	9.01576
E2RUH2	Ribonuclease inhibitor OS=Rattus norvegicus GN=Rnh1 PE=1 SV=1 - [E2RUH2_RAT]	64.69	19	19	56	456	49.8871	4.79248	0.966952	25	9.6777	0.969451	15	6.27074	1.0429	16	18.4819	0.979549	25	15.4389	1.03754	15	8.60411	1.01003	16	9.36801	1.00609	25	9.76208	0.98079	15	10.6865	1.03297	16	8.32507	1.01123	25	8.09116	0.976183	15	11.5655	0.987376	16	8.07253
Q5U318	Astrocytic phosphoprotein PEA-15 OS=Rattus norvegicus GN=Pea15 PE=1 SV=1 - [PEA15_RAT]	64.62	9	9	62	130	15.0308	5.021	0.982344	22	14.8998	1.02045	22	13.8188	1.05975	18	23.3995	1.083	22	19.771	0.925424	22	9.64956	1.02811	18	7.31877	0.989336	22	9.19183	1.02571	22	9.60068	0.942333	18	9.56785	0.953534	22	9.23603	0.995016	22	7.29783	0.975082	18	12.616
P24473	Glutathione S-transferase kappa 1 OS=Rattus norvegicus GN=Gstk1 PE=1 SV=3 - [GSTK1_RAT]	64.6	13	14	48	226	25.4763	9.0708	0.985916	13	12.2812	1.01973	19	3.61764	1.00074	15	14.7583	0.978198	13	9.13243	1.03622	19	8.52969	1.01828	15	6.27048	1.02609	13	8.91846	1.0818	19	3.54785	1.04757	15	6.19662	1.00455	13	4.48113	0.889194	19	10.0437	0.943785	15	9.13713
D3ZE15	Protein LOC100911483 OS=Rattus norvegicus GN=LOC100911483 PE=1 SV=1 - [D3ZE15_RAT]	64.58	8	9	49	144	16.7657	9.48096	1.01558	18	16.4173	0.973277	18	15.895	1.12384	12	23.0789	1.10637	18	18.007	0.977665	18	8.92148	0.976749	12	8.89026	0.973098	18	9.56626	1.02764	18	9.57424	0.92732	12	7.79197	0.920507	18	9.91898	0.97709	18	8.61398	1.00034	12	5.32616
P02625	Parvalbumin alpha OS=Rattus norvegicus GN=Pvalb PE=1 SV=2 - [PRVA_RAT]	64.55	7	7	21	110	11.918	5.18604	0.82485	6	6.11262	1.10306	8	12.3933	1.41492	7	22.8025	1.16208	6	9.72197	0.944178	8	7.57383	1.0322	7	12.3382	1.05419	6	4.29273	0.889473	8	13.3549	0.824448	7	8.80508	0.955494	6	8.65199	1.0651	8	23.8842	0.862804	7	9.19344
A2VCW8	Septin 7 OS=Rattus norvegicus GN=Sept7 PE=2 SV=1 - [A2VCW8_RAT]	64.53	1	24	125	437	50.647	8.57275	1.18747	2	0.419729	1.00269	2	1.1426	0.653452	2	9.92458	0.889269	2	14.3229	1.09158	2	2.61703	1.02039	2	2.44708	0.938208	2	9.15963	0.932405	2	3.41846	1.09722	2	2.61998	0.984984	2	1.12607	0.976043	2	7.48596	1.11939	2	0.654848
F1LMC7	Septin-7 OS=Rattus norvegicus GN=Sept7 PE=1 SV=3 - [F1LMC7_RAT]	64.45	1	24	121	436	50.5479	8.57275	0.940031	1					0.856552	1		0.843963	1					1.07114	1		1.09398	1					1.01246	1		1.07216	1					1.01971	1
P09527	Ras-related protein Rab-7a OS=Rattus norvegicus GN=Rab7a PE=1 SV=2 - [RAB7A_RAT]	64.25	12	12	85	207	23.4889	6.69775	0.960303	25	13.6573	0.961364	34	11.2104	1.05979	26	20.6573	1.16605	25	15.6913	1.00809	34	8.12694	1.02779	26	8.96478	1.0536	25	10.0345	1.01336	34	8.57754	0.964593	26	9.77102	0.926785	25	7.01346	1.02611	34	11.6485	1.04286	26	7.0147
Q6AYK6	Calcyclin-binding protein OS=Rattus norvegicus GN=Cacybp PE=1 SV=1 - [CYBP_RAT]	64.19	12	12	36	229	26.5247	7.86963	1.00263	11	4.9271	1.03506	12	9.771	0.833644	13	47.9818	1.18275	11	9.66246	1.03488	12	7.2775	1.00314	13	13.2808	0.991007	11	4.42081	1.04816	12	13.5449	0.974901	13	6.79539	0.920915	11	9.45345	0.9555	12	10.474	1.05982	13	6.60398
P31232	Transgelin OS=Rattus norvegicus GN=Tagln PE=1 SV=2 - [TAGL_RAT]	64.18	11	12	46	201	22.5883	8.83643	0.912545	11	15.3115	0.718829	17	24.1145	0.902746	11	30.8283	1.13875	11	13.4143	0.63453	17	20.1349	0.967969	11	10.9505	0.999998	11	11.6343	2.02386	17	8.55385	0.990247	11	8.33254	1.03369	11	10.2285	0.592091	17	20.9693	1.08139	11	5.40493
Q62636	Ras-related protein Rap-1b OS=Rattus norvegicus GN=Rap1b PE=1 SV=2 - [RAP1B_RAT]	64.13	4	10	77	184	20.7846	5.78271	0.98416	5	9.6718	1.01578	9	11.7954	1.08506	7	6.57774	1.20798	5	7.22631	1.04456	9	3.46707	1.01481	7	7.55984	1.01126	5	0.490509	0.984307	9	7.88307	0.953002	7	3.71635	0.954132	5	5.93904	0.956321	9	13.5688	0.986092	7	6.65649
P84082	ADP-ribosylation factor 2 OS=Rattus norvegicus GN=Arf2 PE=2 SV=1 - [ARF2_RAT]	64.09	5	10	85	181	20.7328	6.58057	1.0038	15	4.8233	0.977693	13	10.2985	0.872789	13	30.6886	0.965137	15	13.1493	1.02143	13	6.82952	1.06839	13	9.35104	0.998152	15	6.53572	1.01	13	5.77805	0.945754	13	16.1796	0.962634	15	3.12592	0.954736	13	14.205	1.03502	13	3.80352
P62716	Serine/threonine-protein phosphatase 2A catalytic subunit beta isoform OS=Rattus norvegicus GN=Ppp2cb PE=2 SV=1 - [PP2AB_RAT]	64.08	2	16	55	309	35.5523	5.42725	1.00523	3	1.69452	1.04286	3	4.26727	0.949196	5	13.3409	1.05974	3	1.60309	1.0111	3	6.87805	0.996312	5	4.93208	1.02115	3	11.2384	0.910053	3	7.61104	1.07205	5	6.56827	1.04559	3	2.61921	1.05418	3	2.25902	1.02054	5	2.59285
P68255	14-3-3 protein theta OS=Rattus norvegicus GN=Ywhaq PE=1 SV=1 - [1433T_RAT]	64.08	12	18	202	245	27.7608	4.77979	0.993431	47	9.77926	0.993577	45	8.73178	0.86763	53	17.5698	0.886694	47	24.8232	0.999317	45	10.2287	1.0285	53	7.83868	1.00965	47	11.1527	0.992566	45	7.91496	1.01608	53	7.52562	1.06871	47	11.7638	1.01316	45	9.43471	1.03756	53	5.99351
P63102	14-3-3 protein zeta/delta OS=Rattus norvegicus GN=Ywhaz PE=1 SV=1 - [1433Z_RAT]	64.08	11	18	288	245	27.7537	4.79248	0.944494	82	12.5602	0.993802	76	10.3524	0.991647	70	28.485	1.05866	82	16.5303	0.983405	76	9.84756	0.977559	70	12.0945	1.00823	82	9.02158	0.974092	76	7.04762	0.987171	70	9.13973	0.997172	82	7.26941	1.04016	76	8.32104	0.988809	70	8.19007
A0A0G2JYA4	Serine/threonine-protein phosphatase OS=Rattus norvegicus GN=LOC100362453 PE=3 SV=1 - [A0A0G2JYA4_RAT]	64.08	2	16	58	309	35.5003	5.42725	0.912047	5	14.3454	0.914467	5	16.1519	0.826696	4	32.4454	1.1066	5	25.5018	1.03162	5	11.1263	0.977897	4	6.66007	0.98321	5	4.552	1.00503	5	7.60652	1.11787	4	9.13563	1.13386	5	4.05482	1.08427	5	4.26649	1.02306	4	0.735205
F1LNK0	Microtubule-associated protein OS=Rattus norvegicus GN=Map2 PE=1 SV=3 - [F1LNK0_RAT]	64.06	5	93	492	1942	210.581	4.81787	0.92414	3	4.63206	1.09348	3	16.2088	1.44414	3	19.2291	1.11777	3	32.3344	0.993327	3	5.97048	0.920267	3	0.783695	1.03918	3	11.7299	0.984189	3	32.2399	0.974506	3	2.37607	0.951818	3	4.62432	0.930579	3	0.244885	0.827199	3	15.4152
D3ZUP5	Protein Brk1 OS=Rattus norvegicus GN=Brk1 PE=1 SV=1 - [D3ZUP5_RAT]	64	5	5	18	75	8.75546	5.45264	1.09642	5	12.0813	1.03202	8	11.1756	0.92935	5	25.6269	1.03008	5	6.42284	0.99387	8	6.97215	1.0331	5	11.1139	0.962063	5	5.8436	1.01435	8	12.3723	0.94835	5	2.98602	0.930163	5	2.32491	1.00276	8	15.82	1.03201	5	2.97121
A0A0G2K8W9	Protein Sptbn1 OS=Rattus norvegicus GN=Sptbn1 PE=1 SV=1 - [A0A0G2K8W9_RAT]	63.87	120	135	785	2358	273.307	5.64307	0.958653	249	10.7271	1.00903	229	9.40729	0.972371	214	28.0713	1.00918	249	16.429	1.03352	229	8.66073	0.987547	214	9.97133	0.990756	249	9.2536	0.954241	229	9.41649	1.01913	214	8.61315	1.03077	249	8.36601	1.00675	229	11.8383	0.989378	214	8.5194
O08557	N(G),N(G)-dimethylarginine dimethylaminohydrolase 1 OS=Rattus norvegicus GN=Ddah1 PE=1 SV=3 - [DDAH1_RAT]	63.86	15	16	90	285	31.4059	6.12549	1.03888	28	8.71982	0.994639	31	11.2413	1.10009	27	39.9351	1.03821	28	14.6611	0.977551	31	16.2839	0.947134	27	12.3194	0.969422	28	6.36795	0.944375	31	9.96487	0.966506	27	8.87982	0.99187	28	9.34116	1.00589	31	18.5262	0.955252	27	11.9948
P35213	14-3-3 protein beta/alpha OS=Rattus norvegicus GN=Ywhab PE=1 SV=3 - [1433B_RAT]	63.82	7	15	159	246	28.0368	4.88135	0.967043	31	13.9617	1.03128	27	16.4334	0.912645	25	33.2902	1.01815	31	24.992	0.982642	27	13.8406	1.0681	25	15.618	1.08103	31	16.2455	0.98063	27	10.4673	0.948106	25	9.33068	0.94409	31	6.57395	1.00915	27	12.8727	0.970358	25	10.3547
P55053	Fatty acid-binding protein, epidermal OS=Rattus norvegicus GN=Fabp5 PE=1 SV=3 - [FABP5_RAT]	63.7	8	8	42	135	15.0495	7.18115	1.00335	16	6.7617	0.984523	10	21.871	1.23871	13	33.2221	1.53142	16	14.5464	0.93186	10	10.5457	1.08144	13	6.70957	0.846487	16	12.6332	1.06453	10	10.4286	0.858111	13	9.44314	0.830416	16	10.2904	1.05966	10	9.56177	0.980145	13	14.7606
O35567	Bifunctional purine biosynthesis protein PURH OS=Rattus norvegicus GN=Atic PE=1 SV=2 - [PUR9_RAT]	63.68	30	30	112	592	64.1682	7.13721	0.989222	34	13.573	0.992228	39	14.9021	1.03574	39	17.4526	1.01243	34	10.6172	0.990229	39	7.41633	0.9421	39	11.6646	0.976649	34	10.6913	0.968697	39	11.3475	1.00952	39	8.47443	0.980774	34	7.24336	1.03151	39	14.1322	1.0012	39	7.07792
G3V8Q2	Alpha-internexin OS=Rattus norvegicus GN=Ina PE=1 SV=1 - [G3V8Q2_RAT]	63.64	1	31	237	506	56.2237	5.19873	0.868441	2	19.1474							0.975798	2	11.9088							1.15552	2	16.9673							0.949423	2	16.3758
B2RYJ7	ARP1 actin-related protein 1 homolog B (Yeast) OS=Rattus norvegicus GN=Actr1b PE=1 SV=1 - [B2RYJ7_RAT]	63.56	9	18	75	376	42.2547	6.40479	0.953717	11	4.15577	0.99031	11	10.0463	1.30624	13	24.4074	1.17781	11	19.8003	0.973206	11	14.4917	0.951751	13	20.4667	0.991166	11	11.9691	0.958114	11	10.2444	0.898333	13	11.2296	1.01137	11	4.60875	1.0976	11	12.4938	0.956201	13	10.4971
B5DEN5	Eukaryotic translation elongation factor 1 beta 2 OS=Rattus norvegicus GN=Eef1b2 PE=1 SV=1 - [B5DEN5_RAT]	63.56	10	12	53	225	24.6603	4.71631	0.901116	21	7.79697	1.01542	14	7.62345	1.02182	12	19.8114	1.04603	21	10.7121	0.954227	14	6.37579	1.05941	12	5.43884	1.05876	21	4.33012	1.01786	14	10.6171	0.949028	12	5.61806	0.967403	21	10.1452	0.964249	14	4.30277	0.981316	12	7.13514
Q62951	Dihydropyrimidinase-related protein 4 (Fragment) OS=Rattus norvegicus GN=Dpysl4 PE=1 SV=1 - [DPYL4_RAT]	63.48	27	27	149	564	61.0471	6.771	1.03166	51	11.7429	0.991354	48	13.6238	1.27045	50	22.9511	1.07202	51	26.127	0.987583	48	10.5738	0.926014	50	9.05892	0.942863	51	8.81382	0.979843	48	9.00487	0.983819	50	11.179	1.00028	51	11.5312	1.04826	48	11.4026	0.951927	50	10.8062
A1L108	Actin-related protein 2/3 complex subunit 5-like protein OS=Rattus norvegicus GN=Arpc5l PE=1 SV=2 - [ARP5L_RAT]	63.4	7	7	20	153	16.9998	6.80029	0.989899	8	8.18896	0.984273	6	9.02649	1.05895	6	11.6106	1.13444	8	13.2967	1.06255	6	5.87192	1.01536	6	11.3708	1.02946	8	7.30851	1.03898	6	12.9532	0.980395	6	8.25591	0.904444	8	14.92	0.967429	6	10.8977	1.01692	6	4.10766
Q6P9V9	Tubulin alpha-1B chain OS=Rattus norvegicus GN=Tuba1b PE=1 SV=1 - [TBA1B_RAT]	63.19	1	27	1142	451	50.1196	5.05908	0.81214	2	5.28726	1.12823	1					1.27001	2	2.4868	1.01237	1					0.965394	2	6.50642	0.829636	1					1.02761	2	0.924647	1.03151	1
O35331	Pyridoxal kinase OS=Rattus norvegicus GN=Pdxk PE=1 SV=1 - [PDXK_RAT]	63.14	4	15	83	312	34.8856	6.80029	1.03586	5	6.64476	0.978951	7	5.14909	0.989805	6	19.9128	0.730036	5	19.1141	0.987928	7	10.7628	1.05229	6	5.07202	0.991235	5	4.20519	1.02921	7	3.39278	0.931244	6	8.93592	1.04871	5	4.96377	1.00926	7	6.35768	0.998148	6	6.83433
Q66HF1	NADH-ubiquinone oxidoreductase 75 kDa subunit, mitochondrial OS=Rattus norvegicus GN=Ndufs1 PE=1 SV=1 - [NDUS1_RAT]	62.86	36	36	205	727	79.3616	5.89697	0.986466	72	10.5402	1.01318	64	10.2419	0.901392	69	20.0498	0.940326	72	16.277	1.04238	64	8.80474	0.998269	69	8.53871	1.00549	72	8.62834	0.959645	64	7.13956	1.08175	69	7.35228	1.01454	72	7.26933	0.978487	64	9.59987	0.990213	69	8.28494
B0BN47	Glutathione S-transferase OS=Rattus norvegicus GN=Gstm6 PE=1 SV=1 - [B0BN47_RAT]	62.84	10	15	42	218	25.61	6.41748	1.0822	7	12.8127	0.982759	7	10.0476	1.05968	8	27.498	1.07289	7	8.01657	0.900801	7	7.14777	0.970868	8	9.3469	1.00923	7	10.1524	1.17068	7	8.85802	0.976661	8	5.02823	0.929337	7	5.88955	0.913032	7	7.39471	1.03965	8	6.88918
Q5FVI6	V-type proton ATPase subunit C 1 OS=Rattus norvegicus GN=Atp6v1c1 PE=2 SV=1 - [VATC1_RAT]	62.83	26	27	149	382	43.8729	7.45947	0.98496	55	12.1103	0.992941	46	11.0716	0.795521	47	38.3584	0.896238	55	26.5478	1.02119	46	8.63887	1.04388	47	12.6494	1.0793	55	13.003	1.00455	46	8.67558	1.03312	47	7.66936	1.00345	55	6.82773	0.977503	46	12.9088	1.03005	47	9.03627
P70620	Nonmuscle myosin heavy chain B (Fragment) OS=Rattus norvegicus PE=2 SV=1 - [P70620_RAT]	62.75	2	3	5	51	5.75281	4.51318	0.995957	1		0.882212	1					0.942733	1		0.989122	1					0.958824	1		1.06242	1					1.10398	1		1.07284	1
M0RBQ5	Histone H2B OS=Rattus norvegicus GN=Hist3h2bb PE=3 SV=1 - [M0RBQ5_RAT]	62.7	1	10	42	126	13.8995	10.3159	1.11646	1		1.17479	1		0.690609	1		0.976402	1		0.825382	1		1.15532	1		1.03403	1		1.09223	1		0.937226	1		0.882887	1		0.902611	1		1.10856	1
D3ZLY9	Histone H2B OS=Rattus norvegicus GN=Hist1h2bh PE=3 SV=2 - [D3ZLY9_RAT]	62.7	4	10	46	126	13.9116	10.3159	1.00902	4	1.86823	1.01638	4	6.34468	1.01199	4	9.03945	1.25703	4	6.63507	0.946553	4	2.27842	0.98031	4	12.5154	0.946631	4	4.2867	1.05818	4	3.07254	1.00767	4	1.13446	0.876836	4	9.78094	1.03507	4	9.68509	1.04726	4	1.36452
B4F7C7	Hebp1 protein OS=Rattus norvegicus GN=Hebp1 PE=1 SV=1 - [B4F7C7_RAT]	62.63	8	8	25	190	21.1104	5.42725	0.917495	10	21.4101	0.963193	8	6.39456	0.884748	7	3.64611	1.12753	10	16.2871	1.02339	8	6.78395	1.15674	7	7.67474	1.08627	10	11.0832	1.03858	8	5.47626	0.958745	7	4.69499	0.994798	10	3.89748	1.01042	8	19.4962	0.970873	7	2.08236
D3ZCA0	Proline synthetase co-transcribed (Predicted) OS=Rattus norvegicus GN=Prosc PE=1 SV=1 - [D3ZCA0_RAT]	62.55	13	14	52	275	30.0856	7.92822	0.956283	14	8.97941	0.948275	17	16.4841	1.11791	19	28.1259	1.00282	14	18.5606	1.01515	17	10.5073	1.05211	19	12.7084	1.07809	14	8.3112	1.05732	17	7.2144	0.935251	19	9.90406	0.904317	14	8.60459	0.937869	17	7.26953	0.956024	19	10.5477
A0A0G3FMJ5	Ca+2/calmodulin-dependent protein kinase II gamma OS=Rattus norvegicus GN=Camk2g PE=2 SV=1 - [A0A0G3FMJ5_RAT]	62.55	1	12	51	267	29.8151	8.42627				1.0601	1		0.889326	1					0.990877	1		1.06586	1					1.06661	1		1.05653	1					0.88211	1		0.96691	1
D4AC23	Protein Cct7 OS=Rattus norvegicus GN=Cct7 PE=1 SV=1 - [D4AC23_RAT]	62.5	27	27	144	544	59.6202	8.00146	1.00658	48	7.74186	1.00714	49	9.79934	0.861507	46	33.3972	0.965472	48	16.7749	1.00553	49	8.96138	1.00952	47	12.0312	0.985757	48	10.0009	1.03245	49	11.1506	1.04611	47	6.26711	1.01144	48	8.62565	0.973839	49	15.6034	1.0129	47	8.41109
P85834	Elongation factor Tu, mitochondrial OS=Rattus norvegicus GN=Tufm PE=1 SV=1 - [EFTU_RAT]	62.39	26	27	153	452	49.491	7.56201	0.981895	50	9.71397	1.01195	51	10.0244	1.18932	46	19.9405	1.0866	50	16.9626	1.03054	51	8.93747	0.9574	46	8.90667	0.961285	50	7.85375	0.962562	51	10.844	0.937123	46	7.57833	0.977549	50	7.30966	1.00136	51	9.10275	0.959021	46	7.72246
F1M7Y3	Protein Rap1gds1 OS=Rattus norvegicus GN=Rap1gds1 PE=1 SV=2 - [F1M7Y3_RAT]	62.34	1	24	137	478	52.2156	5.79541	1.12759	1		1.16429	2	8.23277	1.05352	1		0.602744	1		0.862534	2	2.55708	1.04282	1		1.14712	1		0.889345	2	0.0501828	0.961685	1		1.01303	1		1.07998	2	7.12396	0.966886	1
P15146	Microtubule-associated protein 2 OS=Rattus norvegicus GN=Map2 PE=1 SV=3 - [MTAP2_RAT]	62.33	2	87	474	1861	202.288	4.85596	0.770391	1		1.0177	1					2.16534	1		1.04054	1					0.798355	1		1.06844	1					0.612476	1		0.874526	1
O88989	Malate dehydrogenase, cytoplasmic OS=Rattus norvegicus GN=Mdh1 PE=1 SV=3 - [MDHC_RAT]	62.28	21	21	185	334	36.46	6.58057	0.9763	59	11.9741	1.04164	62	14.7239	1.11338	64	26.9431	1.11166	59	27.1274	0.972934	62	7.24762	0.971132	64	11.0085	0.951844	59	8.58088	0.954464	62	10.6034	0.94977	64	8.4294	0.966308	59	10.7538	1.01776	62	8.82022	0.982715	64	8.97661
Q5GFD9	Protein IMPACT OS=Rattus norvegicus GN=Impact PE=1 SV=1 - [IMPCT_RAT]	62.15	19	19	78	317	35.9722	5.16064	1.08816	26	21.9496	0.965099	24	15.5193	0.869297	27	53.819	0.957772	26	21.3491	1.04688	24	9.22011	1.02101	27	16.3092	1.01197	26	10.7798	1.06406	24	12.3024	0.992873	27	7.6523	0.958516	26	11.1692	0.918661	24	16.5998	1.01842	27	8.8052
Q05962	ADP/ATP translocase 1 OS=Rattus norvegicus GN=Slc25a4 PE=1 SV=3 - [ADT1_RAT]	62.08	8	19	312	298	32.9682	9.78857	1.0646	53	6.09212	0.993573	51	13.1684	1.03938	53	15.5666	0.895056	53	17.9091	1.00421	51	8.80812	0.993859	53	9.03531	0.991876	53	6.18697	0.963652	51	7.96385	0.975933	53	10.6363	1.03458	53	6.52095	1.03477	51	10.9101	1.01623	53	6.69661
B2RYT5	Cox7a2l protein OS=Rattus norvegicus GN=Cox7a2l PE=2 SV=1 - [B2RYT5_RAT]	61.95	6	6	27	113	12.6426	9.77393	0.979242	11	7.35382	0.961336	10	7.72152	0.798048	6	31.6588	1.066	11	13.3959	1.02104	10	9.24031	1.06569	6	11.7037	0.95904	11	9.98467	1.05557	10	7.75231	1.00857	6	6.96762	0.930062	11	8.80615	0.930335	10	15.3775	1.04807	6	4.8391
B5DES0	Protein Snrpd2 OS=Rattus norvegicus GN=Snrpd2 PE=1 SV=1 - [B5DES0_RAT]	61.86	7	7	17	118	13.5182	9.90576	1.00551	7	10.6879	1.01336	4	6.19988	1.03345	6	26.5927	1.09156	7	8.90643	1.02557	4	4.26663	1.03903	6	16.6302	1.00922	7	11.453	0.960584	4	8.00905	0.976015	6	4.0812	0.941265	7	6.01022	1.03012	4	5.95288	0.965327	6	8.38509
Q78P75	Dynein light chain 2, cytoplasmic OS=Rattus norvegicus GN=Dynll2 PE=1 SV=1 - [DYL2_RAT]	61.8	3	5	38	89	10.3431	7.37158	0.886737	9	4.2526	0.966229	8	4.67957	1.01954	6	17.6099	1.13871	9	4.78464	0.974008	8	4.69886	1.00948	6	11.8714	1.04351	9	5.01888	1.04818	8	4.40039	0.984011	6	6.72523	0.997623	9	6.94205	0.978204	8	7.33394	1.03359	6	4.86191
P84076	Neuron-specific calcium-binding protein hippocalcin OS=Rattus norvegicus GN=Hpca PE=1 SV=2 - [HPCA_RAT]	61.66	5	13	76	193	22.413	4.97021	1.17601	12	19.4784	0.954703	14	8.84415	0.910179	12	29.4456	0.851391	11	42.7295	1.04913	14	11.7248	1.03542	12	6.81792	1.04906	12	12.2723	0.986902	14	4.26274	0.939036	12	8.54144	1.00353	12	8.70015	1.0123	14	16.2048	1.08325	12	15.9299
P62749	Hippocalcin-like protein 1 OS=Rattus norvegicus GN=Hpcal1 PE=1 SV=2 - [HPCL1_RAT]	61.66	6	13	66	193	22.324	5.50342	1.14056	11	11.0199	0.977098	14	11.8767	0.975571	10	31.2536	1.01707	11	21.0029	0.951945	14	10.6653	1.0349	10	10.9624	0.98611	11	4.58248	1.07116	14	5.25841	0.947647	10	7.07111	0.915773	11	8.4163	1.00026	14	14.6012	0.996239	10	6.63959
D3ZD09	Cytochrome c oxidase subunit 6B1 OS=Rattus norvegicus GN=Cox6b1 PE=1 SV=1 - [D3ZD09_RAT]	61.63	5	5	26	86	10.0649	8.71924	1.01089	12	13.0766	0.976201	8	4.4733	1.28185	6	48.1631	1.44798	12	17.0405	0.920657	8	8.17525	0.969704	6	13.1339	0.828602	12	10.8048	1.09372	8	8.36951	0.874444	6	14.3508	0.808667	12	6.16506	1.07663	8	5.71456	0.884308	6	10.0331
A0A0G2K6J5	Myosin light polypeptide 6 OS=Rattus norvegicus GN=Myl6 PE=1 SV=1 - [A0A0G2K6J5_RAT]	61.59	7	8	37	151	16.9501	4.55127	0.902131	10	10.9142	0.994527	10	7.4464	0.965376	10	13.5126	1.06465	10	19.0612	0.909472	10	10.537	1.02983	10	6.16218	0.996687	10	11.0422	1.14915	10	5.69068	1.00639	10	7.98061	1.09455	10	6.76154	0.974843	10	15.5911	0.99546	10	7.37403
P21575	Dynamin-1 OS=Rattus norvegicus GN=Dnm1 PE=1 SV=2 - [DYN1_RAT]	61.57	36	52	366	864	97.2339	6.87354	0.942197	71	11.2085	1.04192	72	12.1256	1.04352	80	24.7173	1.06898	71	21.3973	1.05949	72	10.4414	1.01544	80	14.1145	0.996697	71	8.06874	0.935807	72	8.51125	1.02267	80	8.19777	0.974191	71	11.0538	1.00348	72	14.8022	0.973237	80	10.4694
B0BNK1	Protein Rab5c OS=Rattus norvegicus GN=Rab5c PE=1 SV=1 - [B0BNK1_RAT]	61.57	7	10	74	216	23.4108	8.41162	1.02223	17	4.18317	1.06043	18	8.40016	1.01913	20	38.3423	1.01583	17	21.0962	0.981654	18	10.8559	1.04132	20	17.811	1.0058	17	5.57607	1.00648	18	7.07799	0.960087	20	6.10572	0.937587	17	9.31242	0.905451	18	16.9697	1.00173	20	3.56937
P62630	Elongation factor 1-alpha 1 OS=Rattus norvegicus GN=Eef1a1 PE=2 SV=1 - [EF1A1_RAT]	61.26	11	20	132	462	50.0821	9.01221	1.0474	30	12.6681	0.964345	19	9.01527	0.777932	23	18.1641	0.961511	30	22.3028	1.0546	19	10.6803	1.01646	23	8.42127	1.05678	30	8.03072	1.035	19	6.30056	1.04467	23	9.24343	0.982565	30	7.51871	0.880599	19	18.5933	1.06457	23	7.5113
Q920J4	Thioredoxin-like protein 1 OS=Rattus norvegicus GN=Txnl1 PE=1 SV=3 - [TXNL1_RAT]	61.25	13	13	77	289	32.2288	4.95752	0.990906	23	10.2301	1.02855	25	13.8286	1.00687	29	31.8606	1.09672	23	16.6325	0.985272	25	9.95315	1.03713	29	9.53668	0.97193	23	9.53783	0.982919	25	11.3623	0.941456	29	11.623	0.969463	23	6.75607	1.02775	25	15.3243	0.980314	29	6.14669
Q497B0	Omega-amidase NIT2 OS=Rattus norvegicus GN=Nit2 PE=1 SV=1 - [NIT2_RAT]	61.23	14	14	42	276	30.6817	7.29834	0.983878	13	7.68177	1.01488	19	15.6329	1.00416	10	34.2696	0.954	13	28.9733	1.00946	19	8.3446	1.03486	10	18.124	1.07886	13	21.1736	0.958602	19	12.0222	1.03181	10	9.05862	0.98791	13	9.25451	0.973831	19	15.3984	0.9439	10	5.09135
P63086	Mitogen-activated protein kinase 1 OS=Rattus norvegicus GN=Mapk1 PE=1 SV=3 - [MK01_RAT]	61.17	14	20	107	358	41.2492	6.97607	1.01243	18	12.2041	0.965319	19	5.28246	0.976554	20	35.9668	0.954248	18	15.5931	1.03573	19	8.47889	1.00961	20	6.96264	1.01005	18	7.60647	1.04254	19	11.2111	0.990472	20	11.9347	0.948619	18	12.4758	1.01611	19	10.4601	1.00835	20	6.25617
P63018	Heat shock cognate 71 kDa protein OS=Rattus norvegicus GN=Hspa8 PE=1 SV=1 - [HSP7C_RAT]	61.15	27	41	459	646	70.8272	5.51611	0.999907	109	12.7162	1.00517	102	12.085	1.03351	122	24.3956	1.05174	108	14.8216	0.989552	102	10.9228	0.990001	122	12.64	1.01507	109	12.1644	1.0014	102	8.58238	0.954408	122	7.68451	0.942135	109	8.93876	0.970006	102	19.2398	1.01705	122	10.2873
A0A0G2JSH9	Peroxiredoxin-2 OS=Rattus norvegicus GN=Prdx2 PE=1 SV=1 - [A0A0G2JSH9_RAT]	61.11	10	10	45	198	21.7841	5.59229	0.990141	14	8.04597	1.0161	14	8.71087	1.07076	16	26.5573	1.0696	14	13.2005	0.959858	14	11.3129	1.03113	16	13.1472	0.995921	14	5.85794	0.993919	14	6.78494	0.960408	16	5.14126	0.995431	14	7.85397	1.04039	14	9.0857	1.01211	16	7.90563
A8WCF8	Tumor protein p63-regulated gene 1-like protein OS=Rattus norvegicus GN=Tprg1l PE=1 SV=1 - [TPRGL_RAT]	60.9	9	9	31	266	29.8254	7.37158	1.07432	12	12.3248	1.03267	8	11.3115	1.19284	11	9.94807	0.96041	12	16.2791	0.945452	8	5.35793	0.974929	11	10.1177	0.97795	12	7.80589	1.00639	8	4.43118	0.901356	11	6.86993	0.936565	12	11.5268	1.0709	8	11.3669	0.994916	11	5.77399
Q6PDW4	Proteasome subunit beta type OS=Rattus norvegicus GN=Psmb1 PE=1 SV=1 - [Q6PDW4_RAT]	60.83	11	11	47	240	26.3903	7.79639	1.02063	16	7.90117	0.986897	14	11.1477	0.95113	16	38.7273	1.05244	16	13.248	0.973874	14	8.76921	1.03517	17	9.00077	0.99004	16	8.50772	1.00724	14	9.72967	0.982498	17	5.37172	0.963276	16	8.49923	0.949915	14	12.9458	1.0626	17	4.87075
O70371	Annexin (Fragment) OS=Rattus norvegicus PE=2 SV=1 - [O70371_RAT]	60.6	16	17	59	302	33.9444	5.10986	1.0433	21	12.4028	0.980504	16	10.9452	0.979468	21	27.3526	0.921256	21	31.7806	0.951329	16	10.2842	1.00637	21	9.83178	0.993325	21	8.79774	1.08954	16	10.068	1.00349	21	10.2548	0.979701	21	12.312	0.939232	16	19.6823	0.990984	21	10.6251
G3V733	Synapsin II, isoform CRA_a OS=Rattus norvegicus GN=Syn2 PE=1 SV=3 - [G3V733_RAT]	60.58	24	27	240	586	63.3727	8.42627	0.965305	77	11.5227	1.02851	82	9.85826	0.977047	71	25.1502	1.04206	77	21.1608	1.02146	82	12.2173	1.03877	70	11.3194	1.00537	77	9.91982	0.950088	82	9.57009	0.998027	70	9.80271	0.980968	77	11.0357	1.01491	82	14.6638	0.969151	71	10.0608
P68511	14-3-3 protein eta OS=Rattus norvegicus GN=Ywhah PE=1 SV=2 - [1433F_RAT]	60.57	11	16	132	246	28.194	4.89404	0.941226	23	14.0858	0.94415	27	11.4176	0.824085	23	26.7989	0.969069	23	16.2671	0.979746	27	10.8595	1.06251	23	10.8854	1.02947	23	9.24861	1.0129	27	6.40834	0.969544	23	6.88575	1.0217	23	6.31803	1.05521	27	15.1272	1.09068	23	8.49215
P30009	Myristoylated alanine-rich C-kinase substrate OS=Rattus norvegicus GN=Marcks PE=1 SV=2 - [MARCS_RAT]	60.52	12	12	149	309	29.7769	4.33545	0.970064	56	17.1965	0.913638	44	16.7231	1.2217	48	27.9484	1.0204	56	25.375	0.89874	44	12.393	0.960301	49	12.8363	1.01167	56	11.7243	1.06283	44	11.9721	0.909991	49	15.0538	0.9916	56	11.691	1.09849	44	12.378	0.998732	49	10.672
G3V7J0	Aldehyde dehydrogenase family 6, subfamily A1, isoform CRA_b OS=Rattus norvegicus GN=Aldh6a1 PE=1 SV=1 - [G3V7J0_RAT]	60.37	24	24	107	535	57.7105	8.17725	1.00504	39	7.47466	0.949206	35	11.6574	1.00935	33	27.2137	1.03118	39	17.1819	0.996283	35	5.91984	1.01311	33	10.1734	1.01146	39	12.0133	1.05872	35	11.2823	1.02759	33	9.25884	0.983375	39	8.68712	1.01943	35	13.6106	0.968637	33	6.81966
P51635	Alcohol dehydrogenase [NADP(+)] OS=Rattus norvegicus GN=Akr1a1 PE=1 SV=2 - [AK1A1_RAT]	60.31	15	16	77	325	36.4829	7.31299	1.00685	31	7.63297	1.02824	27	8.23879	1.1129	17	24.833	1.05281	31	23.5545	1.02547	27	7.71783	0.944798	17	10.858	0.979166	31	9.40171	0.988343	27	10.0005	0.994036	17	13.2548	0.998975	31	9.89291	1.00127	27	8.9482	0.978935	17	12.995
Q5XI32	F-actin-capping protein subunit beta OS=Rattus norvegicus GN=Capzb PE=1 SV=1 - [CAPZB_RAT]	60.29	17	17	63	272	30.6094	5.99854	1.00204	23	11.8062	1.04018	20	12.3936	0.888494	20	35.1028	0.944973	23	19.9658	1.02876	20	12.8016	0.992696	20	9.28152	1.02242	23	12.5709	0.945428	20	9.34872	1.06209	20	3.40105	1.00855	23	8.70677	0.976012	20	17.7433	1.01282	20	6.8713
P85973	Purine nucleoside phosphorylase OS=Rattus norvegicus GN=Pnp PE=1 SV=1 - [PNPH_RAT]	60.21	12	12	64	289	32.281	6.93213	1.10203	17	10.9349	1.03668	23	4.04981	0.92111	23	17.9782	0.903086	17	14.1227	1.0082	23	7.79948	1.02556	23	13.8715	0.93868	17	7.76403	1.02498	23	9.45988	1.00729	23	6.99757	1.02039	17	5.7884	0.934667	23	11.4606	1.03719	23	6.17881
Q6P9V6	Proteasome subunit alpha type OS=Rattus norvegicus GN=Psma5 PE=1 SV=1 - [Q6P9V6_RAT]	60.17	10	10	63	241	26.3942	4.79248	1.04285	20	9.23833	1.07587	22	16.3636	0.946112	21	27.5434	1.04302	20	16.1534	1.03459	22	7.90052	0.992777	21	10.5926	0.963815	20	10.5729	0.949541	22	9.02811	0.977545	21	10.9839	0.975763	20	6.22383	0.925514	22	15.2771	0.966594	21	12.5628
A0A096MJ04	Glutathione S-transferase omega 1, isoform CRA_a OS=Rattus norvegicus GN=Gsto1 PE=1 SV=1 - [A0A096MJ04_RAT]	60.09	1	11	34	213	24.9276	6.40479	0.903082	2	32.8711	0.740809	1		0.651136	1		0.894231	2	12.4136	1.36611	1		0.931468	1		1.18193	2	9.04361	1.00833	1		1.23109	1		0.944049	2	7.01283	0.897323	1		1.09066	1
P61751	ADP-ribosylation factor 4 OS=Rattus norvegicus GN=Arf4 PE=2 SV=2 - [ARF4_RAT]	60	3	9	63	180	20.3836	7.13721	0.982107	3	7.1466	0.943531	6	2.15774	0.934511	4	10.8201	1.08146	3	1.04404	1.00265	6	5.34767	1.03397	4	5.65049	1.0172	3	5.91098	1.06452	6	3.05355	0.958058	4	5.64939	0.94985	3	1.27154	0.989683	6	3.35196	1.05131	4	2.46316
Q68FU3	Electron transfer flavoprotein subunit beta OS=Rattus norvegicus GN=Etfb PE=2 SV=3 - [ETFB_RAT]	60	15	15	49	255	27.6701	7.75244	0.970877	17	9.90128	0.982349	17	10.7768	1.05775	15	30.3758	1.00512	17	9.01723	1.00231	17	8.62236	0.989727	15	8.8044	1.00668	17	6.56012	1.01061	17	8.0883	0.970887	15	8.46833	1.03442	17	4.71384	0.975801	17	6.19361	0.965692	15	12.2889
Q7M0E3	Destrin OS=Rattus norvegicus GN=Dstn PE=1 SV=3 - [DEST_RAT]	60	10	11	59	165	18.5215	8.03076	1.03603	17	4.43548	1.00685	16	8.56685	0.979131	16	22.2144	0.95912	17	7.91201	0.981238	16	5.16288	1.01505	16	11.0096	1.03054	17	8.44384	1.02864	16	8.47576	0.977557	16	7.06845	1.02874	17	5.13147	0.954127	16	7.29652	0.993053	16	8.1881
M0RC99	Ras-related protein Rab-5A OS=Rattus norvegicus GN=Rab5a PE=2 SV=1 - [RAB5A_RAT]	60	5	8	47	215	23.6098	8.14795	0.973124	10	11.0346	0.984593	9	8.07457	1.12488	9	34.5486	0.930836	10	17.5562	0.992003	9	4.46999	1.03848	9	11.1538	1.04893	10	13.7939	0.944451	9	17.0501	0.921161	9	10.9587	0.995854	10	4.44858	1.0084	9	16.1122	0.999817	9	5.72808
A0A0G2K6U1	Vesicle-fusing ATPase OS=Rattus norvegicus GN=Nsf PE=1 SV=1 - [A0A0G2K6U1_RAT]	59.95	38	46	297	744	82.591	6.94678	1.00322	80	14.0469	1.02184	76	12.7815	0.924777	77	22.0995	0.931889	80	14.7409	1.00518	76	8.11873	1.02428	77	10.2835	1.02997	80	7.52244	0.983226	76	8.20078	1.03865	77	7.6914	1.00884	80	8.28662	0.976418	76	10.5159	0.993553	77	5.65763
Q6P9V7	Proteasome (Prosome, macropain) activator subunit 1 OS=Rattus norvegicus GN=Psme1 PE=1 SV=1 - [Q6P9V7_RAT]	59.84	17	18	68	249	28.617	5.80811	1.05095	22	8.53299	0.921105	22	10.4812	0.95556	23	41.7501	0.932221	22	14.4526	0.967159	22	8.8419	1.03844	23	7.33557	1.07885	22	9.23842	1.14978	22	7.70411	0.98878	23	6.15265	0.944634	22	9.69464	0.944083	22	15.7624	0.992585	23	11.4879
A0A140TA99	Transcription elongation factor B polypeptide 2 OS=Rattus norvegicus GN=Tceb2 PE=1 SV=1 - [A0A140TA99_RAT]	59.83	6	6	15	117	13.0306	5.0083	0.975254	5	5.53206	0.944977	6	5.60549	0.980809	4	12.3472	1.19417	5	21.5246	0.985015	6	3.29401	1.00851	4	0.952659	0.913234	5	10.9304	1.02384	6	7.65513	0.999815	4	2.66735	0.924684	5	3.77131	1.02858	6	10.0095	1.02863	4	1.81935
D3ZBW5	Protein LOC685203 OS=Rattus norvegicus GN=LOC685203 PE=1 SV=1 - [D3ZBW5_RAT]	59.81	4	4	13	107	12.1257	4.2085	0.989719	5	8.90572	0.871938	3	9.2699	1.16391	4	7.36014	1.04786	6	22.2655	0.973197	3	5.18023	1.05047	4	18.7696	0.982083	6	4.72098	0.957139	3	18.0238	1.05309	4	12.9337	1.05906	6	12.634	1.08326	3	2.22514	0.890204	4	8.40621
P46462	Transitional endoplasmic reticulum ATPase OS=Rattus norvegicus GN=Vcp PE=1 SV=3 - [TERA_RAT]	59.8	36	37	238	806	89.2927	5.26221	0.94392	85	13.9381	1.01822	73	13.3408	0.97985	76	37.7849	1.01389	85	12.3554	1.03605	73	10.2241	1.00457	76	13.7648	0.996083	85	12.0054	0.994086	73	11.5627	1.03571	76	8.53971	1.00858	85	9.19903	0.965288	73	20.8484	0.972052	76	7.9732
Q3T1K5	F-actin-capping protein subunit alpha-2 OS=Rattus norvegicus GN=Capza2 PE=1 SV=1 - [CAZA2_RAT]	59.79	11	12	63	286	32.9466	5.84619	0.965824	22	7.07606	0.997264	17	12.5597	1.04674	22	23.3888	1.03858	22	12.7079	1.008	17	4.66723	0.979806	22	7.23778	1.032	22	8.67173	1.00677	17	6.04925	1.00485	22	11.3061	1.01258	22	6.13053	1.02364	17	7.30068	0.989676	22	8.43011
G3V6P8	Guanine nucleotide-binding protein subunit gamma OS=Rattus norvegicus GN=Gng12 PE=1 SV=1 - [G3V6P8_RAT]	59.72	4	4	42	72	7.98008	8.96826	0.999819	12	17.085	1.03946	16	11.5152	1.10613	13	38.8735	0.959142	12	29.3982	1.03801	16	12.1061	1.04438	14	18.5442	1.0314	12	9.10905	0.93988	16	8.05983	0.978101	14	8.28549	0.964646	12	5.26499	0.956934	16	14.5469	0.951195	14	8.41605
D3ZP15	Protein Rab9b OS=Rattus norvegicus GN=Rab9b PE=4 SV=1 - [D3ZP15_RAT]	59.7	9	10	30	201	22.704	4.93213	0.997449	8	15.231	0.945265	8	13.4239	1.04781	11	14.5849	0.961919	8	19.7154	0.939136	8	14.4982	1.04948	11	13.7976	1.00135	8	7.69612	1.00781	8	7.05058	0.944075	11	3.56328	0.96972	8	10.9831	1.04102	8	7.01928	1.00076	11	5.64214
Q6P791	Ragulator complex protein LAMTOR1 OS=Rattus norvegicus GN=Lamtor1 PE=1 SV=1 - [LTOR1_RAT]	59.63	5	5	7	161	17.7098	5.021	0.989456	3	4.89578	1.14535	1		0.877168	3	51.8473	1.23586	3	9.61662	0.926996	1		1.0663	3	3.55153	1.00685	3	1.75199	0.960249	1		1.07255	3	0.190504	0.87463	3	6.40125	0.966024	1		0.95928	3	16.1384
A0A0H2UHM7	Tubulin alpha chain OS=Rattus norvegicus GN=LOC100909441 PE=3 SV=1 - [A0A0H2UHM7_RAT]	59.6	3	26	936	448	49.7744	5.09717	1.07543	6	10.0301	0.874574	6	9.01004	0.957595	4	11.0675	0.719641	6	14.5555	1.01661	6	22.9058	1.13881	4	6.74509	1.09214	6	1.85818	1.09255	6	26.0668	0.959911	4	5.43501	1.07708	6	6.13768	0.942841	6	10.411	1.0328	4	8.25125
P11240	Cytochrome c oxidase subunit 5A, mitochondrial OS=Rattus norvegicus GN=Cox5a PE=1 SV=1 - [COX5A_RAT]	59.59	8	9	53	146	16.1193	6.53662	0.953003	19	10.4704	1.14849	16	17.839	1.4446	16	32.1518	1.39041	19	21.867	0.938579	16	10.4937	0.907817	16	15.0916	0.888682	19	13.0404	0.953413	16	16.2447	0.801887	16	13.1052	0.888849	19	12.7084	0.964351	16	12.2529	0.905314	16	13.5324
P47728	Calretinin OS=Rattus norvegicus GN=Calb2 PE=1 SV=1 - [CALB2_RAT]	59.41	15	16	108	271	31.3845	5.021	1.02048	29	10.3997	0.974125	36	11.1773	0.973502	31	21.9298	0.933048	29	11.246	0.941988	36	9.46106	1.02729	31	6.64349	1.05668	29	7.24794	1.07667	36	8.50466	0.962057	31	6.8477	0.97888	29	5.95023	1.00003	36	10.3576	1.04705	31	9.24262
Q09073	ADP/ATP translocase 2 OS=Rattus norvegicus GN=Slc25a5 PE=1 SV=3 - [ADT2_RAT]	59.4	8	19	217	298	32.8801	9.72998	0.976879	20	8.91391	1.03122	19	12.159	0.964989	20	11.4854	0.980237	20	30.6371	1.07847	19	8.15395	1.00968	20	4.55003	0.979705	20	10.8586	0.962835	19	8.71728	1.06359	20	4.83356	1.00096	20	12.2222	0.929383	19	14.0342	0.992524	20	6.33121
P47860	ATP-dependent 6-phosphofructokinase, platelet type OS=Rattus norvegicus GN=Pfkp PE=1 SV=2 - [PFKAP_RAT]	59.39	35	38	237	788	85.6654	7.28369	0.915863	80	13.1075	1.02245	72	9.74899	0.971182	73	27.9679	0.991548	80	15.654	1.06862	72	13.1816	0.992036	73	10.8212	1.00945	80	11.2089	0.935613	72	11.0839	1.07355	73	10.9073	1.05751	80	9.44914	1.00298	72	10.7519	0.989868	73	7.57594
Q499Q4	Phosphoglucomutase 1 OS=Rattus norvegicus GN=Pgm1 PE=1 SV=2 - [Q499Q4_RAT]	59.25	29	29	106	562	61.3516	6.56592	1.0455	41	11.537	0.973352	35	8.07067	0.891446	30	32.6235	0.917796	41	25.0849	1.02623	35	6.4984	1.03482	30	9.79238	1.02766	41	8.186	1.02409	35	5.44065	1.03899	30	8.89788	0.989234	41	5.59085	0.973475	35	11.1843	1.00741	30	5.65632
Q9EQX9	Ubiquitin-conjugating enzyme E2 N OS=Rattus norvegicus GN=Ube2n PE=1 SV=1 - [UBE2N_RAT]	59.21	9	9	53	152	17.113	6.56592	1.02211	19	7.39938	0.982096	19	10.5173	1.23382	15	25.6805	1.12999	19	16.6737	0.961094	19	9.70937	0.972628	15	13.7927	0.951445	19	3.86837	0.998825	19	8.49805	0.86198	15	8.50544	0.911735	19	8.9171	1.08268	19	5.39979	1.02287	15	6.22116
P62890	60S ribosomal protein L30 OS=Rattus norvegicus GN=Rpl30 PE=3 SV=2 - [RL30_RAT]	59.13	7	7	18	115	12.7757	9.62744	1.03351	5	7.56979	0.988218	5	19.0481	0.887804	7	11.0303	1.00537	5	20.2532	0.962871	5	7.18005	1.03037	7	9.61156	1.03223	5	10.439	1.02874	5	12.1954	1.00867	7	6.21593	0.987548	5	3.18089	0.959017	5	8.0733	1.04787	7	6.80462
Q9Z1N4	3'(2'),5'-bisphosphate nucleotidase 1 OS=Rattus norvegicus GN=Bpnt1 PE=1 SV=1 - [BPNT1_RAT]	59.09	1	13	52	308	33.1531	5.87158	1.0744	1		1.06204	1					0.95687	1		0.969263	1					0.911476	1		0.952619	1					1.07577	1		1.01798	1
Q6AYR6	Haloacid dehalogenase-like hydrolase domain-containing protein 2 OS=Rattus norvegicus GN=Hdhd2 PE=2 SV=1 - [HDHD2_RAT]	59.07	1	8	25	259	28.7611	5.99854				0.824565	1								1.00141	1								1.12592	1								1.05564	1
P61227	Ras-related protein Rap-2b OS=Rattus norvegicus GN=Rap2b PE=2 SV=1 - [RAP2B_RAT]	59.02	5	8	44	183	20.4912	4.80518	1.09883	11	9.54615	0.990001	12	9.07279	1.21243	10	19.2423	1.06161	11	16.6194	0.995143	12	10.5984	1.00299	10	9.76124	0.948853	11	11.8517	0.992623	12	10.0233	0.926504	10	7.32384	0.930236	11	3.83332	1.03533	12	11.5522	0.948782	10	6.09392
P14604	Enoyl-CoA hydratase, mitochondrial OS=Rattus norvegicus GN=Echs1 PE=1 SV=1 - [ECHM_RAT]	58.97	13	13	42	290	31.4962	8.1333	1.02219	14	4.20739	0.949567	15	13.7215	1.00021	13	16.0649	1.11983	14	14.0709	0.965418	15	7.92857	1.03679	13	16.1009	0.990537	14	7.4242	1.03042	15	6.42069	1.00323	13	7.33987	0.971976	14	7.82078	0.977715	15	13.4024	0.990686	13	5.13595
P15999	ATP synthase subunit alpha, mitochondrial OS=Rattus norvegicus GN=Atp5a1 PE=1 SV=2 - [ATPA_RAT]	58.95	32	32	350	553	59.7166	9.18799	0.994915	124	10.9457	1.03067	109	7.51501	0.920548	115	26.1018	1.09027	125	14.9949	0.99805	109	8.13257	1.07302	116	10.136	1.03453	125	9.24607	1.03323	109	8.82133	0.970737	116	7.56478	0.924754	124	8.49021	0.943471	109	12.969	1.00329	116	7.98282
B0K014	D-tyrosyl-tRNA(Tyr) deacylase OS=Rattus norvegicus GN=Dtd1 PE=1 SV=1 - [B0K014_RAT]	58.85	10	10	22	209	23.3799	7.86963	1.01369	6	7.67431	1.01055	9	14.5024	1.14318	7	41.0673	1.18477	6	12.9131	0.969886	9	2.19199	1.01785	7	5.78804	0.967781	6	12.9752	1.0428	9	9.84512	0.892575	7	2.26644	0.894421	6	7.46563	1.05879	9	10.2641	0.999137	7	20.6225
X1WI37	40S ribosomal protein S4 OS=Rattus norvegicus GN=Rps4x PE=1 SV=1 - [X1WI37_RAT]	58.78	7	17	46	262	29.448	10.1548	0.889004	4	8.95682	1.03796	5	4.578	0.961918	6	21.4538	1.10142	4	11.5302	0.940643	5	8.60346	1.00238	6	13.2033	1.06569	4	5.53175	0.997084	5	5.7909	1.0422	6	3.06095	0.981419	4	1.76785	1.05839	5	11.097	1.0563	6	9.81015
B5DFD8	SH3 domain-binding glutamic acid-rich-like protein OS=Rattus norvegicus GN=Sh3bgrl PE=1 SV=1 - [B5DFD8_RAT]	58.77	5	5	17	114	12.7923	5.07178	0.979369	5	8.21948	1.01439	6	7.00672	1.16951	6	11.8757	1.26568	5	5.19248	0.937132	6	11.9262	1.0614	6	6.91972	0.898958	5	3.64804	1.07497	6	6.66243	0.918662	6	5.74747	0.919088	5	5.74259	0.963812	6	7.99377	0.963078	6	13.5537
Q04970	GTPase NRas OS=Rattus norvegicus GN=Nras PE=1 SV=1 - [RASN_RAT]	58.73	1	7	48	189	21.2295	5.17334	1.07173	2	19.1997	1.01289	2	20.2875	1.12688	1		1.04183	2	17.2679	0.930498	2	14.9517	0.983091	1		0.938691	2	2.43505	0.992562	2	6.42827	0.904952	1		0.972244	2	3.36625	1.05178	2	0.766575	1.02474	1
P19527	Neurofilament light polypeptide OS=Rattus norvegicus GN=Nefl PE=1 SV=3 - [NFL_RAT]	58.67	31	34	255	542	61.298	4.65283	0.919568	74	17.5322	1.0322	69	9.62786	1.06961	68	50.0972	1.05912	74	22.1445	0.984005	69	11.7326	1.06182	68	14.9765	1.0988	74	11.5552	1.00044	69	11.1946	0.842206	68	12.385	0.914147	74	13.089	1.01198	69	11.2518	1.01677	68	12.7474
P11030	Acyl-CoA-binding protein OS=Rattus norvegicus GN=Dbi PE=1 SV=3 - [ACBP_RAT]	58.62	1	4	49	87	10.0212	8.82178	0.685661	1								2.53289	1								0.665171	1								0.577391	1
Q6P6V0	Glucose-6-phosphate isomerase OS=Rattus norvegicus GN=Gpi PE=1 SV=1 - [G6PI_RAT]	58.6	32	32	251	558	62.7871	7.76709	0.98909	89	13.9091	1.03772	84	13.8178	0.942231	78	33.371	1.0046	89	21.5239	1.02213	84	13.5998	1.0375	78	16.4042	1.02653	89	12.9077	1.01124	84	7.06988	0.992326	78	8.4611	0.965413	89	11.215	0.966306	84	12.0996	1.00986	78	7.14124
P60905	DnaJ homolog subfamily C member 5 OS=Rattus norvegicus GN=Dnajc5 PE=1 SV=1 - [DNJC5_RAT]	58.59	8	8	28	198	22.0863	5.07178	1.0087	13	10.5921	1.01393	7	6.42871	0.856546	8	18.7012	1.0831	13	10.874	0.938132	7	5.98797	1.09518	8	11.3445	1.00893	13	4.54763	0.952978	7	8.91354	0.944214	8	9.84889	0.914336	13	12.6181	1.08237	7	10.4266	1.02329	8	12.8744
P22062	Protein-L-isoaspartate(D-aspartate) O-methyltransferase OS=Rattus norvegicus GN=Pcmt1 PE=1 SV=2 - [PIMT_RAT]	58.59	11	11	52	227	24.6257	7.6792	1.06442	19	15.6561	0.980502	14	9.67388	1.1712	18	31.465	1.18079	19	23.1733	0.900871	14	9.1963	1.05671	18	10.1912	0.93857	19	12.1553	1.02897	14	10.9481	0.883908	18	12.5301	0.852429	19	11.0112	1.04749	14	11.6161	0.950706	18	4.83595
P04636	Malate dehydrogenase, mitochondrial OS=Rattus norvegicus GN=Mdh2 PE=1 SV=2 - [MDHM_RAT]	58.58	17	17	252	338	35.6608	8.67529	0.994209	85	11.1682	1.01461	80	10.5027	1.04211	87	22.6308	1.10128	85	13.2202	1.01023	80	9.23081	1.00647	87	10.141	0.973627	85	9.43755	0.967037	80	8.37793	1.01333	87	7.4129	0.975334	85	6.88623	0.99586	80	8.6305	0.972455	87	6.68439
P37377	Alpha-synuclein OS=Rattus norvegicus GN=Snca PE=1 SV=1 - [SYUA_RAT]	58.57	7	9	57	140	14.5062	4.76709	0.846596	20	13.5081	1.0244	11	11.1895	0.99655	15	19.5981	1.23799	20	31.1249	0.989345	11	6.38382	1.08438	15	7.84505	0.988382	20	9.49489	0.989117	11	2.94216	0.968265	15	7.84162	0.978249	20	8.30649	0.953293	11	12.9926	0.927074	15	7.82074
P97621	Polyubiquitin (Fragment) OS=Rattus norvegicus PE=2 SV=1 - [P97621_RAT]	58.54	1	4	23	41	4.60439	4.81787	0.929929	2	13.2804	0.997598	1					1.17413	2	10.3589	1.04159	1					0.971398	2	3.66679	1.09996	1					0.977459	2	1.54599	0.86221	1
Q9ER24	Ataxin-10 OS=Rattus norvegicus GN=Atxn10 PE=1 SV=1 - [ATX10_RAT]	58.53	23	23	77	475	53.6925	5.14795	1.03417	21	10.7413	0.97309	27	9.14268	1.00059	29	16.6625	0.963354	21	15.9594	1.02071	27	5.27406	1.03208	29	11.4476	1.01115	21	5.46615	1.08763	27	6.60009	1.00436	29	5.31812	0.961373	21	3.71511	0.962515	27	8.30137	1.0024	29	6.29143
Q5PPN5	Tubulin polymerization-promoting protein family member 3 OS=Rattus norvegicus GN=Tppp3 PE=2 SV=1 - [TPPP3_RAT]	58.52	12	13	38	176	18.9677	9.11475	1.10208	14	8.36261	0.926231	11	8.75657	1.13734	12	17.059	1.06893	14	13.6046	0.933199	11	2.43803	1.04672	12	5.81301	0.958639	14	9.34178	1.11872	11	8.1397	0.875052	12	8.32077	0.884747	14	6.31301	1.0311	11	6.78313	1.02774	12	5.41973
G3V7G0	Cytoplasmic dynein 1 light intermediate chain 1 OS=Rattus norvegicus GN=Dync1li1 PE=1 SV=1 - [G3V7G0_RAT]	58.51	20	21	77	523	56.6351	6.29053	0.957915	27	7.63017	1.00307	22	8.04986	1.01151	26	27.9214	1.09417	27	17.4214	0.997587	22	6.5129	1.03553	26	7.98283	1.01989	27	9.88393	0.985897	22	8.79706	0.951252	26	9.74886	0.969014	27	7.34736	1.00263	22	10.6777	0.999778	26	7.15923
Q9Z0W5	Protein kinase C and casein kinase substrate in neurons protein 1 OS=Rattus norvegicus GN=Pacsin1 PE=1 SV=1 - [PACN1_RAT]	58.5	20	24	121	441	50.4176	5.23682	0.99101	33	11.0794	1.00259	38	9.24821	1.05193	41	28.8796	1.03489	33	12.3036	1.01388	38	8.75104	1.03261	41	9.75871	1.02441	33	6.52415	1.00144	38	7.58975	0.955416	41	9.37173	0.963351	33	8.37463	0.978414	38	10.9351	0.99987	41	5.83775
Q5XIF6	Tubulin alpha-4A chain OS=Rattus norvegicus GN=Tuba4a PE=1 SV=1 - [TBA4A_RAT]	58.48	4	25	977	448	49.8924	5.05908	1.00708	20	10.1354	0.962634	18	12.0778	1.05361	21	24.7373	1.04295	20	4.69234	1.03775	18	6.20212	0.95162	21	6.66246	0.994514	20	4.86349	0.952946	18	9.60452	1.0202	21	10.9901	1.00568	20	5.54582	1.04661	18	14.806	0.989127	21	5.84508
P31399	ATP synthase subunit d, mitochondrial OS=Rattus norvegicus GN=Atp5h PE=1 SV=3 - [ATP5H_RAT]	58.39	8	8	72	161	18.7516	6.59521	0.991738	23	8.26044	0.981262	24	8.10621	0.99612	25	26.3395	1.20886	23	7.41804	1.03887	24	7.8282	1.10023	25	7.79437	0.973958	23	11.6068	1.08849	24	11.1031	0.939399	25	6.67135	0.897526	23	8.58931	0.949936	24	12.5177	0.989944	25	6.91118
O35814	Stress-induced-phosphoprotein 1 OS=Rattus norvegicus GN=Stip1 PE=1 SV=1 - [STIP1_RAT]	58.38	34	34	139	543	62.5304	6.80029	1.04498	50	12.4134	1.0003	44	13.1714	1.0944	45	29.0828	1.09547	50	14.6966	0.998972	44	8.41754	0.981776	45	7.71947	0.967285	50	9.82689	0.998981	44	9.56534	0.961858	45	9.03329	0.931585	50	8.89694	1.01228	44	10.1062	1.01249	45	6.87166
Q5BK63	NADH dehydrogenase [ubiquinone] 1 alpha subcomplex subunit 9, mitochondrial OS=Rattus norvegicus GN=Ndufa9 PE=1 SV=2 - [NDUA9_RAT]	58.36	18	18	94	377	42.5323	9.81787	1.04296	34	18.5134	1.06796	32	13.2297	0.914894	28	48.8541	0.988524	34	22.7714	1.02602	32	9.24638	1.0746	28	11.2143	0.991966	34	13.996	0.972513	32	11.0708	1.00622	28	14.4396	0.991175	34	12.2533	0.924124	32	10.3148	1.03125	28	13.0037
A0A0G2K013	Alpha-actinin-4 OS=Rattus norvegicus GN=Actn4 PE=1 SV=1 - [A0A0G2K013_RAT]	58.3	1	43	134	892	102.908	5.50342				0.938215	2	1.46129	1.29991	1					0.817813	2	1.25265	0.893662	1					1.28	2	5.4661	0.926819	1					0.962864	2	4.86463	0.981608	1
B2RZ08	Protein Tmem263 OS=Rattus norvegicus GN=Tmem263 PE=1 SV=1 - [B2RZ08_RAT]	58.26	5	5	13	115	11.542	9.31982	1.09943	6	11.7463	1.01925	4	6.72961	1.173	3	3.38153	1.09541	6	11.0834	1.03645	4	1.57136	1.04309	3	1.05148	1.00674	6	3.89365	1.04167	4	11.8964	0.895676	3	6.47382	0.843818	6	4.97034	0.918207	4	10.5987	0.944123	3	0.866335
Q9WVB1	Ras-related protein Rab-6A OS=Rattus norvegicus GN=Rab6a PE=1 SV=2 - [RAB6A_RAT]	58.17	1	11	62	208	23.5749	5.5415	0.937607	2	5.20135	1.03237	2	9.20613	1.04065	2	11.0192	1.08	2	17.7467	1.09043	2	1.37896	1.10947	2	1.13144	1.07255	2	7.37816	0.91465	2	3.428	0.998536	2	19.2371	0.920989	2	0.256921	0.963194	2	5.35071	0.871555	2	9.11965
A0A0H2UHP9	RCG39700, isoform CRA_d OS=Rattus norvegicus GN=Rab6a PE=1 SV=1 - [A0A0H2UHP9_RAT]	58.17	1	11	56	208	23.5309	5.5415							1.13305	2	0.389801							0.899954	2	7.56784							0.965198	2	3.23208							1.04374	2	8.30639
Q4G079	Protein Aimp1 OS=Rattus norvegicus GN=Aimp1 PE=1 SV=1 - [Q4G079_RAT]	58.1	13	13	40	315	34.552	8.29443	0.98028	12	15.1896	0.969412	13	7.55697	1.0158	15	28.098	1.06069	12	13.7997	1.06583	13	5.93742	1.05554	15	3.06176	0.983942	12	9.49645	1.00881	13	10.8106	0.964823	15	6.74859	0.96396	12	7.88241	0.94211	13	11.1552	0.975575	15	10.2482
Q66HA6	ADP-ribosylation factor-like protein 8B OS=Rattus norvegicus GN=Arl8b PE=2 SV=1 - [ARL8B_RAT]	58.06	2	8	35	186	21.5251	8.42627	1.19119	3	3.59193	1.20513	1		1.36568	1		1.1131	3	16.5027	0.95721	1		0.925537	1		0.862295	3	3.39021	0.854418	1		0.862223	1		0.911845	3	5.50022	0.981629	1		0.966181	1
P63055	Purkinje cell protein 4 OS=Rattus norvegicus GN=Pcp4 PE=1 SV=2 - [PCP4_RAT]	58.06	3	3	5	62	6.80329	6.7124	0.760011	4	27.4997				1.6725	1		1.29116	4	10.2918				1.12653	1		1.15526	4	7.0849				0.741307	1		0.87321	4	34.6342				0.692849	1
B0BN94	Protein FAM136A OS=Rattus norvegicus GN=Fam136a PE=1 SV=1 - [F136A_RAT]	57.97	6	6	13	138	15.6146	7.60596	0.996666	7	4.41228	0.956847	3	16.8297	1.16818	3	10.2556	1.27832	7	11.1589	0.961161	3	20.9289	1.10978	3	10.5467	1.01167	7	11.6649	1.12882	3	23.18	0.926171	3	8.54905	0.822949	7	8.89357	0.933985	3	3.39826	0.934307	3	5.54304
A0A0G2JSR0	Voltage-dependent anion-selective channel protein 3 OS=Rattus norvegicus GN=Vdac3 PE=1 SV=1 - [A0A0G2JSR0_RAT]	57.95	13	15	120	283	30.7643	8.5874	1.00302	34	9.71876	1.05928	27	9.11639	0.79797	25	38.0979	0.916344	34	18.1378	1.03618	27	5.67083	1.06348	25	9.9307	1.01464	34	12.3846	0.974075	27	6.08133	1.10411	25	9.36699	1.00731	34	7.12904	0.927753	27	11.215	0.98726	25	6.44065
P63249	cAMP-dependent protein kinase inhibitor alpha OS=Rattus norvegicus GN=Pkia PE=1 SV=2 - [IPKA_RAT]	57.89	3	3	13	76	7.95579	4.53857	0.785196	5	5.45319	1.0852	4	4.95956	0.815245	4	16.1612	1.02851	5	22.3974	0.836545	4	2.92599	1.20018	4	10.8747	1.10132	5	9.64777	0.969929	4	5.65331	0.786069	4	1.39412	1.08693	5	2.03209	1.03404	4	8.46468	0.991651	4	6.44383
P60841	Alpha-endosulfine OS=Rattus norvegicus GN=Ensa PE=1 SV=1 - [ENSA_RAT]	57.85	6	7	27	121	13.3267	7.23975	0.895011	5	18.448	0.987547	8	6.99822	1.36936	8	42.0356	1.30612	5	17.7886	0.931533	8	6.30965	1.05234	8	7.41124	1.02922	5	14.6666	1.08145	8	8.95341	0.843651	8	16.6609	0.842593	5	9.30633	0.938147	8	10.1517	0.881852	8	16.8459
M0RC65	Cofilin 2, muscle (Predicted), isoform CRA_b OS=Rattus norvegicus GN=Cfl2 PE=1 SV=1 - [M0RC65_RAT]	57.83	6	10	74	166	18.6978	7.88428	1.01315	8	5.60962	0.937749	10	20.9038	1.0774	9	16.7619	1.08148	8	14.5307	0.974985	10	9.98287	1.03558	9	7.91944	0.983139	8	11.3424	1.08789	10	7.79824	0.926155	9	4.8613	0.9325	8	8.27954	1.03948	10	13.4304	0.96617	9	8.79187
Q9ER34	Aconitate hydratase, mitochondrial OS=Rattus norvegicus GN=Aco2 PE=1 SV=2 - [ACON_RAT]	57.82	43	43	297	780	85.38	7.82568	0.91707	100	14.0413	0.997683	96	9.69068	0.946585	101	30.1661	1.0149	100	24.3906	1.03839	96	12.0923	1.00454	101	11.3546	1.01102	100	12.4571	0.973912	96	9.27117	1.06134	101	8.25934	1.04466	100	12.3269	1.02766	96	12.292	0.979278	101	10.0427
Q66HA8	Heat shock protein 105 kDa OS=Rattus norvegicus GN=Hsph1 PE=1 SV=1 - [HS105_RAT]	57.81	37	39	150	858	96.3574	5.5542	0.973436	50	8.44816	1.02001	47	8.15562	0.925466	43	23.478	0.955069	50	15.5331	0.988318	47	10.7642	0.999084	43	7.93957	1.00128	50	6.78244	0.941984	47	10.6281	1.03792	43	8.22801	1.04888	50	6.92267	1.0054	47	10.2653	1.00819	43	6.43776
Q5HZV9	Protein phosphatase 1 regulatory subunit 7 OS=Rattus norvegicus GN=Ppp1r7 PE=1 SV=1 - [PP1R7_RAT]	57.78	18	18	64	360	41.2714	4.91943	0.990794	21	10.8637	0.99684	22	8.03875	0.909816	19	38.3562	1.00872	21	17.8422	0.934032	22	9.28348	1.05694	19	13.1826	1.0583	21	6.97937	1.03662	22	6.51794	0.935311	19	8.87674	0.932817	21	12.1359	1.02911	22	7.47344	1.0355	19	9.47863
P52759	Ribonuclease UK114 OS=Rattus norvegicus GN=Hrsp12 PE=1 SV=3 - [UK114_RAT]	57.66	7	7	18	137	14.2946	8.104	1.05496	2	4.37941	0.999256	10	5.62265	1.04346	6	20.2358	1.119	2	3.68408	0.923475	10	5.88078	1.02383	6	9.31931	1.00646	2	3.8027	1.09539	10	6.58939	1.00884	6	6.68602	0.866776	2	3.28539	0.978635	10	5.19489	0.917788	6	2.53615
F7FKI5	Pyruvate dehydrogenase E1 component subunit alpha OS=Rattus norvegicus GN=Pdha1 PE=1 SV=2 - [F7FKI5_RAT]	57.58	1	23	89	389	43.0856	8.19189	0.8087	1					0.697159	1		0.970834	1					1.08407	1		1.10473	1					1.09064	1		1.08907	1					1.04023	1
B5DEL8	NADH dehydrogenase (Ubiquinone) Fe-S protein 5 OS=Rattus norvegicus GN=Ndufs5 PE=1 SV=1 - [B5DEL8_RAT]	57.55	6	6	27	106	12.6915	8.92432	0.991055	10	23.307	1.02009	9	16.7879	1.28064	8	28.0022	1.18009	10	12.4077	1.0921	9	16.8212	0.920327	8	14.3855	0.926022	10	4.47683	0.976575	9	6.90405	0.923402	8	12.24	0.895809	10	9.79547	0.99469	9	13.0867	0.92748	8	15.2139
Q7TPB1	T-complex protein 1 subunit delta OS=Rattus norvegicus GN=Cct4 PE=1 SV=3 - [TCPD_RAT]	57.51	28	29	127	539	58.0628	8.01611	1.03605	40	11.4997	1.01909	40	12.4035	1.14099	42	28.0404	1.00708	40	13.9007	0.983237	40	7.62295	0.986493	42	9.62767	0.975616	40	7.79115	0.981316	40	8.01842	0.982869	42	8.4921	0.9688	40	9.2553	1.01481	40	13.2867	0.988249	42	8.58867
P42123	L-lactate dehydrogenase B chain OS=Rattus norvegicus GN=Ldhb PE=1 SV=2 - [LDHB_RAT]	57.49	17	19	271	334	36.5891	6.04932	0.956819	77	12.2228	1.02031	84	13.6969	1.07765	85	18.5144	1.06882	77	17.293	1.01904	84	11.2997	0.996693	85	7.41522	0.986258	77	9.22346	0.942688	84	13.3351	0.973726	84	10.1767	0.992488	77	9.37147	0.993902	84	12.795	1.00239	85	8.87922
D4A5G8	Pyruvate dehydrogenase E1 component subunit alpha OS=Rattus norvegicus GN=Pdha1l1 PE=1 SV=3 - [D4A5G8_RAT]	57.44	1	23	89	390	43.2467	8.19189	1.04479	1		0.932363	1					0.521955	1		0.961189	1					1.14218	1		1.09938	1					1.15312	1		1.01105	1
A0A0G2JSU4	N-myc downstream regulated gene 2, isoform CRA_b OS=Rattus norvegicus GN=Ndrg2 PE=1 SV=1 - [A0A0G2JSU4_RAT]	57.42	1	13	143	357	39.2303	5.49072	1.00705	1		1.37558	1		1.23468	1		1.53064	1		1.18818	1		1.05837	1		0.858217	1		0.719878	1		0.9446	1		0.784489	1		0.710573	1		0.854743	1
P63170	Dynein light chain 1, cytoplasmic OS=Rattus norvegicus GN=Dynll1 PE=1 SV=1 - [DYL1_RAT]	57.3	2	4	28	89	10.3591	7.40088	0.851018	5	16.7495	0.911607	2	4.05028	0.949707	6	21.4263	1.13976	5	6.95119	1.02782	2	3.41135	1.05965	6	1.96738	1.08503	5	3.17936	0.901424	2	18.969	0.949337	6	5.68175	1.04001	5	5.66263	1.1536	2	15.3643	1.0248	6	5.8557
D3ZHX3	Protein Diras2 OS=Rattus norvegicus GN=Diras2 PE=4 SV=1 - [D3ZHX3_RAT]	57.29	7	9	33	199	22.4836	8.76318	0.888912	8	8.4686	0.998004	8	10.372	0.937927	12	31.3757	1.02848	8	12.0318	1.03768	8	5.88302	0.999091	12	7.69154	1.06283	8	3.79314	0.872572	8	7.44025	0.994684	12	12.3797	1.11342	8	3.63685	1.0265	8	7.70194	1.0278	12	6.96977
Q5XIW9	Flot2 protein OS=Rattus norvegicus GN=Flot2 PE=1 SV=1 - [Q5XIW9_RAT]	57.26	19	19	68	351	38.6936	5.33838	0.993962	23	11.3177	0.996096	21	16.4142	0.992899	24	33.4771	1.00543	23	21.2823	1.01784	21	9.50534	1.03647	24	6.73549	0.999796	23	15.7666	1.04017	21	9.99043	0.958737	24	8.69829	0.969137	23	8.91979	0.939033	21	14.9893	0.983101	24	11.3409
P63077	Guanine nucleotide-binding protein G(I)/G(S)/G(O) subunit gamma-8 OS=Rattus norvegicus GN=Gng8 PE=2 SV=1 - [GBG8_RAT]	57.14	3	3	8	70	7.83806	7.13721	0.829848	4	24.7017	1.11388	2	2.19083	0.648568	2	7.59616	0.784924	4	14.0847	1.00663	2	8.89221	1.03856	2	10.6113	1.10142	4	17.0217	0.956305	2	6.58006	1.08201	2	3.29045	1.14189	4	2.55039	0.916011	2	14.0538	1.11619	2	3.67
M0R3N4	Protein Vat1l OS=Rattus norvegicus GN=Vat1l PE=1 SV=2 - [M0R3N4_RAT]	57.14	18	18	85	378	41.5762	5.32568	1.05572	31	13.8863	0.904605	28	13.9199	0.95225	26	28.6522	1.02936	31	17.1572	0.984078	28	7.17092	1.03066	26	7.57379	0.969685	31	11.3968	1.07991	28	10.3505	0.967056	26	9.5818	0.917881	31	10.836	1.00423	28	8.29102	1.02165	26	5.33843
D4A817	Histone H2B OS=Rattus norvegicus GN=Hist2h2be PE=3 SV=3 - [D4A817_RAT]	57.14	1	9	45	126	13.9546	10.3159	1.43786	1		1.05486	4	6.32958	1.35067	3	1.90469	0.881014	1		0.8645	4	2.50773	0.902425	3	0.948588	0.855681	1		1.06131	4	3.40651	0.926986	3	4.13958	0.860074	1		1.05005	4	2.79569	0.923766	3	2.13397
A0A0G2K5U9	Alpha-actinin-4 OS=Rattus norvegicus GN=Actn4 PE=1 SV=1 - [A0A0G2K5U9_RAT]	57.08	1	43	142	911	104.85	5.43994	0.916539	4	5.84	1.04624	4	5.77904	1.04164	3	2.18266	1.10134	4	0.776113	1.02052	4	1.2646	0.968606	3	2.73416	0.946161	4	4.80018	0.879952	4	4.65679	1.02711	3	6.07553	1.0516	4	3.37184	1.05994	4	5.03758	0.950938	3	0.572391
P59215	Guanine nucleotide-binding protein G(o) subunit alpha OS=Rattus norvegicus GN=Gnao1 PE=1 SV=2 - [GNAO_RAT]	57.06	15	17	194	354	40.0429	5.52881	0.959465	45	13.8683	1.01617	49	10.8593	1.03836	53	21.7783	1.17776	45	23.6805	1.02959	49	11.2676	0.975418	53	5.41606	0.964436	45	9.96976	0.940053	49	12.0673	1.02873	53	12.0723	0.962632	45	10.1297	1.02447	49	11.3638	0.986081	53	6.38816
A0A0G2K350	Protein Napg OS=Rattus norvegicus GN=Napg PE=1 SV=1 - [A0A0G2K350_RAT]	57.05	15	16	66	312	34.6373	5.41455	1.01867	22	5.66525	0.98127	20	6.82751	0.950507	22	17.9923	0.942761	22	13.47	0.997892	20	8.67363	1.01316	22	10.2213	0.965609	22	8.81783	0.990007	20	7.40562	1.03234	22	8.28703	1.02336	22	6.33258	1.00881	20	12.6011	1.00447	22	7.17727
Q5RKJ9	RAB10, member RAS oncogene family OS=Rattus norvegicus GN=Rab10 PE=1 SV=1 - [Q5RKJ9_RAT]	57	9	12	57	200	22.5266	8.38232	1.08037	11	18.9798	0.969157	12	19.7126	0.796297	12	55.2462	0.820981	11	61.5568	0.987126	12	13.1958	1.03653	12	9.39864	0.959389	11	10.6857	1.03156	12	11.3462	1.00802	12	9.68598	0.982073	11	11.2494	1.01696	12	18.7105	1.01875	12	9.7867
A0A0G2JVL6	NADH dehydrogenase [ubiquinone] 1 alpha subcomplex subunit 8 OS=Rattus norvegicus GN=Ndufa8 PE=1 SV=1 - [A0A0G2JVL6_RAT]	56.98	9	9	31	172	19.9521	8.29443	0.948436	11	16.0321	0.989101	9	18.3776	1.18825	11	38.1874	1.19175	11	19.4204	1.0018	9	13.3265	0.952281	11	13.9703	1.02531	11	13.2737	1.058	9	12.2602	0.987296	11	8.06577	0.874877	11	15.6789	0.909949	9	13.8101	0.941555	11	25.7588
P81155	Voltage-dependent anion-selective channel protein 2 OS=Rattus norvegicus GN=Vdac2 PE=1 SV=2 - [VDAC2_RAT]	56.95	11	13	150	295	31.7256	7.48877	0.996172	36	13.5481	0.97877	37	6.71418	0.972771	43	23.238	1.02333	36	14.0317	1.05692	37	7.94743	1.0096	43	12.9946	0.977231	36	7.28982	1.00067	37	7.06856	1.02838	43	8.78836	1.01604	36	6.76391	0.996854	37	11.2142	1.01975	43	4.77864
D3ZQL7	Protein Tppp OS=Rattus norvegicus GN=Tppp PE=1 SV=1 - [D3ZQL7_RAT]	56.88	12	13	100	218	23.5321	9.40771	0.964685	37	14.5307	1.03598	31	13.9499	0.992774	30	23.6298	1.13498	37	17.8036	1.00628	31	11.8341	1.09423	31	15.1938	1.06603	37	8.40329	0.997299	31	11.0265	0.896988	31	10.0744	0.903833	37	12.7682	0.885837	31	14.3758	0.97504	31	8.02241
Q60587	Trifunctional enzyme subunit beta, mitochondrial OS=Rattus norvegicus GN=Hadhb PE=1 SV=1 - [ECHB_RAT]	56.84	19	21	104	475	51.3815	9.46631	1.00996	36	10.2439	0.954249	34	9.23388	1.20397	30	13.2336	1.09062	36	15.6204	1.00271	34	11.8656	0.981401	30	7.66692	0.978454	36	9.72097	1.03302	34	10.0121	0.952426	30	10.3406	0.958559	36	8.09621	1.02619	34	11.3649	0.982907	30	5.13869
P10888	Cytochrome c oxidase subunit 4 isoform 1, mitochondrial OS=Rattus norvegicus GN=Cox4i1 PE=1 SV=1 - [COX41_RAT]	56.8	12	12	64	169	19.5021	9.43701	0.995121	22	16.9831	0.976495	22	8.14836	0.974096	20	39.1951	1.09886	22	24.8696	0.98625	22	9.56828	1.00311	20	13.0366	1.00123	22	10.2944	1.02321	22	11.4359	0.916886	20	6.66773	0.912802	22	8.01471	1.01028	22	8.83515	1.03152	20	9.60888
Q91Y81	Septin-2 OS=Rattus norvegicus GN=Sept2 PE=1 SV=1 - [SEPT2_RAT]	56.79	13	14	45	361	41.5663	6.59521	0.993958	15	7.8812	0.995905	15	8.46467	1.15772	13	21.853	1.09274	15	18.9691	1.0014	15	8.44602	1.01076	13	14.5418	1.01785	15	6.54881	1.03886	15	8.71256	0.874386	13	7.407	0.928215	15	8.1317	0.997192	15	10.4748	0.98703	13	7.63463
A0A0G2K9J2	Protein Atp6v1h OS=Rattus norvegicus GN=Atp6v1h PE=1 SV=1 - [A0A0G2K9J2_RAT]	56.73	24	24	142	483	55.8331	6.60986	0.994783	45	9.36215	0.978091	47	15.2309	0.855908	50	34.6831	0.916675	45	27.3166	1.03432	47	9.69257	1.01229	50	12.1108	1.03039	45	10.7746	0.996309	47	8.381	1.05629	50	10.2139	1.02769	45	7.88171	0.996367	47	12.7032	1.04111	50	7.0853
G3V8Y0	Protein Gng13 OS=Rattus norvegicus GN=Gng13 PE=4 SV=1 - [G3V8Y0_RAT]	56.72	5	5	12	67	7.9741	5.45264	1.04308	5	4.52412	0.971329	4	3.72561	1.00805	3	8.23704	0.990514	5	14.8035	0.9825	4	2.40177	0.978496	3	3.70259	0.983398	5	4.01125	1.02694	4	9.26903	0.990413	3	1.51906	0.968358	5	10.1481	0.986697	4	9.31858	1.04379	3	2.8228
P61983	14-3-3 protein gamma OS=Rattus norvegicus GN=Ywhag PE=1 SV=2 - [1433G_RAT]	56.68	7	13	137	247	28.2849	4.89404	0.91101	19	16.1204	0.966013	21	9.22737	0.81968	20	44.279	1.08581	19	11.7549	0.980618	21	12.9659	1.06065	20	8.60795	1.04288	19	17.8051	1.04125	21	17.6357	1.00203	20	7.38159	0.96382	19	6.65859	1.01728	21	9.60887	1.01403	20	11.963
Q5XIH3	NADH dehydrogenase (Ubiquinone) flavoprotein 1 OS=Rattus norvegicus GN=Ndufv1 PE=1 SV=1 - [Q5XIH3_RAT]	56.68	20	20	125	464	50.6986	8.07471	0.948544	43	10.4838	0.998773	43	10.3269	0.981492	39	20.737	0.998839	43	18.0488	1.032	43	8.36782	0.999782	39	9.68748	1.03659	43	8.66931	0.998599	43	11.0389	1.03529	39	10.289	1.00809	43	8.58919	1.02677	43	13.2388	0.996369	39	7.96988
O88768	ArfGAP with dual PH domains 1 OS=Rattus norvegicus GN=Adap1 PE=2 SV=1 - [O88768_RAT]	56.68	20	20	57	374	43.3989	8.646	0.959855	19	8.61084	1.03478	20	12.7355	0.949415	18	19.9867	1.00372	19	20.0121	1.00592	20	9.00591	0.988952	18	9.47084	1.01537	19	10.5927	0.966476	20	10.0422	1.02308	18	8.6964	0.949546	19	13.8792	0.923925	20	12.7854	1.01997	18	6.66156
P04906	Glutathione S-transferase P OS=Rattus norvegicus GN=Gstp1 PE=1 SV=2 - [GSTP1_RAT]	56.67	9	9	59	210	23.4241	7.35693	1.03993	20	10.5001	1.09499	17	10.2699	1.01119	21	51.7076	1.07768	20	17.0391	0.979088	17	10.1079	0.953864	21	11.0464	0.979589	20	12.0045	0.946898	17	8.65452	0.973324	21	11.5318	0.977045	20	6.31659	0.935166	17	4.00503	1.00197	21	11.8304
P61980	Heterogeneous nuclear ribonucleoprotein K OS=Rattus norvegicus GN=Hnrnpk PE=1 SV=1 - [HNRPK_RAT]	56.59	21	21	120	463	50.9444	5.5415	0.956408	37	9.71213	1.0136	45	8.18379	1.05667	38	27.9305	1.06453	37	10.3427	0.963195	45	6.93221	1.02041	38	11.0605	1.01317	37	10.7511	1.03401	45	7.51323	0.924002	38	8.13652	0.956491	37	6.53542	1.02654	45	9.79994	1.02558	38	8.90159
P47875	Cysteine and glycine-rich protein 1 OS=Rattus norvegicus GN=Csrp1 PE=1 SV=2 - [CSRP1_RAT]	56.48	10	10	45	193	20.5998	8.57275	0.949177	13	13.7693	0.943489	13	9.19732	1.00217	19	26.3328	0.840777	13	29.5449	0.905126	13	9.89023	0.981953	19	7.72389	1.0454	13	11.706	1.1597	13	5.21721	0.93012	19	7.70824	1.03752	13	15.0684	1.05524	13	19.8187	1.02933	19	8.91987
P62832	60S ribosomal protein L23 OS=Rattus norvegicus GN=Rpl23 PE=2 SV=1 - [RL23_RAT]	56.43	6	6	32	140	14.8561	10.5063	0.970615	10	13.0643	0.978994	9	4.70759	0.970371	13	14.5092	1.0185	10	15.9317	0.972008	9	7.79534	0.994512	13	8.1108	1.00299	10	3.74608	1.04075	9	5.21044	1.01518	13	4.95622	1.00063	10	5.55112	1.05358	9	8.96963	1.02632	13	4.35966
F7EPH4	Protein Ppa1 OS=Rattus norvegicus GN=Ppa1 PE=1 SV=1 - [F7EPH4_RAT]	56.4	12	12	57	289	32.7501	5.46533	1.00778	21	10.9836	0.983156	18	16.9785	1.12212	18	19.4999	1.03679	21	22.919	1.00878	18	9.96737	0.968036	18	11.7818	1.00631	21	11.5248	0.984485	18	12.0099	0.947196	18	6.93549	1.05178	21	14.2259	0.998403	18	13.5972	1.00999	18	10.3024
P07943	Aldose reductase OS=Rattus norvegicus GN=Akr1b1 PE=1 SV=3 - [ALDR_RAT]	56.33	16	17	80	316	35.7743	6.7124	1.01994	26	10.1309	0.996308	25	10.3507	1.04246	23	24.2431	1.07049	26	11.2933	0.974226	25	6.68568	1.02159	23	8.73772	0.969177	26	5.93125	0.983332	25	9.06498	1.01441	23	6.81438	0.936711	26	6.16628	1.04762	25	10.609	0.957521	23	3.24868
P49432	Pyruvate dehydrogenase E1 component subunit beta, mitochondrial OS=Rattus norvegicus GN=Pdhb PE=1 SV=2 - [ODPB_RAT]	56.27	15	15	124	359	38.957	6.65381	0.975149	47	11.8056	1.0177	39	11.1827	0.956879	38	32.5487	1.07296	47	12.923	1.04714	39	12.4606	1.0423	38	10.4661	0.967041	47	8.23851	0.991452	39	10.2122	0.97431	38	9.46819	0.946629	47	7.26108	0.954753	39	14.584	0.984174	38	6.35556
P82995	Heat shock protein HSP 90-alpha OS=Rattus norvegicus GN=Hsp90aa1 PE=1 SV=3 - [HS90A_RAT]	56.21	31	47	331	733	84.7618	5.0083	0.969222	63	13.1595	1.05215	73	9.70001	1.06132	71	26.3618	1.08226	63	16.2256	0.986902	73	7.60037	0.975473	71	11.0757	0.990913	63	7.62535	0.969203	73	7.64197	0.975481	71	9.01036	0.958668	63	9.53736	0.965503	73	14.2773	0.982456	71	10.6095
D4A5L9	Protein LOC679794 OS=Rattus norvegicus GN=LOC679794 PE=3 SV=1 - [D4A5L9_RAT]	56.19	7	7	94	105	11.628	9.5835	0.992347	27	13.486	1.05066	34	13.6201	1.12549	33	35.5159	1.0856	27	15.186	1.03478	34	9.29835	0.959298	33	22.2814	1.01535	27	13.7014	0.863309	34	14.4583	0.859662	33	12.2802	0.893972	27	14.3581	0.998387	34	17.0055	1.06849	33	14.7489
P27139	Carbonic anhydrase 2 OS=Rattus norvegicus GN=Ca2 PE=1 SV=2 - [CAH2_RAT]	56.15	11	11	84	260	29.0956	7.40088	1.00431	30	10.277	1.03287	25	9.60837	0.940286	29	37.8202	0.94122	29	19.484	1.06257	25	10.8302	0.980981	29	16.81	1.02632	30	11.8848	0.901229	25	14.2676	0.968075	29	8.69588	1.02745	30	11.6372	0.971178	25	13.005	1.02325	29	13.0543
P05712	Ras-related protein Rab-2A OS=Rattus norvegicus GN=Rab2a PE=2 SV=1 - [RAB2A_RAT]	56.13	5	12	56	212	23.5207	6.53662	1.01512	7	10.9649	1.03272	7	3.99136	0.981587	7	15.2124	1.04684	7	12.9906	1.00264	7	14.5279	1.12106	7	14.8598	0.960688	7	3.3548	0.979951	7	5.22639	0.894552	7	3.55704	0.954356	7	10.0183	0.939691	7	13.6287	0.941548	7	13.7581
A0A0G2K0M8	Neural cell adhesion molecule 1 OS=Rattus norvegicus GN=Ncam1 PE=1 SV=1 - [A0A0G2K0M8_RAT]	56.1	13	43	312	1016	108.482	4.86865	0.971787	21	9.87248	1.01267	22	14.1517	1.15822	14	27.0916	0.940181	21	13.6943	0.98975	22	7.87863	0.94457	14	9.44728	1.02	21	10.0195	1.00641	22	6.21335	0.901449	14	13.8859	0.957525	21	16.1988	0.966992	22	11.0564	1.02938	14	7.95668
P62332	ADP-ribosylation factor 6 OS=Rattus norvegicus GN=Arf6 PE=1 SV=2 - [ARF6_RAT]	56	5	8	30	175	20.0694	8.95361	0.97522	2	9.70675	0.929876	3	0.482009	0.819307	5	17.734	1.03699	2	6.25921	1.14024	3	2.56283	1.08007	5	5.63076	1.01509	2	3.53631	0.971342	3	0.203998	1.04882	5	4.8236	0.985798	2	9.41689	0.907797	3	4.33115	1.04087	5	4.8145
P97582	Ankyrin (Fragment) OS=Rattus norvegicus GN=Ank2 PE=2 SV=1 - [P97582_RAT]	55.99	1	37	148	843	89.9272	8.06006							0.984055	1								1.0267	1								0.971813	1								1.01624	1
A0A0G2K1D2	Protein Rap1gds1 OS=Rattus norvegicus GN=Rap1gds1 PE=1 SV=1 - [A0A0G2K1D2_RAT]	55.98	2	25	138	527	57.4751	5.63037				0.974374	3	4.10273	1.13947	2	21.7058				1.06105	3	8.32217	0.976325	2	18.1805				0.921776	3	0.896006	0.997446	2	16.3062				1.07997	3	13.4806	0.91779	2	19.5032
A0A0H2UHQ8	40S ribosomal protein S17 OS=Rattus norvegicus GN=Rps17 PE=3 SV=1 - [A0A0H2UHQ8_RAT]	55.97	5	5	18	134	15.3693	9.77393	0.972737	9	5.44752	1.06543	2	3.73886	0.795431	7	10.9825	1.08228	9	28.4218	1.00354	2	5.77734	1.10995	7	8.17464	1.02887	9	7.19652	1.01681	2	3.73366	1.01151	7	2.11812	0.979935	9	3.11777	0.912318	2	6.65492	1.00036	7	6.86716
A0A0G2JSQ1	Beta-synuclein OS=Rattus norvegicus GN=Sncb PE=1 SV=1 - [A0A0G2JSQ1_RAT]	55.97	5	8	78	134	14.213	4.41162	0.926107	23	14.0106	1.09964	20	13.0529	1.089	19	17.2561	1.08431	23	17.0435	1.04061	20	12.6605	1.04597	19	6.98672	0.973745	23	6.3782	0.903068	20	7.83087	0.912111	19	7.39891	0.960082	23	11.7057	0.956641	20	17.3794	0.94316	19	6.48324
O35509	Ras-related protein Rab-11B OS=Rattus norvegicus GN=Rab11b PE=1 SV=4 - [RB11B_RAT]	55.96	11	11	52	218	24.4735	5.93506	1.00858	18	13.9834	0.956242	17	9.66638	1.096	17	33.7775	1.02897	18	12.6316	0.964284	17	4.06406	1.00768	17	16.5939	1.05382	18	11.905	1.03562	17	5.03098	0.871296	17	12.1806	0.888296	18	5.56301	1.05311	17	10.4671	1.04703	17	4.08071
A0A0G2JZ56	Protein Ank2 OS=Rattus norvegicus GN=Ank2 PE=1 SV=1 - [A0A0G2JZ56_RAT]	55.95	6	77	350	1848	202.524	6.25244	0.984451	13	10.3187	1.0429	15	16.367	0.927921	14	29.3018	0.98775	13	17.3062	1.03226	15	10.6754	1.02084	14	8.02941	0.981845	13	4.46838	0.993715	15	8.95532	1.02521	14	8.93318	1.02223	13	8.54495	0.958965	15	10.9332	1.00715	14	8.59605
F1LUE2	Calcium/calmodulin-dependent protein kinase II, beta, isoform CRA_c OS=Rattus norvegicus GN=Camk2b PE=1 SV=2 - [F1LUE2_RAT]	55.86	5	26	202	666	72.7822	7.26904	0.922444	17	14.7167	1.0094	18	7.94435	1.11999	20	21.4175	1.02702	17	8.02485	1.03427	18	8.45154	1.01021	20	13.2091	1.01087	17	7.06013	0.9192	18	9.81267	1.00345	20	6.87259	1.08432	17	9.57283	1.04613	18	17.0619	0.966384	20	7.97129
Q6PUA8	Amino acid transporter (Fragment) OS=Rattus norvegicus PE=2 SV=1 - [Q6PUA8_RAT]	55.86	2	6	80	145	15.7969	4.93213	0.8277	3	40.627	0.944513	1		0.707916	3	10.3611	1.08549	3	3.91824	1.01961	1		0.950611	3	13.516	0.881447	3	6.37729	0.834253	1		1.29263	3	12.4513	1.22589	3	11.0591	1.2103	1		1.04612	3	2.20733
A0A0G2JSW0	Myosin regulatory light chain 12B OS=Rattus norvegicus GN=Myl12b PE=4 SV=1 - [A0A0G2JSW0_RAT]	55.81	1	7	30	172	19.7665	4.84326	0.95164	1		0.968678	1					0.990947	1		0.822816	1					1.05257	1		1.03259	1					1.00275	1		1.18001	1
B0BMS8	Myl9 protein OS=Rattus norvegicus GN=Myl9 PE=1 SV=1 - [B0BMS8_RAT]	55.81	2	7	32	172	19.8415	4.91943	0.850273	1		0.960038	3	4.78547	1.00568	2	30.9776	1.21039	1		0.880618	3	8.48268	1.00249	2	19.6574	1.0504	1		1.3264	3	1.43385	0.983896	2	7.04322	0.940075	1		0.81182	3	5.99922	0.992424	2	5.00622
P10760	Adenosylhomocysteinase OS=Rattus norvegicus GN=Ahcy PE=1 SV=3 - [SAHH_RAT]	55.79	20	21	92	432	47.5072	6.53662	1.00648	30	11.2602	0.991608	33	10.9509	1.05681	23	18.8255	1.05579	30	15.2912	0.995601	33	8.86787	0.980218	25	8.67625	0.959798	30	6.56502	1.00765	33	7.81312	1.02523	25	8.52832	1.01137	30	9.11041	1.01516	33	8.91146	1.0136	25	6.517
D4A0T0	Protein Ndufb10 OS=Rattus norvegicus GN=Ndufb10 PE=1 SV=1 - [D4A0T0_RAT]	55.68	9	9	38	176	20.8454	7.69385	0.977339	15	17.2902	1.01806	13	7.51852	1.0526	9	50.8184	1.14177	15	23.2746	1.00624	13	7.6597	0.971243	9	19.2195	0.938058	15	14.7433	0.990811	13	9.2214	0.907101	9	13.5154	0.899931	15	8.94238	0.986395	13	6.77186	1.02095	9	7.63448
P63319	Protein kinase C gamma type OS=Rattus norvegicus GN=Prkcg PE=1 SV=1 - [KPCG_RAT]	55.67	25	28	91	697	78.3071	7.45947	0.964826	29	12.369	0.983377	28	12.06	1.03649	27	29.1055	1.00489	29	19.6538	1.02449	28	9.86141	0.894257	27	14.3615	0.991898	29	5.35761	0.951351	28	12.8458	1.0201	27	6.10987	1.03491	29	6.09128	1.04155	28	13.3034	1.00263	27	7.09206
A0A0H2UHT6	40S ribosomal protein S18 OS=Rattus norvegicus GN=Rps18 PE=1 SV=1 - [A0A0H2UHT6_RAT]	55.63	12	12	33	151	17.5768	10.9897	1.01779	11	15.2651	1.02135	12	9.13095	0.869226	10	34.2098	0.983075	11	24.8009	0.913441	12	7.76412	1.04707	10	7.32163	0.992713	11	7.59068	1.08752	12	6.90476	0.931613	10	6.54301	0.952765	11	7.85602	0.977313	12	12.6526	1.09516	10	4.45748
A0A0G2K079	Breast carcinoma-amplified sequence 1 homolog OS=Rattus norvegicus GN=Bcas1 PE=1 SV=1 - [A0A0G2K079_RAT]	55.62	4	16	77	347	37.4771	9.29053	0.881282	4	49.6181	0.879683	4	15.0549	0.874368	5	42.2885	0.470416	4	58.4662	0.998716	4	10.5332	1.00894	5	1.50764	1.06877	4	22.9242	1.02974	4	2.5158	0.93348	5	5.28334	1.18839	4	8.8202	1.13691	4	7.61116	1.10212	5	8.53654
Q6AY84	Secernin-1 OS=Rattus norvegicus GN=Scrn1 PE=1 SV=1 - [SCRN1_RAT]	55.56	18	18	88	414	46.3666	4.84326	1.02037	30	15.2723	0.992081	33	11.9964	1.16197	25	23.6663	1.04878	30	13.3306	0.987599	33	7.94129	0.988965	25	15.0303	0.918459	30	7.98048	0.938246	33	10.4912	0.994585	25	5.60481	1.03407	30	7.497	1.08954	33	8.96361	0.965042	25	7.67287
Q5XI73	Rho GDP-dissociation inhibitor 1 OS=Rattus norvegicus GN=Arhgdia PE=1 SV=1 - [GDIR1_RAT]	55.39	9	9	77	204	23.3928	5.19873	1.02181	24	11.4466	1.04741	27	12.2665	1.19653	26	29.4627	1.30998	24	15.8398	0.957893	27	12.3338	0.983124	26	10.6626	0.938908	24	8.8804	1.0016	27	11.9297	0.887709	26	9.22738	0.852332	24	10.483	1.05363	27	13.9183	0.951835	26	9.05158
D3ZPP2	Protein Arl8a OS=Rattus norvegicus GN=Arl8a PE=1 SV=1 - [D3ZPP2_RAT]	55.38	2	9	36	186	21.376	7.76709	0.691226	2	2.34254	1.04632	2	13.4687	0.931477	1		2.31165	2	4.99746	1.00443	2	8.45548	1.03816	1		0.695229	2	7.70837	0.905124	2	23.1502	0.963484	1		0.695036	2	5.32925	1.03039	2	1.85054	1.0453	1
Q66HM2	AP-2 complex subunit alpha-2 OS=Rattus norvegicus GN=Ap2a2 PE=1 SV=1 - [Q66HM2_RAT]	55.38	31	47	238	939	104.108	6.82959	0.991777	53	7.62847	1.02319	45	10.0035	0.784071	47	34.6213	0.974321	53	12.2135	1.10354	45	10.8523	1.01208	48	10.5641	0.9988	53	7.91429	0.957851	45	7.97931	1.11017	48	7.13576	1.06265	53	6.90699	0.935398	45	15.8782	1.01127	48	7.35545
Q6GMN2	Brain-specific angiogenesis inhibitor 1-associated protein 2 OS=Rattus norvegicus GN=Baiap2 PE=1 SV=1 - [BAIP2_RAT]	55.33	26	26	51	535	59.1459	9.0415	0.909371	18	9.73398	1.00347	17	11.8472	0.953025	16	25.845	1.02935	18	8.47441	1.04459	17	3.60454	1.02152	16	9.46776	1.00537	18	8.38479	0.910621	17	8.63209	1.00617	16	5.89272	1.03116	18	6.03143	1.03027	17	4.44573	1.03219	16	6.74561
Q68FQ0	T-complex protein 1 subunit epsilon OS=Rattus norvegicus GN=Cct5 PE=1 SV=1 - [TCPE_RAT]	55.27	24	30	139	541	59.4988	5.71924	1.01301	44	6.10466	0.961985	33	8.45687	1.04192	36	21.283	1.0564	44	15.4712	1.01374	33	10.8136	1.00061	36	6.93978	0.98837	44	6.93407	0.999956	33	10.745	1.03551	36	8.88971	0.994233	44	6.59606	0.993909	33	15.0019	0.98879	36	9.56432
A1L1M0	Protein kinase, cAMP-dependent, catalytic, alpha OS=Rattus norvegicus GN=Prkaca PE=1 SV=1 - [A1L1M0_RAT]	55.27	10	18	63	351	40.58	8.79248	1.01851	13	7.02083	1.04589	12	6.20592	1.14407	10	8.12203	0.991536	13	24.5636	1.03757	12	7.87769	1.00963	10	8.86624	1.0009	13	12.3166	0.934749	12	8.22661	1.00437	10	8.81129	0.954541	13	12.8969	0.990278	12	7.85836	0.977228	10	10.5067
Q8VI04	Isoaspartyl peptidase/L-asparaginase OS=Rattus norvegicus GN=Asrgl1 PE=1 SV=1 - [ASGL1_RAT]	55.26	15	15	82	333	34.3886	7.88428	1.00767	30	11.2348	1.00676	28	10.2646	0.984399	24	22.7143	1.00528	30	12.847	1.02887	28	3.62048	0.966786	24	10.7979	0.983397	30	9.17509	0.982641	28	6.61113	1.03447	24	7.00189	1.0287	30	8.66151	0.984371	28	8.45605	0.99232	24	5.69331
Q4QQV0	Tubulin beta chain OS=Rattus norvegicus GN=Tubb6 PE=1 SV=1 - [Q4QQV0_RAT]	55.26	5	20	548	447	50.0271	4.89404	1.01145	18	14.0336	1.05525	23	11.2881	0.707962	16	54.2879	0.730405	18	52.8847	1.0792	23	10.3129	1.09078	16	7.47492	1.07723	18	23.4695	1.02455	23	8.65698	1.06555	16	7.05619	1.01815	18	9.37723	0.892128	23	8.8751	0.984127	16	13.247
Q63941	Ras-related protein Rab-3B OS=Rattus norvegicus GN=Rab3b PE=1 SV=2 - [RAB3B_RAT]	55.25	6	10	92	219	24.7691	5.021	1.03598	11	5.29621	0.937932	13	21.6909	0.866598	15	24.4516	1.03665	11	10.2329	1.0015	13	3.38084	1.01178	15	5.05104	0.975376	11	5.06159	1.05329	13	5.81216	0.966109	15	5.32047	0.958775	11	6.79877	0.979339	13	4.07273	1.0262	15	9.07755
Q6P502	T-complex protein 1 subunit gamma OS=Rattus norvegicus GN=Cct3 PE=1 SV=1 - [TCPG_RAT]	55.23	32	32	153	545	60.6084	6.63916	1.01056	50	9.02964	0.977571	48	8.83191	0.942144	54	24.1674	0.99563	50	15.4231	1.01184	48	8.46418	0.968655	54	9.5814	0.968547	50	7.89303	1.034	48	10.3722	1.05862	54	6.44806	1.01636	50	6.98367	0.989776	48	11.9014	1.02327	54	6.99219
P62198	26S protease regulatory subunit 8 OS=Rattus norvegicus GN=Psmc5 PE=1 SV=1 - [PRS8_RAT]	55.17	18	19	80	406	45.5971	7.54736	1.02624	24	5.86189	0.959417	24	12.9289	0.94251	26	19.81	0.987565	24	14.5341	1.00939	24	8.09028	0.993445	26	9.98092	0.985558	24	4.11101	1.00783	24	7.33245	0.973036	26	9.09681	0.971178	24	7.95518	0.992956	24	13.8844	1.04351	26	6.70435
P18418	Calreticulin OS=Rattus norvegicus GN=Calr PE=1 SV=1 - [CALR_RAT]	55.05	20	20	91	416	47.9658	4.48779	0.970738	32	11.3669	1.00153	31	8.751	1.21984	28	26.4867	1.05479	32	14.1316	0.950797	31	5.09496	0.955939	28	5.13186	1.02832	32	7.93751	0.994787	31	10.2642	0.898429	28	12.3667	0.915338	32	7.92085	1.05382	31	12.4167	1.01511	28	11.5362
A0A0G2K1Q9	Erythrocyte protein band 4.1-like 3, isoform CRA_e OS=Rattus norvegicus GN=Epb41l3 PE=1 SV=1 - [A0A0G2K1Q9_RAT]	55.04	1	47	207	923	102.629	5.19873	1.10733	5	23.7022	1.15671	6	15.0566	1.18055	7	36.6999	1.07367	5	4.16512	0.989201	6	14.8255	1.03011	7	3.90774	0.991837	5	4.56387	0.944566	6	6.28281	0.864226	7	8.6136	0.984442	5	7.64265	0.980314	6	9.18744	0.971117	7	3.97147
P63012	Ras-related protein Rab-3A OS=Rattus norvegicus GN=Rab3a PE=1 SV=1 - [RAB3A_RAT]	55	4	10	139	220	24.9541	5.03369	0.944696	22	24.4234	0.962821	18	12.375	0.990606	25	18.2025	1.13183	22	10.921	1.01173	18	10.4537	1.01989	25	7.01998	0.978628	22	9.21095	0.953713	18	9.25529	0.963469	25	8.23743	0.990712	22	6.58307	1.10287	18	8.05672	1.00776	25	6.19258
Q498R7	UPF0587 protein C1orf123 homolog OS=Rattus norvegicus PE=2 SV=1 - [CA123_RAT]	55	8	8	23	160	18.0829	5.12256	1.02622	8	14.8118	1.0214	8	4.82583	0.883915	7	27.536	0.9706	8	10.3778	0.95277	8	6.44558	1.01955	7	4.39638	1.01478	8	5.64658	0.992802	8	12.6988	0.971042	7	10.2045	1.01015	8	10.1874	1.05645	8	8.29924	0.999501	7	9.0618
B2RZD6	Ndufa4 protein OS=Rattus norvegicus GN=Ndufa4 PE=1 SV=1 - [B2RZD6_RAT]	54.88	5	5	40	82	9.32087	9.5249	0.953029	15	27.3226	0.903606	12	14.2483	0.838726	13	38.5594	1.02348	15	14.8328	1.03213	12	9.61439	1.05664	13	9.55885	1.0377	15	12.3907	1.0864	12	10.0538	1.03067	13	7.98833	0.995195	15	4.20382	0.939882	12	8.92794	1.06013	13	4.89715
G3V6H5	Mitochondrial 2-oxoglutarate/malate carrier protein OS=Rattus norvegicus GN=Slc25a11 PE=1 SV=1 - [G3V6H5_RAT]	54.78	15	15	71	314	34.1149	9.96436	1.01258	24	9.50351	0.981945	25	7.59599	0.903615	22	34.2791	0.972536	24	24.0233	1.05434	25	3.15538	1.0486	22	16.6961	1.02969	24	7.68862	1.01343	25	7.17247	1.00375	22	12.8305	0.959711	24	7.82044	0.965375	25	9.70575	1.03867	22	9.04234
Q6PCT9	Proteasome (Prosome, macropain) 26S subunit, non-ATPase, 6 OS=Rattus norvegicus GN=Psmd6 PE=1 SV=1 - [Q6PCT9_RAT]	54.76	24	24	66	389	45.5692	5.51611	1.00234	21	7.70429	0.969878	22	9.85382	1.06969	23	21.6357	0.946479	21	18.8152	1.02529	22	10.7134	0.986622	23	5.77117	0.99378	21	11.4596	1.03419	22	7.99318	0.970931	23	7.08702	0.992783	21	6.12115	0.981935	22	11.1768	0.991122	23	6.1548
B5DFN2	Adenosylhomocysteinase 2 OS=Rattus norvegicus GN=Ahcyl1 PE=1 SV=2 - [SAHH2_RAT]	54.66	12	27	145	483	53.7189	7.44482	0.981299	25	13.3623	0.974514	21	9.84412	0.91095	22	43.0744	1.01563	25	12.868	1.07652	21	8.90103	1.02302	22	12.3283	0.981545	25	8.95545	0.984022	21	14.2722	1.05615	22	13.4236	1.02382	25	8.92286	1.05365	21	12.3556	0.958276	22	9.61427
A0A0G2JTW1	Protein Rap2a OS=Rattus norvegicus GN=Rap2a PE=4 SV=1 - [A0A0G2JTW1_RAT]	54.64	3	7	31	183	20.6293	4.81787	1.04119	5	9.14473	0.940442	4	5.89557	1.09747	6	15.3814	0.965052	5	12.909	0.947911	4	0.689832	0.965943	6	2.03903	0.95201	5	4.84843	0.971742	4	3.87999	0.984198	6	6.23157	0.991498	5	0.400512	1.15667	4	2.58028	0.965192	6	3.61438
P12839	Neurofilament medium polypeptide OS=Rattus norvegicus GN=Nefm PE=1 SV=4 - [NFM_RAT]	54.61	42	46	228	846	95.7336	4.79248	0.940475	64	11.2332	1.01258	57	10.7486	1.15619	60	20.9957	1.09053	64	23.7316	0.951538	57	8.38493	0.999751	60	11.0947	1.04843	64	11.1057	0.983998	57	9.37651	0.824381	60	12.2532	0.89659	64	13.2528	1.03159	57	9.07878	1.00329	60	11.1379
P63245	Receptor of activated protein C kinase 1 OS=Rattus norvegicus GN=Rack1 PE=1 SV=3 - [RACK1_RAT]	54.57	15	15	50	317	35.0546	7.69385	0.961394	20	11.9208	0.990044	16	8.60516	0.973236	14	12.768	0.96902	20	15.2957	0.9882	16	6.99165	0.979901	14	8.95183	1.05362	20	8.5606	1.0485	16	5.79867	1.00861	14	9.89784	1.0117	20	9.40207	0.93272	16	6.66298	1.05942	14	2.70176
P43138	DNA-(apurinic or apyrimidinic site) lyase OS=Rattus norvegicus GN=Apex1 PE=1 SV=2 - [APEX1_RAT]	54.57	14	14	46	317	35.5161	7.91357	1.05322	20	9.40096	1.0604	13	7.30951	1.10023	13	36.9942	0.896999	20	19.1639	0.918442	13	10.193	0.939681	13	9.47705	0.980323	20	6.50119	0.956649	13	8.13953	0.971466	13	12.3576	1.04201	20	7.79416	1.08229	13	9.28063	1.03063	13	6.11079
Q4V7C7	Actin-related protein 3 OS=Rattus norvegicus GN=Actr3 PE=1 SV=1 - [ARP3_RAT]	54.55	15	17	90	418	47.327	5.88428	1.00445	27	7.20596	0.99583	27	10.5034	1.02495	25	37.0227	0.994137	27	8.2471	0.997276	27	9.50542	0.969988	25	8.04467	0.960338	27	10.5072	1.02421	27	10.7626	1.03535	25	7.47211	1.01833	27	5.68121	0.982146	27	8.58072	0.997085	25	7.9502
G3V874	Erythrocyte protein band 4.1-like 3, isoform CRA_b OS=Rattus norvegicus GN=Epb41l3 PE=1 SV=1 - [G3V874_RAT]	54.41	2	48	195	963	107.022	5.23682	1.05849	2	2.30912	0.909792	2	4.41293	1.19577	2	13.0882	0.99227	2	8.16629	0.995883	2	3.86841	1.00583	2	8.64403	0.962491	2	5.87178	0.940307	2	1.74457	0.89863	2	9.5873	1.00428	2	2.85165	1.16106	2	1.70827	0.957804	2	10.8794
P61589	Transforming protein RhoA OS=Rattus norvegicus GN=Rhoa PE=1 SV=1 - [RHOA_RAT]	54.4	3	9	44	193	21.7681	6.1001	0.998483	3	3.32526	0.975073	6	41.1207	0.805138	3	0.17636	1.08422	3	1.82392	1.04406	6	18.6025	0.984218	3	0.833694	0.906676	3	11.3174	0.93616	6	22.6427	1.04869	3	3.73634	0.956383	3	29.1467	0.963785	6	26.4442	1.03569	3	0.568374
Q6MG60	N(G),N(G)-dimethylarginine dimethylaminohydrolase 2 OS=Rattus norvegicus GN=Ddah2 PE=1 SV=1 - [DDAH2_RAT]	54.39	10	11	43	285	29.6694	6.01123	0.982698	13	15.3226	0.957712	14	11.7531	1.20069	12	4.67153	1.00461	13	21.1213	1.05091	14	6.19031	0.955364	12	11.0918	0.963491	13	5.85419	1.00452	14	8.14401	1.01159	12	6.27737	1.04898	13	9.35497	0.993134	14	10.3616	0.917479	12	5.30762
A0A140TAH5	AP-2 complex subunit mu OS=Rattus norvegicus GN=Ap2m1 PE=1 SV=1 - [A0A140TAH5_RAT]	54.38	23	23	137	434	49.495	9.53955	0.980991	46	11.6318	1.02421	48	11.8045	0.831784	43	24.9598	0.942925	46	19.0373	1.024	48	8.5536	1.00048	43	8.76213	1.00801	46	7.92499	0.968146	48	7.5499	1.07592	43	8.63491	1.07174	46	5.03268	0.992558	48	10.1394	1.0474	43	5.34719
P62193	26S protease regulatory subunit 4 OS=Rattus norvegicus GN=Psmc1 PE=2 SV=1 - [PRS4_RAT]	54.32	17	18	63	440	49.1537	6.21436	0.997092	24	8.4044	1.02384	19	8.42288	1.1319	14	27.9867	1.06623	24	18.1722	0.991449	19	9.79805	0.984228	14	9.34382	0.989462	24	8.5951	0.976527	19	9.38274	0.964222	14	8.37102	0.957015	24	9.99815	0.985226	19	12.1875	0.983661	14	10.2741
P52481	Adenylyl cyclase-associated protein 2 OS=Rattus norvegicus GN=Cap2 PE=1 SV=1 - [CAP2_RAT]	54.3	19	20	75	477	52.8791	7.1665	0.922167	26	11.5909	1.1106	25	9.42164	0.857372	23	49.9326	0.984906	26	27.5828	1.01359	25	8.97863	1.02897	23	6.26663	1.04605	26	12.8774	0.915106	25	6.60091	1.05451	23	12.7366	1.00915	26	8.58168	0.985385	25	24.134	1.03447	23	7.85243
O88350	Putative hydrolase RBBP9 OS=Rattus norvegicus GN=Rbbp9 PE=1 SV=2 - [RBBP9_RAT]	54.3	7	7	25	186	20.9814	6.20166	0.968532	6	7.53438	1.02013	9	8.83021	1.30835	10	23.6425	1.24868	6	14.1336	1.02699	9	6.86997	0.964611	10	8.53227	0.98854	6	4.37235	0.943821	9	7.16375	0.931494	10	6.83181	0.876693	6	7.62008	0.961499	9	17.6321	0.901802	10	10.1343
F1LMZ8	26S proteasome non-ATPase regulatory subunit 11 OS=Rattus norvegicus GN=Psmd11 PE=1 SV=2 - [PSD11_RAT]	54.27	22	22	85	422	47.434	6.48096	1.01846	28	12.1048	0.990314	28	8.27576	0.824589	29	41.904	1.02309	28	18.7751	0.959299	28	8.82546	1.03123	29	9.42109	1.02283	28	6.76719	1.04132	28	7.32485	0.987037	29	10.1758	0.984723	28	5.18997	0.974069	28	10.5067	1.05238	29	7.00967
D3ZX63	Protein LOC103692166 OS=Rattus norvegicus GN=Wdr54 PE=4 SV=1 - [D3ZX63_RAT]	54.19	10	10	27	334	35.572	6.21436	1.03685	7	7.18633	0.970327	9	7.1289	1.14053	11	11.1455	0.927274	7	13.5	0.987789	9	3.39986	1.00081	11	9.1092	1.02801	7	3.84193	1.03104	9	4.89782	0.981752	11	1.92619	0.964977	7	5.28372	1.03803	9	5.2672	0.981369	11	2.61344
P11275	Calcium/calmodulin-dependent protein kinase type II subunit alpha OS=Rattus norvegicus GN=Camk2a PE=1 SV=1 - [KCC2A_RAT]	54.18	14	22	159	478	54.0805	7.07861	0.945549	33	13.2035	1.00653	38	13.4912	0.949514	27	37.1491	1.08096	33	25.2895	1.0622	38	14.3038	0.942893	27	11.192	1.00443	33	17.6725	0.93827	38	14.8556	1.0008	27	11.6743	1.02353	33	11.4272	1.00322	38	15.2113	1.02891	27	13.0329
P34058	Heat shock protein HSP 90-beta OS=Rattus norvegicus GN=Hsp90ab1 PE=1 SV=4 - [HS90B_RAT]	54.14	27	44	277	724	83.2291	5.03369	1.02157	49	10.5633	1.00338	50	12.8493	1.06716	50	30.93	1.0998	49	15.1063	0.987483	50	11.6312	0.950949	50	11.6124	0.983874	49	9.64331	0.966748	50	11.1105	0.987119	50	10.3389	0.934592	49	9.62155	1.04275	50	14.7605	1.024	50	9.5575
P13638	Sodium/potassium-transporting ATPase subunit beta-2 OS=Rattus norvegicus GN=Atp1b2 PE=2 SV=1 - [AT1B2_RAT]	54.14	13	13	73	290	33.3905	8.30908	0.965226	24	19.2534	1.04082	23	17.2758	0.952316	26	38.9939	1.06916	24	20.3956	1.01437	23	11.7444	1.01589	26	11.3785	1.01248	24	12.238	0.934514	23	16.4488	1.01485	26	9.64973	0.95018	24	18.4416	0.907753	23	22.946	0.982599	26	14.6036
P85972	Vinculin OS=Rattus norvegicus GN=Vcl PE=1 SV=1 - [VINC_RAT]	54.13	49	49	133	1066	116.542	6.0874	1.00458	48	11.7825	0.97976	44	9.32352	0.967385	41	28.9216	1.03469	48	12.5709	0.956119	44	6.45867	1.0105	41	7.51286	1.00653	48	10.3536	1.09595	44	7.79684	0.999594	41	7.69199	1.00457	48	8.77359	0.957856	44	12.2336	1.02581	41	6.0545
Q5RKI0	WD repeat-containing protein 1 OS=Rattus norvegicus GN=Wdr1 PE=1 SV=3 - [WDR1_RAT]	54.13	26	26	165	606	66.1399	6.62451	0.98105	57	10.5394	0.984107	54	8.76867	0.876655	54	32.1934	1.03452	57	12.9901	1.03882	54	9.73117	1.04137	54	8.13221	0.993013	57	10.5391	0.973243	54	10.451	1.03839	54	7.90981	1.0112	57	6.48407	0.991416	54	15.2881	0.998177	54	8.67003
P06687	Sodium/potassium-transporting ATPase subunit alpha-3 OS=Rattus norvegicus GN=Atp1a3 PE=1 SV=2 - [AT1A3_RAT]	54.1	35	55	1049	1013	111.62	5.41455	0.956635	173	10.6679	1.00567	180	8.76699	1.04933	192	22.4071	1.01077	173	15.621	1.04473	180	10.077	0.993249	192	11.1195	0.983961	173	8.29475	0.934862	180	11.0938	1.0227	192	8.50675	1.04559	173	7.09436	1.01966	179	13.1167	0.954921	192	9.21257
G3V6Y6	Alpha-1,4 glucan phosphorylase OS=Rattus norvegicus GN=Pygb PE=1 SV=2 - [G3V6Y6_RAT]	54.02	1	43	257	846	96.7134	6.90283	0.95913	3	2.89456	0.990905	4	5.55931	0.929622	2	2.85207	1.05256	3	0.887594	1.05163	4	7.78945	1.08373	2	10.1029	0.975695	3	3.59208	0.997869	4	7.74596	1.01889	2	3.51202	1.01657	3	0.0131694	0.974276	4	2.14968	0.953978	2	5.68796
P85845	Fascin OS=Rattus norvegicus GN=Fscn1 PE=1 SV=2 - [FSCN1_RAT]	53.96	8	20	103	493	54.4569	6.7417	0.97343	12	18.4033	0.993464	12	18.0954	0.747559	11	33.1448	0.91796	12	18.0313	1.10777	12	10.8957	1.08457	11	7.43806	1.09714	12	14.4445	0.967358	12	14.1723	1.05988	11	7.84091	0.913395	12	9.92399	0.958232	12	17.6647	1.02488	11	10.1898
D4A830	Protein Ppa2 OS=Rattus norvegicus GN=Ppa2 PE=1 SV=2 - [D4A830_RAT]	53.95	12	12	45	304	35.0244	6.52197	0.985312	19	13.4118	0.99429	15	10.0026	1.1224	11	24.8288	1.03234	19	13.7731	1.04304	15	7.35787	1.04187	11	7.13039	1.006	19	9.60671	0.98629	15	6.18629	0.965176	11	7.40947	0.954194	19	11.8262	1.01228	15	7.46236	0.878637	11	9.00841
P53534	Glycogen phosphorylase, brain form (Fragment) OS=Rattus norvegicus GN=Pygb PE=1 SV=3 - [PYGB_RAT]	53.94	1	43	251	838	96.1131	6.68311				1.22955	1		1.09264	2	20.7939				1.00983	1		0.943687	2	9.28232				0.872407	1		1.00303	2	7.70729				0.885231	1		0.989799	2	0.66357
A0A0G2JZG7	Serine--tRNA ligase, cytoplasmic OS=Rattus norvegicus GN=Sars PE=1 SV=1 - [A0A0G2JZG7_RAT]	53.92	25	25	84	536	61.3244	6.85889	1.0193	25	14.9615	1.0231	33	9.72828	0.960866	26	23.118	1.02813	25	15.0502	1.00832	33	7.09778	1.01684	26	5.43132	0.98743	25	5.44373	0.996694	33	7.86916	1.01623	26	9.21141	1.0133	25	6.21446	1.01329	33	8.21352	1.01117	26	4.88649
Q5EBD0	SEC14-like 2 (S. cerevisiae) OS=Rattus norvegicus GN=Sec14l2 PE=1 SV=1 - [Q5EBD0_RAT]	53.85	1	15	46	403	46.1756	7.40088	0.89422	2	12.1253	1.00285	2	3.60072	1.19775	2	13.9088	0.943033	2	3.3024	1.01507	2	2.1419	0.92148	2	9.93446	0.998556	2	0.612711	0.846242	2	3.73733	1.01083	2	0.0217041	1.14801	2	6.10032	1.14122	2	2.36693	0.942738	2	1.93642
G3V7L6	26S protease regulatory subunit 7 OS=Rattus norvegicus GN=Psmc2 PE=1 SV=1 - [G3V7L6_RAT]	53.81	21	21	70	433	48.6031	5.94775	0.972131	22	7.83634	1.03779	23	8.71887	0.988073	23	25.8451	1.05831	22	8.9669	1.01354	23	8.34379	0.98036	23	8.78092	0.996545	22	3.97972	0.970073	23	8.4367	1.04085	23	5.68758	1.00803	22	6.49899	0.965331	23	8.77725	0.983122	23	9.0655
Q6PDW1	40S ribosomal protein S12 OS=Rattus norvegicus GN=Rps12 PE=1 SV=1 - [Q6PDW1_RAT]	53.79	7	7	33	132	14.5055	7.21045	0.981561	12	8.24024	0.983336	10	9.88733	0.9955	11	22.1053	1.28055	12	12.6151	0.925627	10	3.24785	1.07562	11	8.8009	0.96238	12	13.4244	1.07634	10	9.24906	1.00655	11	4.03827	0.887076	12	8.70034	0.951513	10	10.4062	0.96005	11	10.1794
P10860	Glutamate dehydrogenase 1, mitochondrial OS=Rattus norvegicus GN=Glud1 PE=1 SV=2 - [DHE3_RAT]	53.76	30	30	278	558	61.3773	8.00146	0.999254	94	9.91467	1.03248	95	10.701	1.05265	89	30.0998	1.04386	94	16.6114	1.01112	95	8.97839	0.983747	89	12.514	0.985387	94	9.31539	0.963034	95	7.29401	1.01428	89	9.4707	0.991885	94	7.70646	0.982477	95	13.4091	0.997976	89	8.65086
P13803	Electron transfer flavoprotein subunit alpha, mitochondrial OS=Rattus norvegicus GN=Etfa PE=1 SV=4 - [ETFA_RAT]	53.75	14	14	58	333	34.9295	8.38232	1.01299	20	9.08262	0.968982	19	5.96308	1.13716	19	13.4292	1.03277	20	8.82132	0.971857	19	6.41075	0.987466	19	5.45834	1.00875	20	8.28612	1.03072	19	4.42884	0.949511	19	4.81577	0.992273	20	5.48565	1.01734	19	6.68327	0.973108	19	8.78916
A0A0G2JXD0	RCG63708 OS=Rattus norvegicus GN=LOC103692829 PE=4 SV=1 - [A0A0G2JXD0_RAT]	53.72	4	8	25	188	21.4106	10.1108	1.01398	5	7.31349	0.906471	4	7.81955	0.901604	4	1.34377	0.615591	5	59.7543	0.966716	4	1.1673	1.10066	4	3.20462	1.11424	5	10.8568	1.08474	4	8.58746	0.988993	4	6.68336	1.0468	5	8.31487	0.987905	4	17.3711	1.04472	4	3.49199
G3V8V3	Alpha-1,4 glucan phosphorylase OS=Rattus norvegicus GN=Pygm PE=1 SV=1 - [G3V8V3_RAT]	53.68	29	43	210	842	97.2267	7.10791	0.970682	51	9.14641	1.03237	43	10.4506	0.986219	43	16.3237	0.961948	51	12.4911	0.970535	43	8.85864	0.997322	43	8.78826	0.997036	51	5.39932	0.997509	43	7.23484	1.05572	43	4.77603	1.03641	51	7.8174	1.01299	43	10.4818	0.968509	43	7.06347
P06686	Sodium/potassium-transporting ATPase subunit alpha-2 OS=Rattus norvegicus GN=Atp1a2 PE=1 SV=1 - [AT1A2_RAT]	53.63	36	58	794	1020	112.145	5.5542	0.959863	108	11.0502	0.973248	91	7.31925	1.08294	94	22.3362	1.05904	108	15.9718	1.02227	91	5.99279	0.994261	94	9.89246	0.977216	109	8.45795	0.970224	91	6.98866	1.03364	94	7.5931	1.02456	109	8.87198	1.02425	91	9.09491	0.919387	94	7.80899
D4A6X4	Acylphosphatase OS=Rattus norvegicus GN=Acyp1 PE=1 SV=1 - [D4A6X4_RAT]	53.54	5	5	18	99	11.3048	9.30518	0.966436	6	8.48931	0.978858	5	10.9908	1.0044	7	15.6132	1.26125	6	10.6818	1.00578	5	6.18149	1.06115	7	11.9548	1.06618	6	10.5643	0.965485	5	1.36082	0.902188	7	8.47584	0.908471	6	4.5595	1.04324	5	13.8507	1.07383	7	3.9347
Q9Z339	Glutathione S-transferase omega-1 OS=Rattus norvegicus GN=Gsto1 PE=1 SV=2 - [GSTO1_RAT]	53.53	1	11	35	241	27.651	6.68311				1.12809	3	11.6396	0.784799	2	11.2763				0.828228	3	19.6942	1.12343	2	8.06031				0.952679	3	12.4381	0.959262	2	6.99759				1.09057	3	1.1773	1.05556	2	8.13283
P04897	Guanine nucleotide-binding protein G(i) subunit alpha-2 OS=Rattus norvegicus GN=Gnai2 PE=1 SV=3 - [GNAI2_RAT]	53.52	7	16	188	355	40.4731	5.45264	1.06168	27	10.1896	0.99454	33	7.93976	1.10503	24	19.8618	1.0831	27	15.7241	1.03114	33	11.8088	0.928057	24	8.52565	0.942604	27	7.75343	0.993663	33	10.1643	1.04125	24	8.88919	0.984224	27	8.7928	1.00288	33	9.77448	0.946267	24	9.00213
Q06647	ATP synthase subunit O, mitochondrial OS=Rattus norvegicus GN=Atp5o PE=1 SV=1 - [ATPO_RAT]	53.52	11	11	94	213	23.3828	10.0229	0.982615	30	13.0802	1.05666	32	14.4128	0.835066	32	35.8197	0.966542	30	31.5747	1.03292	32	7.33149	1.05524	32	11.4628	1.02756	30	16.7496	1.00703	32	14.3627	0.984768	32	9.50328	0.934645	30	11.054	0.918882	32	16.6293	1.05916	32	7.08615
Q9JJW3	Up-regulated during skeletal muscle growth protein 5 OS=Rattus norvegicus GN=Usmg5 PE=1 SV=1 - [USMG5_RAT]	53.45	3	3	16	58	6.40337	9.83252	1.02469	4	18.683	0.784305	7	24.8711	0.902931	5	15.0963	1.01838	4	6.84777	0.995405	7	7.4873	1.05259	5	4.19248	0.966632	4	5.73267	1.08517	7	7.01706	0.987974	5	6.00448	1.03135	4	5.59603	1.11465	7	8.36665	1.02139	5	6.81187
Q03114	Cyclin-dependent-like kinase 5 OS=Rattus norvegicus GN=Cdk5 PE=1 SV=1 - [CDK5_RAT]	53.42	12	14	56	292	33.2332	7.66455	1.00382	18	11.8144	0.985643	14	11.129	1.14349	16	42.6989	0.958589	18	25.7147	1.06681	14	12.3387	0.964229	16	14.0989	0.997411	18	9.2157	0.984723	14	9.20398	0.959792	16	6.8062	1.05174	18	10.8284	0.993477	14	12.0473	0.978356	16	10.7985
Q6PDU7	ATP synthase subunit g, mitochondrial OS=Rattus norvegicus GN=Atp5l PE=1 SV=2 - [ATP5L_RAT]	53.4	4	4	27	103	11.4261	9.5835	0.867824	10	4.89656	1.1394	7	17.8113	1.24483	10	83.9862	1.32007	10	12.3307	1.06995	7	5.08046	1.01583	10	24.7496	0.973687	10	17.7505	0.904233	7	12.5932	0.935697	10	20.032	0.792646	10	8.77134	0.773733	7	21.726	0.955553	10	12.2824
B5DEH2	Erlin-2 OS=Rattus norvegicus GN=Erlin2 PE=1 SV=1 - [ERLN2_RAT]	53.39	12	15	64	339	37.6864	5.74463	1.02524	18	6.97875	0.961889	16	14.2791	1.05587	19	15.4266	1.03606	18	12.2474	0.94866	16	7.61311	0.944821	19	5.78137	0.975649	18	6.90997	1.03366	16	11.7485	0.982735	19	5.4927	1.03432	18	7.07948	1.03607	16	8.26171	1.0251	19	5.08042
Q99MI5	Protein LOC100912604 OS=Rattus norvegicus GN=LOC100912604 PE=1 SV=1 - [Q99MI5_RAT]	53.31	10	10	28	302	33.9748	5.64307	1.09816	8	8.81965	1.0366	8	7.01144	1.08382	12	15.7721	1.01616	8	14.4626	1.00659	8	6.75306	0.980334	12	7.33242	0.872237	8	3.63624	0.937565	8	9.26195	0.948632	12	8.42107	1.02067	8	5.63922	1.03773	8	9.25412	0.987558	12	8.98531
Q6LDS4	Superoxide dismutase [Cu-Zn] OS=Rattus norvegicus GN=Sod1 PE=2 SV=1 - [Q6LDS4_RAT]	53.29	9	9	43	152	15.6997	6.354	1.04981	15	7.35301	0.996572	15	8.51261	0.869882	13	13.8978	0.931517	15	19.3683	0.914637	15	12.3102	1.10113	13	10.3221	0.980387	15	7.6644	0.947373	15	7.01484	1.03343	13	7.15685	1.05115	15	5.94654	1.10237	15	22.6653	1.01485	13	11.2765
Q91XN7	Tropomyosin alpha isoform OS=Rattus norvegicus GN=Tpm1 PE=2 SV=1 - [Q91XN7_RAT]	53.23	5	16	55	248	28.4955	4.7417	0.949111	9	2.73362	1.00407	4	7.1067	1.29116	4	23.1861	1.12223	9	18.2467	0.853382	4	5.67326	0.9923	4	8.70762	1.00589	9	4.11258	1.07436	4	2.15165	0.824401	4	5.75226	0.983045	9	2.19191	1.08455	4	4.70156	0.978169	4	10.67
A0A0G2K7G7	Septin-8 OS=Rattus norvegicus GN=Sept8 PE=1 SV=1 - [A0A0G2K7G7_RAT]	53.21	17	22	99	483	55.771	6.1001	0.938313	29	6.77834	1.00518	25	13.9665	1.11691	21	15.375	0.968863	29	13.4661	1.04933	25	9.07315	0.945121	21	7.40272	0.997086	29	9.47434	0.902477	25	8.5065	1.00618	21	7.79766	1.02869	29	9.47077	1.04437	25	9.84209	1.04114	21	8.83704
Q920L2	Succinate dehydrogenase [ubiquinone] flavoprotein subunit, mitochondrial OS=Rattus norvegicus GN=Sdha PE=1 SV=1 - [SDHA_RAT]	53.2	25	25	126	656	71.5697	7.1665	0.981238	39	11.4143	0.98723	42	10.4916	1.03197	45	17.6095	0.971034	39	15.3153	1.0285	42	8.49113	0.956605	45	11.8003	0.96829	39	8.6577	0.956093	42	9.99874	1.03599	45	9.05328	1.05835	39	10.8698	1.0418	42	12.7222	1.00719	45	6.96094
B0BNE3	Protein Trappc5 OS=Rattus norvegicus GN=Trappc5 PE=1 SV=1 - [B0BNE3_RAT]	53.19	8	9	17	188	20.7822	9.65674	1.00958	6	8.86822	1.04532	4	2.65082	0.748749	6	29.3739	0.938781	6	10.4469	1.02753	4	2.99189	1.05809	6	11.4305	1.05467	6	5.80999	1.03513	4	5.17352	1.04976	6	3.12896	1.01714	6	3.47227	0.887825	4	7.80454	1.10238	6	6.99398
P62483	Voltage-gated potassium channel subunit beta-2 OS=Rattus norvegicus GN=Kcnab2 PE=1 SV=1 - [KCAB2_RAT]	53.13	14	18	68	367	40.995	8.99756	0.884342	19	5.65995	1.053	16	9.43683	0.993529	17	22.8851	1.14003	19	29.0672	1.04309	16	6.68751	1.01551	17	4.24988	1.02695	19	6.57528	0.938576	16	8.87812	1.00229	17	6.65271	0.953679	19	10.5047	0.979398	16	7.13023	1.02239	17	9.61898
P62944	AP-2 complex subunit beta OS=Rattus norvegicus GN=Ap2b1 PE=1 SV=1 - [AP2B1_RAT]	53.04	28	45	279	937	104.486	5.37646	1.00141	56	10.8477	1.01293	57	9.29338	0.94931	59	33.0849	0.974084	56	23.9801	1.04992	58	10.8824	1.01254	59	7.38878	0.983222	56	9.07896	0.924774	58	11.462	1.04862	59	10.7633	1.05044	56	10.3271	0.998042	58	10.8796	0.985733	59	10.6228
F1LPK7	Plastin 3 (T-isoform), isoform CRA_a OS=Rattus norvegicus GN=Pls3 PE=1 SV=2 - [F1LPK7_RAT]	53.02	23	29	84	630	70.7042	5.5415	0.91921	23	15.7401	1.00754	22	15.4408	0.88871	21	27.7331	0.929568	23	21.6436	1.04548	22	7.62653	1.05799	21	7.60039	1.06185	23	9.11154	0.997183	22	12.4218	1.06711	21	8.86346	1.0472	23	6.30123	0.989816	22	9.67376	0.985726	21	7.01014
P41562	Isocitrate dehydrogenase [NADP] cytoplasmic OS=Rattus norvegicus GN=Idh1 PE=1 SV=1 - [IDHC_RAT]	52.9	19	20	97	414	46.7045	6.99072	1.01847	30	10.8189	1.01358	32	11.94	0.904261	32	16.8694	0.986694	30	16.8834	1.02731	32	10.6842	0.944267	32	11.6258	1.0277	30	10.0503	0.9791	32	9.45217	0.99288	32	7.78965	1.01621	30	8.20976	0.984033	32	8.95899	1.0711	32	7.2723
P05370	Glucose-6-phosphate 1-dehydrogenase OS=Rattus norvegicus GN=G6pdx PE=1 SV=3 - [G6PD_RAT]	52.82	24	24	74	515	59.3378	6.37939	0.990955	27	13.3524	0.996216	24	7.28569	0.936275	23	34.5742	1.06366	27	12.0073	1.04397	24	9.68068	1.04036	23	11.8595	0.970162	27	12.876	0.987739	24	9.7118	1.06126	23	9.53701	0.96946	27	9.73978	0.994285	24	12.4757	0.966328	23	8.49326
B0K020	CDGSH iron-sulfur domain-containing protein 1 OS=Rattus norvegicus GN=Cisd1 PE=3 SV=1 - [CISD1_RAT]	52.78	6	6	37	108	12.0891	8.83643	0.954863	13	2.69678	0.974571	13	5.88365	1.14811	11	5.58108	1.16391	13	11.4981	1.01804	13	7.83847	1.01668	11	4.5899	0.985473	13	4.60699	1.04522	13	8.88105	0.960047	11	4.34833	0.935551	13	7.01336	0.975988	13	8.21603	0.924821	11	5.74446
A0A0G2K1R5	CaM kinase-like vesicle-associated protein OS=Rattus norvegicus GN=Camkv PE=1 SV=1 - [A0A0G2K1R5_RAT]	52.78	20	20	97	504	54.088	5.5415	0.967126	32	10.2188	0.990294	31	14.8553	1.0908	34	16.1311	0.949309	32	21.561	0.959673	30	12.5367	0.924656	34	7.58218	1.0004	32	12.583	0.972193	31	8.36281	1.04374	34	9.96928	1.06472	32	9.75189	1.13817	31	10.6013	1.00145	34	9.05222
Q32PW9	Psmc6 protein (Fragment) OS=Rattus norvegicus GN=Psmc6 PE=2 SV=1 - [Q32PW9_RAT]	52.76	14	14	48	381	43.2607	7.48877	0.987856	14	8.34457	1.03229	17	7.39848	0.969457	17	31.4169	0.993708	14	20.1852	0.988131	17	10.9204	0.964056	17	13.5204	0.993989	14	7.91759	0.959638	17	12.6076	1.0062	17	5.48636	1.03419	14	8.5255	0.969075	17	10.5162	0.971792	17	9.60693
Q6PCT3	Tumor protein D54 OS=Rattus norvegicus GN=Tpd52l2 PE=1 SV=1 - [TPD54_RAT]	52.73	11	11	40	220	23.9771	6.15088	0.905675	14	14.9629	0.982544	12	12.9022	1.05088	14	26.375	1.08831	14	14.7278	0.935478	12	8.27268	1.08677	14	8.14578	1.1091	14	11.0979	1.12495	12	9.74982	0.924679	14	6.42465	0.893216	14	7.89552	0.979411	12	9.92215	0.997049	14	6.86212
Q641Y2	NADH dehydrogenase [ubiquinone] iron-sulfur protein 2, mitochondrial OS=Rattus norvegicus GN=Ndufs2 PE=1 SV=1 - [NDUS2_RAT]	52.7	18	18	96	463	52.5276	6.99072	1.01751	28	11.2845	0.961798	32	9.20968	0.995893	36	21.7165	0.9954	28	14.6398	0.996273	32	8.55235	0.97795	36	13.2458	0.997832	28	9.59788	0.983796	32	10.6332	1.00484	36	7.39966	1.0194	28	6.87475	1.03774	32	9.32715	0.985069	36	8.6693
Q6DGG0	Peptidyl-prolyl cis-trans isomerase D OS=Rattus norvegicus GN=Ppid PE=1 SV=3 - [PPID_RAT]	52.7	19	20	80	370	40.7398	7.1665	1.00595	31	9.67661	0.930001	25	18.729	0.967372	23	28.6726	0.991276	31	23.6283	0.961932	25	4.50595	0.982536	23	7.07678	1.00691	31	11.5896	1.02075	25	8.53177	1.01439	23	10.3253	0.981501	31	11.0024	1.05149	25	11.3852	1.01637	23	4.50555
A9UMV9	Ndufa7 protein OS=Rattus norvegicus GN=Ndufa7 PE=1 SV=1 - [A9UMV9_RAT]	52.68	6	6	36	112	12.4926	10.4771	0.970889	13	12.4059	0.91475	11	5.44268	1.19042	12	10.9501	1.09472	13	13.3271	0.981295	11	10.2973	0.944527	12	3.44197	0.985025	13	14.8223	1.00388	11	7.10424	0.963256	12	8.79034	1.00362	13	7.42752	1.01359	11	16.705	0.981278	12	8.47726
Q99MS0	SEC14-like protein 2 OS=Rattus norvegicus GN=Sec14l2 PE=1 SV=1 - [S14L2_RAT]	52.61	1	15	43	403	46.1366	7.37158	1.31502	1		1.02313	1		0.504459	1		0.667684	1		1.02971	1		1.33191	1		0.972452	1		1.2703	1		0.943605	1		0.993499	1		0.673887	1		1.05532	1
B2RZA9	Ube2l3 protein OS=Rattus norvegicus GN=Ube2l3 PE=2 SV=1 - [B2RZA9_RAT]	52.6	6	7	40	154	17.8502	8.51416	1.01142	12	12.4285	0.998145	15	9.19685	1.23773	9	43.2978	1.18727	12	23.2347	1.01994	15	6.5806	1.05485	9	21.8552	0.931594	12	8.27925	1.0238	15	9.09106	0.858554	9	5.91331	0.857275	12	13.7618	1.02472	15	6.45274	0.931191	9	12.7699
Q5EGY4	Synaptobrevin homolog YKT6 OS=Rattus norvegicus GN=Ykt6 PE=1 SV=1 - [YKT6_RAT]	52.53	10	10	25	198	22.3553	6.91748	0.95579	9	9.05562	0.994452	11	10.3171	0.970911	5	26.7284	1.0208	9	11.1899	0.975373	11	6.95952	1.02751	5	8.31829	1.06988	9	5.36631	0.97834	11	10.7311	0.908217	5	10.0509	0.949501	9	12.8698	1.08153	11	15.8705	1.06746	5	6.49075
G3V8L3	Lamin A, isoform CRA_b OS=Rattus norvegicus GN=Lmna PE=1 SV=1 - [G3V8L3_RAT]	52.48	34	35	123	665	74.2667	6.97607	1.00264	41	7.70606	1.0051	39	11.568	1.08166	40	24.5181	1.10845	41	14.4989	0.923188	39	11.6166	1.00059	40	13.4498	1.02394	41	8.06903	1.1235	39	9.18687	0.959402	40	7.91273	0.926651	41	4.73715	0.970866	39	9.41255	0.990228	40	7.48469
Q99NA5	Isocitrate dehydrogenase [NAD] subunit alpha, mitochondrial OS=Rattus norvegicus GN=Idh3a PE=1 SV=1 - [IDH3A_RAT]	52.46	18	18	138	366	39.588	6.91748	0.986686	40	14.4859	0.98592	43	10.2602	1.11789	51	34.3372	1.14503	40	24.1149	0.997048	43	9.36851	0.982246	51	14.2659	0.971499	41	9.75119	0.956653	43	12.0546	1.01275	51	9.85728	0.992997	40	10.692	1.03642	43	18.1608	0.967686	51	8.04942
P06761	78 kDa glucose-regulated protein OS=Rattus norvegicus GN=Hspa5 PE=1 SV=1 - [GRP78_RAT]	52.45	31	34	194	654	72.3024	5.16064	0.97412	60	13.2357	1.02048	42	15.9787	1.10396	50	22.7162	1.09615	60	20.9635	0.963824	42	10.809	0.988072	50	11.4784	1.0161	60	11.4455	1.03306	42	12.0149	0.905273	50	6.65338	0.917577	60	9.49073	0.958735	42	15.8057	1.06225	50	7.30327
Q52KS1	ATP-dependent 6-phosphofructokinase OS=Rattus norvegicus GN=Pfkm PE=1 SV=1 - [Q52KS1_RAT]	52.44	30	34	228	780	85.2886	7.88428	0.988051	62	12.9302	1.00163	70	14.3453	0.963047	69	23.8005	0.975092	62	14.4913	1.04574	70	8.61892	0.986026	69	11.3189	0.997158	62	7.95969	0.962327	70	11.306	1.06837	69	8.17657	1.03399	62	4.48702	0.986258	70	11.8804	0.960597	69	6.84766
P61265	Syntaxin-1B OS=Rattus norvegicus GN=Stx1b PE=1 SV=1 - [STX1B_RAT]	52.43	18	20	162	288	33.2238	5.37646	0.980377	53	12.1813	0.990517	57	10.8126	0.949553	44	23.7973	1.14714	53	21.7132	1.02092	57	8.70011	1.07402	44	11.8396	1.03598	53	7.57342	0.99887	57	9.01864	0.955713	44	7.71947	0.925298	53	9.73888	0.989293	57	10.017	0.980666	44	8.7621
F1LRV4	Heat shock 70 kDa protein 4 OS=Rattus norvegicus GN=Hspa4 PE=1 SV=1 - [F1LRV4_RAT]	52.38	37	40	213	840	93.9671	5.21143	0.983958	65	13.1456	0.968508	62	13.1145	0.944793	63	27.1464	1.00203	65	11.8712	1.01186	62	9.06084	0.965248	63	7.74385	0.974827	65	9.58367	0.961317	62	8.38241	1.0528	63	8.10625	1.05071	65	7.91164	1.0474	62	11.0005	1.00683	63	5.71527
P15791	Calcium/calmodulin-dependent protein kinase type II subunit delta OS=Rattus norvegicus GN=Camk2d PE=1 SV=1 - [KCC2D_RAT]	52.35	15	24	97	533	60.0426	7.26904	1.03941	16	14.6711	0.958531	13	8.53114	1.05608	17	21.9086	1.02371	16	12.7508	0.997362	13	10.7353	0.98987	17	9.0393	0.997908	16	6.4482	0.934353	13	11.1845	1.05008	17	9.9372	1.0584	16	9.37685	1.08048	13	8.73931	1.01104	17	6.04689
Q5PQN0	Neurocalcin-delta OS=Rattus norvegicus GN=Ncald PE=1 SV=3 - [NCALD_RAT]	52.33	6	11	77	193	22.2309	5.35107	1.05987	19	11.0139	1.02694	19	5.23336	0.739903	15	19.4558	0.612993	19	67.6933	0.999819	19	11.2855	1.10522	15	5.0959	1.07947	19	8.74211	0.943193	19	7.78363	1.00066	15	9.311	1.09306	19	11.7368	1.09883	19	9.84231	1.0631	15	6.36682
Q5XIT1	Microtubule-associated protein RP/EB family member 3 OS=Rattus norvegicus GN=Mapre3 PE=1 SV=1 - [MARE3_RAT]	52.31	14	17	58	281	31.946	5.5415	0.966359	17	14.6724	0.993894	14	13.5509	0.798541	15	26.2426	0.90189	17	13.2239	1.04683	14	8.35313	1.07389	15	8.16856	1.05414	17	10.0529	1.02816	14	6.93379	1.02324	15	8.48346	0.969937	17	7.40463	0.934663	14	14.9248	1.03653	15	6.42936
Q68FR9	Elongation factor 1-delta OS=Rattus norvegicus GN=Eef1d PE=1 SV=2 - [EF1D_RAT]	52.31	10	12	44	281	31.3109	5.05908	1.00537	13	7.59645	0.964434	15	9.25749	1.08862	10	16.3982	1.05821	13	24.451	0.93165	15	10.4975	0.950501	10	10.5743	0.986294	13	9.2567	0.987922	15	11.9146	0.904128	10	8.50306	0.989161	13	13.985	1.04531	15	14.0336	1.03663	10	12.0201
Q6AYD3	Proliferation-associated protein 2G4 OS=Rattus norvegicus GN=Pa2g4 PE=1 SV=1 - [PA2G4_RAT]	52.28	16	16	34	394	43.6292	6.85889	1.01949	15	8.10329	0.885235	7	12.4283	0.941996	12	21.9703	1.0066	15	15.3451	0.989702	7	5.38746	0.976505	12	12.5883	0.980058	15	8.9469	1.05155	7	7.12051	1.05506	12	11.0598	1.02717	15	5.44811	1.11333	7	14.7863	1.02113	12	7.96065
P56571	ES1 protein homolog, mitochondrial OS=Rattus norvegicus PE=1 SV=2 - [ES1_RAT]	52.26	11	11	50	266	28.1549	8.92432	0.930683	16	5.57581	0.981517	15	10.6698	1.11719	19	22.7847	1.18841	16	20.6362	1.02836	15	8.4474	0.975156	19	9.26902	0.963242	16	17.189	0.976373	15	16.4978	1.00873	19	9.85206	0.922325	16	6.96236	0.942129	15	8.98821	0.919887	19	9.49918
Q6AY99	Aldo-keto reductase family 1, member B10 (Aldose reductase) OS=Rattus norvegicus GN=Akr1b10 PE=1 SV=1 - [Q6AY99_RAT]	52.22	13	14	40	316	35.9758	8.32373	0.861676	13	4.22229	0.944143	11	15.8108	0.98054	10	27.97	1.10803	13	12.2272	1.02603	11	9.92966	1.03968	10	5.04966	1.10349	13	12.3767	0.980854	11	12.1298	1.00767	10	10.2923	0.993766	13	7.7023	1.06075	11	11.221	1.00735	10	7.3586
F1LUV9	Neural cell adhesion molecule 1 OS=Rattus norvegicus GN=Ncam1 PE=1 SV=3 - [F1LUV9_RAT]	52.22	9	39	326	833	91.5787	4.90674	1.08261	22	9.7896	0.968046	28	4.84848	0.887803	21	12.5322	0.965129	22	11.4238	0.975628	28	7.95589	1.04096	21	3.36763	0.993547	22	3.86914	1.03758	28	5.33294	1.03499	21	7.93233	0.940592	22	6.74888	1.02035	28	10.8742	1.00988	21	4.38281
Q68FX0	Isocitrate dehydrogenase [NAD] subunit beta, mitochondrial OS=Rattus norvegicus GN=Idh3B PE=2 SV=1 - [IDH3B_RAT]	52.21	17	18	113	385	42.3268	8.74854	0.995113	37	8.31593	0.977137	36	9.43773	0.983207	38	19.8552	1.05453	37	8.65406	1.01517	36	9.03821	1.04737	38	8.51975	1.01583	37	9.53915	1.0039	36	8.76949	0.975926	38	7.4454	0.940653	37	9.72834	0.993427	36	17.6102	1.02889	38	6.66625
Q5XI34	Protein Ppp2r1a OS=Rattus norvegicus GN=Ppp2r1a PE=1 SV=1 - [Q5XI34_RAT]	52.12	18	26	165	589	65.2809	5.10986	0.997663	39	8.01469	1.03042	45	11.1318	0.863559	44	22.3651	0.953157	39	18.6829	1.03712	45	9.15605	1.01745	44	9.18791	0.994993	39	10.2928	0.963104	45	7.72404	1.02821	44	6.19856	1.03658	39	10.4591	0.973542	45	12.6695	1.02913	44	7.57182
A0A0G2K6H2	Maleylacetoacetate isomerase OS=Rattus norvegicus GN=Gstz1 PE=1 SV=1 - [A0A0G2K6H2_RAT]	52.09	8	9	39	215	23.8475	7.76709	0.986498	13	13.3476	1.00535	14	12.5718	1.15024	11	29.2211	0.988892	13	13.5333	1.01532	14	9.00373	1.11034	11	10.4739	0.959691	13	9.22034	1.0266	14	10.573	0.968827	11	7.59641	1.04461	13	10.2138	0.942528	14	6.97741	0.896817	11	7.45706
Q4KM49	Tyrosine--tRNA ligase, cytoplasmic OS=Rattus norvegicus GN=Yars PE=2 SV=3 - [SYYC_RAT]	52.08	27	27	64	528	59.078	7.00537	0.989404	22	10.76	0.989629	17	9.4088	0.985614	24	39.1231	0.992627	22	17.8388	1.02474	17	5.03556	1.03808	24	9.00406	1.01522	22	8.46122	1.01658	17	4.25665	1.01732	24	8.92914	1.00299	22	7.16963	0.98193	17	6.62884	1.00067	24	7.93376
A0A0G2K0V3	3'(2'),5'-bisphosphate nucleotidase 1 OS=Rattus norvegicus GN=Bpnt1 PE=1 SV=1 - [A0A0G2K0V3_RAT]	52.01	1	13	51	323	35.029	6.23975	1.02401	1								0.996632	1								0.873671	1								1.13663	1
D3ZZV1	Mitochondrial import inner membrane translocase subunit TIM16 OS=Rattus norvegicus GN=Pam16 PE=1 SV=1 - [D3ZZV1_RAT]	52	5	5	7	125	13.7632	9.5249	1.00658	2	10.3798	0.921773	3	22.1314	0.954223	2	25.4178	0.973115	2	9.79443	0.912633	3	11.4189	1.0142	2	6.30329	1.05351	2	19.2823	1.07712	3	3.83763	0.942388	2	7.86822	0.949177	2	6.98028	1.06457	3	36.9117	1.06067	2	2.52753
P28480	T-complex protein 1 subunit alpha OS=Rattus norvegicus GN=Tcp1 PE=1 SV=1 - [TCPA_RAT]	51.98	25	25	111	556	60.3217	6.21436	1.00801	35	11.8298	0.989118	39	9.21685	0.93602	37	22.5428	0.997924	35	14.9723	0.999223	39	8.8121	1.01314	37	7.86997	0.976338	35	7.02649	1.00236	39	9.26301	1.0171	37	8.31948	0.986553	35	13.5621	0.987766	39	10.8942	1.0074	37	6.31238
A0A0G2JY69	Protein LOC100911356 OS=Rattus norvegicus GN=Pex19 PE=1 SV=1 - [A0A0G2JY69_RAT]	51.88	9	9	24	293	31.8414	4.43701	0.861201	11	4.71984	1.02323	5	7.91654	1.17107	6	12.0461	1.03337	11	13.7525	0.956584	5	1.82039	0.919347	6	4.54131	1.03796	11	4.64727	0.94785	5	5.2548	0.89528	6	17.0929	1.05808	11	3.19727	1.01766	5	5.57484	1.04839	6	17.7018
P48037	Annexin A6 OS=Rattus norvegicus GN=Anxa6 PE=1 SV=2 - [ANXA6_RAT]	51.86	32	33	109	673	75.7065	5.56689	0.981635	43	11.852	0.946905	33	10.1968	1.13787	32	32.9234	1.03571	43	15.6035	0.934845	33	10.0062	0.90737	32	10.9911	0.970543	43	6.63816	1.03192	33	13.1546	1.01271	32	9.19717	1.00405	43	10.2271	1.08012	33	23.3808	0.997041	32	6.93954
P50475	Alanine--tRNA ligase, cytoplasmic OS=Rattus norvegicus GN=Aars PE=1 SV=3 - [SYAC_RAT]	51.86	40	40	149	968	106.723	5.61768	0.959288	51	11.6641	0.985728	51	7.87536	0.91994	47	27.0441	0.975358	51	10.7153	1.0222	51	6.84416	0.997507	47	8.78569	1.01078	51	9.1886	1.01155	51	13.4548	1.03915	47	8.68731	1.03425	51	7.96376	1.02027	51	9.29606	1.004	47	8.00754
P07895	Superoxide dismutase [Mn], mitochondrial OS=Rattus norvegicus GN=Sod2 PE=1 SV=2 - [SODM_RAT]	51.8	10	10	52	222	24.6586	8.80713	0.965523	14	12.9101	1.05475	21	13.3305	1.1013	17	19.5083	1.04511	14	12.7637	1.00913	20	8.9646	0.973943	17	13.8113	1.04182	14	13.1805	1.02308	21	11.4323	0.928391	17	6.23665	0.884515	14	9.42465	0.977709	21	15.1997	0.971938	17	7.94974
F1MA36	Spectrin beta 3 OS=Rattus norvegicus GN=Sptbn2 PE=1 SV=2 - [F1MA36_RAT]	51.8	89	101	386	2388	270.849	5.8335	0.999375	112	10.343	1.02365	107	6.90096	1.00462	93	18.8883	0.991333	112	16.2334	1.04068	107	9.14071	0.982256	93	7.93126	0.990086	112	8.17042	0.956951	107	7.23705	1.03573	93	7.76571	1.03226	112	9.03973	0.993286	107	10.6119	0.988055	93	7.14752
B2RYW9	Fumarylacetoacetate hydrolase domain-containing protein 2 OS=Rattus norvegicus GN=Fahd2 PE=1 SV=1 - [FAHD2_RAT]	51.76	13	13	66	313	34.5591	8.35303	0.975384	30	9.49625	1.03966	19	6.01261	0.986525	17	25.9473	1.07889	30	13.5213	1.04287	19	8.61199	1.02131	17	9.54057	1.00726	30	7.59738	0.890653	19	11.8127	1.00084	17	6.36972	0.98094	30	6.14897	0.982172	19	14.4808	1.00684	17	7.21123
D3ZCZ9	NADH dehydrogenase [ubiquinone] iron-sulfur protein 6, mitochondrial OS=Rattus norvegicus GN=LOC100912599 PE=1 SV=1 - [D3ZCZ9_RAT]	51.72	4	4	12	116	13.0317	9.21729	0.750447	3	17.6814	0.945344	4	6.01697	1.49499	5	51.7889	2.23904	3	2.20586	0.933038	4	4.82427	0.960101	5	1.31301	0.769625	3	14.2663	1.13018	4	13.5429	0.911107	5	23.1526	0.687496	3	4.58043	1.03673	4	6.79124	0.804748	5	22.1416
P62161	Calmodulin OS=Rattus norvegicus GN=Calm1 PE=1 SV=2 - [CALM_RAT]	51.68	11	11	163	149	16.8268	4.22119	0.991513	57	11.1373	1.03484	50	11.9969	1.11729	50	17.6909	1.08112	57	20.8495	0.882517	50	9.55	1.01696	50	6.3121	1.02054	57	7.25715	0.989036	50	7.55139	0.855957	50	8.23433	0.955936	57	7.98427	1.07086	50	8.34042	1.0329	50	9.11092
P04785	Protein disulfide-isomerase OS=Rattus norvegicus GN=P4hb PE=1 SV=2 - [PDIA1_RAT]	51.67	26	27	95	509	56.9157	4.93213	0.954813	32	9.00269	1.04464	35	9.19823	0.816972	25	20.7034	1.04316	32	17.571	0.992738	35	6.81681	1.05782	25	9.64258	1.05551	32	6.63134	1.03226	35	6.78246	0.995552	25	8.65574	0.965306	32	9.02536	0.943627	35	16.4733	1.02498	25	6.43822
P35465	Serine/threonine-protein kinase PAK 1 OS=Rattus norvegicus GN=Pak1 PE=1 SV=3 - [PAK1_RAT]	51.65	13	22	97	544	60.5397	5.85889	0.980907	17	11.0304	1.02821	16	5.77994	0.98624	13	32.6211	1.08216	17	14.8611	1.04374	16	7.39127	1.02272	13	9.84964	1.00383	17	8.89737	0.938198	16	7.54893	0.945089	13	9.51152	0.90696	17	5.38274	0.988522	16	7.9631	1.02133	13	8.07401
M0R6Y8	Phosphoglycerate kinase OS=Rattus norvegicus PE=3 SV=1 - [M0R6Y8_RAT]	51.65	2	17	158	395	41.9347	6.78564	0.975392	1		0.887458	1					0.929077	1		0.979848	1					1.19285	1		1.14634	1					0.865179	1		0.991098	1
G3V7I5	Aldehyde dehydrogenase X, mitochondrial OS=Rattus norvegicus GN=Aldh1b1 PE=1 SV=1 - [G3V7I5_RAT]	51.64	18	19	94	519	57.6224	7.06396	1.01357	30	13.2554	1.00536	30	8.97927	1.00788	32	17.1608	0.995533	30	14.7588	1.00243	30	7.70444	0.982019	32	11.8609	1.02173	30	6.05073	0.982014	30	6.55635	1.02643	32	6.50173	0.999734	30	5.76443	1.00419	30	6.5482	0.976166	32	8.4247
B1WC73	ADP-ribosylation factor-like 6 (Predicted), isoform CRA_a OS=Rattus norvegicus GN=Arl6 PE=1 SV=1 - [B1WC73_RAT]	51.61	9	9	30	186	20.9551	8.25049	1.09252	11	12.4432	1.02901	9	16.6736	1.14003	10	35.1798	1.03916	11	27.5119	0.975881	9	9.86228	0.963612	10	7.93205	0.953026	11	2.8749	1.00739	9	7.5396	0.953583	10	7.68808	0.920404	11	9.9861	0.901926	9	7.44101	0.984561	10	10.8839
A0A0G2K8Q8	Protein Uqcr10 OS=Rattus norvegicus GN=Uqcr10 PE=1 SV=1 - [A0A0G2K8Q8_RAT]	51.61	3	3	14	62	7.09463	8.49951	0.949198	4	14.0772	0.908084	5	11.7174	0.887775	5	53.2559	0.85953	4	41.666	0.999179	5	5.35948	1.40344	5	19.2231	1.21042	4	33.2609	0.973198	5	4.19848	0.964396	5	4.24338	0.820906	4	16.6079	1.12689	5	14.7974	0.891206	5	7.65594
B2RZ24	Succinate-CoA ligase subunit beta (Fragment) OS=Rattus norvegicus GN=Sucla2 PE=2 SV=1 - [B2RZ24_RAT]	51.6	19	19	110	438	47.3576	6.45557	1.01316	34	9.42959	0.967071	37	12.6317	0.945337	39	20.8915	0.942883	34	14.0918	1.01908	37	6.28748	1.07669	39	10.0187	1.0432	34	7.14866	1.03361	37	7.16493	1.04156	39	8.92689	0.996024	34	8.72326	1.00264	37	9.82866	0.96957	39	4.23825
Q561S0	NADH dehydrogenase [ubiquinone] 1 alpha subcomplex subunit 10, mitochondrial OS=Rattus norvegicus GN=Ndufa10 PE=1 SV=1 - [NDUAA_RAT]	51.55	15	15	98	355	40.4676	7.79639	0.964256	32	7.7351	1.00517	34	12.39	1.0381	32	21.2066	0.979931	32	10.7128	0.946933	34	7.59627	1.02993	32	13.7751	1.029	32	9.01739	1.00111	34	9.79456	0.993047	32	10.2401	0.977994	32	9.61994	1.01839	34	13.243	0.988302	32	10.3077
P63041	Complexin-1 OS=Rattus norvegicus GN=Cplx1 PE=1 SV=1 - [CPLX1_RAT]	51.49	4	5	57	134	15.1125	4.97021	0.845165	15	11.3728	1.09563	10	6.09545	1.01622	12	16.9828	1.24618	15	15.0963	0.98871	10	7.55796	1.09261	12	10.3272	1.07788	15	6.54803	0.958885	10	6.52297	0.896443	12	11.3533	0.92895	15	6.80083	0.959633	10	14.7424	0.983144	12	9.26686
F1LRL9	Microtubule-associated protein 1B OS=Rattus norvegicus GN=Map1b PE=1 SV=1 - [F1LRL9_RAT]	51.48	11	95	404	2461	269.477	4.80518	0.962627	14	24.3514	1.03816	11	15.015	0.925492	14	47.8283	1.15543	14	14.1639	1.02282	11	5.8215	0.984169	14	12.578	0.980124	14	5.36188	0.928931	11	4.99472	0.951021	14	14.3454	0.986709	14	6.98992	1.03882	11	11.0329	0.973344	14	10.9714
P62804	Histone H4 OS=Rattus norvegicus GN=Hist1h4b PE=1 SV=2 - [H4_RAT]	51.46	6	6	121	103	11.3604	11.356	1.05277	36	11.6717	0.967194	38	15.1179	0.993888	46	22.0399	1.12894	37	19.4815	1.0441	38	7.91668	1.02987	46	8.52995	0.934037	37	13.058	1.07588	38	14.5221	0.979043	46	8.24863	0.897986	37	9.86394	0.928031	38	10.9422	0.950746	46	11.3427
Q4FZY0	EF-hand domain-containing protein D2 OS=Rattus norvegicus GN=Efhd2 PE=1 SV=1 - [EFHD2_RAT]	51.46	11	14	52	239	26.7425	5.07178	0.889351	18	6.70643	1.04816	10	8.7707	1.15446	11	19.6645	1.11521	18	12.0795	0.967607	10	5.0481	1.0548	11	3.08235	1.02626	18	10.8432	0.995868	10	7.80809	0.870512	11	9.23762	0.968145	18	9.68578	1.042	10	12.9869	1.00011	11	7.58399
A0A0G2JT78	Protein Rab6b OS=Rattus norvegicus GN=Rab6b PE=4 SV=1 - [A0A0G2JT78_RAT]	51.44	4	9	60	208	23.4469	5.52881	0.906273	8	15.625	0.976845	11	5.43473	1.0816	7	9.01053	1.1324	8	11.9869	0.980569	11	4.22514	1.07195	7	9.86197	0.973385	8	4.05079	1.02742	11	5.45247	0.870404	7	7.30931	0.990686	8	6.30789	0.994236	11	17.9235	1.03158	7	8.41702
Q9QYU4	Ketimine reductase mu-crystallin OS=Rattus norvegicus GN=Crym PE=1 SV=1 - [CRYM_RAT]	51.44	13	13	68	313	33.5331	5.52881	0.93815	25	12.3797	1.03486	20	17.5515	0.827116	22	27.0419	1.10382	26	17.4181	0.969762	20	12.9791	1.01676	22	11.9704	0.999098	26	6.77519	0.940408	19	8.84881	1.0085	22	5.9624	0.999922	26	5.70366	1.03732	20	11.6403	1.04745	22	3.86161
Q6P503	ATPase, H+ transporting, V1 subunit D, isoform CRA_c OS=Rattus norvegicus GN=Atp6v1d PE=1 SV=1 - [Q6P503_RAT]	51.42	12	12	39	247	28.2913	9.45166	1.04135	17	16.1547	1.04799	9	7.09178	0.968447	13	19.8209	1.11735	17	19.4041	0.979288	9	7.20333	1.08798	13	3.64714	0.989019	17	18.5268	0.989049	9	14.6836	0.90755	13	8.02431	0.898159	17	4.73239	0.91662	9	7.1162	1.03215	13	9.79572
A0A0G2JVH4	MICOS complex subunit MIC60 OS=Rattus norvegicus GN=Immt PE=1 SV=1 - [A0A0G2JVH4_RAT]	51.42	36	36	182	776	86.1759	5.84619	0.961613	62	10.478	0.986043	57	16.1043	1.00013	63	31.2224	1.11215	62	15.0547	1.00492	57	8.92043	1.01761	63	9.65531	0.976222	62	8.99004	1.01705	57	10.2775	0.98932	63	7.4914	0.966088	62	8.23521	0.993404	57	13.388	0.981331	63	8.61893
Q63413	Spliceosome RNA helicase Ddx39b OS=Rattus norvegicus GN=Ddx39b PE=2 SV=3 - [DX39B_RAT]	51.4	9	19	75	428	49.004	5.66846	0.979779	17	9.96125	1.00619	13	8.28106	1.13986	12	14.1559	1.09842	17	20.3819	1.05526	13	14.0023	1.00172	12	9.02455	0.995507	17	10.2829	0.982056	13	5.5812	0.973173	12	5.9039	0.96365	17	14.1734	0.940522	13	13.3331	1.00072	12	8.65095
Q5XIJ3	Isocitrate dehydrogenase [NAD] subunit, mitochondrial OS=Rattus norvegicus GN=Idh3g PE=1 SV=1 - [Q5XIJ3_RAT]	51.4	14	15	94	393	42.8232	9.01221	0.982647	32	9.05529	1.02685	27	8.29139	0.987709	28	29.5319	1.04995	32	13.5543	1.11415	27	12.4092	1.03448	28	12.0513	1.01069	32	7.71969	0.981617	27	9.0515	1.03542	28	8.74154	0.963267	32	7.64558	0.908773	27	10.8391	0.98888	28	12.2029
P07171	Calbindin OS=Rattus norvegicus GN=Calb1 PE=1 SV=2 - [CALB1_RAT]	51.34	14	15	63	261	29.9751	4.83057	1.0398	21	9.83021	0.963165	14	13.7298	0.848089	16	17.2616	0.973989	21	17.2544	0.958382	14	3.06325	1.06974	16	7.00814	1.03894	21	7.91783	1.11259	14	7.33062	0.974816	16	6.97447	0.924121	21	9.02603	1.00868	14	14.9825	1.07878	16	7.61816
P85515	Alpha-centractin OS=Rattus norvegicus GN=Actr1a PE=1 SV=1 - [ACTZ_RAT]	51.33	6	16	61	376	42.5869	6.63916	0.994092	6	6.37685	1.11259	4	2.67634	1.08536	8	9.69992	1.02172	6	14.49	0.956248	4	12.3497	0.980343	8	5.66621	0.972133	6	4.35457	0.929775	4	5.4494	0.964103	8	7.79642	0.980302	6	2.38389	0.976203	4	6.1179	1.01635	8	5.74306
B0BMY7	Protein Twf2 OS=Rattus norvegicus GN=Twf2 PE=1 SV=1 - [B0BMY7_RAT]	51.29	12	15	47	349	39.4484	6.80029	0.959816	12	10.1085	1.06289	16	8.80865	1.13864	11	16.9908	1.06342	12	8.04617	0.955287	16	6.07302	0.975418	11	6.29535	1.01248	12	8.71763	0.950773	16	10.3938	0.971095	11	14.295	0.960634	12	5.76006	1.05037	16	11.4543	0.988791	11	7.23661
P62982	Ubiquitin-40S ribosomal protein S27a OS=Rattus norvegicus GN=Rps27a PE=1 SV=2 - [RS27A_RAT]	51.28	6	9	78	156	17.9395	9.64209	0.977117	22	18.365	0.926939	20	9.47193	1.25982	16	6.63899	1.17736	22	21.3346	0.882343	20	16.0073	1.0784	16	11.634	0.904766	22	12.4673	1.11294	20	10.6065	0.840665	16	10.8713	0.957655	22	10.6809	1.13362	20	7.38675	0.905438	16	10.4322
Q4FZT0	Stomatin-like protein 2, mitochondrial OS=Rattus norvegicus GN=Stoml2 PE=1 SV=1 - [STML2_RAT]	51.27	11	11	43	353	38.3902	8.63135	1.03046	16	6.60853	1.02728	12	5.6829	1.05368	15	28.7103	1.07471	16	11.1293	0.960826	12	7.33798	1.0082	15	12.736	1.02226	16	7.84473	1.01897	12	9.09811	0.915528	15	9.39333	0.931802	16	8.09891	0.988223	12	6.48128	1.07854	15	10.9379
O35832	Cyclin-dependent kinase 18 OS=Rattus norvegicus GN=Cdk18 PE=1 SV=1 - [CKD18_RAT]	51.22	14	19	73	451	51.849	8.92432	1.01989	19	9.16522	0.977831	15	11.9655	1.10712	15	18.3454	1.05899	19	18.5648	1.01368	15	10.0484	0.976433	15	12.469	1.00618	19	7.6038	1.03988	15	9.5917	0.984864	15	3.46852	0.942074	19	5.19333	0.97511	15	11.2229	0.99537	15	7.34426
A0A0G2JSV0	N-myc downstream regulated gene 2, isoform CRA_a OS=Rattus norvegicus GN=Ndrg2 PE=1 SV=1 - [A0A0G2JSV0_RAT]	51.21	1	13	142	371	40.7381	5.30029				1.02146	1		1.10505	1					0.965402	1		0.928961	1					1.04803	1		1.08672	1					0.966675	1		0.934125	1
Q8R431	Monoglyceride lipase OS=Rattus norvegicus GN=Mgll PE=1 SV=1 - [MGLL_RAT]	51.16	10	10	22	303	33.4782	7.37158	0.920616	7	8.40907	1.01712	9	3.99543	0.94369	6	38.0576	1.04235	7	4.819	1.00509	9	4.72486	1.02056	6	6.57618	1.00003	7	7.09641	0.888224	9	13.8468	0.981465	6	12.0911	1.01548	7	4.62029	1.08205	9	8.8709	1.01	6	10.7654
P62994	Growth factor receptor-bound protein 2 OS=Rattus norvegicus GN=Grb2 PE=1 SV=1 - [GRB2_RAT]	51.15	11	11	27	217	25.1904	6.31592	0.925648	8	9.04474	0.971939	11	7.14639	0.817469	8	24.8363	0.986161	8	31.5642	0.974578	11	10.7898	1.05358	8	9.88216	1.02387	8	15.3046	1.00445	11	10.4438	1.02254	8	9.84106	0.96609	8	4.26567	0.993812	11	25.4073	0.993087	8	8.87082
F1LNI8	Calcium/calmodulin-dependent protein kinase type II subunit beta OS=Rattus norvegicus GN=Camk2b PE=1 SV=1 - [F1LNI8_RAT]	51.1	1	23	150	589	64.9942	7.37158				0.910146	1								1.01962	1								1.0252	1								1.05125	1
Q9QYL8	Acyl-protein thioesterase 2 OS=Rattus norvegicus GN=Lypla2 PE=1 SV=1 - [LYPA2_RAT]	51.08	8	8	43	231	24.7907	7.2251	1.0581	15	9.05657	1.04613	16	13.0689	1.21343	12	15.2703	0.975178	15	24.0102	1.00902	16	11.194	0.984714	12	11.771	0.935908	15	8.67264	0.978425	16	11.4618	0.928722	12	9.01039	0.971135	15	9.09826	0.985829	16	10.9074	0.98238	12	16.1718
Q68FS4	Cytosol aminopeptidase OS=Rattus norvegicus GN=Lap3 PE=1 SV=1 - [AMPL_RAT]	51.06	18	18	86	519	56.1147	7.21045	0.971971	30	13.6899	1.0074	30	11.0013	1.05209	26	11.5485	1.0547	30	12.4369	0.99758	30	7.92517	1.02303	26	9.35394	1.01785	30	7.2143	0.98603	30	8.41993	1.02846	26	4.2913	0.970347	30	8.1489	1.02045	30	8.91711	0.976077	26	4.59433
P21571	ATP synthase-coupling factor 6, mitochondrial OS=Rattus norvegicus GN=Atp5j PE=1 SV=1 - [ATP5J_RAT]	50.93	9	9	48	108	12.4866	9.43701	0.980437	22	15.1036	0.888414	14	13.8362	1.45953	12	21.7353	1.50316	22	28.1148	1.00988	14	16.2665	1.04929	12	9.32965	0.833983	22	21.7941	1.18579	14	9.69366	0.752081	12	9.68263	0.814142	22	13.1644	1.00078	14	15.2712	0.817186	12	8.83579
Q5EBA9	Succinate-CoA ligase subunit beta (Fragment) OS=Rattus norvegicus GN=Suclg2 PE=2 SV=1 - [Q5EBA9_RAT]	50.9	18	18	58	387	41.6948	5.84619	1.09522	18	16.2681	1.01821	22	10.0503	0.998219	18	20.714	0.939692	18	17.4005	0.962722	22	9.44266	1.04854	18	4.71	1.01266	18	9.41304	1.07486	22	6.31444	0.983655	18	7.14128	0.974358	18	9.30531	0.917183	22	13.202	0.982434	18	4.35676
G3V816	Nucleoside diphosphate kinase OS=Rattus norvegicus GN=Nme3 PE=1 SV=1 - [G3V816_RAT]	50.89	7	7	23	169	19.1069	6.34131	1.01257	8	6.92328	1.08726	6	3.61235	0.92642	9	21.8257	0.946157	8	25.017	0.944724	6	15.6035	0.97462	9	20.6526	0.997477	8	7.48966	0.980579	6	5.98497	0.929192	9	6.02789	1.00492	8	10.5046	1.05213	6	4.38037	1.0619	9	9.32456
P97630	Synapse-associated protein SAP90, form 1 (Fragment) OS=Rattus norvegicus GN=Dlg4 PE=2 SV=1 - [P97630_RAT]	50.89	1	7	25	112	12.9136	8.73389	0.942454	4	6.46165	1.03527	5	2.94009	0.852881	2	6.08799	1.01662	4	14.6679	1.00806	5	14.7845	0.850889	2	3.49482	1.03103	4	6.06317	0.934502	5	9.18913	1.02308	2	2.91383	1.0549	4	18.6972	1.02805	5	11.8818	1.21547	2	2.82663
P09495	Tropomyosin alpha-4 chain OS=Rattus norvegicus GN=Tpm4 PE=1 SV=3 - [TPM4_RAT]	50.81	7	18	50	248	28.4925	4.69092	1.03567	6	11.6612	1.02217	8	8.28081	0.929737	4	13.1683	1.25945	6	26.1959	0.926696	8	8.50439	1.11835	4	9.35569	0.952454	6	14.3071	1.08168	8	9.06583	0.913258	4	2.66008	0.915275	6	13.1071	0.989624	8	6.55936	1.03935	4	3.33078
A0A0G2K931	Phosphoserine aminotransferase OS=Rattus norvegicus GN=Psat1 PE=1 SV=1 - [A0A0G2K931_RAT]	50.81	1	17	87	370	40.4704	7.69385	0.865098	2	6.80716	1.10376	1		1.77963	3	15.9918	1.79192	2	5.34055	1.20166	1		0.871262	3	8.22062	0.749446	2	11.426	0.775166	1		0.844355	3	5.62961	0.844768	2	9.81282	0.922919	1		0.77496	3	0.508671
B0K031	60S ribosomal protein L7 OS=Rattus norvegicus GN=Rpl7 PE=1 SV=1 - [B0K031_RAT]	50.77	15	16	48	260	30.294	10.8726	1.0169	18	13.095	0.926407	13	4.94361	0.934289	13	35.9565	0.999345	18	36.1172	0.958256	13	5.00849	1.0712	13	10.2365	1.00345	18	5.93451	1.03072	13	2.09947	1.0322	13	4.65187	0.990368	18	9.83592	1.05094	13	13.6527	1.04696	13	5.39455
E9PTN6	Glyceraldehyde-3-phosphate dehydrogenase OS=Rattus norvegicus PE=3 SV=1 - [E9PTN6_RAT]	50.75	1	16	173	333	35.9923	8.03076	0.91908	3	9.12479	0.985628	3	4.69389	1.17512	3	0.55102	1.1554	3	6.7794	1.00572	3	0.718671	0.926619	3	0.296641	0.981684	3	0.85976	0.935453	3	2.80857	1.01297	3	4.56426	1.03228	3	8.13733	1.06819	3	11.919	0.932987	3	2.91831
P63004	Platelet-activating factor acetylhydrolase IB subunit alpha OS=Rattus norvegicus GN=Pafah1b1 PE=1 SV=2 - [LIS1_RAT]	50.73	18	19	75	410	46.6401	7.37158	0.981229	25	9.77375	1.00389	22	10.1982	0.964167	27	28.59	1.09214	25	11.6593	1.02112	22	8.38249	1.03871	27	13.2046	0.984824	25	11.2119	0.961017	22	6.67908	1.03243	27	11.6413	0.980455	25	8.57136	1.00657	22	10.5327	0.98819	27	9.89621
Q6AYN4	Phytanoyl-CoA hydroxylase-interacting protein-like OS=Rattus norvegicus GN=Phyhipl PE=1 SV=2 - [PHIPL_RAT]	50.67	15	18	62	375	42.3849	6.58057	0.969876	20	6.57093	1.00936	22	9.66084	1.05399	14	31.0817	1.03036	20	16.1841	1.0443	22	5.94607	1.00297	14	12.2416	0.997353	20	9.77908	0.972231	22	8.41168	0.992659	14	13.1493	1.00346	20	5.61389	0.973318	22	10.5262	1.00901	14	5.99966
P56574	Isocitrate dehydrogenase [NADP], mitochondrial OS=Rattus norvegicus GN=Idh2 PE=1 SV=2 - [IDHP_RAT]	50.66	23	24	131	452	50.9349	8.68994	0.994875	44	18.4553	1.03784	40	12.6684	1.01673	44	29.556	0.973347	44	16.7633	1.00312	40	10.0394	0.977153	44	9.12197	0.984394	44	8.6098	0.986469	40	12.2706	1.01752	44	7.08254	0.981777	44	9.3745	0.969149	40	11.1731	0.952179	44	10.0068
B0BNC1	Acp1 protein OS=Rattus norvegicus GN=Acp1 PE=2 SV=1 - [B0BNC1_RAT]	50.63	1	5	13	158	17.8988	6.31592				1.02601	1								1.00019	1								0.949396	1								1.02771	1
D4A6H8	Protein Ctnna2 OS=Rattus norvegicus GN=Ctnna2 PE=1 SV=3 - [D4A6H8_RAT]	50.63	15	21	65	476	52.7559	5.14795	0.969391	17	11.9969	1.06307	20	8.29282	0.685453	11	14.6098	0.958366	17	22.5211	0.954576	20	6.88672	1.04598	11	9.87366	1.03492	17	5.84893	0.960068	20	7.78285	1.09059	11	6.0218	1.02298	17	8.67391	1.01568	20	8.93945	1.05342	11	3.67919
M0R9X8	Cytoplasmic dynein 1 heavy chain 1 OS=Rattus norvegicus GN=Dync1h1 PE=1 SV=2 - [M0R9X8_RAT]	50.62	208	208	990	4644	531.712	6.41748	0.966922	344	12.8852	0.999567	309	10.9132	0.924529	335	26.6222	0.986164	344	15.8274	1.05692	309	8.43871	0.996114	335	9.77473	1.00091	344	9.7103	0.959925	309	9.1868	1.07843	335	8.79656	1.05423	344	8.01858	0.992097	309	11.8252	0.992616	335	6.7084
Q566C7	Diphosphoinositol polyphosphate phosphohydrolase 1 OS=Rattus norvegicus GN=Nudt3 PE=1 SV=1 - [NUDT3_RAT]	50.6	6	7	19	168	19.0836	6.34131	0.986578	6	6.70603	0.936921	6	7.01593	1.00646	4	21.3228	1.19522	6	14.4377	0.99794	6	6.41099	0.993084	4	11.0619	0.966825	6	7.55068	1.00375	6	8.01601	0.95499	4	11.9471	0.960992	6	4.44875	1.10265	6	9.99496	1.01358	4	4.0635
B4F772	Heat shock 70 kDa protein 4L OS=Rattus norvegicus GN=Hspa4l PE=1 SV=1 - [B4F772_RAT]	50.6	33	36	140	838	94.1614	5.69385	0.94323	43	11.5544	1.01782	38	11.9238	1.04099	36	17.115	0.957676	43	14.7867	1.03485	38	8.15994	0.956989	36	12.3789	0.997997	43	6.10295	0.963713	38	8.72242	1.06093	36	10.9317	1.07734	43	5.05216	0.99214	38	6.47116	0.983918	36	6.88638
G3V6U3	Asparagine-linked glycosylation 2 homolog (Yeast, alpha-1,3-mannosyltransferase), isoform CRA_a OS=Rattus norvegicus GN=Alg2 PE=1 SV=1 - [G3V6U3_RAT]	50.6	18	18	68	415	47.2883	7.97217	0.98852	26	8.39633	1.00152	18	8.54916	0.950728	24	15.8257	1.03901	26	23.842	1.03337	18	9.97195	0.991794	24	9.5113	1.01273	26	7.80593	1.05178	18	8.36412	0.97913	24	5.36177	0.934925	26	11.1148	0.967877	18	17.4163	1.0143	24	6.57901
Q6AXV4	Sorting and assembly machinery component 50 homolog OS=Rattus norvegicus GN=Samm50 PE=1 SV=1 - [SAM50_RAT]	50.53	19	19	65	469	51.9274	6.80029	0.952736	22	8.66489	0.97352	22	7.56389	0.868704	21	15.8555	0.981434	22	18.4669	1.06216	22	5.97814	1.06552	21	8.49235	1.04522	22	8.6524	1.01812	22	7.74913	1.01946	21	7.6408	0.975755	22	7.85525	0.932423	22	8.67468	1.00138	21	8.62301
D3ZS58	NADH dehydrogenase [ubiquinone] 1 alpha subcomplex subunit 2 OS=Rattus norvegicus GN=Ndufa2 PE=1 SV=1 - [D3ZS58_RAT]	50.52	6	6	37	97	10.8378	9.71533	1.0019	13	17.0072	0.970429	11	12.9004	1.05101	13	32.2205	1.09518	13	21.9641	1.05619	11	5.91586	0.975415	13	8.47541	0.95022	13	6.72732	0.951936	11	9.89802	1.00209	13	11.854	0.982611	13	7.52755	0.988284	11	6.7498	0.99572	13	5.07134
Q4KM73	UMP-CMP kinase OS=Rattus norvegicus GN=Cmpk1 PE=1 SV=2 - [KCY_RAT]	50.51	8	8	50	196	22.1552	5.8335	1.0277	17	8.74177	0.953184	13	10.6174	0.899677	20	42.5375	1.07047	17	7.45842	1.00079	13	13.0331	1.07898	20	12.7717	0.955997	17	8.17977	0.955552	13	10.7278	0.94852	20	9.6068	0.938236	17	5.4236	1.02354	13	21.1546	0.999769	20	13.5848
Q6P6G9	Heterogeneous nuclear ribonucleoprotein A1 OS=Rattus norvegicus GN=Hnrnpa1 PE=1 SV=1 - [Q6P6G9_RAT]	50.48	10	14	70	313	33.599	9.23193	1.05067	17	9.12652	0.969602	16	5.37549	1.07522	14	23.3879	1.10817	17	11.7001	0.972115	16	6.45114	0.995329	14	10.9577	0.964065	17	10.7803	1.02733	16	7.86714	0.919539	14	8.11221	0.932099	17	4.79453	1.0599	16	10.4582	1.03136	14	7.39217
P24368	Peptidyl-prolyl cis-trans isomerase B OS=Rattus norvegicus GN=Ppib PE=1 SV=3 - [PPIB_RAT]	50.46	11	12	29	216	23.7875	9.49561	0.95815	6	0.586447	0.910796	11	10.361	0.899217	11	31.0653	1.07397	6	15.3468	0.977121	11	8.25253	1.01873	11	10.3845	1.04899	6	3.85243	1.08058	11	8.06251	0.996942	11	6.67043	0.944486	6	5.6052	1.08248	11	16.535	1.06941	11	4.67597
Q63798	Proteasome activator complex subunit 2 OS=Rattus norvegicus GN=Psme2 PE=2 SV=3 - [PSME2_RAT]	50.42	9	10	21	238	26.84	5.71924	1.0297	7	7.26898	0.998709	6	5.44922	0.986487	7	16.2103	1.07242	7	9.11099	0.979873	6	7.17787	0.993056	7	10.2516	1.0404	7	15.8511	1.05268	6	5.42016	1.00186	7	7.02063	0.945875	7	4.95673	0.982981	6	7.43228	1.00929	7	0.798096
O08618	Phosphoribosyl pyrophosphate synthase-associated protein 2 OS=Rattus norvegicus GN=Prpsap2 PE=1 SV=1 - [KPRB_RAT]	50.41	12	15	77	369	40.8403	7.1665	1.04206	19	14.2403	0.949517	22	9.83786	1.02416	21	15.4904	0.967622	19	12.3317	1.00988	22	11.2648	0.921144	21	14.0722	0.97323	19	9.61086	1.00505	22	9.37144	0.978307	21	7.00118	1.03585	19	9.91205	1.05746	22	8.55413	1.01625	21	7.46291
P19643	Amine oxidase [flavin-containing] B OS=Rattus norvegicus GN=Maob PE=1 SV=3 - [AOFB_RAT]	50.38	18	22	100	520	58.4213	8.20654	1.01245	29	9.31982	0.922162	30	10.2886	1.15409	24	16.0017	1.06678	29	10.9233	1.01516	30	9.07007	0.939848	24	11.3031	1.00677	29	6.81205	1.08614	30	9.40179	1.03636	24	8.98671	0.974331	29	7.00262	0.960016	30	12.7458	0.945253	24	5.25819
A0A0G2K5E7	ATP-citrate synthase OS=Rattus norvegicus GN=Acly PE=1 SV=1 - [A0A0G2K5E7_RAT]	50.36	46	46	179	1100	120.466	7.34229	0.948225	60	12.4217	1.01157	58	8.95353	1.01357	61	29.3528	1.01355	60	17.8891	1.00498	58	9.34087	0.97106	61	12.338	0.968104	60	9.30852	0.971808	58	7.34472	1.04494	61	7.83811	1.03568	60	8.5803	1.02614	58	11.8608	0.99463	61	10.2216
D3ZNQ6	Protein Ube2m OS=Rattus norvegicus GN=Ube2m PE=1 SV=1 - [D3ZNQ6_RAT]	50.27	9	9	21	183	20.8866	7.69385	1.0067	7	12.5597	0.93152	9	5.16327	0.946013	5	10.2765	1.12461	7	2.20861	1.02482	9	7.27025	1.02965	5	6.15225	0.976897	7	5.84023	0.99612	9	6.88032	0.978984	5	15.6748	0.949361	7	1.68088	0.97455	9	8.86356	0.971496	5	8.91915
Q5BJT9	Creatine kinase, mitochondrial 1, ubiquitous OS=Rattus norvegicus GN=Ckmt1b PE=1 SV=1 - [Q5BJT9_RAT]	50.24	2	16	190	418	46.9322	8.32373	0.983175	13	15.1943	1.02869	13	11.6095	1.15355	10	10.6008	0.964033	13	12.4967	0.885901	13	16.9218	0.997653	10	9.12263	1.04074	13	10.0675	0.971647	13	7.58461	0.955258	10	10.7834	1.02156	13	6.37668	1.11242	13	14.6968	0.929001	10	8.07047
G3V826	Transketolase OS=Rattus norvegicus GN=Tkt PE=1 SV=1 - [G3V826_RAT]	50.23	28	28	182	655	71.1133	7.62061	0.969374	61	12.4738	1.02143	61	10.118	0.928764	60	25.375	1.00273	61	18.6247	1.04438	61	9.23808	1.01246	60	9.93523	1.00264	61	10.1267	1.00786	61	8.28505	1.04874	60	9.64342	0.981348	61	8.30539	0.953467	61	14.3317	0.988821	60	8.30329
P62824	Ras-related protein Rab-3C OS=Rattus norvegicus GN=Rab3c PE=1 SV=1 - [RAB3C_RAT]	50.22	5	10	76	227	25.8556	5.23682	0.959187	16	19.9739	0.988492	14	19.6207	0.827757	14	36.4523	1.01514	16	19.4275	0.972288	14	12.5662	1.10522	14	7.02054	1.0343	16	10.6921	1.06799	14	6.72341	0.994085	14	9.2612	0.945526	16	9.44725	0.971286	14	9.97119	1.03003	14	5.43348
Q5XI22	Acetyl-CoA acetyltransferase, cytosolic OS=Rattus norvegicus GN=Acat2 PE=1 SV=1 - [THIC_RAT]	50.13	3	10	51	397	41.0821	7.29834	1.06715	4	25.9384	0.989729	5	7.96071	0.807642	4	31.1018	0.735783	4	70.1971	1.0594	5	11.968	1.01628	4	3.39813	1.05917	4	1.46313	0.917029	5	1.30852	1.06072	4	13.0266	1.10152	4	9.93844	1.03826	5	4.99812	1.04939	4	5.37459
A0A0G2JUL7	Septin 6 (Predicted), isoform CRA_b OS=Rattus norvegicus GN=Sept11 PE=1 SV=1 - [A0A0G2JUL7_RAT]	50.12	9	20	101	429	49.3102	6.81494	0.949612	17	7.91347	0.975603	13	13.9491	0.988103	15	21.2117	0.956272	17	21.4524	0.982903	13	10.7904	0.970322	15	15.2322	1.01497	17	8.25691	0.976165	13	6.75843	1.00939	15	7.19925	1.06243	17	12.9718	1.11867	13	15.1273	1.06756	15	11.5588
A0A0G2K428	Dynactin subunit 1 OS=Rattus norvegicus GN=Dctn1 PE=1 SV=1 - [A0A0G2K428_RAT]	50.04	1	46	195	1263	139.754	5.69385	1.05319	2	10.5993	1.01033	2	5.43457	1.11486	1		1.00272	2	0.459762	0.947078	2	4.05552	0.925613	1		0.897568	2	14.0109	0.987983	2	9.05345	0.912166	1		1.07078	2	3.5038	1.0523	2	10.4365	1.07918	1
B2GUZ9	Fam49b protein OS=Rattus norvegicus GN=Fam49b PE=1 SV=1 - [B2GUZ9_RAT]	50	11	13	59	324	36.7527	6.06201	1.02287	15	16.1912	1.02263	12	7.23085	0.91159	14	30.6249	1.04582	15	18.0802	0.987237	12	8.50861	1.05012	14	7.86023	1.00889	15	5.72917	1.05637	12	9.98586	0.982384	14	8.94988	0.910068	15	16.0025	0.966937	12	9.7102	1.07225	14	9.02165
Q6AYS7	Aminoacylase-1A OS=Rattus norvegicus GN=Acy1a PE=1 SV=1 - [ACY1A_RAT]	50	16	16	62	408	45.7751	6.48096	1.07881	19	9.71782	1.02719	22	10.0347	1.11217	21	37.5142	1.02075	19	12.2094	0.948411	22	9.27169	1.00022	21	13.745	0.973608	19	13.4802	1.0206	22	7.97189	0.981153	21	8.83213	0.975412	19	6.00012	0.973162	22	13.7721	0.91396	21	9.38438
P36972	Adenine phosphoribosyltransferase OS=Rattus norvegicus GN=Aprt PE=1 SV=1 - [APT_RAT]	50	9	9	30	180	19.5334	6.56592	1.04365	9	24.23	0.990142	12	4.83633	1.04653	9	23.9254	1.06772	9	13.6475	0.968979	12	16.853	0.959267	9	6.74348	1.01833	9	9.69355	1.06402	12	10.9239	0.984362	9	5.86385	0.977814	9	7.55227	1.02404	12	14.0911	1.00007	9	10.3292
P25809	Creatine kinase U-type, mitochondrial OS=Rattus norvegicus GN=Ckmt1 PE=1 SV=1 - [KCRU_RAT]	50	1	15	155	418	46.9993	8.48486	1.09176	1		0.840021	1					0.734353	1		0.960304	1					0.982449	1		1.15651	1					1.13926	1		1.04955	1
Q5U204	Ragulator complex protein LAMTOR3 OS=Rattus norvegicus GN=Lamtor3 PE=2 SV=1 - [LTOR3_RAT]	50	6	6	15	124	13.5713	7.34229	1.0336	5	21.6158	0.960214	6	3.00672	1.05398	4	11.931	0.987882	5	23.0668	0.925623	6	5.69339	1.04067	4	3.90394	0.973612	5	6.56266	1.03583	6	5.34126	0.932216	4	7.77073	0.934965	5	8.77201	1.12751	6	3.5644	0.964811	4	2.08214
B0BNJ1	LOC683667 protein OS=Rattus norvegicus GN=Sri PE=1 SV=1 - [B0BNJ1_RAT]	50	9	9	27	198	21.6103	5.89697	1.07112	10	13.1861	1.00821	9	9.76454	0.834479	8	29.882	1.07284	10	15.8533	1.01202	9	6.78142	1.10863	8	10.5268	1.007	10	6.74817	1.01377	9	9.39569	0.985059	8	8.50292	0.962568	10	4.58438	0.957295	9	8.60915	0.978276	8	4.13714
Q5XI90	Dynein light chain Tctex-type 3 OS=Rattus norvegicus GN=Dynlt3 PE=1 SV=1 - [Q5XI90_RAT]	50	2	2	5	116	12.8892	5.36377	1.2097	2	11.5074	0.694703	2	24.2279	1.46732	1		1.00863	2	2.28743	0.982848	2	47.8344	0.579817	1		0.795336	2	9.27801	0.802919	2	26.0011	1.0186	1		1.04142	2	2.57634	1.4696	2	4.78361	1.09005	1
D4ABS5	Protein Pithd1 OS=Rattus norvegicus GN=Pithd1 PE=1 SV=2 - [D4ABS5_RAT]	50	5	5	22	118	13.7396	5.69385	0.961651	6	9.474	1.1247	8	14.6296	0.876875	8	27.0541	1.02967	6	12.5994	1.00671	8	4.85474	1.05974	8	12.2062	1.0777	6	12.4416	1.00358	8	7.79387	1.02326	8	8.92425	0.951671	6	15.3967	0.912937	8	29.4754	0.981422	8	3.88939
M0R7G4	MICOS complex subunit OS=Rattus norvegicus GN=Apoo PE=1 SV=2 - [M0R7G4_RAT]	50	8	8	26	196	22.3555	9.12939	1.10209	8	14.5263	0.917158	10	17.8188	1.03025	8	9.4047	1.06271	8	18.5755	1.02902	10	4.3	1.04974	8	5.25566	0.97551	8	7.68944	1.01335	10	5.08159	0.934244	8	9.22376	0.979709	8	7.65635	1.03622	10	8.73911	0.986517	8	4.80389
A0A0G2K2V2	AP complex subunit beta OS=Rattus norvegicus GN=Ap1b1 PE=1 SV=1 - [A0A0G2K2V2_RAT]	49.89	25	42	187	942	103.758	5.17334	1.04574	25	13.0361	0.997394	27	13.5576	0.875164	30	30.3461	0.89523	25	21.1165	1.05131	27	7.62932	1.04185	30	10.8093	1.00695	25	8.59533	1.00351	27	9.15169	1.02526	30	10.7509	1.06477	25	9.47733	0.950207	27	12.5557	1.0205	30	10.3378
B5DFG5	Protein Sept6 OS=Rattus norvegicus GN=Sept6 PE=1 SV=1 - [B5DFG5_RAT]	49.88	10	20	123	427	48.7478	6.66846	0.953793	28	14.8336	1.028	24	8.63488	0.837914	19	15.1555	0.974601	28	16.4525	1.02613	24	15.8523	1.04311	19	7.7543	1.01569	28	6.35345	0.918417	24	5.56063	1.02851	19	7.82305	1.07174	28	10.5402	0.992984	24	9.48621	1.03811	19	7.07951
P13264	Glutaminase kidney isoform, mitochondrial OS=Rattus norvegicus GN=Gls PE=1 SV=2 - [GLSK_RAT]	49.85	23	23	131	674	73.9762	7.86963	0.963155	45	9.49121	1.01681	44	12.6211	0.91118	41	17.2683	1.02971	45	17.4435	1.06944	44	8.11322	1.0541	41	12.3764	1.01685	45	10.8478	0.977987	44	9.91226	1.04781	41	5.18891	1.00548	45	13.5379	0.977686	44	17.2876	0.982822	41	8.68524
P20070	NADH-cytochrome b5 reductase 3 OS=Rattus norvegicus GN=Cyb5r3 PE=1 SV=2 - [NB5R3_RAT]	49.83	10	10	35	301	34.1527	8.38232	1.07952	12	16.9517	1.02	11	6.39168	1.10731	12	15.2412	0.958048	12	19.3966	0.960162	11	10.4063	0.974765	12	4.73446	0.977365	12	6.87431	1.02434	11	7.0831	0.953958	12	7.85543	0.961187	12	7.05888	0.955597	11	12.893	0.983613	12	13.6437
B2RYG6	Ubiquitin thioesterase OTUB1 OS=Rattus norvegicus GN=Otub1 PE=1 SV=1 - [OTUB1_RAT]	49.82	10	10	55	271	31.2504	4.94482	0.983702	17	9.7113	1.05244	17	13.7936	1.0568	21	23.8146	1.07592	17	21.3208	1.02491	17	11.6067	1.00073	21	14.4225	0.976812	17	8.99257	1.00746	17	12.0967	0.976086	21	5.34703	0.940462	17	13.5182	0.96025	17	15.4192	0.981382	21	7.83824
P21670	Proteasome subunit alpha type-4 OS=Rattus norvegicus GN=Psma4 PE=1 SV=1 - [PSA4_RAT]	49.81	12	12	46	261	29.4792	7.72314	1.05115	17	7.95382	1.04748	16	13.4232	1.01972	13	30.9507	0.913397	17	19.9996	0.997382	16	11.777	0.975138	13	8.02435	0.986233	17	9.8902	0.995045	16	6.8075	1.00561	13	9.06154	0.97155	17	10.9158	0.975749	16	8.3342	1.00579	13	5.10015
Q9WUS0	Adenylate kinase 4, mitochondrial OS=Rattus norvegicus GN=Ak4 PE=2 SV=1 - [KAD4_RAT]	49.78	10	10	33	223	25.1873	8.01611	1.04121	11	4.4768	0.990345	12	6.36711	1.03895	10	18.9168	1.13127	11	13.3769	1.00294	12	4.40163	1.05094	10	7.19242	0.981634	11	5.16444	1.02468	12	7.61417	0.92057	10	5.49302	0.910236	11	3.1401	1.03746	12	7.63745	0.954811	10	7.12993
Q6P2A5	GTP:AMP phosphotransferase AK3, mitochondrial OS=Rattus norvegicus GN=Ak3 PE=1 SV=1 - [Q6P2A5_RAT]	49.78	10	10	28	227	25.4785	8.85107	1.00142	10	4.85066	1.00193	9	2.39086	1.19387	9	7.32592	1.11038	10	11.6152	0.937583	9	7.05821	0.993023	9	8.23282	0.971848	10	6.77429	1.07011	9	3.58341	0.928445	9	9.89642	0.952432	10	7.31982	0.966294	9	4.22553	1.02129	9	7.71076
F1M953	Stress-70 protein, mitochondrial OS=Rattus norvegicus GN=Hspa9 PE=1 SV=1 - [F1M953_RAT]	49.78	30	31	144	679	73.6988	6.16357	0.986924	54	13.5386	1.0305	40	13.01	1.00527	46	26.7575	0.95792	54	17.0447	0.986555	40	4.3796	0.963978	46	11.8008	0.999629	54	6.85429	1.00016	40	5.68088	1.03773	46	7.22906	1.01836	54	8.90909	0.98289	40	15.3698	0.955211	46	9.07805
P05197	Elongation factor 2 OS=Rattus norvegicus GN=Eef2 PE=1 SV=4 - [EF2_RAT]	49.77	39	41	184	858	95.2229	6.82959	0.95033	54	8.88045	1.02865	63	14.7463	0.938043	56	29.1054	1.03548	54	16.9466	1.03071	63	7.52758	0.982527	56	11.1407	0.973327	54	9.73005	0.94533	63	7.5643	1.04434	56	10.7924	1.00751	54	9.00042	1.00578	63	14.4566	1.01382	56	7.21295
A0A0U1RRS7	Mitogen-activated protein kinase OS=Rattus norvegicus GN=Mapk10 PE=4 SV=1 - [A0A0U1RRS7_RAT]	49.76	7	15	44	418	47.9584	7.69385	1.27293	1		1.01999	8	12.3319	1.12662	6	27.4752	0.814062	1		0.982961	8	13.3426	0.886961	6	5.72775	0.948994	1		0.983379	8	4.19406	1.00134	6	8.42877	0.953379	1		1.00887	8	8.47672	1.04678	6	9.41904
F1M229	Uncharacterized protein OS=Rattus norvegicus PE=1 SV=3 - [F1M229_RAT]	49.74	1	7	28	189	20.9201	5.90967				0.825553	1								1.11542	1								1.08814	1								0.978969	1
D4A8U7	Dynactin 1, isoform CRA_a OS=Rattus norvegicus GN=Dctn1 PE=1 SV=2 - [D4A8U7_RAT]	49.73	2	47	201	1281	141.856	5.89697	0.968475	3	3.29069	0.916593	4	3.52137	1.21962	4	10.0373	1.11215	3	4.5331	0.967124	4	10.2941	0.942328	4	5.22125	0.90782	3	1.80477	0.967001	4	4.59001	0.872968	4	16.9379	1.06947	3	5.98156	1.13878	4	1.92335	0.952595	4	1.46287
Q5FVJ0	Protein RUFY3 OS=Rattus norvegicus GN=Rufy3 PE=1 SV=1 - [RUFY3_RAT]	49.68	20	21	75	469	52.8732	5.49072	1.05405	24	9.66558	1.02419	25	8.22795	0.815375	24	30.7167	1.0142	24	8.77809	0.991866	25	10.4993	1.044	24	7.87963	0.990424	24	8.45863	1.05109	25	6.45788	1.00813	24	5.79134	0.972938	24	7.13875	0.945747	25	12.3635	1.05309	24	6.30911
F1M9V7	Protein Npepps OS=Rattus norvegicus GN=Npepps PE=1 SV=1 - [F1M9V7_RAT]	49.67	37	37	167	920	103.279	5.77002	0.976351	53	9.2721	0.992745	56	7.76648	1.02181	58	27.3591	1.00842	53	12.4274	1.04975	56	5.96984	0.990362	58	10.4127	1.01016	53	7.23161	0.96578	56	6.55999	1.0579	58	7.9324	0.996633	53	8.97605	1.00252	56	8.84597	0.961451	58	7.56689
Q9Z1P2	Alpha-actinin-1 OS=Rattus norvegicus GN=Actn1 PE=1 SV=1 - [ACTN1_RAT]	49.66	1	36	138	892	102.896	5.37646	1.02288	1		0.878557	1					0.958685	1		0.901374	1					0.896583	1		1.14618	1					1.13886	1		1.07909	1
B2GV79	Pdxp protein OS=Rattus norvegicus GN=Pdxp PE=1 SV=1 - [B2GV79_RAT]	49.66	11	11	38	292	31.404	5.5415	1.07154	14	5.02282	1.0505	16	8.22394	0.918692	8	26.1545	0.837984	14	21.7195	1.00164	16	5.27791	1.00568	8	6.39814	0.996771	14	8.25243	1.01552	16	8.32482	1.10541	8	15.6962	0.981147	14	9.43491	0.993165	16	11.978	1.02668	8	9.23291
Q63610	Tropomyosin alpha-3 chain OS=Rattus norvegicus GN=Tpm3 PE=1 SV=2 - [TPM3_RAT]	49.6	7	18	63	248	28.9887	4.77979	0.900359	10	7.81326	1.07238	10	13.1278	1.32346	7	10.6685	1.33321	10	29.8389	0.932487	10	9.26054	0.987627	7	6.16203	0.938536	10	11.8398	0.999767	10	8.70214	0.859333	7	4.10151	0.868212	10	15.0914	0.982141	10	18.0324	0.941902	7	2.16491
Q5M7T6	ATPase, H+ transporting, lysosomal 38kDa, V0 subunit d1 OS=Rattus norvegicus GN=Atp6v0d1 PE=1 SV=1 - [Q5M7T6_RAT]	49.57	14	14	91	351	40.2752	4.99561	0.978891	31	12.1348	1.091	32	10.7406	1.03541	28	23.795	1.00329	31	14.9617	1.00107	32	10.6592	0.9851	28	10.9785	0.981822	31	8.74832	0.933936	32	9.87322	1.0226	28	8.88175	1.0196	31	8.11775	0.997163	32	10.2229	0.991624	28	7.34842
Q5BK56	Glutathione S-transferase OS=Rattus norvegicus GN=Gstm4 PE=1 SV=1 - [Q5BK56_RAT]	49.54	1	10	62	218	25.5369	5.93506				0.912025	1		0.730668	1					0.971988	1		1.03076	1					1.21266	1		1.16594	1					0.905833	1		1.00487	1
P36860	Ras-related protein Ral-B OS=Rattus norvegicus GN=Ralb PE=2 SV=1 - [RALB_RAT]	49.51	4	8	35	206	23.3029	6.62451	0.953497	7	23.2767	0.986649	6	16.8555	1.23193	2	26.277	1.00315	7	14.2291	1.01369	6	6.40081	1.02537	2	18.2294	0.984151	7	5.3867	1.00795	6	6.30546	0.830601	2	4.55488	0.939248	7	7.94064	1.05548	6	10.3815	0.964606	2	0.576364
Q3KRD5	Mitochondrial import receptor subunit TOM34 OS=Rattus norvegicus GN=Tomm34 PE=1 SV=1 - [TOM34_RAT]	49.51	13	14	33	309	34.4399	9.12939	1.06795	14	8.05447	0.940725	9	20.7684	0.904186	9	16.3895	1.08344	14	17.4618	0.993318	9	5.57823	1.03348	9	1.58646	0.947823	14	5.5413	1.08345	9	9.25728	0.979449	9	6.8438	0.923309	14	13.3014	1.02856	9	15.4282	0.988869	9	11.0222
P29314	40S ribosomal protein S9 OS=Rattus norvegicus GN=Rps9 PE=1 SV=4 - [RS9_RAT]	49.48	11	11	32	194	22.5776	10.6528	0.909319	12	20.0858	0.972017	8	6.08892	0.949652	11	38.4286	0.97979	12	28.6373	0.985982	8	6.30436	1.00713	11	5.96717	1.02364	12	19.892	1.02606	8	5.80382	0.98431	11	10.8007	0.978506	12	9.1341	0.996268	8	11.0307	1.01995	11	9.6204
P62836	Ras-related protein Rap-1A OS=Rattus norvegicus GN=Rap1a PE=1 SV=1 - [RAP1A_RAT]	49.46	3	9	74	184	20.9737	6.66846	0.965749	6	1.92188	0.888979	7	3.89197	1.01324	5	56.5522	1.07622	6	22.4926	1.04759	7	10.6664	1.01463	5	5.35431	1.00304	6	6.74788	1.06269	7	2.67143	1.02983	5	9.60121	0.988023	6	11.6641	1.03651	7	13.4911	0.980293	5	12.5178
B0BMW2	3-hydroxyacyl-CoA dehydrogenase type-2 OS=Rattus norvegicus GN=Hsd17b10 PE=1 SV=1 - [B0BMW2_RAT]	49.43	10	10	34	261	27.2325	8.5874	0.967548	12	6.24732	1.00223	11	7.62694	0.971391	11	29.9204	1.13525	12	13.0555	1.04919	11	5.35279	1.05991	11	10.8466	0.993129	12	3.62076	1.00885	11	4.80669	0.986686	11	4.7141	0.937988	12	7.50044	0.94206	11	9.61061	0.946602	11	5.38221
A9UMW2	Ndufa3 protein (Fragment) OS=Rattus norvegicus GN=Ndufa3 PE=2 SV=1 - [A9UMW2_RAT]	49.4	3	3	14	83	9.24876	8.49951	1.09432	3	20.3194	0.986105	4	12.7382	0.807369	2	35.2337	1.08745	3	3.10016	1.02979	4	3.27281	1.02036	2	4.44199	0.95126	3	16.0653	1.05199	4	6.80958	1.02977	2	13.0447	0.946946	3	4.4372	0.919692	4	13.082	1.06522	2	1.61594
Q5XI78	2-oxoglutarate dehydrogenase, mitochondrial OS=Rattus norvegicus GN=Ogdh PE=1 SV=1 - [ODO1_RAT]	49.36	35	41	196	1023	116.221	6.771	0.966036	58	11.0199	0.992048	58	8.84386	0.88985	54	26.1433	0.922626	58	21.4599	1.06528	58	9.61019	1.01639	54	8.68748	1.01229	58	6.04682	0.944868	58	8.33062	1.08511	54	7.42104	1.04909	58	10.706	0.990914	58	11.2276	0.983827	54	8.48417
B0BN30	Mtch1 protein OS=Rattus norvegicus GN=Mtch1 PE=1 SV=1 - [B0BN30_RAT]	49.36	15	15	61	389	41.5653	9.31982	1.08995	21	4.91582	0.991504	20	8.71261	0.856857	20	31.3822	0.855097	21	20.1981	1.06755	20	4.12865	1.08896	20	9.87281	0.967782	21	10.7527	1.02217	20	7.56772	1.04971	20	7.66124	1.00941	21	8.31172	0.934819	20	9.65956	0.995492	20	7.72653
P05708	Hexokinase-1 OS=Rattus norvegicus GN=Hk1 PE=1 SV=4 - [HXK1_RAT]	49.35	11	44	290	918	102.342	6.7124	0.996016	24	8.7595	1.04376	30	12.6737	0.864418	29	40.3239	0.98684	24	18.0086	1.06882	30	7.87957	0.999983	29	10.7907	0.961427	24	12.3596	0.952506	30	10.7206	1.08748	29	7.81792	1.0259	24	9.89079	0.935167	30	10.5781	0.984625	29	6.49052
P11884	Aldehyde dehydrogenase, mitochondrial OS=Rattus norvegicus GN=Aldh2 PE=1 SV=1 - [ALDH2_RAT]	49.33	1	19	105	519	56.4527	7.04932	1.03709	1		1.29857	1		0.776477	2	4.56698	0.834926	1		1.08568	1		0.827191	2	14.8969	0.986577	1		0.789795	1		1.12737	2	12.1655	1.11222	1		0.821871	1		1.19	2	1.62915
G3V945	Aldehyde dehydrogenase family 5, subfamily A1 OS=Rattus norvegicus GN=Aldh5a1 PE=1 SV=1 - [G3V945_RAT]	49.33	20	20	96	523	56.1099	8.08936	1.0121	32	10.5189	0.999411	33	14.114	1.03404	31	27.2552	1.00492	32	18.2066	1.04399	33	11.3715	1.00804	31	12.5195	0.979874	32	10.1967	0.980144	33	7.00881	0.969791	31	5.07941	0.981865	32	8.50884	1.00304	33	14.3216	0.968453	31	10.2238
P29147	D-beta-hydroxybutyrate dehydrogenase, mitochondrial OS=Rattus norvegicus GN=Bdh1 PE=1 SV=2 - [BDH_RAT]	49.27	13	14	51	343	38.1773	8.83643	0.835391	14	20.3501	1.03481	15	4.51263	0.912763	20	19.9433	1.09293	14	23.0636	0.978918	15	5.72598	0.957249	20	14.7294	0.961505	14	7.94557	0.916579	15	5.81146	1.02493	20	6.59556	1.0325	14	19.0041	1.00137	15	9.43853	1.0455	20	13.1798
Q5PPJ9	Endophilin-B2 OS=Rattus norvegicus GN=Sh3glb2 PE=1 SV=2 - [SHLB2_RAT]	49.26	1	17	68	404	44.8248	5.57959	0.972225	2	2.22133	1.11399	1		1.23031	1		0.972058	2	8.90218	0.935536	1		0.931732	1		1.02435	2	15.1786	0.990583	1		1.0012	1		1.02028	2	9.30853	0.959101	1		0.926476	1
P41499	Tyrosine-protein phosphatase non-receptor type 11 OS=Rattus norvegicus GN=Ptpn11 PE=1 SV=4 - [PTN11_RAT]	49.25	22	23	86	597	68.4154	7.28369	0.979668	24	10.1662	1.03283	27	12.5629	0.929655	33	21.5893	0.995991	24	16.8162	1.06298	27	7.4182	1.03121	33	13.0097	0.974398	24	7.48577	0.948311	27	7.345	1.06456	33	7.90451	1.03732	24	5.6916	0.949479	27	11.3287	0.966666	33	6.02695
E9PTV9	Glyceraldehyde-3-phosphate dehydrogenase OS=Rattus norvegicus GN=RGD1562758 PE=1 SV=2 - [E9PTV9_RAT]	49.25	3	15	159	333	35.834	7.72314	1.29826	3	3.88858	1.07724	5	2.7489	0.936508	4	8.15494	1.37023	3	3.23439	1.24662	5	6.03036	1.00693	4	3.10345	0.77731	3	3.24798	0.850482	5	5.89592	1.02137	4	3.49971	0.722422	3	6.11451	0.841423	5	11.5032	1.02158	4	0.625891
A0A0G2JSM8	Cell division control protein 42 homolog OS=Rattus norvegicus GN=Cdc42 PE=1 SV=1 - [A0A0G2JSM8_RAT]	49.21	2	8	47	191	21.2969	6.03662	0.976225	5	2.3081	0.997132	7	4.44599	1.0627	5	3.37959	1.00903	5	6.45784	1.00001	7	7.62158	0.981575	5	3.23175	0.955419	5	6.62029	0.982062	7	3.45912	0.976672	5	6.81712	1.01135	5	3.19487	1.02898	7	2.85163	1.00946	5	4.39608
O55215	Ribosomal protein S2 OS=Rattus norvegicus GN=Rps2-ps6 PE=2 SV=1 - [O55215_RAT]	49.2	12	12	47	250	27.2135	9.62744	1.01938	15	8.4385	0.995743	17	8.7492	1.20182	15	11.37	1.12563	15	23.93	1.01754	17	7.9202	0.972068	15	10.5971	0.94961	15	7.14844	0.967404	17	8.7756	0.954635	15	11.9852	0.925772	15	12.6209	1.03863	17	15.8298	0.976367	15	9.42531
D3ZC55	Heat shock 70kDa protein 12A (Predicted), isoform CRA_a OS=Rattus norvegicus GN=Hspa12a PE=1 SV=1 - [D3ZC55_RAT]	49.19	24	27	125	675	74.7835	6.60986	0.934068	42	11.4963	1.01921	38	11.7554	0.957458	30	24.9762	1.03166	42	12.0754	1.01804	38	6.92275	0.970792	30	8.17534	1.03774	42	10.5564	0.92464	38	8.17796	1.02981	30	7.98522	1.05073	42	7.75002	1.02108	38	10.7236	1.01641	30	6.13906
A0A0H2UHI2	Dual-specificity mitogen-activated protein kinase kinase 1 OS=Rattus norvegicus GN=Map2k1 PE=1 SV=1 - [A0A0H2UHI2_RAT]	49.18	11	17	83	368	40.9341	6.62451	1.04463	20	8.23257	0.974267	16	9.72703	0.888667	16	17.1184	0.954439	20	20.179	0.947983	16	4.66694	1.03327	16	6.89604	1.01694	20	6.90563	1.0308	16	8.9694	0.984502	16	5.9248	1.02331	20	5.90858	1.0234	16	11.2675	1.06189	16	9.81079
F1LMH0	Neuronal-specific septin-3 OS=Rattus norvegicus GN=Sept3 PE=3 SV=1 - [F1LMH0_RAT]	49.16	16	16	48	358	40.6281	7.1958	0.949267	20	12.2853	0.975277	15	8.17157	0.839413	13	29.8904	0.977535	20	25.1705	1.07646	15	8.4715	0.995631	13	7.61124	1.01762	20	10.008	1.00013	15	4.72956	1.02143	13	7.85361	0.997904	20	9.05226	0.986169	15	12.1025	1.06082	13	5.1577
P19139	Casein kinase II subunit alpha OS=Rattus norvegicus GN=Csnk2a1 PE=1 SV=2 - [CSK21_RAT]	49.1	14	15	63	391	45.0448	7.73779	1.02206	21	20.1798	1.02095	20	14.3163	1.01434	15	30.675	1.04872	21	26.0651	0.973909	20	9.05528	1.01218	15	14.4051	0.976253	21	13.0005	0.999698	20	11.5799	0.902179	15	11.3266	0.892684	21	12.7458	1.00971	20	8.20032	1.01863	15	10.8
G3V9Y1	Myosin, heavy polypeptide 10, non-muscle, isoform CRA_b OS=Rattus norvegicus GN=Myh10 PE=1 SV=1 - [G3V9Y1_RAT]	49.09	61	91	326	1976	228.857	5.5415	0.897408	73	13.2056	0.996333	68	11.5583	1.08308	70	21.2001	1.05247	73	16.0608	0.998466	68	7.96937	0.987597	70	9.94461	1.02092	73	7.00732	0.964329	68	10.5517	0.995525	70	6.51919	1.01818	73	7.84622	1.06081	68	9.1681	0.987117	70	9.26114
P16446	Phosphatidylinositol transfer protein alpha isoform OS=Rattus norvegicus GN=Pitpna PE=1 SV=2 - [PIPNA_RAT]	49.08	10	14	59	271	31.8871	6.3667	0.974712	14	10.3193	0.978974	13	11.5278	0.717292	15	47.3423	0.850506	14	35.9253	1.03728	13	4.80946	1.06957	15	10.2691	1.10478	14	16.9091	1.029	13	7.61053	1.01792	15	6.82555	1.04439	14	4.89589	0.96868	13	10.839	1.04078	15	8.19579
A0A0G2JSH4	Glycogen synthase kinase 3 beta, isoform CRA_b OS=Rattus norvegicus GN=Gsk3b PE=1 SV=1 - [A0A0G2JSH4_RAT]	49.05	10	15	64	420	46.6809	8.77783	1.04152	18	15.5992	1.10646	16	22.0648	0.948284	13	38.8144	0.846596	17	40.836	1.00569	16	5.72508	1.02741	14	7.19073	1.07857	18	15.7073	0.95357	16	12.0503	0.958472	14	16.1409	1.06981	18	14.3905	0.942749	16	14.2912	1.02414	14	8.53873
P97538	Ras-related protein M-Ras OS=Rattus norvegicus GN=Mras PE=1 SV=2 - [RASM_RAT]	49.04	8	8	22	208	23.8724	8.77783	1.05373	6	5.28185	1.00389	7	10.8866	0.965381	8	20.308	1.20237	6	11.9918	1.0345	7	7.44646	1.04329	9	4.31862	0.973642	6	10.7345	1.07249	7	9.65616	0.907973	9	5.92254	0.817508	6	3.37269	0.923434	7	5.70712	1.0108	9	5.35479
P68403	Protein kinase C beta type OS=Rattus norvegicus GN=Prkcb PE=1 SV=3 - [KPCB_RAT]	49.03	1	26	107	671	76.701	7.00537	1.11932	1		0.97226	1		1.56736	1		1.02109	1		1.01774	1		0.814096	1		0.927739	1		0.979729	1		0.958587	1		0.969515	1		1.03501	1		0.862453	1
P63322	Ras-related protein Ral-A OS=Rattus norvegicus GN=Rala PE=1 SV=1 - [RALA_RAT]	49.03	4	8	33	206	23.538	7.10791	0.964271	5	10.6994	0.965328	6	13.9531	1.14655	2	13.7047	1.03577	5	23.114	0.968527	6	4.01591	1.04772	2	4.32046	1.02968	5	6.67294	1.01959	6	3.67488	0.86616	2	3.81011	0.987515	5	6.67457	1.01285	6	10.947	0.981888	2	2.77649
D3ZUY8	Adaptor protein complex AP-2, alpha 1 subunit (Predicted) OS=Rattus norvegicus GN=Ap2a1 PE=1 SV=1 - [D3ZUY8_RAT]	49.03	29	45	246	977	107.607	7.06396	1.00739	56	9.5131	1.01143	57	12.5514	0.984852	40	20.3317	0.967594	56	17.4472	1.04089	57	9.68286	1.00781	40	9.90645	0.993659	56	8.85331	0.966691	57	8.5745	1.06033	40	8.57908	1.04271	56	7.84877	0.977754	57	16.3906	1.01382	40	4.59866
Q64428	Trifunctional enzyme subunit alpha, mitochondrial OS=Rattus norvegicus GN=Hadha PE=1 SV=2 - [ECHA_RAT]	49.02	29	30	208	763	82.6125	9.05615	0.988349	65	7.41086	0.973714	76	11.9933	1.083	60	23.0107	1.03954	65	12.2306	1.01786	76	9.72355	0.969826	60	9.59607	0.970763	65	9.06606	1.01603	76	7.3075	1.00212	60	8.1201	1.00327	65	7.69603	0.981512	76	12.2845	0.9665	60	7.48476
Q6AYH5	Dynactin subunit 2 OS=Rattus norvegicus GN=Dctn2 PE=1 SV=1 - [DCTN2_RAT]	49	16	16	59	402	44.1207	5.26221	0.969258	20	7.49894	0.981994	20	10.5394	0.964186	19	30.1438	1.07801	20	13.0496	0.974337	20	10.0638	1.07278	19	7.5643	1.06405	20	10.9057	1.08017	20	11.7607	0.943103	19	9.24418	0.889327	20	6.49181	0.985895	20	9.77684	1.02106	19	11.1264
D3ZAY7	Protein Epb41l2 OS=Rattus norvegicus GN=Epb41l2 PE=1 SV=3 - [D3ZAY7_RAT]	49	1	32	132	802	89.0752	5.78271							1.08268	1								1.22254	1								0.814495	1								0.907559	1
D3ZTB5	Protein S100a13 OS=Rattus norvegicus GN=S100a13 PE=1 SV=2 - [D3ZTB5_RAT]	48.98	6	6	26	98	11.1909	6.12549	0.93296	7	8.81672	0.977799	9	7.71109	1.41973	8	17.9068	1.25426	7	15.3703	1.02566	9	6.86473	1.02913	8	4.95926	0.9846	7	5.28536	1.19265	9	7.60423	0.804908	8	12.698	0.849659	7	12.8499	0.900917	9	5.06825	0.847482	8	3.37429
A0A0G2JU07	Ubiquitin-conjugating enzyme E2 variant 2 OS=Rattus norvegicus GN=Ube2v2 PE=1 SV=1 - [A0A0G2JU07_RAT]	48.97	3	6	29	145	16.4463	8.07471	0.834246	1		1.08815	3	0.174153	1.05839	2	13.1036	1.41299	1		0.981655	3	1.29234	1.00145	2	0.20918	0.973137	1		0.980047	3	11.016	0.989246	2	10.0303	0.896922	1		0.949166	3	11.6967	0.974267	2	0.0259304
Q68FY0	Cytochrome b-c1 complex subunit 1, mitochondrial OS=Rattus norvegicus GN=Uqcrc1 PE=1 SV=1 - [QCR1_RAT]	48.96	15	15	92	480	52.8154	5.88428	0.997008	32	9.32188	0.997247	34	11.0246	0.817028	26	40.6159	0.973661	32	8.66407	1.03395	34	10.8962	1.05348	26	14.6937	1.031	32	8.70446	0.985523	34	8.77749	1.06275	26	8.4621	0.980383	32	7.44443	0.974239	34	13.4306	1.00056	26	7.17344
Q6AYT0	Quinone oxidoreductase OS=Rattus norvegicus GN=Cryz PE=2 SV=1 - [QOR_RAT]	48.94	10	10	28	329	34.9531	8.22119	0.95138	7	8.90248	1.06791	10	6.59829	1.08837	11	24.1997	1.22145	7	18.2273	0.855146	10	13.6195	0.865349	11	11.8674	0.980925	7	6.89493	0.999936	10	5.1401	1.10306	11	9.90487	0.945887	7	12.7314	1.03781	10	8.56883	1.04074	11	3.50525
P35467	Protein S100-A1 OS=Rattus norvegicus GN=S100a1 PE=1 SV=3 - [S10A1_RAT]	48.94	5	5	19	94	10.5532	4.50049	0.92387	7	4.83825	1.0181	6	10.6618	1.36712	6	6.09878	1.57615	7	21.6095	1.09553	6	7.86135	1.00229	6	5.38585	0.825688	7	23.1607	0.971493	6	19.5639	0.921244	6	5.79853	0.85774	7	15.0109	0.926895	6	17.2033	0.858899	6	9.40915
Q6P7Q4	Lactoylglutathione lyase OS=Rattus norvegicus GN=Glo1 PE=1 SV=3 - [LGUL_RAT]	48.91	10	10	46	184	20.8063	5.31299	1.01626	17	6.84556	1.01884	13	6.4522	0.949404	16	71.2634	1.02404	17	10.8185	1.00273	13	9.0089	1.00318	16	10.4146	1.05511	17	11.805	1.04102	13	12.9921	1.01908	16	8.94097	0.918985	17	10.9452	1.00891	13	15.0275	0.998747	16	11.0834
Q6T487	Alpha-actinin-1 OS=Rattus norvegicus GN=Actn1 PE=1 SV=1 - [Q6T487_RAT]	48.91	2	37	138	914	105.405	5.38916	0.964255	2	14.7911							1.0191	2	12.2346							1.03167	2	1.75867							0.9877	2	2.0416
B4F7A3	Galectin OS=Rattus norvegicus GN=Lgalsl PE=1 SV=1 - [B4F7A3_RAT]	48.84	6	6	22	172	18.9436	5.35107	1.01146	7	9.19413	0.99751	10	6.08672	0.964935	5	45.7505	1.03716	7	14.8138	1.03124	10	5.28453	1.07503	5	7.66594	0.888071	7	13.5075	0.976261	10	8.65702	0.895043	5	9.46966	1.00101	7	6.23705	0.957113	10	15.2314	1.03409	5	3.75907
P21775	3-ketoacyl-CoA thiolase A, peroxisomal OS=Rattus norvegicus GN=Acaa1a PE=1 SV=2 - [THIKA_RAT]	48.82	12	12	43	424	43.8057	8.22119	1.14267	12	8.65133	1.07952	16	5.01307	0.904429	15	23.3087	0.920039	12	13.676	1.00209	16	9.6448	0.971204	15	10.161	0.930896	12	7.77206	1.05781	16	6.90761	0.992564	15	4.24252	1.02681	12	8.22912	0.872944	16	8.46823	1.09342	15	7.58623
Q08877	Dynamin-3 OS=Rattus norvegicus GN=Dnm3 PE=1 SV=2 - [DYN3_RAT]	48.79	19	36	175	869	97.8529	8.35303	0.981893	21	9.68687	1.00964	20	8.70571	1.01341	27	21.2919	1.08111	21	17.5864	1.03938	20	8.91437	1.02437	27	13.6887	1.0179	21	8.45452	0.979777	20	6.38358	1.00159	27	10.7608	0.980809	21	8.94067	0.970933	20	10.5181	0.961735	27	7.27304
F1LN88	Aldehyde dehydrogenase, mitochondrial OS=Rattus norvegicus GN=Aldh2 PE=1 SV=2 - [F1LN88_RAT]	48.75	1	19	104	519	56.4807	7.32764	1.23595	1		1.0181	1		1.27451	1		1.36124	1		0.829826	1		1.08767	1		1.04646	1		1.29872	1		1.07267	1		0.481038	1		0.850287	1		0.694365	1
A0A0G2K9P4	Endophilin-B2 OS=Rattus norvegicus GN=Sh3glb2 PE=1 SV=1 - [A0A0G2K9P4_RAT]	48.75	1	17	68	400	44.4207	5.8208				0.947698	2	8.78501	1.15311	2	20.7061				1.07905	2	11.8292	0.969877	2	0.752287				0.938471	2	6.94934	0.960405	2	13.3218				1.03246	2	10.4444	0.963066	2	4.72053
P50408	V-type proton ATPase subunit F OS=Rattus norvegicus GN=Atp6v1f PE=1 SV=1 - [VATF_RAT]	48.74	5	5	26	119	13.362	5.8208	1.25575	8	13.5795	1.02885	9	6.66352	1.21871	9	13.1004	0.972724	8	53.0988	0.91198	9	14.2667	1.04769	9	5.1932	0.934471	8	8.60232	1.02339	9	4.65874	0.889072	9	9.07732	0.875363	8	7.15117	0.984254	9	15.4282	0.921957	9	3.80145
Q5XFX0	Transgelin-2 OS=Rattus norvegicus GN=Tagln2 PE=1 SV=1 - [TAGL2_RAT]	48.74	7	9	28	199	22.3791	8.25049	0.962137	4	3.74791	0.956651	4	7.8123	1.24372	5	12.7111	1.04305	4	12.6143	0.873295	4	6.1939	1.03786	5	9.90967	1.02452	4	6.71465	1.24538	4	4.2825	0.903248	5	4.19957	0.976654	4	6.37006	0.888928	4	12.2978	0.937114	5	4.35309
P60522	Gamma-aminobutyric acid receptor-associated protein-like 2 OS=Rattus norvegicus GN=Gabarapl2 PE=3 SV=1 - [GBRL2_RAT]	48.72	6	7	33	117	13.6581	8.104	0.967245	12	8.40443	1.03479	9	5.97446	0.855537	10	20.5087	1.08661	12	10.6186	1.01015	9	6.74958	1.07612	10	6.52083	1.04585	12	5.80485	1.02756	9	5.59498	0.989877	10	10.0719	0.927157	12	6.38929	0.932932	9	6.26616	1.00036	10	8.19717
Q5M9F7	ARP10 actin-related protein 10 homolog (S. cerevisiae) OS=Rattus norvegicus GN=Actr10 PE=1 SV=1 - [Q5M9F7_RAT]	48.68	15	15	58	417	46.1842	7.37158	0.970354	21	7.65589	1.04969	19	10.6378	0.825443	17	32.8732	0.879527	21	32.6558	1.05517	19	6.02564	0.995498	18	7.53423	1.06581	21	12.685	0.939442	19	12.3398	1.06575	18	10.951	1.06822	21	9.60827	0.944601	19	12.4066	1.01804	18	6.34752
P32551	Cytochrome b-c1 complex subunit 2, mitochondrial OS=Rattus norvegicus GN=Uqcrc2 PE=1 SV=2 - [QCR2_RAT]	48.67	21	21	114	452	48.3662	9.14404	1.0344	35	10.9745	0.98933	39	8.76021	0.988301	40	24.3514	1.08136	35	20.8379	0.979866	39	7.56246	0.998311	40	8.60613	0.980918	35	9.81542	1.0149	39	9.09182	0.950426	40	5.84818	0.931645	35	9.98307	1.05555	39	9.47817	1.00635	40	5.94106
Q5RKI1	Eukaryotic initiation factor 4A-II OS=Rattus norvegicus GN=Eif4a2 PE=1 SV=1 - [IF4A2_RAT]	48.65	8	17	96	407	46.3728	5.47803	1.01989	14	12.7539	0.99679	20	7.77661	0.951992	19	34.866	1.05306	14	26.5923	0.982387	20	6.66651	0.987929	19	9.36641	0.983606	14	8.42005	1.01652	20	10.7409	0.980399	19	8.28905	0.98403	14	9.1001	1.04614	20	13.1896	1.0142	19	12.0387
D3Z8P5	Protein RGD1566085 OS=Rattus norvegicus GN=RGD1566085 PE=1 SV=2 - [D3Z8P5_RAT]	48.59	2	13	72	319	35.2478	8.03076	1.06963	2	3.8151	1.04201	3	7.79931	0.560311	2	9.25638	0.772965	2	43.3739	1.07063	3	0.970476	1.21581	2	6.33687	1.04646	2	11.8947	0.96211	3	3.35429	1.11331	2	19.5422	1.02864	2	12.6941	0.942438	3	1.81961	0.972816	2	8.24068
D3ZW55	Inosine triphosphate pyrophosphatase OS=Rattus norvegicus GN=Itpa PE=3 SV=1 - [ITPA_RAT]	48.48	10	10	33	198	21.9131	5.65576	1.02602	11	9.36459	0.968201	9	7.30612	0.883665	13	29.9488	0.976202	11	21.3661	0.970783	9	2.00176	1.07379	13	6.52529	1.03646	11	9.33401	0.985926	9	13.036	0.996198	13	7.70428	1.00482	11	11.9657	1.02656	9	9.30071	1.04929	13	8.33436
P23358	60S ribosomal protein L12 OS=Rattus norvegicus GN=Rpl12 PE=2 SV=1 - [RL12_RAT]	48.48	6	6	16	165	17.8346	9.42236	0.985116	4	6.47258	1.02455	8	9.07385	0.827716	4	5.09418	0.955382	4	24.5982	1.01669	8	8.26536	1.04878	4	6.74099	1.02481	4	3.38001	0.99766	8	9.54227	1.0301	4	9.82761	0.994768	4	5.26738	0.965636	8	8.37426	1.06263	4	7.30481
A0A0G2JVV5	Protein Usp14 OS=Rattus norvegicus GN=Usp14 PE=1 SV=1 - [A0A0G2JVV5_RAT]	48.47	23	23	59	458	52.2602	5.5542	1.0186	22	8.65179	0.973341	17	8.66779	0.928464	20	34.1965	1.01534	22	24.7072	1.02749	17	9.08336	1.02467	20	7.3993	0.963696	22	7.82527	0.999154	17	6.2253	1.02599	20	6.08339	0.998294	22	13.9364	1.01214	17	7.35494	1.00545	20	10.2581
A0A0G2K8Q7	Protein Lsm2 OS=Rattus norvegicus GN=Lsm2 PE=1 SV=1 - [A0A0G2K8Q7_RAT]	48.42	3	3	3	95	10.8276	6.52197	1.03161	3	5.86196							1.00768	3	13.6267							1.01118	3	13.9597							0.926238	3	3.05257
B4F774	Ganglioside-induced differentiation-associated protein 1-like 1 (Predicted) OS=Rattus norvegicus GN=Gdap1l1 PE=2 SV=1 - [B4F774_RAT]	48.36	13	13	45	366	41.6704	6.59521	1.00495	13	8.53313	1.02705	18	9.3369	1.09386	14	23.59	1.09071	13	15.3636	0.999144	18	11.2622	0.946283	14	10.8113	0.970251	13	8.72769	0.914832	18	11.4792	0.985333	14	7.60056	1.00604	13	2.84625	1.0349	18	19.5747	0.938092	14	15.0617
F1LS42	Protein kinase C OS=Rattus norvegicus GN=Prkcb PE=1 SV=2 - [F1LS42_RAT]	48.36	2	25	106	672	76.6651	6.93213	0.92755	2	6.33254	1.10122	6	21.6933	0.880133	4	23.4692	1.1143	2	7.37249	1.05675	6	10.7018	1.0098	4	4.93875	0.932471	2	1.30354	0.822029	6	4.74907	1.07551	4	7.97591	1.0713	2	1.78816	0.958933	6	18.0438	0.992242	4	6.55877
P18420	Proteasome subunit alpha type-1 OS=Rattus norvegicus GN=Psma1 PE=1 SV=2 - [PSA1_RAT]	48.29	13	13	61	263	29.4988	6.60986	1.04169	20	12.5119	1.02293	20	8.04315	0.960943	21	33.5204	1.01445	20	16.0996	0.990382	20	10.7073	1.04966	21	9.3015	0.99437	20	13.6558	1.01582	20	12.062	0.967649	21	8.02832	0.91356	20	8.81462	0.943811	20	18.5664	1.01579	21	7.12663
Q5XIG8	Serine-threonine kinase receptor-associated protein OS=Rattus norvegicus GN=Strap PE=1 SV=1 - [STRAP_RAT]	48.29	14	14	46	350	38.432	5.12256	1.01935	17	6.01185	0.981752	17	5.63808	0.969896	12	11.744	1.07095	17	13.8071	1.01641	17	6.68214	1.01488	12	13.6638	1.01429	17	6.04062	1.01093	17	3.55612	1.03713	12	7.37622	0.983696	17	10.933	1.01921	17	9.53792	1.0136	12	5.83091
F1LRE1	Glutathione reductase OS=Rattus norvegicus GN=Gsr PE=1 SV=2 - [F1LRE1_RAT]	48.29	14	14	34	410	44.761	7.10791	1.08459	13	10.772	0.965506	11	8.49576	1.04189	10	8.05863	0.919461	13	15.3555	0.974489	11	8.55375	1.02014	10	7.31284	0.999448	13	5.3796	0.994107	11	9.47359	1.00047	10	5.80896	1.04138	13	10.1635	1.02654	11	19.3634	1.01277	10	8.88221
P01186	Vasopressin-neurophysin 2-copeptin OS=Rattus norvegicus GN=Avp PE=1 SV=1 - [NEU2_RAT]	48.21	4	5	16	168	17.9104	6.41748	1.08971	3	30.2452	1.07993	5	8.57753	1.49415	5	14.9359	1.33197	3	46.4157	0.939385	5	4.1794	1.18334	5	12.4451	0.848709	3	27.0553	0.977829	5	7.52863	0.884115	5	10.9646	0.962372	3	13.3724	1.01582	5	10.9894	0.707303	5	34.327
P20788	Cytochrome b-c1 complex subunit Rieske, mitochondrial OS=Rattus norvegicus GN=Uqcrfs1 PE=1 SV=2 - [UCRI_RAT]	48.18	10	10	31	274	29.4272	8.86572	0.895758	10	7.81071	0.877662	11	16.2651	1.11398	10	33.2096	1.31837	10	31.3439	0.96461	11	13.0057	1.07921	10	14.2276	1.00595	10	8.10631	1.09742	11	18.3651	0.908158	10	16.0937	0.863127	10	11.0426	1.01678	11	12.6352	0.875175	10	17.168
Q8CFN2	Cell division control protein 42 homolog OS=Rattus norvegicus GN=Cdc42 PE=1 SV=2 - [CDC42_RAT]	48.17	2	8	42	191	21.245	6.55127	0.924138	4	8.32799	0.970303	4	6.90265	1.03737	4	14.5874	1.04133	4	0.145823	0.990268	4	3.58893	1.03021	4	7.58627	0.98682	4	0.166186	1.01116	4	1.62668	1.00929	4	4.31178	1.03171	4	2.68278	1.03671	4	5.05511	0.966534	4	2.23495
D3ZLX2	Protein Borcs7 OS=Rattus norvegicus GN=Borcs7 PE=1 SV=1 - [D3ZLX2_RAT]	48.11	3	3	4	106	11.656	6.78564	0.872701	2	8.6291	0.919682	1		0.995963	1		1.39566	2	0.146622	0.849248	1		1.15568	1		1.04	2	7.92369	1.12448	1		0.9895	1		0.79437	2	3.32766	1.11071	1		0.874667	1
D3ZK56	Protein Rap2c OS=Rattus norvegicus GN=Rap2c PE=1 SV=2 - [D3ZK56_RAT]	48.09	2	6	33	183	20.7314	4.94482	1.07278	7	12.2717	0.864635	4	17.0399	0.970649	6	37.2102	1.03326	7	16.0274	1.00052	4	7.92967	1.00367	6	2.81731	0.957159	7	12.921	1.05712	4	8.60083	0.953857	6	17.5065	0.975798	7	3.86787	1.07426	4	5.54542	1.02641	6	9.04841
M0RCP9	Peptidyl-prolyl cis-trans isomerase OS=Rattus norvegicus GN=Pin4 PE=1 SV=1 - [M0RCP9_RAT]	48.09	4	4	10	131	13.806	9.77393	1.00046	4	12.6514	0.945941	3	0.473471	0.814588	3	19.0407	1.05211	4	2.93533	1.00234	3	5.26278	1.0802	3	9.66862	1.01592	4	5.64667	1.07872	3	0.0869171	0.953258	3	0.121367	0.943622	4	2.67562	0.941215	3	4.18759	1.08078	3	0.83611
Q3T1J1	Eukaryotic translation initiation factor 5A-1 OS=Rattus norvegicus GN=Eif5a PE=1 SV=3 - [IF5A1_RAT]	48.05	4	8	31	154	16.8214	5.23682	1.01926	2	3.22478	0.912286	4	18.2364	0.978171	5	44.0929	1.15834	2	50.5965	1.00181	4	15.272	0.999502	5	6.35337	0.904528	2	17.6512	0.957815	4	17.9238	0.937569	5	8.67885	0.928652	2	21.0803	1.1081	4	10.5229	1.04789	5	16.576
D4A4T9	Cysteine and histidine-rich domain-containing protein 1 OS=Rattus norvegicus GN=Chordc1 PE=3 SV=1 - [CHRD1_RAT]	48.04	11	11	33	331	37.3377	7.89893	0.945193	12	4.28808	1.02564	9	6.53561	1.04624	12	27.457	1.1937	12	15.201	1.05693	9	10.1324	1.0288	12	6.42142	0.989336	12	6.0752	0.943059	9	5.78	1.02604	12	11.7289	0.9723	12	6.74359	0.938626	9	6.91317	0.952375	12	2.6261
P61972	Nuclear transport factor 2 OS=Rattus norvegicus GN=Nutf2 PE=1 SV=1 - [NTF2_RAT]	48.03	4	4	18	127	14.469	5.37646	0.979311	3	5.34702	0.943109	7	2.44276	1.44733	8	11.0742	1.20045	3	12.1544	1.01865	7	11.9172	0.937203	8	6.94254	0.889115	3	13.2323	0.971655	7	12.5434	0.872749	8	4.07363	0.93967	3	5.28784	0.992051	7	2.31138	0.911926	8	10.6912
P21707	Synaptotagmin-1 OS=Rattus norvegicus GN=Syt1 PE=1 SV=3 - [SYT1_RAT]	47.98	13	21	173	421	47.3687	8.41162	0.959149	36	9.92547	1.02758	38	11.2606	1.0524	38	29.3688	1.17566	36	16.1736	1.01306	38	7.21828	1.01052	38	8.06604	0.986936	36	10.398	0.918785	38	6.39096	0.909696	38	8.29251	0.901942	36	9.92693	0.999188	38	13.2906	1.00958	38	11.2132
P10362	Secretogranin-2 OS=Rattus norvegicus GN=Scg2 PE=1 SV=1 - [SCG2_RAT]	47.98	24	24	83	619	70.9874	4.77979	1.00908	23	7.59435	1.02443	29	11.2142	1.124	28	15.4174	1.15352	23	14.0685	0.93918	29	9.99956	1.11734	28	12.0007	1.01355	23	7.37074	1.09969	29	12.5903	0.839542	28	8.58915	0.831128	23	9.60802	0.926291	29	13.5485	0.988742	28	5.06703
P19945	60S acidic ribosomal protein P0 OS=Rattus norvegicus GN=Rplp0 PE=1 SV=2 - [RLA0_RAT]	47.95	12	12	44	317	34.1938	6.25244	0.990659	16	9.7257	0.965917	12	6.72058	1.08913	16	23.4824	1.01861	16	7.78091	0.959227	12	3.34957	0.958719	16	12.8421	0.993463	16	5.45771	1.07488	12	5.72776	0.981266	16	5.53643	0.951198	16	7.16045	1.00398	12	9.57971	1.02305	16	6.495
F7EMB2	Protein RGD1304704 OS=Rattus norvegicus GN=RGD1304704 PE=1 SV=1 - [F7EMB2_RAT]	47.95	10	10	36	244	28.1527	6.88818	0.987412	10	4.82433	1.02761	14	8.30364	0.892096	12	25.0166	0.93991	10	12.1156	1.04549	14	10.4195	0.989351	12	11.9709	1.07243	10	7.18907	1.00184	14	6.90223	0.995439	12	9.78982	0.994572	10	2.22069	0.940335	14	18.4883	1.05686	12	8.09906
M0R7K1	Protein lin-7 homolog A OS=Rattus norvegicus GN=Lin7a PE=1 SV=2 - [M0R7K1_RAT]	47.95	5	9	25	219	24.5499	8.73389	1.05619	4	11.2871	0.94605	3	10.1885	0.964618	5	23.8111	1.08753	4	9.98575	1.01119	3	4.11393	1.06427	6	18.0404	1.0306	4	3.05824	1.01478	3	15.868	0.902936	6	13.4649	0.89865	4	6.75661	0.970264	3	3.97585	0.984433	6	17.6929
Q5FVG5	Similar to tropomyosin 1, embryonic fibroblast-rat, isoform CRA_c OS=Rattus norvegicus GN=Tpm2 PE=2 SV=1 - [Q5FVG5_RAT]	47.89	6	17	43	284	32.9376	4.66553	1.00949	3	10.8289	0.680556	7	25.3585	1.07949	3	13.5892	1.03191	3	19.7276	0.657768	7	13.2847	0.986652	3	3.17322	0.987346	3	1.09583	1.85304	7	20.6868	0.913035	3	12.3185	1.08259	3	2.30743	0.761451	7	13.5089	1.06319	3	2.61001
A0A0G2JSS8	Peroxiredoxin 5, isoform CRA_c OS=Rattus norvegicus GN=Prdx5 PE=1 SV=1 - [A0A0G2JSS8_RAT]	47.89	12	12	84	213	22.1926	8.66064	0.982257	32	8.81971	0.961401	25	8.8174	1.02796	27	19.9169	1.07925	32	20.6065	0.994794	25	6.56846	1.03053	27	8.95344	0.993649	32	5.42148	1.06678	25	8.31387	0.974395	27	6.94388	0.935355	32	12.6383	0.965016	25	13.3426	0.963927	27	5.75171
F1LM42	Protein Ank2 OS=Rattus norvegicus GN=Ank2 PE=1 SV=3 - [F1LM42_RAT]	47.88	62	133	496	3937	430.54	5.14795	0.961978	67	11.607	0.995753	56	9.64237	1.0334	65	25.0645	1.04041	67	17.4894	1.02834	56	8.15421	1.02854	65	11.0833	1.02096	67	9.20245	0.999161	56	8.18331	0.972531	65	9.91562	0.988238	67	6.808	0.979869	56	13.9638	0.9716	65	7.62141
Q6Q0N1	Cytosolic non-specific dipeptidase OS=Rattus norvegicus GN=Cndp2 PE=1 SV=1 - [CNDP2_RAT]	47.79	18	18	80	475	52.6596	5.65576	0.957842	34	9.8172	1.02955	24	6.07526	0.975816	22	32.275	0.974021	34	21.7123	1.02952	24	6.44157	1.0988	22	19.5668	1.03894	34	14.1042	1.00338	24	8.45501	1.00238	22	7.51588	0.983762	34	7.15048	0.933701	24	15.5182	0.966877	22	8.37754
P84087	Complexin-2 OS=Rattus norvegicus GN=Cplx2 PE=1 SV=1 - [CPLX2_RAT]	47.76	4	5	37	134	15.3847	5.08447	0.709084	6	14.6866	1.09044	6	7.98416	1.43564	4	5.67122	1.41565	6	10.7053	0.969849	6	8.93264	0.98685	4	3.69557	1.07167	6	9.2646	0.975086	6	7.17175	0.862643	4	5.53068	0.872093	6	11.6561	0.98069	6	8.1598	0.864851	4	5.28
P00173	Cytochrome b5 OS=Rattus norvegicus GN=Cyb5a PE=1 SV=2 - [CYB5_RAT]	47.76	5	5	24	134	15.3456	4.98291	0.986578	9	3.74726	0.987159	8	5.18474	1.35739	7	20.2969	1.20827	9	9.95109	0.899064	8	3.40421	0.909275	7	8.29219	0.983193	9	4.5204	1.02806	8	4.29412	0.851333	7	8.9207	0.899807	9	8.11394	1.04981	8	10.2993	0.977882	7	7.91321
G3V741	Phosphate carrier protein, mitochondrial OS=Rattus norvegicus GN=Slc25a3 PE=1 SV=1 - [G3V741_RAT]	47.75	17	17	159	356	39.5054	9.26123	1.01974	58	16.773	0.986038	46	9.11284	0.853755	55	35.3966	0.938638	58	26.4318	1.06223	46	9.91064	1.04806	55	12.5068	0.995621	58	8.66313	0.99707	46	10.8258	1.01697	55	7.64711	1.00022	58	12.2414	1.00037	46	14.5101	1.00548	55	12.1305
Q5PPG6	Nucleosome assembly protein 1-like 5 OS=Rattus norvegicus GN=Nap1l5 PE=2 SV=1 - [NP1L5_RAT]	47.74	5	5	23	155	16.8479	4.23389	1.04353	7	22.1262	0.936178	9	9.62475	0.944366	7	25.9577	1.00575	7	20.9424	1.03759	9	6.98243	1.03108	7	4.34029	0.969582	7	4.54478	1.09559	9	9.38688	0.968796	7	1.64327	0.931764	7	6.30174	0.915004	9	12.0249	1.0334	7	10.9982
Q8VIL3	ZW10 interactor OS=Rattus norvegicus GN=Zwint PE=1 SV=1 - [ZWINT_RAT]	47.74	11	11	44	266	30.1237	6.1001	1.05437	17	18.1689	0.960462	13	6.30908	1.02513	14	25.0492	0.982876	17	15.273	1.00387	13	8.86327	1.03722	14	11.7003	1.08325	17	16.0496	1.08282	13	7.40617	0.975987	14	7.05848	0.904192	17	4.12104	0.92747	13	7.06324	0.988379	14	4.75325
P18297	Sepiapterin reductase OS=Rattus norvegicus GN=Spr PE=1 SV=1 - [SPRE_RAT]	47.71	9	9	29	262	28.1105	5.70654	1.0594	8	11.5118	1.0358	11	6.97516	0.994831	10	25.5958	0.943624	8	18.2102	0.997237	11	6.72873	1.04521	10	9.1743	0.989935	8	6.93356	1.01549	11	10.4118	1.00821	10	5.78834	0.910617	8	4.90555	0.975528	11	10.5339	0.958068	10	3.53959
D3ZT07	Platelet glycoprotein Ib beta chain OS=Rattus norvegicus GN=Sept5 PE=1 SV=2 - [D3ZT07_RAT]	47.7	2	16	88	369	42.7967	6.66846	0.829101	2	2.1903				1.1856	2	12.9835	1.08921	2	37.2353				0.987198	2	2.34083	1.04779	2	8.73532				0.986579	2	7.45045	1.01844	2	16.2611				0.911327	2	1.25987
G3V7U4	Lamin-B1 OS=Rattus norvegicus GN=Lmnb1 PE=1 SV=1 - [G3V7U4_RAT]	47.7	27	28	94	587	66.6457	5.16064	1.01319	38	9.88294	1.00826	21	9.43612	0.995802	32	39.7827	1.07009	38	25.3883	0.968375	21	6.21828	1.05053	32	14.8041	0.988924	38	12.1182	1.09926	21	10.9784	0.945465	32	10.6524	0.95802	38	7.27779	0.960331	21	17.036	1.01152	32	9.24663
P63088	Serine/threonine-protein phosphatase PP1-gamma catalytic subunit OS=Rattus norvegicus GN=Ppp1cc PE=1 SV=1 - [PP1G_RAT]	47.68	3	14	62	323	36.9597	6.53662	0.999719	1		1.01691	3	2.18535	0.68197	1		1.01153	1		1.05613	3	2.35759	1.04655	1		0.918808	1		0.966597	3	1.82917	1.07942	1		1.09661	1		0.952798	3	0.224318	1.09384	1
M0R907	Protein Snrpd3 OS=Rattus norvegicus GN=Snrpd3 PE=1 SV=1 - [M0R907_RAT]	47.62	4	4	22	126	13.9073	10.3159	1.06198	7	3.62862	0.996123	9	14.3135	1.06007	6	31.7749	1.00763	7	19.9209	0.968597	9	7.05112	0.935604	6	10.1245	1.02769	7	1.40267	1.03776	9	9.22481	0.950597	6	7.02225	0.892308	7	4.22616	0.988129	9	13.5734	1.04614	6	7.93544
Q63569	26S protease regulatory subunit 6A OS=Rattus norvegicus GN=Psmc3 PE=2 SV=1 - [PRS6A_RAT]	47.61	16	16	61	439	49.1294	5.23682	0.991614	22	6.32834	1.00123	18	7.31558	0.958116	21	21.3028	1.07829	22	9.84679	1.01514	18	6.21196	1.00853	21	9.97766	0.971045	22	6.7635	1.01306	18	9.84831	0.983285	21	9.10011	1.00003	22	6.93771	0.965309	18	8.51272	0.981168	21	9.98503
P68182	cAMP-dependent protein kinase catalytic subunit beta OS=Rattus norvegicus GN=Prkacb PE=1 SV=2 - [KAPCB_RAT]	47.58	2	14	47	351	40.682	8.55811	0.868406	1		0.918137	2	3.53079	0.977777	2	68.2829	0.82932	1		0.974165	2	3.32162	0.888537	2	20.8538	1.16197	1		0.984731	2	6.39179	1.00073	2	14.309	1.07087	1		1.12487	2	11.6007	1.05595	2	8.99459
Q99PD4	Actin-related protein 2/3 complex subunit 1A OS=Rattus norvegicus GN=Arpc1a PE=2 SV=1 - [ARC1A_RAT]	47.57	14	15	64	370	41.5727	8.17725	1.01552	16	12.4606	0.985509	15	12.0049	0.867575	19	18.9102	0.927311	16	29.3607	1.07004	15	7.97682	1.06189	19	12.2285	0.995109	16	7.87318	0.958334	15	10.4782	1.04553	19	8.37915	1.03235	16	5.88971	0.956115	15	17.0033	0.983223	19	7.47649
F7F9U6	Plectin OS=Rattus norvegicus GN=Plec PE=1 SV=1 - [F7F9U6_RAT]	47.49	8	185	595	4544	517.096	5.75732	0.987513	9	15.6954	0.944274	8	4.3404	0.951885	9	42.3168	0.925026	9	20.5462	1.02527	8	4.59409	1.03093	9	6.30786	0.949187	9	9.70125	0.971143	8	8.29823	0.973031	9	9.54117	1.04726	9	3.65173	1.02104	8	8.27094	0.91076	9	9.30994
F1LRI7	AP2-associated protein kinase 1 OS=Rattus norvegicus GN=Aak1 PE=1 SV=2 - [F1LRI7_RAT]	47.46	30	31	131	963	103.796	6.59521	0.946996	43	12.6675	1.01621	42	8.47112	0.937522	43	24.9584	1.03408	43	11.4254	1.05717	42	10.7068	1.03473	43	14.2786	1.03421	43	11.3729	0.9779	42	11.0955	0.999732	43	6.22602	0.97822	43	6.82594	0.964808	42	17.4076	0.997197	43	8.25027
P17764	Acetyl-CoA acetyltransferase, mitochondrial OS=Rattus norvegicus GN=Acat1 PE=1 SV=1 - [THIL_RAT]	47.41	17	17	57	424	44.6664	8.76318	0.982125	22	12.1773	0.994678	17	12.3846	1.03214	18	48.016	0.955106	22	22.822	1.08636	17	4.99154	0.975044	18	10.6673	1.0377	22	17.3004	0.9997	17	8.78292	1.07689	18	11.5627	0.963486	22	19.0099	0.943848	17	12.1499	0.975849	18	6.33407
G3V7L8	ATPase, H+ transporting, V1 subunit E isoform 1, isoform CRA_a OS=Rattus norvegicus GN=Atp6v1e1 PE=1 SV=1 - [G3V7L8_RAT]	47.35	15	15	95	226	26.1268	8.42627	1.00442	32	18.6257	1.04016	33	16.487	1.11928	30	26.9477	1.03923	32	13.2999	1.02302	33	10.8928	1.00902	30	11.7009	1.03059	32	11.7492	1.00108	33	10.0525	0.917805	30	12.3125	0.934994	32	9.18559	0.96303	33	11.143	1.01189	30	5.76654
P70550	Ras-related protein Rab-8B OS=Rattus norvegicus GN=Rab8b PE=1 SV=1 - [RAB8B_RAT]	47.34	4	9	42	207	23.5881	9.0708	1.0809	3	8.18418	0.862165	4	2.87023	1.44047	2	32.8985	1.08533	3	25.4123	0.890772	4	14.6689	0.793446	2	20.075	1.02762	3	11.1687	0.98663	4	10.5956	0.835959	2	24.6639	0.996268	3	10.6238	1.15091	4	16.1222	1.02687	2	3.00473
Q4FZT8	SPRY domain-containing protein 4 OS=Rattus norvegicus GN=Spryd4 PE=2 SV=1 - [SPRY4_RAT]	47.34	9	9	22	207	23.2351	9.34912	1.04283	8	5.65616	1.05588	6	6.42868	1.10608	8	5.99747	1.09484	8	15.7127	0.990487	6	7.87304	0.948067	8	13.6703	0.997608	8	4.28739	1.03528	6	4.28493	0.937969	8	11.8369	0.913631	8	11.0861	0.958785	6	10.3418	1.03938	8	9.62393
P15178	Aspartate--tRNA ligase, cytoplasmic OS=Rattus norvegicus GN=Dars PE=2 SV=1 - [SYDC_RAT]	47.31	19	19	53	501	57.0902	6.44287	1.02158	16	9.2793	1.02466	19	8.62921	1.04686	18	31.837	1.04128	16	14.1001	1.03056	19	5.94239	0.996736	18	8.41778	0.977052	16	4.41024	1.00068	19	8.18882	0.997034	18	8.3614	0.979863	16	6.16966	0.971144	19	6.34899	0.987283	18	8.42822
B2RZ27	Protein Sh3bgrl3 OS=Rattus norvegicus GN=Sh3bgrl3 PE=1 SV=1 - [B2RZ27_RAT]	47.31	4	4	12	93	10.4703	5.13525	0.917093	3	2.16103	1.10017	4	10.0924	0.972489	5	18.0446	1.38851	3	8.69999	0.909858	4	6.56463	1.15933	5	4.4196	0.853737	3	11.7114	1.04652	4	0.882099	0.978213	5	9.34487	0.967641	3	0.78528	0.998052	4	11.9363	0.926866	5	4.20685
D4A1B8	Protein Dctn3 OS=Rattus norvegicus GN=Dctn3 PE=1 SV=1 - [D4A1B8_RAT]	47.31	9	9	25	186	21.0993	5.70654	0.981412	9	7.93667	1.01645	6	10.3748	0.990781	8	22.7831	1.06217	9	7.60173	0.955812	6	11.9027	0.981509	8	10.3428	0.996556	9	3.78598	1.03151	6	4.42909	0.962037	8	5.85583	0.97094	9	11.1576	0.969118	6	16.6861	1.01893	8	6.82474
P15205	Microtubule-associated protein 1B OS=Rattus norvegicus GN=Map1b PE=1 SV=2 - [MAP1B_RAT]	47.3	1	85	367	2459	269.334	4.80518	0.587124	1		0.965676	1					1.55726	1		1.76322	1					0.907006	1		0.682575	1					1.09566	1		0.598397	1
Q80YG1	Phosphoserine aminotransferase OS=Rattus norvegicus GN=Psat1 PE=2 SV=1 - [Q80YG1_RAT]	47.3	2	17	89	370	40.5627	7.97217	0.938745	3	23.3124	1.04793	3	20.6371	0.895816	3	29.2524	1.23019	3	20.617	1.02949	3	11.9454	1.00606	3	1.30541	0.975338	3	1.3602	0.959088	3	7.65801	1.02455	3	23.6216	0.930243	3	5.98828	0.845188	3	19.2165	1.01304	3	2.18028
A0A140TAB3	Kinesin light chain 1 OS=Rattus norvegicus GN=Klc1 PE=1 SV=1 - [A0A140TAB3_RAT]	47.28	15	24	74	552	62.8138	5.93506	0.937114	13	15.5057	0.942871	14	7.88814	0.954154	16	20.9162	0.9576	13	22.4806	1.00831	14	8.66576	0.961774	16	10.4117	1.00331	13	9.15507	1.02493	14	4.40905	1.03784	16	4.89897	1.07027	13	6.39589	1.01624	14	5.09829	1.04535	16	4.53598
D3ZTR1	Protein Mrps17 OS=Rattus norvegicus GN=Mrps17 PE=1 SV=1 - [D3ZTR1_RAT]	47.24	3	3	5	127	13.9906	9.68604	0.774783	1		1.12941	2	22.4274	1.0011	2	0.125342	1.20053	1		1.08987	2	13.563	0.978382	2	4.02162	1.12317	1		0.863288	2	3.03496	0.984486	2	7.52899	0.933409	1		0.895574	2	15.689	1.03803	2	2.47353
P21913	Succinate dehydrogenase [ubiquinone] iron-sulfur subunit, mitochondrial OS=Rattus norvegicus GN=Sdhb PE=2 SV=2 - [SDHB_RAT]	47.16	17	17	58	282	31.8089	8.67529	0.998059	18	9.63463	1.04152	22	14.2947	1.04155	18	39.7864	1.0815	18	16.199	1.07677	22	8.68978	1.01671	18	17.4505	0.959591	18	16.6149	0.96138	22	13.3527	0.973278	18	10.3968	0.958622	18	4.81551	0.96286	22	16.3619	0.953733	18	8.96605
Q5RJL0	Ermin OS=Rattus norvegicus GN=Ermn PE=1 SV=1 - [ERMIN_RAT]	47.16	11	11	33	282	32.2084	4.70361	0.810066	10	19.3935	0.959549	9	5.74019	1.12769	13	18.5944	1.1742	10	21.2088	1.00112	9	8.37746	1.03755	13	5.43807	1.08949	10	10.5846	1.02496	9	4.39468	0.906304	13	9.96671	1.00291	10	13.2513	1.00405	9	12.7343	0.978543	13	7.78553
P14841	Cystatin-C OS=Rattus norvegicus GN=Cst3 PE=1 SV=2 - [CYTC_RAT]	47.14	5	5	14	140	15.4268	9.21729	1.05159	3	1.10774	1.01588	5	6.66276	1.19038	6	12.4212	1.12956	3	3.38209	0.986578	5	4.84113	0.897427	6	10.7941	0.935698	3	2.65987	0.982973	5	2.92936	1.00538	6	5.03705	0.937166	3	0.0991821	1.07863	5	5.62696	0.928848	6	14.6884
D4AD70	Protein RGD1561636 OS=Rattus norvegicus GN=RGD1561636 PE=3 SV=1 - [D4AD70_RAT]	47.14	4	5	26	70	8.24076	10.0962	1.04529	8	13.0629	0.987312	9	4.7305	1.09741	6	15.9657	0.84244	8	38.5677	0.991281	9	3.25634	1.01324	6	6.65367	1.05929	8	6.34333	1.07222	9	8.61289	0.982232	6	2.76379	1.00269	8	9.25849	0.922306	9	5.05469	1.0156	6	13.3535
P45479	Palmitoyl-protein thioesterase 1 OS=Rattus norvegicus GN=Ppt1 PE=1 SV=1 - [PPT1_RAT]	47.06	11	11	35	306	34.4324	7.43018	1.08549	11	9.72295	1.0261	12	8.11692	1.05081	12	4.65127	0.949327	11	21.4017	1.01516	12	10.2849	0.992699	12	6.88639	0.974812	11	9.40439	0.982858	12	13.6658	0.975803	12	8.86174	0.988828	11	11.1707	0.999552	12	12.7094	1.02213	12	6.24224
Q75Q39	Mitochondrial import receptor subunit TOM70 OS=Rattus norvegicus GN=Tomm70 PE=1 SV=1 - [TOM70_RAT]	47.05	25	25	117	610	67.4019	7.50342	0.963966	39	8.50071	0.962223	41	10.5274	0.997453	37	19.8946	1.03249	39	17.2933	1.05061	41	5.07642	0.990439	37	10.4716	1.01284	39	8.55218	1.01279	41	9.14533	1.0431	37	4.88763	1.02765	39	7.33801	1.01025	41	9.74757	0.98211	37	5.82908
Q2TA68	Dynamin-like 120 kDa protein, mitochondrial OS=Rattus norvegicus GN=Opa1 PE=1 SV=1 - [OPA1_RAT]	46.98	42	42	163	960	111.238	7.53271	0.965102	52	12.5258	0.981274	54	9.6784	1.0613	57	23.4631	1.04195	52	22.2356	1.00317	54	7.49136	0.984518	57	11.2676	0.993252	52	8.53144	0.980401	54	7.0397	1.01498	57	6.81393	1.00079	52	7.24552	1.01849	54	13.2546	0.982567	57	8.73105
D3ZX69	39S ribosomal protein L10, mitochondrial OS=Rattus norvegicus GN=Mrpl10 PE=1 SV=1 - [D3ZX69_RAT]	46.95	8	8	22	262	29.4469	9.74463	1.04688	7	16.8251	1.01714	6	10.3631	0.938792	9	14.2304	0.911415	7	20.6273	1.06591	6	8.6433	1.02329	9	5.75047	0.990765	7	14.0642	0.931619	6	12.9225	1.00167	9	7.95852	0.997215	7	5.88709	0.961657	6	7.92126	1.00792	9	3.88313
D3ZFY8	Protein LOC100912618 OS=Rattus norvegicus GN=LOC100912618 PE=1 SV=1 - [D3ZFY8_RAT]	46.94	3	6	34	147	16.3442	7.95752	0.970668	3	3.14782	0.886994	4	5.47305	0.822609	4	5.87769	0.786035	3	25.6017	1.00013	4	4.43436	1.01792	4	3.34442	1.05844	3	9.69856	1.0484	4	8.11747	1.03823	4	5.10554	1.04483	3	3.40833	1.00933	4	3.33359	1.06589	4	3.88458
D4A6G6	Protein LOC100362339 OS=Rattus norvegicus GN=LOC100362339 PE=4 SV=1 - [D4A6G6_RAT]	46.9	8	8	22	145	16.1076	10.4038	1.00249	9	11.1803	0.976314	5	1.83431	0.983102	8	22.5219	0.928582	9	13.4725	0.948205	5	3.15117	1.04156	8	10.3003	1.01888	9	8.44747	1.09542	5	9.34826	0.944799	8	6.17612	0.955963	9	4.33679	0.982449	5	24.1203	1.05171	8	10.2351
P53678	AP-3 complex subunit mu-2 OS=Rattus norvegicus GN=Ap3m2 PE=2 SV=1 - [AP3M2_RAT]	46.89	10	14	64	418	46.8444	7.56201	1.01311	19	12.4317	1.04553	19	8.47029	0.981689	13	19.0978	1.02529	19	7.63954	1.00035	19	6.48793	0.968026	13	12.285	0.944418	19	7.69791	0.956074	19	10.8665	1.00942	13	11.6644	1.00594	19	7.81833	0.98866	19	10.2036	1.04793	13	4.97376
Q68FQ9	LanC lantibiotic synthetase component C-like 2 (Bacterial) OS=Rattus norvegicus GN=Lancl2 PE=1 SV=1 - [Q68FQ9_RAT]	46.89	20	20	72	450	50.9356	7.45947	0.988235	22	7.23531	1.04727	27	9.8987	1.00476	23	25.3972	0.969475	22	32.1421	1.04385	27	7.21049	0.964991	23	8.84257	0.994844	22	9.06408	0.967329	27	10.078	1.01581	23	6.76536	1.05138	22	9.02538	1.00971	27	10.2284	1.00089	23	6.76774
B2GUZ5	F-actin-capping protein subunit alpha-1 OS=Rattus norvegicus GN=Capza1 PE=1 SV=1 - [CAZA1_RAT]	46.85	8	9	52	286	32.8893	5.69385	1.00995	16	7.03403	0.979197	15	11.7503	1.08849	19	19.4723	1.00478	16	12.949	0.984516	15	7.02371	0.997667	19	11.8828	0.999736	16	7.21061	1.02586	15	5.95286	0.963004	19	10.497	0.96885	16	11.1829	1.02797	15	15.1249	0.999315	19	9.79574
P06685	Sodium/potassium-transporting ATPase subunit alpha-1 OS=Rattus norvegicus GN=Atp1a1 PE=1 SV=1 - [AT1A1_RAT]	46.82	24	44	631	1023	112.982	5.45264	0.958238	55	11.1357	1.00201	58	8.56804	1.04541	43	17.4263	1.0463	55	15.9717	0.996206	58	8.35856	0.977378	43	8.5753	0.939745	55	8.33814	0.914092	58	11.9699	1.0376	43	7.00408	1.05866	55	9.37561	1.04322	58	10.3059	0.971308	43	5.74296
B0BN93	26S proteasome non-ATPase regulatory subunit 13 OS=Rattus norvegicus GN=Psmd13 PE=1 SV=1 - [PSD13_RAT]	46.81	15	15	48	376	42.7902	5.8335	1.06712	16	8.48375	1.03094	17	6.97705	0.916303	15	31.4543	0.888473	16	19.5251	0.967963	17	6.88886	1.01596	15	11.7454	1.02536	16	8.79827	0.994356	17	7.04617	0.992709	15	10.7101	1.0569	16	6.87049	0.975704	17	8.80932	1.0474	15	6.38979
P24329	Thiosulfate sulfurtransferase OS=Rattus norvegicus GN=Tst PE=1 SV=3 - [THTR_RAT]	46.8	11	12	55	297	33.3858	7.85498	1.00034	23	9.35977	1.01913	16	11.8001	1.11242	14	31.1637	1.05147	23	14.3568	0.919828	16	7.27899	0.927316	14	9.96296	0.987923	23	5.28406	0.962241	16	5.09064	0.964223	14	8.74186	0.98907	23	10.6929	1.07723	16	10.4371	1.01682	14	9.60625
B2RYS8	NADH dehydrogenase [ubiquinone] 1 beta subcomplex subunit 8, mitochondrial OS=Rattus norvegicus GN=Ndufb8 PE=1 SV=1 - [B2RYS8_RAT]	46.77	6	6	35	186	21.9444	6.04932	1.07928	9	4.14588	0.987473	15	6.2216	1.36102	9	23.7424	1.06818	9	13.1747	0.920148	15	10.2012	0.889306	9	12.7718	0.9741	9	7.66289	0.991372	15	6.33464	0.886768	9	13.0519	0.964269	9	2.08331	1.1337	15	10.1198	0.94296	9	7.14307
P54311	Guanine nucleotide-binding protein G(I)/G(S)/G(T) subunit beta-1 OS=Rattus norvegicus GN=Gnb1 PE=1 SV=4 - [GBB1_RAT]	46.76	6	11	191	340	37.353	5.99854	1.01479	23	5.73366	1.06576	29	7.09059	0.965111	26	28.4974	1.06888	23	9.76651	0.977066	29	11.7469	1.01874	26	13.858	0.969235	23	5.9839	0.916127	29	11.1126	1.0141	26	10.1932	1.00412	23	6.70871	0.979814	29	12.1356	0.973219	26	9.36291
G3V6L4	Kinesin-like protein OS=Rattus norvegicus GN=Kif5c PE=1 SV=3 - [G3V6L4_RAT]	46.7	27	40	139	955	109.073	6.02393	1.01448	29	8.17114	0.97003	27	12.7999	0.9172	25	32.6043	0.998671	29	12.9797	1.05432	27	10.5958	1.01795	25	8.39291	0.996607	29	7.80135	0.977619	27	5.15823	1.05024	25	9.65427	1.03033	29	8.65652	1.04551	27	11.2634	1.01956	25	8.21753
A0A0G2K9A2	Actin related protein 2/3 complex, subunit 2 (Predicted), isoform CRA_a OS=Rattus norvegicus GN=Arpc2 PE=1 SV=1 - [A0A0G2K9A2_RAT]	46.67	16	16	65	300	34.3255	7.35693	1.06071	22	8.10669	0.998536	21	6.24405	0.993225	22	46.7234	1.01557	22	13.7912	0.976963	21	5.4211	0.955382	22	11.0102	1.01366	22	8.66539	0.967839	21	12.2628	0.973162	22	8.70893	0.987936	22	8.49777	1.09616	21	13.5577	1.02437	22	7.87073
Q02874	Core histone macro-H2A.1 OS=Rattus norvegicus GN=H2afy PE=1 SV=4 - [H2AY_RAT]	46.63	12	14	65	371	39.4794	9.78857	1.03075	13	7.55316	0.976252	20	15.0788	0.908548	17	40.5919	1.13072	13	26.3055	0.978073	20	10.4959	1.07781	17	10.7478	0.941836	13	2.55066	1.07289	20	9.83841	0.963316	17	14.7408	0.933109	13	7.76571	0.955278	20	9.5393	1.00523	17	12.383
A0A0G2JT93	Catenin (Cadherin associated protein), beta 1, isoform CRA_a OS=Rattus norvegicus GN=Ctnnb1 PE=1 SV=1 - [A0A0G2JT93_RAT]	46.61	22	27	107	781	85.4162	5.85889	0.913688	27	14.2848	1.03142	27	8.91219	0.886485	29	32.1306	0.974409	27	25.3305	1.03535	27	6.79264	1.00681	29	10.9777	1.04963	27	7.68732	0.946008	27	12.05	1.04438	29	5.86708	1.01645	27	10.13	0.928382	27	12.232	1.01634	29	7.4603
D3ZT16	Protein Map6d1 OS=Rattus norvegicus GN=Map6d1 PE=1 SV=1 - [D3ZT16_RAT]	46.6	5	5	5	191	20.4002	9.87646	0.791322	1		1.04019	1		1.44299	3	4.3582	1.0471	1		0.942597	1		1.06256	3	3.05715	1.36944	1		1.05695	1		0.860379	3	5.30231	0.747378	1		0.960976	1		0.898282	3	5.21504
P04166	Cytochrome b5 type B OS=Rattus norvegicus GN=Cyb5b PE=1 SV=2 - [CYB5B_RAT]	46.58	4	4	15	146	16.2548	5.05908	0.984316	5	5.68627	1.04028	4	0.961976	1.12163	6	19.0793	1.21933	5	10.7475	1.02291	4	8.93588	0.991628	6	8.38154	0.999057	5	9.55491	1.00264	4	2.21887	0.966375	6	6.98671	0.969432	5	6.51064	0.930868	4	3.81269	0.981454	6	6.10027
F1M6C4	Protein Arl15 OS=Rattus norvegicus GN=Arl15 PE=1 SV=2 - [F1M6C4_RAT]	46.57	8	8	17	204	22.8915	5.63037	1.11793	6	5.90514	0.993648	6	10.3256	1.09251	5	5.50278	0.889056	6	28.0128	1.03704	6	8.31454	1.02073	5	5.0309	0.96967	6	4.47805	1.01783	6	14.412	0.982475	5	1.96134	0.976925	6	8.87128	0.965577	6	4.70853	0.942926	5	19.602
D4AEH3	Proteasome (Prosome, macropain) 26S subunit, non-ATPase, 7 (Predicted) OS=Rattus norvegicus GN=Psmd7 PE=1 SV=1 - [D4AEH3_RAT]	46.56	11	11	48	320	36.4692	6.81494	1.0231	15	11.2876	1.03348	15	6.17739	0.934937	17	22.2427	0.978417	15	34.433	0.998866	15	6.3423	1.06442	18	12.9168	1.11727	15	6.81908	1.02683	15	10.8683	0.944978	18	8.26026	0.910239	15	6.56801	0.886665	15	16.392	1.03359	18	7.45164
Q9NQR8	NADH dehydrogenase [ubiquinone] 1 alpha subcomplex assembly factor 4 OS=Rattus norvegicus GN=Ndufaf4 PE=1 SV=1 - [NDUF4_RAT]	46.55	7	8	20	174	20.1457	8.99756	1.05954	3	10.6251	1.04621	5	3.18824	1.15543	9	20.9226	1.04288	3	3.15639	0.97038	5	8.01253	1.03056	9	15.1031	1.03733	3	1.32219	0.952059	5	10.274	0.842308	9	5.45146	0.901506	3	7.57699	1.08244	5	6.99988	0.994574	9	4.48832
F8WG67	Acyl-CoA thioesterase 7, isoform CRA_a OS=Rattus norvegicus GN=Acot7 PE=1 SV=2 - [F8WG67_RAT]	46.51	15	15	68	372	40.942	7.73779	1.00676	19	10.8425	1.01845	24	10.8967	0.93343	25	30.9436	0.996159	19	9.46499	1.04371	24	7.73265	1.02603	25	12.9331	1.00002	19	5.27592	1.00953	24	9.03775	1.03991	25	12.4429	0.99657	19	5.46877	0.952926	24	12.3208	1.00308	25	7.64834
Q63910	Alpha globin OS=Rattus norvegicus GN=Hba-a3 PE=1 SV=2 - [Q63910_RAT]	46.48	4	6	49	142	15.515	8.22119	0.931505	3	1.16393	1.0137	2	2.4326	0.85191	3	17.012	1.1279	3	5.37431	0.971747	2	2.80228	1.03201	3	6.95947	1.11969	3	11.7827	1.22304	2	6.54212	0.978533	3	6.09688	0.871254	3	4.41761	0.786543	2	10.1731	1.14825	3	3.81955
A0JPJ7	Obg-like ATPase 1 OS=Rattus norvegicus GN=Ola1 PE=2 SV=1 - [OLA1_RAT]	46.46	16	16	91	396	44.5072	7.76709	1.03863	28	9.3118	1.00484	32	8.65499	0.947235	31	22.6984	0.980118	28	12.3289	1.0242	32	7.77604	1.00649	31	6.30042	1.01583	28	8.85321	1.0084	32	7.12373	0.991603	31	8.60063	0.988228	28	9.85348	0.986423	32	13.4026	1.03408	31	8.56502
B2GV74	Kinesin light chain 2 (Predicted), isoform CRA_b OS=Rattus norvegicus GN=Klc2 PE=1 SV=1 - [B2GV74_RAT]	46.46	17	25	78	622	68.5691	7.03467	1.00405	16	16.9948	0.957077	20	11.9893	0.991532	15	22.3299	0.926102	16	21.3535	1.01783	20	8.44035	0.996812	15	10.6804	1.0003	16	13.9237	0.993569	20	6.70554	0.95937	15	8.47177	0.996505	16	7.99503	1.02969	20	13.9042	1.01958	15	7.15607
A0A0G2K724	Malignant T-cell-amplified sequence OS=Rattus norvegicus GN=Mcts1 PE=1 SV=1 - [A0A0G2K724_RAT]	46.41	6	6	36	181	20.5418	8.82178	1.02901	12	14.3596	0.997103	13	13.8607	0.870244	11	12.8415	1.05471	12	19.8112	0.991652	13	12.841	1.02785	11	11.3504	1.02008	12	11.5372	1.04148	13	9.60181	1.01317	11	5.87035	0.941284	12	8.05366	0.996386	13	9.13501	1.0421	11	8.16396
D4ACG8	Protein Fuom OS=Rattus norvegicus GN=Fuom PE=1 SV=1 - [D4ACG8_RAT]	46.41	4	4	17	153	16.8189	5.35107	0.916609	6	15.5729	0.943372	5	4.8872	1.30131	5	20.3913	1.13992	6	27.9725	0.971413	5	22.583	1.06862	6	10.6796	1.0926	6	6.42785	0.967725	5	6.7649	0.976438	6	11.7899	0.883174	6	19.245	1.07413	5	14.5914	0.863881	6	14.4132
M0RCH6	Uncharacterized protein OS=Rattus norvegicus PE=1 SV=2 - [M0RCH6_RAT]	46.4	2	9	30	222	24.7966	4.99561	0.880878	2	16.2484	0.827635	2	22.2646	0.886825	2	88.4957	1.11351	2	11.6075	0.95842	2	21.2104	1.05695	2	23.1562	1.1063	2	17.15	1.19392	2	6.76824	0.864979	2	13.1082	0.902315	2	0.915784	1.00376	2	9.44154	1.04782	2	11.1453
A0A0G2JZF6	Protein Ndufaf2 OS=Rattus norvegicus GN=Ndufaf2 PE=1 SV=1 - [A0A0G2JZF6_RAT]	46.39	6	6	14	166	19.5419	8.98291	1.06419	5	11.4831	1.01398	6	6.07571	1.31329	3	27.9141	1.05761	5	6.27505	0.9275	6	6.39245	0.914606	3	0.430781	0.995057	5	4.11457	1.02461	6	9.6778	0.853964	3	8.64776	0.898784	5	2.89431	1.079	6	13.3999	1.05916	3	2.34082
P62859	40S ribosomal protein S28 OS=Rattus norvegicus GN=Rps28 PE=1 SV=1 - [RS28_RAT]	46.38	3	3	12	69	7.8362	10.6968	1.05343	4	3.32165	0.782987	4	3.13568	1.60933	4	13.3025	1.77407	4	6.11659	0.861132	4	6.98331	0.918112	4	2.21511	0.620109	4	27.3057	1.23726	4	15.711	0.75506	4	5.97038	0.723901	4	1.90763	1.16839	4	4.07856	0.875384	4	7.06639
Q5M7A7	CB1 cannabinoid receptor-interacting protein 1 OS=Rattus norvegicus GN=Cnrip1 PE=1 SV=1 - [CNRP1_RAT]	46.34	5	5	38	164	18.6466	7.85498	0.990135	12	25.1359	0.927786	13	24.2083	0.87197	13	42.9903	1.0079	12	16.6941	1.07197	13	11.4434	1.03057	13	6.99185	1.0109	12	12.6769	0.974692	13	11.7602	1.05573	13	11.9389	0.985204	12	9.49188	1.0173	13	10.3692	1.03077	13	9.43625
P62076	Mitochondrial import inner membrane translocase subunit Tim13 OS=Rattus norvegicus GN=Timm13 PE=3 SV=1 - [TIM13_RAT]	46.32	4	4	12	95	10.4509	8.17725	1.13294	4	4.56762	0.882592	4	10.8427	1.22661	4	25.2062	1.50758	4	21.1285	0.949476	4	7.61171	0.954066	4	7.78866	0.755427	4	11.7059	1.16446	4	2.13088	0.924125	4	8.40534	0.801451	4	4.13758	1.06566	4	9.01961	0.97054	4	5.69911
P85971	6-phosphogluconolactonase OS=Rattus norvegicus GN=Pgls PE=1 SV=1 - [6PGL_RAT]	46.3	9	9	42	257	27.2173	5.84619	1.00476	16	14.2232	0.971701	15	6.58167	0.99727	11	23.3547	1.0472	16	9.38414	0.965922	15	5.65076	0.98034	11	12.5724	0.951618	16	9.39791	1.01324	15	8.21505	0.981361	11	8.92194	0.993442	16	9.23075	1.01768	15	7.22059	1.00838	11	10.0529
Q9QVC8	Peptidyl-prolyl cis-trans isomerase FKBP4 OS=Rattus norvegicus GN=Fkbp4 PE=1 SV=3 - [FKBP4_RAT]	46.29	18	18	64	458	51.4178	5.61768	1.00949	25	11.8269	0.961701	18	8.60648	0.949616	21	16.8016	0.986165	25	15.4041	0.992281	18	6.21644	0.976944	21	6.63941	0.982215	25	8.17346	1.02495	18	8.69127	1.031	21	6.48042	1.02435	25	8.66962	1.01278	18	7.15961	1.04475	21	6.23795
Q5XIC6	Proteasome (Prosome, macropain) 26S subunit, non-ATPase, 12 OS=Rattus norvegicus GN=Psmd12 PE=1 SV=1 - [Q5XIC6_RAT]	46.27	19	19	54	456	52.9025	7.35693	1.00619	20	9.43808	0.991135	17	10.4499	0.899077	16	22.8728	1.11885	20	24.0132	1.05085	17	7.11513	1.04589	16	13.5535	0.958161	20	7.99496	1.03292	17	8.05558	0.975155	16	6.64577	0.933786	20	6.50798	0.970824	17	7.40221	1.01887	16	6.23146
Q6P9W2	Ras-binding protein DA-Raf OS=Rattus norvegicus GN=Araf PE=2 SV=1 - [Q6P9W2_RAT]	46.24	6	7	20	186	20.8575	8.47021	1.01176	8	5.36393	0.996311	6	21.0589	1.13582	5	3.6455	0.983888	8	13.7652	0.945343	6	6.20857	0.9526	5	3.87174	0.965898	8	6.52631	1.02041	6	4.95327	0.955679	5	0.191981	0.978621	8	9.97561	0.992487	6	20.2514	0.991285	5	5.27113
Q63198	Contactin-1 OS=Rattus norvegicus GN=Cntn1 PE=1 SV=2 - [CNTN1_RAT]	46.23	38	38	232	1021	113.423	6.11279	1.00011	83	9.00479	1.00007	74	14.1026	0.93797	75	28.8588	0.986368	83	17.3964	1.01783	74	7.60083	0.99615	75	10.4334	0.973727	83	9.49127	0.954026	74	8.84738	1.04098	75	8.11357	1.01937	83	7.87267	1.01364	74	10.0812	0.999446	75	7.37388
P41498	Low molecular weight phosphotyrosine protein phosphatase OS=Rattus norvegicus GN=Acp1 PE=1 SV=3 - [PPAC_RAT]	46.2	3	7	19	158	18.1398	6.52197	1.05888	2	13.6962	0.976499	3	22.9643	0.93537	2	21.3003	0.839364	2	30.052	1.00073	3	5.0599	0.998619	2	2.74416	0.967581	2	5.05145	1.02303	3	11.6968	1.00967	2	4.32757	1.09397	2	0.867149	1.11574	3	1.72102	1.03117	2	10.7655
P70566	Tropomodulin-2 OS=Rattus norvegicus GN=Tmod2 PE=1 SV=1 - [TMOD2_RAT]	46.15	13	14	76	351	39.4676	5.42725	1.01525	21	19.0568	1.01146	30	10.3523	1.2332	22	21.113	1.14529	21	14.674	0.952946	30	11.3565	1.02116	22	9.2349	1.02203	21	10.1204	0.995157	30	8.75118	0.817923	22	9.3558	0.838989	21	8.35679	1.01075	30	9.36668	0.97723	22	6.50114
P31016	Disks large homolog 4 OS=Rattus norvegicus GN=Dlg4 PE=1 SV=1 - [DLG4_RAT]	46.13	16	25	109	724	80.4158	5.88428	0.936927	29	11.7554	1.02835	28	7.06363	0.93958	24	32.6521	0.959799	29	19.7284	1.03801	28	8.302	1.09797	24	8.74212	1.05727	29	13.7584	0.970712	28	10.1893	1.01324	24	5.36002	0.962153	29	9.07122	0.959459	28	9.2876	0.955221	24	7.89344
F1LV13	Heterogeneous nuclear ribonucleoprotein M OS=Rattus norvegicus GN=Hnrnpm PE=1 SV=1 - [F1LV13_RAT]	46.09	25	25	80	690	73.6734	8.74854	1.00624	27	4.36138	0.985331	23	5.22356	0.946803	30	31.7495	0.993312	27	16.6645	1.00814	23	7.21415	1.04021	30	7.57411	0.995688	27	11.165	1.0465	23	7.15727	1.0003	30	10.3944	0.96498	27	4.85085	0.94328	23	14.8993	1.01357	30	6.56504
Q811X6	Lambda-crystallin homolog OS=Rattus norvegicus GN=Cryl1 PE=1 SV=3 - [CRYL1_RAT]	46.08	11	11	33	319	35.318	6.354	1.03565	13	10.0145	1.06948	12	12.0115	0.939425	8	23.7945	0.925377	13	12.1853	0.95023	12	13.6617	1.02101	8	4.95962	1.01759	13	12.8107	0.958765	12	9.71501	1.03943	8	10.4833	0.99416	13	8.78651	0.990618	12	19.3325	0.959882	8	2.80545
Q63525	Nuclear migration protein nudC OS=Rattus norvegicus GN=Nudc PE=1 SV=1 - [NUDC_RAT]	46.08	15	16	42	332	38.3883	5.37646	1.01382	17	9.11577	1.04003	13	7.19762	1.10181	11	20.5185	1.09317	17	10.1769	0.973666	13	9.08288	1.0738	11	5.27388	0.994749	17	9.79926	1.0704	13	4.73424	0.846393	11	7.53817	0.878026	17	7.56967	0.954435	13	12.5004	1.01687	11	10.2768
B0BNL2	Peptidyl-prolyl cis-trans isomerase OS=Rattus norvegicus GN=Pin1 PE=1 SV=1 - [B0BNL2_RAT]	46.06	5	5	32	165	18.321	8.82178	0.984241	12	7.44741	1.06849	9	6.42681	1.0704	11	27.9879	1.09283	12	26.2523	0.969878	9	5.05924	1.01469	11	8.28584	1.01314	12	11.4284	1.0281	9	8.15307	0.905553	11	10.3464	0.92409	12	6.7283	0.99122	9	5.63678	0.958901	11	10.6411
P11951	Cytochrome c oxidase subunit 6C-2 OS=Rattus norvegicus GN=Cox6c2 PE=1 SV=3 - [CX6C2_RAT]	46.05	6	6	26	76	8.44945	10.0669	0.904761	10	12.55	0.99163	8	24.2796	0.871252	8	14.0788	1.13827	10	52.934	1.01468	8	15.4316	1.04182	8	6.55293	0.981058	10	16.0934	1.03013	8	11.4711	0.99974	8	2.29127	0.939765	10	19.8409	0.913795	8	7.80621	1.07055	8	2.35272
P07340	Sodium/potassium-transporting ATPase subunit beta-1 OS=Rattus norvegicus GN=Atp1b1 PE=1 SV=1 - [AT1B1_RAT]	46.05	16	16	177	304	35.179	8.646	0.984795	65	14.5954	1.00473	59	12.1011	1.01505	53	20.1116	0.994216	65	18.5464	1.02728	59	11.1391	0.995741	53	11.6537	1.01231	65	8.5714	0.998749	59	11.8813	0.952869	53	9.04592	0.991762	65	9.36464	1.02122	59	10.6108	1.00048	53	7.1608
F1LPS8	Transcriptional activator protein Pur-alpha OS=Rattus norvegicus GN=Pura PE=1 SV=3 - [F1LPS8_RAT]	46.02	10	12	44	289	31.884	8.5874	1.02167	15	11.0448	0.975802	14	7.60729	0.992533	12	40.8957	1.05269	15	10.7413	1.02255	14	13.9269	0.981362	12	16.1559	0.996862	15	3.54093	1.03559	14	10.6065	0.987676	12	11.2067	0.918342	15	6.87323	0.969294	14	9.15632	1.00226	12	7.25076
D4AA35	Protein Asmtl OS=Rattus norvegicus GN=Asmtl PE=1 SV=2 - [D4AA35_RAT]	46.02	6	6	15	226	24.2347	5.79541	0.862527	7	8.1387	1.03469	3	3.3012	1.19237	5	3.94105	0.930576	7	16.153	0.976701	3	2.40475	0.989961	5	11.6931	1.12659	7	7.53878	0.94242	3	1.3061	0.957142	5	1.33083	0.928726	7	14.0132	1.03334	3	1.70396	0.932416	5	10.3155
Q5XIN6	LETM1 and EF-hand domain-containing protein 1, mitochondrial OS=Rattus norvegicus GN=Letm1 PE=1 SV=1 - [LETM1_RAT]	46.01	35	36	142	739	83.0079	6.59521	0.93078	52	12.2939	1.01473	43	8.12787	1.08051	45	29.6864	1.09606	52	22.305	0.968168	43	10.2029	1.03124	45	7.81303	1.05426	52	11.0162	1.01037	43	6.20049	0.929263	45	3.87813	0.933566	52	11.9484	0.990856	43	14.8431	0.984359	45	9.39222
Q6AYF8	Protein Serpinb9 OS=Rattus norvegicus GN=Serpinb9 PE=1 SV=1 - [Q6AYF8_RAT]	45.99	12	12	29	374	42.2741	5.85889	0.951195	10	12.2951	1.0267	9	4.065	0.97657	9	17.8489	1.01163	10	9.8792	0.984777	9	4.44506	1.05226	9	3.99151	1.01475	10	4.66552	1.03913	9	9.02665	0.997036	9	5.34361	0.990455	10	7.43714	0.973478	9	5.7663	0.986993	9	3.97944
D4AE68	Guanine nucleotide binding protein, alpha q polypeptide, isoform CRA_a OS=Rattus norvegicus GN=Gnaq PE=1 SV=2 - [D4AE68_RAT]	45.96	7	15	66	359	42.1313	5.68115	1.08743	10	11.2317	1.02069	12	15.669	1.12813	12	23.0795	0.948044	10	7.99212	0.978813	12	2.60289	0.921002	12	14.0314	0.951566	10	20.8386	0.94875	12	8.86191	0.970375	12	3.10163	1.00671	10	9.0933	1.13009	12	21.0404	1.02897	12	6.98659
Q9QXY2	SRC kinase signaling inhibitor 1 OS=Rattus norvegicus GN=Srcin1 PE=1 SV=1 - [SRCN1_RAT]	45.95	45	45	143	1197	129.665	9.36377	0.923671	50	14.2387	1.03162	50	10.402	0.971229	42	23.3969	1.01989	50	19.2243	1.00342	50	5.53754	1.011	43	8.43179	1.01173	50	8.00451	0.931981	50	7.64808	0.972531	43	5.91883	0.988273	50	5.47854	1.04368	50	9.69455	1.00884	43	6.74601
B2RYS2	Cytochrome b-c1 complex subunit 7 OS=Rattus norvegicus GN=Uqcrb PE=1 SV=1 - [B2RYS2_RAT]	45.95	7	7	33	111	13.5499	9.30518	0.896361	12	20.6122	1.00831	8	3.65524	1.23305	13	4.83902	1.19606	12	32.2967	0.992237	8	3.04528	0.98238	13	4.93168	0.994472	12	3.58999	0.979345	8	3.18115	0.901591	13	12.1424	0.988685	12	10.0766	1.02157	8	7.65853	0.984198	13	9.16594
B5DFF7	Dusp3 protein OS=Rattus norvegicus GN=Dusp3 PE=2 SV=1 - [B5DFF7_RAT]	45.95	6	6	30	185	20.4552	6.53662	0.991075	9	6.92182	1.02746	10	4.45513	0.826895	11	39.3127	0.944029	9	18.3088	1.02202	10	8.65136	1.00486	11	9.58724	1.05843	9	7.40226	0.959776	10	9.33754	1.05471	11	7.06234	0.981191	9	6.54028	1.03631	10	1.80322	1.02427	11	8.68999
P60901	Proteasome subunit alpha type-6 OS=Rattus norvegicus GN=Psma6 PE=1 SV=1 - [PSA6_RAT]	45.93	12	12	48	246	27.3818	6.75635	0.984115	17	5.49412	0.990405	17	10.9372	0.996593	14	36.8957	1.11671	17	12.6407	0.960491	17	7.46744	1.05495	14	5.64685	0.965891	17	5.80327	0.999398	17	5.48431	0.979025	14	9.29867	0.952586	17	10.8896	0.990797	17	12.4391	1.02046	14	9.03331
P62250	40S ribosomal protein S16 OS=Rattus norvegicus GN=Rps16 PE=1 SV=2 - [RS16_RAT]	45.89	7	7	25	146	16.435	10.2134	1.04081	9	19.0808	0.984529	8	16.3924	1.02441	8	13.7456	1.44101	9	16.535	0.997545	8	6.92185	0.967765	8	11.221	0.890529	9	17.0656	1.05854	8	14.0852	0.963992	8	3.94387	0.940501	9	3.03852	0.989114	8	5.61199	1.06277	8	4.89973
G3V6S2	Aconitate hydratase OS=Rattus norvegicus GN=Aco1 PE=1 SV=1 - [G3V6S2_RAT]	45.89	35	36	98	889	98.1304	7.38623	1.02976	32	9.43532	1.01539	30	11.7606	1.03392	33	27.6703	0.997235	32	18.5246	1.01141	30	8.76419	1.00704	33	10.9078	0.993258	32	8.56144	0.986884	30	9.10655	1.02099	32	7.11064	1.00403	32	6.90779	0.99177	30	11.6451	0.982989	33	7.84845
Q63377	Sodium/potassium-transporting ATPase subunit beta-3 OS=Rattus norvegicus GN=Atp1b3 PE=2 SV=1 - [AT1B3_RAT]	45.88	10	10	30	279	31.8091	7.95752	1.01041	8	9.87916	0.951419	12	7.83947	1.25896	10	29.263	0.979977	8	16.8796	0.9631	12	9.19547	0.91255	10	9.63101	1.00715	8	1.60359	1.03053	12	10.7531	0.958606	10	10.916	0.992209	8	5.09658	1.02813	12	5.63656	0.983396	10	8.45971
B2GV38	Ubiquitin-like protein 4A OS=Rattus norvegicus GN=Ubl4a PE=2 SV=1 - [UBL4A_RAT]	45.86	6	6	22	157	17.7795	8.44092	0.981448	9	5.91099	0.954369	8	6.7538	0.926733	5	27.271	1.01928	9	9.06467	1.00108	8	3.79791	1.00901	5	0.968774	0.986334	9	2.47311	1.03382	8	5.24991	0.998294	5	18.9775	0.994894	9	5.8355	1.00967	8	8.14584	1.04565	5	2.94489
A0A0G2K4Y7	Unconventional myosin-Va OS=Rattus norvegicus GN=Myo5a PE=1 SV=1 - [A0A0G2K4Y7_RAT]	45.84	73	82	263	1828	212.021	8.5874	0.966402	75	7.30146	0.978713	92	8.01034	0.919707	69	24.731	1.01536	75	12.8268	1.03482	92	6.7171	0.990485	69	9.228	0.978482	75	9.83455	0.982849	92	8.38621	1.09124	69	8.29887	1.04271	75	7.45157	0.996878	92	10.5216	0.995933	69	7.11364
P11507	Sarcoplasmic/endoplasmic reticulum calcium ATPase 2 OS=Rattus norvegicus GN=Atp2a2 PE=1 SV=1 - [AT2A2_RAT]	45.83	34	43	216	1043	114.694	5.33838	0.989202	52	12.5452	0.982893	51	13.4675	0.980422	57	21.8952	0.946261	52	17.711	1.05543	51	8.06701	0.985115	57	12.3406	1.01108	52	11.802	0.946354	51	9.8002	1.04494	57	9.27055	1.03886	52	6.34838	1.00874	51	9.28886	0.994999	57	8.4927
D3ZVY9	Guanine nucleotide-binding protein subunit gamma OS=Rattus norvegicus GN=LOC685513 PE=3 SV=1 - [D3ZVY9_RAT]	45.83	2	3	3	72	7.72614	9.34912	0.971259	1					0.910366	1		1.04543	1					0.949604	1		1.00789	1					0.927735	1		0.996472	1					1.17054	1
B6DYQ3	Glutathione S-transferase OS=Rattus norvegicus GN=Gstm4 PE=2 SV=1 - [B6DYQ3_RAT]	45.83	1	9	59	216	25.2338	5.93506	1.70798	1		0.664618	1					0.472796	1		1.50798	1					0.897902	1		0.798671	1					0.858034	1		1.04817	1
D3ZDH8	Platelet glycoprotein Ib beta chain OS=Rattus norvegicus GN=Sept5 PE=1 SV=1 - [D3ZDH8_RAT]	45.77	1	15	85	378	43.8643	6.66846	0.732936	1								0.961448	1								1.23668	1								1.01467	1
P53812	Phosphatidylinositol transfer protein beta isoform OS=Rattus norvegicus GN=Pitpnb PE=1 SV=2 - [PIPNB_RAT]	45.76	9	13	38	271	31.4299	6.87354	1.00769	8	12.2145	0.995237	5	10.0024	1.05652	8	32.032	0.949538	8	13.9177	1.01394	5	8.98536	1.01182	8	5.58175	1.06397	8	6.76778	1.06953	5	2.12316	0.950719	8	8.18059	1.00504	8	4.43446	0.938372	5	16.5326	1.03131	8	8.72108
A0A0G2K1S6	Malic enzyme OS=Rattus norvegicus GN=Me1 PE=1 SV=1 - [A0A0G2K1S6_RAT]	45.71	1	20	78	571	63.7919	6.66846	1.00505	2	9.41314	1.11052	1		1.21899	2	38.0065	0.999013	2	5.30611	1.20427	1		0.901839	2	16.1468	0.939085	2	0.415561	0.87289	1		0.969802	2	19.5135	1.07169	2	12.1207	0.813627	1		0.952513	2	1.37472
M0R919	Prefoldin subunit 3 OS=Rattus norvegicus GN=Vbp1 PE=1 SV=2 - [M0R919_RAT]	45.7	7	7	21	186	20.9157	5.73193	1.09102	6	7.48825	1.11258	8	7.94463	1.02036	7	21.0346	1.06092	5	5.32771	0.887932	8	5.97794	1.04007	7	8.57997	1.08044	6	16.8834	1.10709	8	8.32416	0.902593	7	3.70886	0.860429	6	3.96352	0.865018	8	6.72774	0.994736	7	11.546
G3V6Q6	Guanine nucleotide binding protein, alpha 11 OS=Rattus norvegicus GN=Gna11 PE=1 SV=1 - [G3V6Q6_RAT]	45.68	8	15	45	359	42.0175	6.29053	1.02174	5	3.13242	1.13553	5	16.927	0.960235	5	2.63935	0.972799	5	16.7214	1.0736	5	9.9792	1.06751	5	13.4205	0.990448	5	6.335	1.00538	5	6.29183	0.991896	5	3.40201	0.933221	5	7.93041	0.919144	5	20.5498	1.02195	5	16.5763
P62907	60S ribosomal protein L10a OS=Rattus norvegicus GN=Rpl10a PE=1 SV=2 - [RL10A_RAT]	45.62	10	10	48	217	24.8155	9.93506	1.04567	14	11.6822	0.979259	17	6.49315	1.2052	17	26.8712	1.11528	14	17.9007	0.926988	17	14.0618	0.959251	17	7.05255	0.971309	14	6.88616	1.00837	17	11.3079	0.90267	17	4.71991	0.906705	14	10.4619	1.04604	17	14.7932	0.998021	17	10.5047
Q7M077	Dephosphin long form (Fragments) OS=Rattus norvegicus PE=1 SV=1 - [Q7M077_RAT]	45.61	1	4	34	114	12.8015	8.71924	0.885617	1								1.04944	1								0.886207	1								1.21145	1
Q2PQA9	Kinesin-1 heavy chain OS=Rattus norvegicus GN=Kif5b PE=1 SV=1 - [KINH_RAT]	45.59	26	36	114	963	109.463	6.44287	0.991909	22	6.77296	0.99754	23	13.8177	1.09155	26	25.7083	1.10793	22	13.8788	1.03386	23	8.44446	0.990038	27	6.40069	0.971734	22	8.70325	0.951807	23	8.17819	0.982848	26	7.18251	0.998056	22	8.13323	0.97894	23	11.5289	1.0172	27	8.99725
Q6P6R2	Dihydrolipoyl dehydrogenase, mitochondrial OS=Rattus norvegicus GN=Dld PE=1 SV=1 - [DLDH_RAT]	45.58	17	17	144	509	54.0041	7.86963	0.997744	51	12.3272	1.09391	41	13.7839	1.13112	50	35.7751	1.02377	52	21.5867	1.08062	42	8.01743	0.969469	50	17.3449	1.00741	51	11.9201	0.92528	42	15.659	0.992739	50	12.843	0.932701	51	10.5017	0.948819	42	15.3454	0.971314	50	9.25534
B0BN63	LOC681996 protein OS=Rattus norvegicus GN=Ahsa1 PE=1 SV=1 - [B0BN63_RAT]	45.56	14	14	72	338	38.0802	5.52881	0.972884	19	9.19392	0.980566	25	11.7614	0.791089	28	25.3046	0.999673	19	14.6236	0.99975	25	7.85093	1.01514	28	12.917	1.06664	19	12.9414	0.988781	25	7.00554	1.00914	28	9.09724	1.00846	19	8.14741	0.975449	25	14.3176	1.03509	28	7.01891
P34926	Microtubule-associated protein 1A OS=Rattus norvegicus GN=Map1a PE=1 SV=1 - [MAP1A_RAT]	45.53	1	102	426	2774	299.348	4.94482	0.757741	3	59.1292	1.04012	2	3.79298	1.99327	2	2.7225	1.38786	3	2.91916	0.872938	2	8.78984	1.20223	2	15.3828	1.13836	3	8.27423	1.0516	2	45.415	0.860264	2	8.4496	1.01168	3	11.6006	0.92731	2	57.5474	0.260296	2	121.592
Q499N5	Acyl-CoA synthetase family member 2, mitochondrial OS=Rattus norvegicus GN=Acsf2 PE=2 SV=1 - [ACSF2_RAT]	45.53	21	21	86	615	67.8429	8.11865	0.969712	31	12.2322	0.993682	28	5.84136	1.03947	27	22.4721	1.0391	31	9.77947	0.980654	28	8.64518	0.979181	27	13.2715	0.983663	31	10.2358	1.01787	28	8.38075	1.06595	27	6.17148	1.00569	31	6.13726	0.986586	28	10.3439	0.929843	27	10.1827
Q6PST4	Atlastin-1 OS=Rattus norvegicus GN=Atl1 PE=1 SV=1 - [ATLA1_RAT]	45.52	20	22	68	558	63.3353	6.1001	0.996348	24	9.49239	1.03101	18	8.19381	1.03151	21	18.5684	0.980299	24	20.3466	0.97831	18	7.82312	0.979415	21	4.89679	1.02196	24	12.3191	1.00967	18	8.18179	0.978185	21	6.39381	0.974876	24	9.58791	1.0091	18	10.1324	1.0105	21	7.46762
G3V7U2	Microtubule-associated protein 1 A, isoform CRA_c OS=Rattus norvegicus GN=Map1a PE=1 SV=1 - [G3V7U2_RAT]	45.5	1	102	426	2776	299.486	4.94482	1.16071	3	6.1866	0.836521	2	26.6101	1.41542	2	4.56259	1.02899	3	15.3396	0.900133	2	26.7363	0.647037	2	8.96635	0.912908	3	6.94996	0.909156	2	1.48079	0.854759	2	12.185	1.14233	3	13.8897	1.30258	2	35.492	1.19511	2	0.455067
Q924N5	Long-chain-fatty-acid--CoA ligase ACSBG1 OS=Rattus norvegicus GN=Acsbg1 PE=1 SV=1 - [ACBG1_RAT]	45.49	26	26	128	721	80.4675	5.92236	0.998647	43	8.55592	1.02052	43	8.30919	0.969252	42	34.4454	0.91318	43	26.0748	0.988682	43	7.25199	1.0024	42	10.4361	0.977359	43	8.8439	0.984229	43	7.70289	1.03825	41	8.24477	1.07416	43	10.3666	1.00043	43	12.4706	1.02839	41	8.70473
Q3MHS7	GDP-mannose 4, 6-dehydratase OS=Rattus norvegicus GN=Gmds PE=2 SV=1 - [Q3MHS7_RAT]	45.43	15	15	28	372	42.0683	7.28369	0.983081	9	4.10614	1.0531	7	13.8686	1.02944	8	18.0788	1.00524	9	5.50599	1.01225	7	4.3692	0.987828	8	8.47082	0.974253	9	3.27941	0.941501	7	8.02206	1.01862	8	7.16166	1.0597	9	5.61444	0.995559	7	4.588	1.00947	8	3.391
D4AB01	Histidine triad nucleotide binding protein 2 (Predicted), isoform CRA_a OS=Rattus norvegicus GN=Hint2 PE=1 SV=1 - [D4AB01_RAT]	45.4	6	6	31	163	17.3693	9.42236	1.00985	12	5.74598	1.04071	9	10.8279	1.19572	10	20.4785	1.2338	12	10.1526	1.06075	9	3.87121	1.01676	10	7.33844	0.930856	12	2.98868	0.95357	9	11.6874	0.924772	10	7.09751	0.900663	12	4.49256	0.969791	9	7.27584	0.966531	10	7.84269
O55096	Dipeptidyl peptidase 3 OS=Rattus norvegicus GN=Dpp3 PE=1 SV=2 - [DPP3_RAT]	45.39	24	24	79	738	82.9869	5.22412	1.01461	25	14.7116	1.05316	30	6.61615	1.04517	24	30.3792	1.02235	25	12.7806	0.9905	30	5.68906	0.953811	24	8.79389	0.966887	25	6.58992	0.950742	30	5.99638	0.997586	24	10.7533	1.01487	25	6.7461	1.03257	30	7.93921	1.0571	24	7.83914
D4A3V2	NADH dehydrogenase [ubiquinone] 1 alpha subcomplex subunit 6 OS=Rattus norvegicus GN=Ndufa6 PE=1 SV=1 - [D4A3V2_RAT]	45.38	5	5	33	130	15.2141	10.1548	1.06486	10	7.76267	0.968101	12	6.77161	1.18964	11	28.489	1.12339	10	9.44242	0.983695	12	14.1266	0.980892	11	13.2323	0.954457	10	6.45385	1.06657	12	7.56469	0.893684	11	10.7677	0.864528	10	8.10442	0.9933	12	18.1292	0.984379	11	10.5713
D3ZDT1	Protein Epb41l2 OS=Rattus norvegicus GN=Epb41l2 PE=1 SV=3 - [D3ZDT1_RAT]	45.36	4	35	135	926	102.532	5.35107	0.936573	2	1.61438	1.1231	2	9.53698				0.979833	2	11.9087	0.925867	2	19.5048				1.02573	2	11.5842	1.02702	2	11.6662				1.04913	2	3.58691	0.899519	2	21.3456
Q76EQ0	Serine racemase OS=Rattus norvegicus GN=Srr PE=1 SV=1 - [SRR_RAT]	45.35	10	10	29	333	35.6707	6.02393	1.06954	9	8.17284	0.958552	13	12.8626	0.955423	7	5.20792	1.0367	9	6.65984	1.01922	13	9.91538	0.97309	7	6.37201	0.947496	9	6.09938	0.843869	13	7.97902	0.949658	7	3.08288	1.00461	9	4.80101	1.05224	13	10.8544	1.03027	7	2.5102
D4A6C5	Protein Arhgap1 OS=Rattus norvegicus GN=Arhgap1 PE=1 SV=1 - [D4A6C5_RAT]	45.33	14	15	51	439	50.5912	6.53662	1.05153	17	6.26474	1.06961	16	11.9279	1.13688	12	16.1091	1.04533	17	27.4154	0.94672	16	10.446	0.978827	12	13.5916	0.995583	17	14.9776	1.0016	16	7.76308	0.938105	12	11.1901	0.933312	17	11.4067	0.949333	16	14.807	1.00832	12	15.4341
P35284	Ras-related protein Rab-12 OS=Rattus norvegicus GN=Rab12 PE=1 SV=2 - [RAB12_RAT]	45.27	9	10	36	243	27.2541	8.41162	0.983218	10	4.2576	1.00689	8	14.4305	1.03388	8	11.7844	0.950731	10	15.7517	1.04231	8	3.49141	0.997275	8	2.33648	1.02723	10	6.62103	0.9905	8	8.80223	0.953232	8	2.30982	0.992355	10	5.34754	1.00922	8	13.281	1.01908	8	4.69756
P62138	Serine/threonine-protein phosphatase PP1-alpha catalytic subunit OS=Rattus norvegicus GN=Ppp1ca PE=1 SV=1 - [PP1A_RAT]	45.15	2	13	65	330	37.4878	6.32861	1.02955	3	0.448904	1.03506	3	22.2294	1.01727	2	14.1171	1.07716	3	9.58397	1.11292	3	0.876836	0.944135	2	6.68329	0.982298	3	3.99856	0.964659	3	3.35453	1.0889	2	7.93093	0.92444	3	1.39324	0.867354	3	7.10887	0.966334	2	7.64402
Q5U302	Catenin (Cadherin associated protein), alpha 1 OS=Rattus norvegicus GN=Ctnna1 PE=1 SV=1 - [Q5U302_RAT]	45.15	23	33	89	908	100.174	6.22705	0.974973	22	16.3159	1.01901	24	9.14108	1.03945	19	25.7264	0.960817	22	13.6571	0.995668	24	6.58156	0.964562	19	10.8768	1.00896	22	7.38255	1.02873	24	9.06506	1.02913	19	6.18523	1.04118	22	8.51184	0.94336	24	5.74818	1.0025	19	5.76096
P32851	Syntaxin-1A OS=Rattus norvegicus GN=Stx1a PE=1 SV=1 - [STX1A_RAT]	45.14	14	16	76	288	33.0467	5.23682	0.908242	26	14.6205	1.05057	23	8.84226	1.09392	19	15.1304	1.15721	26	24.1164	0.977893	23	8.13355	0.985506	19	7.75888	1.01306	26	9.83751	0.94323	23	10.6835	0.969024	19	8.38156	0.999278	26	14.866	1.02834	23	13.4984	0.980843	19	9.48832
P29418	ATP synthase subunit epsilon, mitochondrial OS=Rattus norvegicus GN=Atp5e PE=1 SV=2 - [ATP5E_RAT]	45.1	3	3	7	51	5.76311	10.0083	0.687687	4	7.74831	1.00774	2	14.6657	0.82037	1		1.68872	4	67.2907	1.09892	2	3.53244	1.03804	1		0.789208	4	37.4219	0.983225	2	18.6097	1.02951	1		0.78862	4	33.7994	0.900158	2	0.695335	1.05826	1
P04182	Ornithine aminotransferase, mitochondrial OS=Rattus norvegicus GN=Oat PE=1 SV=1 - [OAT_RAT]	45.1	17	17	77	439	48.302	6.99072	1.01156	26	7.65584	1.01526	25	8.56134	0.999591	26	23.7274	1.03045	26	15.2019	1.00487	25	10.6392	0.966645	26	5.48425	0.960071	26	5.64224	0.93378	25	8.64978	1.0061	26	8.51822	0.985487	26	9.11118	1.03111	25	12.0962	0.981711	26	9.8084
Q3MIE9	Protein Sms OS=Rattus norvegicus GN=Sms PE=1 SV=1 - [Q3MIE9_RAT]	45.08	11	11	23	366	41.2838	5.05908	1.02079	11	7.82811	1.06746	10	6.68338	1.10472	2	11.6108	1.02359	11	9.14905	1.03437	10	4.56353	0.93551	2	6.40318	1.02872	11	10.336	0.940854	10	4.8378	1.01755	2	6.017	0.995966	11	7.02303	0.948532	10	5.48473	0.981759	2	8.43665
D4A7L4	NADH dehydrogenase (Ubiquinone) 1 beta subcomplex, 11 (Predicted) OS=Rattus norvegicus GN=Ndufb11 PE=1 SV=1 - [D4A7L4_RAT]	45.03	5	5	25	151	17.6229	5.23682	1.03569	9	10.6212	0.996794	8	6.12179	1.17954	8	32.6038	1.06041	9	8.61085	0.92006	8	9.76706	1.03133	8	11.1026	0.959455	9	2.81367	1.00276	8	13.7936	0.966011	8	10.8394	0.985801	9	4.57722	1.09208	8	4.90083	1.01792	8	6.09485
P21708	Mitogen-activated protein kinase 3 OS=Rattus norvegicus GN=Mapk3 PE=1 SV=5 - [MK03_RAT]	45	8	14	75	380	43.0531	6.60986	1.06533	9	10.3395	0.925457	7	7.54406	1.18007	7	6.0644	0.932456	9	12.4201	0.910207	7	9.98598	0.922248	7	17.8714	0.970283	9	4.98321	1.09084	7	4.84175	0.98471	7	6.77666	1.02132	9	6.03865	1.09809	7	12.0247	1.00881	7	10.6932
Q62703	Reticulocalbin-2 OS=Rattus norvegicus GN=Rcn2 PE=1 SV=2 - [RCN2_RAT]	45	14	15	50	320	37.4099	4.41162	0.895277	17	13.359	1.0005	14	7.76541	1.21759	18	21.808	1.19281	17	27.668	0.94508	14	12.1705	0.985742	18	9.69746	1.02482	17	6.22503	1.04078	14	8.06658	0.876126	18	10.0236	0.968531	17	17.0488	1.0386	14	12.9162	1.00555	18	7.41155
Q6AY30	Saccharopine dehydrogenase-like oxidoreductase OS=Rattus norvegicus GN=Sccpdh PE=1 SV=1 - [SCPDL_RAT]	44.99	13	13	52	429	47.0581	8.83643	1.0554	20	8.96669	1.00623	15	8.61111	1.05669	17	22.2168	1.05868	20	14.3118	1.02356	15	7.88768	0.973926	17	6.96535	0.93604	20	8.64565	0.917091	15	14.0299	1.02372	17	7.13471	1.00312	20	6.71904	0.992998	15	9.2369	1.03175	17	5.88908
P13668	Stathmin OS=Rattus norvegicus GN=Stmn1 PE=1 SV=2 - [STMN1_RAT]	44.97	5	8	37	149	17.2779	5.97314	0.954424	9	23.7426	1.07492	6	4.18726	1.08998	8	4.33753	1.13801	9	6.0689	0.876498	6	6.94007	1.02574	8	3.99919	0.971065	9	5.99698	0.977953	6	8.95044	0.9165	8	9.18905	0.979828	9	1.82033	1.1354	6	8.54835	0.990749	8	3.25435
Q6AXU6	Hematological and neurological expressed 1 protein OS=Rattus norvegicus GN=Hn1 PE=1 SV=3 - [HN1_RAT]	44.97	4	4	9	149	15.5656	5.12256	0.794255	1		1.02065	4	4.59691	0.935638	4	6.06179	1.03489	1		0.896203	4	7.59287	1.15458	4	3.89358	1.09462	1		1.04948	4	8.92611	0.903935	4	1.78644	1.06769	1		1.08453	4	9.82182	0.84347	4	4.07465
Q5M9I5	Cytochrome b-c1 complex subunit 6, mitochondrial OS=Rattus norvegicus GN=Uqcrh PE=3 SV=1 - [QCR6_RAT]	44.94	3	3	16	89	10.417	4.97021	0.893066	5	14.1533	1.01642	6	9.12942	1.20847	5	22.1829	1.19412	5	14.3599	0.942184	6	14.7177	1.13214	5	7.46016	0.949885	5	8.77093	0.877203	6	9.18024	0.849633	5	1.34449	1.0244	5	3.91212	1.15957	6	6.31403	0.883359	5	3.18216
P09034	Argininosuccinate synthase OS=Rattus norvegicus GN=Ass1 PE=1 SV=1 - [ASSY_RAT]	44.9	15	15	39	412	46.4669	7.78174	1.028	15	11.5219	0.982579	13	11.9896	0.87448	11	44.5066	1.01126	15	22.0362	1.01252	13	9.36121	1.05167	11	16.7275	1.00946	15	19.2964	0.938151	13	10.3594	1.01465	11	12.4965	0.98728	15	11.337	1.0258	13	13.4414	0.941065	11	5.98041
Q99MC0	Protein phosphatase 1 regulatory subunit 14A OS=Rattus norvegicus GN=Ppp1r14a PE=1 SV=1 - [PP14A_RAT]	44.9	5	5	11	147	16.6867	8.01611	0.939334	2	0.0310826	1.0808	4	5.76287	1.04261	3	10.6139	1.18948	2	16.104	0.940308	4	0.367277	0.956812	3	0.241185	1.00296	2	8.1858	1.01595	4	3.88284	0.957329	3	5.36035	0.920278	2	4.74031	0.989481	4	10.3713	1.05682	3	5.84772
Q6P7A7	Dolichyl-diphosphooligosaccharide--protein glycosyltransferase subunit 1 OS=Rattus norvegicus GN=Rpn1 PE=1 SV=1 - [Q6P7A7_RAT]	44.88	22	22	70	606	68.3586	6.50732	1.02608	24	9.79717	1.01453	19	9.05671	1.0509	27	19.4583	1.07483	24	13.0041	0.968313	19	5.96322	0.938465	27	12.3953	0.947626	24	8.91477	0.985148	19	10.2695	0.985477	27	5.85602	0.960797	24	8.09425	1.03059	19	10.4839	1.0016	27	8.72277
G3V8U9	Proteasome subunit beta type OS=Rattus norvegicus GN=Psmb4 PE=1 SV=2 - [G3V8U9_RAT]	44.83	7	7	37	232	25.7438	6.34131	1.05676	11	8.24726	1.00094	13	7.48061	0.99517	13	20.7226	1.13573	11	8.15805	0.914867	13	7.69005	0.981221	13	10.2865	0.986423	11	9.75894	1.07179	13	7.40262	0.974587	13	6.32058	0.90978	11	6.00611	1.01628	13	2.82056	1.04371	13	6.64514
Q9EQS0	Transaldolase OS=Rattus norvegicus GN=Taldo1 PE=1 SV=2 - [TALDO_RAT]	44.81	18	18	53	337	37.4365	7.03467	0.98767	18	6.99937	0.992187	20	9.70267	0.872966	15	23.9548	0.967995	18	16.7334	0.999677	20	8.46899	1.00665	15	9.02787	1.0531	18	12.8778	1.05254	20	8.33604	1.02829	15	8.13041	0.953647	18	4.32847	0.969938	20	9.77833	1.00236	15	7.10492
Q66HR2	Microtubule-associated protein RP/EB family member 1 OS=Rattus norvegicus GN=Mapre1 PE=1 SV=3 - [MARE1_RAT]	44.78	8	11	37	268	29.9852	5.22412	0.944934	12	20.4235	1.11691	9	6.71857	0.921404	7	14.8945	1.0191	12	14.7051	0.98972	9	6.69379	1.02776	7	8.42864	1.02287	12	7.18779	0.994279	9	9.28142	0.93717	7	4.39859	0.907838	12	8.06422	0.899085	9	8.48359	1.07344	7	6.74719
P11730	Calcium/calmodulin-dependent protein kinase type II subunit gamma OS=Rattus norvegicus GN=Camk2g PE=1 SV=1 - [KCC2G_RAT]	44.78	4	19	117	527	59.0011	7.7085	0.869337	6	9.76675	0.974516	6	3.73	0.745793	5	24.8314	1.03486	6	9.55618	1.04585	6	7.73937	0.990315	5	4.35014	1.02577	6	12.1017	0.979976	6	8.17868	1.11702	5	0.838752	1.10067	6	5.44369	0.92467	6	5.70108	1.05038	5	3.79521
A0A0A0MY09	Endoplasmin OS=Rattus norvegicus GN=Hsp90b1 PE=1 SV=1 - [A0A0A0MY09_RAT]	44.78	33	35	121	804	92.8424	4.80518	0.995645	43	13.6972	0.965028	35	10.6631	0.984941	35	34.1695	1.01254	43	14.5197	0.961937	35	7.15772	0.942931	35	8.57488	0.984425	43	7.61155	1.03054	35	5.78838	0.968833	35	13.7931	1.01137	43	5.48178	1.03929	35	14.8994	1.03421	35	9.88241
A0A0G2K876	Phosphodiesterase OS=Rattus norvegicus GN=Pde2a PE=1 SV=1 - [A0A0G2K876_RAT]	44.76	31	31	82	916	103.21	5.45264	1.04184	29	7.32748	1.02279	27	7.36831	0.93312	26	29.6444	1.08127	29	18.0602	0.985313	27	6.78922	0.976117	26	8.86121	0.962125	29	13.3998	0.95286	27	5.90558	1.03543	26	10.8323	1.03298	29	4.27391	1.07282	27	10.6479	1.05004	26	2.78689
Q63357	Unconventional myosin-Id OS=Rattus norvegicus GN=Myo1d PE=1 SV=3 - [MYO1D_RAT]	44.73	42	42	145	1006	116.021	9.40771	0.974371	47	9.64641	0.990676	52	7.4752	0.921293	46	32.2343	0.887088	47	20.8094	1.10773	52	7.6711	1.03435	46	8.61123	1.04886	47	10.1186	0.931972	52	10.4845	1.08708	46	7.61738	1.03081	47	7.18403	0.966295	52	11.9013	0.9574	46	7.11847
P54313	Guanine nucleotide-binding protein G(I)/G(S)/G(T) subunit beta-2 OS=Rattus norvegicus GN=Gnb2 PE=1 SV=4 - [GBB2_RAT]	44.71	5	11	181	340	37.3071	5.99854	0.992356	20	10.7316	1.04877	19	7.26335	0.978437	17	18.7139	0.961775	20	17.1801	1.01258	19	13.7872	0.98418	17	13.7662	1.01945	20	8.35352	0.967334	19	11.7353	1.02098	17	12.0396	0.998748	20	10.1595	0.96184	19	13.4739	1.01371	17	8.52769
O35353	Guanine nucleotide-binding protein subunit beta-4 OS=Rattus norvegicus GN=Gnb4 PE=2 SV=4 - [GBB4_RAT]	44.71	6	10	71	340	37.339	6.16357	1.00321	5	2.59329	1.06299	7	1.10802	0.855688	5	7.39278	1.02554	5	12.1716	1.05316	7	8.85924	1.04205	5	5.84965	1.01965	5	6.88353	0.956847	7	5.15473	1.01571	5	4.17341	0.944293	5	12.3701	0.960687	7	11.493	1.06048	5	1.59234
F1LNF1	Heterogeneous nuclear ribonucleoproteins A2/B1 OS=Rattus norvegicus GN=Hnrnpa2b1 PE=1 SV=1 - [F1LNF1_RAT]	44.6	13	17	110	352	37.2747	9.0708	0.987341	30	13.9831	0.983883	30	9.4099	1.07138	27	29.8558	1.19446	30	15.681	0.965551	30	11.1994	0.985755	27	11.8799	0.970754	30	6.74504	1.07071	30	7.43225	0.886656	27	8.66257	0.901373	30	7.50748	1.0098	30	15.5396	0.986898	27	13.839
D3ZQD3	2-oxoglutarate dehydrogenase, mitochondrial OS=Rattus norvegicus GN=Ogdhl PE=1 SV=2 - [D3ZQD3_RAT]	44.55	30	36	156	1010	114.564	6.93213	0.92644	44	11.4639	1.00682	43	5.9427	1.12416	43	18.4413	1.17073	44	15.6728	1.05556	43	7.06836	0.913312	43	10.1407	1.00992	44	7.20531	0.965689	43	5.06747	1.11552	43	9.1908	0.982542	44	7.48819	0.95792	43	10.4473	0.899958	43	4.61358
Q5XIG4	OCIA domain-containing protein 1 OS=Rattus norvegicus GN=Ociad1 PE=1 SV=1 - [OCAD1_RAT]	44.53	8	8	30	247	27.6418	7.41553	0.961096	11	5.1587	1.03236	12	3.44463	0.906164	7	12.2331	1.08104	11	11.7763	1.00051	12	4.34244	1.042	7	2.45177	1.01534	11	10.3001	0.989504	12	5.04987	0.98331	7	1.57303	0.900367	11	3.86128	0.998373	12	6.47171	1.04789	7	4.55935
Q64548	Reticulon-1 OS=Rattus norvegicus GN=Rtn1 PE=1 SV=1 - [RTN1_RAT]	44.53	12	23	122	777	82.9506	4.61475	0.901246	22	9.57104	0.994961	18	4.62733	0.928814	24	17.6923	0.956692	22	18.1734	1.03261	18	4.52652	1.0636	24	7.23175	1.07421	22	6.41798	1.01702	18	7.46343	0.967978	24	8.38361	1.07141	22	9.57922	0.920581	18	10.5819	1.00558	24	6.79769
D3ZA84	Protein Tln2 OS=Rattus norvegicus GN=Tln2 PE=1 SV=3 - [D3ZA84_RAT]	44.49	71	86	251	2542	271.514	5.5542	0.947809	65	10.3377	1.02307	68	7.09737	0.883344	75	23.3634	0.957513	65	12.8889	1.02782	68	10.3025	1.00665	75	12.1571	1.0215	65	11.9462	0.9674	68	7.39527	1.06494	75	9.15102	1.07109	65	6.6047	0.989186	68	14.6641	0.993135	75	6.55262
P62074	Mitochondrial import inner membrane translocase subunit Tim10 OS=Rattus norvegicus GN=Timm10 PE=3 SV=1 - [TIM10_RAT]	44.44	3	3	11	90	10.3259	6.29053	0.997508	4	5.35527	0.975822	5	10.4483	0.916973	2	36.0453	1.10023	4	14.5209	0.909893	5	5.92059	1.11243	2	9.2063	0.958151	4	9.86949	1.12195	5	0.817576	0.960038	2	4.3218	1.00984	4	6.81503	1.02088	5	7.0329	0.969214	2	7.30845
P68101	Eukaryotic translation initiation factor 2 subunit 1 OS=Rattus norvegicus GN=Eif2s1 PE=1 SV=2 - [IF2A_RAT]	44.44	13	13	38	315	36.0854	5.08447	1.03212	12	7.39033	1.01003	15	10.6705	0.991572	11	22.5304	0.969996	12	12.3798	0.98788	15	12.0512	1.04062	11	10.8647	1.01867	12	7.55939	1.01914	15	9.36342	0.986733	11	6.95995	1.00516	12	6.61265	1.06658	15	11.9602	1.02883	11	4.20814
Q5U300	Ubiquitin-like modifier-activating enzyme 1 OS=Rattus norvegicus GN=Uba1 PE=1 SV=1 - [UBA1_RAT]	44.42	36	36	192	1058	117.713	5.56689	1.00298	70	9.61097	1.03279	61	13.439	0.883344	61	26.9323	0.946751	70	13.5399	1.04884	61	6.81904	1.0124	61	8.50546	1.00733	70	8.90551	0.927333	61	11.1949	1.04592	61	8.99416	1.03707	70	7.74126	0.99818	61	11.5992	1.01258	61	6.51144
F1LZJ4	Hydroxypyruvate isomerase OS=Rattus norvegicus GN=Hyi PE=1 SV=2 - [F1LZJ4_RAT]	44.4	8	8	26	277	30.5705	5.64307	1.13119	10	4.85774	0.974255	8	3.83931	1.141	8	7.62037	0.928194	10	12.5761	0.905126	8	3.64784	0.956579	8	4.91117	0.964402	10	4.79685	1.05822	8	3.83526	0.96476	8	4.90265	0.955527	10	6.9279	1.07026	8	11.2311	0.948643	8	6.192
Q62744	Alpha actinin OS=Rattus norvegicus PE=2 SV=1 - [Q62744_RAT]	44.39	1	32	97	892	102.5	5.42725							0.989036	1								0.968086	1								1.00076	1								1.04277	1
O35180	Endophilin-A3 OS=Rattus norvegicus GN=Sh3gl3 PE=1 SV=2 - [SH3G3_RAT]	44.38	12	12	34	347	39.1419	5.08447	0.99866	11	19.2934	0.952034	12	3.51858	1.11534	11	16.4753	1.02106	11	14.9494	0.950271	12	7.71983	1.01417	11	13.625	1.02798	11	5.47265	1.02592	12	7.85552	0.948423	11	10.2686	0.918835	11	7.53473	1.034	12	3.6697	0.97165	11	8.98347
A0A0G2K743	Protein RGD1562415 OS=Rattus norvegicus GN=RGD1562415 PE=4 SV=1 - [A0A0G2K743_RAT]	44.35	4	4	20	115	12.8337	9.86182	1.00131	5	7.20769	0.923893	8	7.56034	1.3202	7	18.5772	1.15026	5	16.337	1.00438	8	11.9658	0.932196	7	1.69988	0.973396	5	9.74198	1.02832	8	7.60365	0.976296	7	8.30357	0.914006	5	9.4614	0.966436	8	28.905	0.915307	7	9.41918
P62142	Serine/threonine-protein phosphatase PP1-beta catalytic subunit OS=Rattus norvegicus GN=Ppp1cb PE=1 SV=3 - [PP1B_RAT]	44.34	3	12	51	327	37.1626	6.18896	0.945929	1		1.16807	3	5.81428	0.802099	3	35.5723	1.24554	1		1.00033	3	4.38151	0.945926	3	5.23323	0.930462	1		0.819084	3	2.09046	1.07458	3	2.84674	0.963862	1		0.984457	3	3.11235	1.06267	3	1.96149
F1LPC7	Hepatoma-derived growth factor OS=Rattus norvegicus GN=Hdgf PE=1 SV=2 - [F1LPC7_RAT]	44.3	9	10	25	237	26.4236	4.83057	1.00483	8	6.37981	1.00644	9	7.09304	1.07406	6	4.87379	1.15193	8	17.8066	0.908362	9	9.25801	1.01317	6	4.54183	0.992179	8	5.8222	1.02966	9	4.58091	0.946406	6	3.49532	0.884292	8	6.7785	1.06346	9	7.47032	0.98558	6	5.40245
F8WFS9	Beta-adducin OS=Rattus norvegicus GN=Add2 PE=1 SV=1 - [F8WFS9_RAT]	44.28	21	23	85	725	80.5262	5.97314	0.970048	24	8.8997	0.980626	25	8.75654	1.02131	32	26.1958	1.07154	24	14.3082	1.03889	25	6.07759	1.02043	32	6.69032	1.00423	24	6.35811	1.02275	25	6.20848	0.974069	32	8.48534	0.985254	24	8.80182	0.969741	25	10.1894	0.989886	32	7.35831
Q6RUV5	Ras-related C3 botulinum toxin substrate 1 OS=Rattus norvegicus GN=Rac1 PE=1 SV=1 - [RAC1_RAT]	44.27	5	9	77	192	21.4362	8.49951	0.977521	18	33.4557	0.978432	13	24.2947	1.07806	10	14.6564	1.06952	18	35.0347	1.05083	13	20.7545	0.933386	10	13.5382	0.943042	18	10.0368	1.0056	13	6.58415	1.03223	10	4.99879	0.933664	18	15.5661	0.979502	13	11.5633	0.946253	10	12.7761
Q5XI39	Crystallin, zeta (Quinone reductase)-like 1 OS=Rattus norvegicus GN=Cryzl1 PE=1 SV=1 - [Q5XI39_RAT]	44.25	10	10	21	348	38.7591	5.90967	1.0428	9	5.40416	1.0028	5	7.37738	0.899966	7	27.0151	0.918759	9	19.2121	0.953218	5	5.15725	1.04761	7	4.39283	1.04271	9	17.1436	0.991064	5	8.3823	1.06365	7	8.61594	1.00622	9	8.71016	1.06019	5	4.90721	1.04765	7	8.56275
P97576	GrpE protein homolog 1, mitochondrial OS=Rattus norvegicus GN=Grpel1 PE=1 SV=2 - [GRPE1_RAT]	44.24	9	9	21	217	24.2819	8.38232	0.967968	6	3.92223	0.992864	9	4.18622	1.28282	6	7.80918	1.25999	6	4.19617	0.965767	9	4.08922	0.950693	6	8.54005	0.938016	6	6.65948	1.04098	9	5.68272	0.933773	6	5.65341	0.942782	6	4.57948	0.962146	9	3.8101	0.915516	6	3.63391
P09606	Glutamine synthetase OS=Rattus norvegicus GN=Glul PE=1 SV=3 - [GLNA_RAT]	44.24	16	16	116	373	42.2403	7.07861	0.997978	39	13.2181	0.993645	38	11.2628	1.00719	39	30.4338	1.00207	39	15.2254	1.02487	38	7.91325	0.944473	39	9.79415	0.967474	39	10.0731	0.9582	38	10.1996	1.01	39	8.14703	1.03517	39	10.5706	1.02755	38	9.93032	1.02584	39	11.9188
P19627	Guanine nucleotide-binding protein G(z) subunit alpha OS=Rattus norvegicus GN=Gnaz PE=2 SV=3 - [GNAZ_RAT]	44.23	13	13	50	355	40.8538	7.60596	1.02571	15	12.5752	1.01539	18	8.5281	1.01331	17	29.9382	0.961755	15	26.6915	1.00845	18	6.67793	0.95974	17	11.5656	0.972001	15	9.68092	0.96399	18	7.33607	1.05363	17	12.1007	1.06231	15	9.53644	0.986359	18	3.43461	1.00235	17	8.45798
D3ZW08	Adenylosuccinate lyase OS=Rattus norvegicus GN=Adsl PE=1 SV=1 - [D3ZW08_RAT]	44.21	14	14	50	484	54.8169	7.10791	1.03973	16	14.1821	0.997016	14	16.2373	1.0365	20	25.246	0.929485	16	18.5808	1.00529	14	11.3928	0.948823	20	12.8376	0.925232	16	15.6098	0.968205	14	12.4237	1.04628	20	6.92805	1.0396	16	9.69222	1.01997	14	11.6844	0.986185	20	8.61074
P13832	Myosin regulatory light chain RLC-A OS=Rattus norvegicus GN=Rlc-a PE=2 SV=2 - [MRLCA_RAT]	44.19	1	6	26	172	19.8825	4.80518	0.929414	2	1.69678	0.885528	2	4.84263	1.15024	1		1.17848	2	5.45761	0.876778	2	0.895562	1.14048	1		1.00891	2	7.52546	1.13321	2	7.24756	0.901048	1		0.935483	2	2.7608	1.10401	2	12.3556	0.868125	1
A0A096MK30	Moesin OS=Rattus norvegicus GN=Msn PE=1 SV=1 - [A0A096MK30_RAT]	44.19	18	29	82	577	67.7849	6.46826	1.02047	15	4.60445	0.945064	19	12.1766	1.159	17	21.7117	1.17026	15	14.3267	0.949585	19	5.64083	0.966693	17	11.1602	0.986533	15	5.69597	1.08319	19	5.10338	0.951194	17	6.20838	0.911254	15	7.19336	1.03214	19	10.4506	0.959638	17	8.3758
F1M269	Uncharacterized protein OS=Rattus norvegicus PE=1 SV=3 - [F1M269_RAT]	44.19	2	8	45	258	27.3317	6.41748	0.846955	4	6.68204	1.10376	7	6.04283	1.21567	10	20.0293	1.46574	4	7.40789	1.01517	7	5.20919	0.960925	10	7.2253	0.900406	4	1.96911	0.91545	7	5.76124	0.955016	10	7.4173	0.963992	4	3.84281	1.02606	7	13.1952	0.918361	10	7.15888
R9PXU4	Thioredoxin reductase 1, cytoplasmic OS=Rattus norvegicus GN=Txnrd1 PE=3 SV=2 - [R9PXU4_RAT]	44.18	17	18	50	498	54.4717	6.46826	1.06334	14	8.80659	0.981238	16	17.2	1.02948	14	20.1747	0.994005	14	4.28723	1.07272	16	7.69979	0.949186	14	9.51111	0.956115	14	8.0634	0.983754	16	13.3047	1.08017	14	4.52773	0.999694	14	6.06947	0.99746	16	12.0523	0.986684	14	4.87923
Q3S4A5	ADP-ribosylation factor GTPase activating protein 1 brain isoform OS=Rattus norvegicus GN=Arfgap1 PE=1 SV=1 - [Q3S4A5_RAT]	44.17	14	14	29	403	44.335	5.5542	0.950254	12	12.0347	0.956256	9	7.53298	1.19412	8	22.0192	1.0992	12	17.8107	1.00531	9	11.7678	0.96691	8	6.53243	1.02446	12	10.9723	0.947232	9	9.24761	0.91967	8	11.0776	1.02122	12	9.55356	1.06357	9	12.8662	0.958491	8	6.27779
P97536	Cullin-associated NEDD8-dissociated protein 1 OS=Rattus norvegicus GN=Cand1 PE=1 SV=1 - [CAND1_RAT]	44.15	43	44	175	1230	136.275	5.78271	0.991056	49	13.2905	0.993994	62	9.29355	0.897886	62	27.4918	0.895734	49	14.205	1.05211	62	7.70176	0.982273	62	8.17428	1.00989	49	7.60978	0.983766	62	9.79687	1.08713	62	10.0309	1.06517	49	7.12211	0.972189	62	11.9802	1.00085	62	7.52357
P51146	Ras-related protein Rab-4B OS=Rattus norvegicus GN=Rab4b PE=2 SV=1 - [RAB4B_RAT]	44.13	7	8	25	213	23.614	6.06201	1.04222	6	4.7976	1.04854	6	10.9042	0.789772	3	12.8153	1.04783	6	8.17864	0.994713	6	5.0875	1.04439	3	1.81185	0.969756	6	2.129	0.969332	6	4.55297	0.963144	3	0.413426	0.961539	6	9.71535	0.962162	6	7.01925	1.0719	3	0.718652
Q4G022	Arsenical pump-driving ATPase (Fragment) OS=Rattus norvegicus GN=Asna1 PE=2 SV=1 - [Q4G022_RAT]	44.07	10	10	39	329	36.9227	5.13525	0.999669	14	14.4885	0.991818	15	8.40313	1.05857	10	34.1776	1.03785	14	15.2833	0.965235	15	11.5157	1.02995	10	20.6791	0.990477	14	13.5186	0.95757	15	10.4468	0.967149	10	9.52381	0.943637	14	8.80675	1.05171	15	9.52432	0.889945	10	13.4115
D3ZUT8	Protein NDRG4 OS=Rattus norvegicus GN=Ndrg4 PE=1 SV=1 - [D3ZUT8_RAT]	44.06	2	11	40	404	44.2803	6.22705	1.01323	2	20.8081	1.08741	3	10.0613	0.802301	2	16.6145	0.592851	2	5.34129	1.21159	3	6.23341	0.95108	2	9.97888	1.21524	2	13.0348	0.822752	3	7.93554	1.19234	2	0.103676	1.03258	2	3.36285	0.768705	3	6.67277	1.00665	2	0.634784
B2RZ72	Actin-related protein 2/3 complex subunit 4 OS=Rattus norvegicus GN=Arpc4 PE=1 SV=1 - [B2RZ72_RAT]	44.05	6	6	24	168	19.6543	8.42627	1.1027	10	7.11324	0.984253	6	15.0778	1.11904	8	15.4471	0.92475	10	15.503	0.919057	6	6.08936	0.911162	8	5.65241	0.947579	10	3.92683	1.03637	6	10.1536	0.996331	8	3.95206	1.00467	10	2.47276	1.07797	6	7.21476	1.03094	8	2.1472
Q9Z269	Vesicle-associated membrane protein-associated protein B OS=Rattus norvegicus GN=Vapb PE=1 SV=3 - [VAPB_RAT]	44.03	8	9	44	243	26.899	7.78174	0.838666	13	13.1474	0.961767	12	18.62	1.08659	14	25.027	1.23722	13	15.0806	1.06332	12	10.4407	1.09122	14	11.3773	1.06238	13	13.6481	1.03224	12	7.75457	0.922174	14	2.50952	0.916964	13	8.6617	0.886319	12	29.6986	0.952806	14	5.57381
Q499P2	Leukotriene A(4) hydrolase OS=Rattus norvegicus GN=Lta4h PE=1 SV=1 - [Q499P2_RAT]	44.03	22	22	64	611	69.0451	6.20166	1.03608	23	9.27849	1.00551	21	10.3233	1.08218	20	27.0206	1.00168	23	23.2568	0.984626	21	11.8657	0.979979	20	8.72607	0.975669	23	5.5789	0.966117	21	8.51504	0.995988	20	10.3195	1.02624	23	10.4569	0.980497	21	10.0678	0.981409	20	10.361
P30427	Plectin OS=Rattus norvegicus GN=Plec PE=1 SV=2 - [PLEC_RAT]	44.02	1	179	571	4687	533.214	5.90967				0.866086	1								0.841231	1								1.39212	1								0.901454	1
D3ZYM7	Protein LOC102550385 OS=Rattus norvegicus GN=LOC102550385 PE=1 SV=1 - [D3ZYM7_RAT]	43.96	3	4	17	91	10.8097	10.0522	0.991022	4	4.56837	1.01823	4	2.76553	0.956231	5	4.18433	1.28425	4	7.36488	0.978356	4	2.95333	1.01896	5	17.8143	1.02515	4	1.50348	1.06551	4	0.278513	0.959117	5	2.67034	0.830183	4	11.8916	0.915184	4	10.8763	0.963524	5	11.9374
D3ZHY9	Protein Rasal1 OS=Rattus norvegicus GN=Rasal1 PE=4 SV=2 - [D3ZHY9_RAT]	43.95	27	27	72	801	89.5409	6.354	0.992609	25	13.3128	1.01045	25	10.6428	1.1364	22	24.5983	0.966059	25	11.1842	0.991738	25	12.1783	0.922849	22	12.808	0.978313	25	10.2919	0.937992	25	7.36466	1.07015	22	7.05408	1.04071	25	6.82954	1.11431	25	13.8329	0.980674	22	6.08362
A0A0G2K0W9	Proteasome subunit alpha type OS=Rattus norvegicus GN=Psma7 PE=1 SV=1 - [A0A0G2K0W9_RAT]	43.95	9	9	55	248	27.8386	8.45557	1.06328	19	9.0905	0.954423	17	14.0487	1.07216	19	17.4844	0.989511	19	22.0712	0.977705	17	11.6166	0.968687	19	8.53546	0.998838	19	8.33347	1.0411	17	6.29451	0.89022	19	8.89446	0.988149	19	8.36279	1.02162	17	11.6579	1.03085	19	8.22299
F1LLX6	Calcium-dependent secretion activator 1 OS=Rattus norvegicus GN=Cadps PE=1 SV=3 - [F1LLX6_RAT]	43.95	1	40	172	1149	129.699	5.92236	0.987979	2	8.76372	1.38643	4	4.44455				0.714512	2	6.86134	1.05391	4	33.5343				1.26747	2	13.078	1.03351	4	40.7104				0.914062	2	8.11428	0.686663	3	59.2633
B5DFK6	Adaptor-related protein complex 3, delta 1 subunit, isoform CRA_b OS=Rattus norvegicus GN=Ap3d1 PE=1 SV=1 - [B5DFK6_RAT]	43.94	40	40	125	1204	135.581	7.15186	0.973581	41	10.1919	0.974648	43	8.10088	0.880396	41	33.2186	0.927341	41	21.3228	1.04529	43	9.24109	0.992326	41	11.775	0.992401	41	8.55727	0.993965	43	8.95206	1.07231	41	6.74436	1.03555	41	7.43126	1.00806	43	11.7599	1.02219	41	7.37545
A0A0G2K747	Single-stranded DNA binding protein 1, isoform CRA_b OS=Rattus norvegicus GN=Ssbp1 PE=1 SV=1 - [A0A0G2K747_RAT]	43.92	6	6	18	148	17.1599	9.83252	1.074	5	8.69165	0.968189	6	4.75423	1.22261	7	17.5158	1.22669	5	30.0336	0.905543	6	10.3612	0.966609	7	3.10877	0.954435	5	15.1922	1.06264	6	13.6553	0.867968	7	6.73971	0.827158	5	4.30678	0.960679	6	23.544	0.984851	7	3.34326
D4ABI6	Ubiquitin carboxyl-terminal hydrolase OS=Rattus norvegicus GN=Uchl3 PE=1 SV=2 - [D4ABI6_RAT]	43.91	7	7	29	230	26.093	5.10986	0.968473	9	8.48186	1.0331	8	6.81788	1.08913	12	23.6943	1.15936	9	9.73501	0.950694	8	4.32917	1.01443	12	4.00239	1.00194	9	6.82828	1.04443	8	5.3015	0.89439	12	9.12977	0.902382	9	5.04885	0.998599	8	3.9277	1.04097	12	3.75835
A0A0H2UHM0	Vacuolar protein sorting 28 (Yeast) (Predicted), isoform CRA_c OS=Rattus norvegicus GN=Vps28 PE=1 SV=1 - [A0A0H2UHM0_RAT]	43.89	8	8	20	221	25.4517	5.5415	1.07661	7	5.24976	1.04646	6	1.43765	1.02328	7	20.7506	1.08917	7	2.86577	0.995524	6	5.0044	1.0143	7	5.72103	0.9648	7	4.13801	0.994578	6	7.81248	0.93859	7	4.47704	0.916642	7	5.23134	0.996783	6	10.5179	1.02781	7	5.90337
P0DN35	NADH dehydrogenase [ubiquinone] 1 beta subcomplex subunit 1 OS=Rattus norvegicus GN=Ndufb1 PE=3 SV=1 - [NDUB1_RAT]	43.86	3	3	7	57	6.99362	8.5874	0.964183	3	0.230484	0.97503	2	7.95999	0.993202	2	9.71626	1.08281	3	23.9644	1.01859	2	0.204855	1.23354	2	14.9075	1.09405	3	13.9539	1.12912	2	13.1118	0.933121	2	5.00574	0.877497	3	4.21329	0.871815	2	7.80141	0.838753	2	17.8842
Q6IUR5	Neudesin OS=Rattus norvegicus GN=Nenf PE=2 SV=1 - [NENF_RAT]	43.86	5	5	13	171	18.9798	5.43994	1.00426	3	2.27029	0.939094	6	4.83256	1.11357	4	11.7244	1.11237	3	1.09147	0.813881	6	4.96141	1.08397	4	1.32177	0.952077	3	0.6562	1.16722	6	6.84663	0.785192	4	8.48772	0.908864	3	2.00645	1.08595	6	5.23476	0.995479	4	2.52087
Q5U211	Sorting nexin-3 OS=Rattus norvegicus GN=Snx3 PE=1 SV=1 - [SNX3_RAT]	43.83	6	8	15	162	18.7508	8.66064	0.967752	4	24.4128	0.941076	4	4.28344	1.19145	4	11.2582	1.30701	4	12.4624	0.994054	4	7.83572	0.960286	4	3.65596	0.870708	4	24.4715	0.999645	4	4.72406	0.840753	4	6.45666	0.834025	4	7.16406	1.06996	4	11.0201	1.03027	4	0.431909
P03994	Hyaluronan and proteoglycan link protein 1 OS=Rattus norvegicus GN=Hapln1 PE=1 SV=2 - [HPLN1_RAT]	43.79	13	14	35	354	40.2361	7.95752	1.02602	10	6.89571	0.989765	11	2.94023	0.873401	10	21.6514	0.926932	10	34.7854	1.05929	11	4.98359	1.05069	10	5.41721	1.04282	10	12.7164	0.950829	11	8.34844	1.00962	10	5.34859	0.983706	10	8.74725	0.975341	11	16.1052	1.01583	10	7.21627
Q64057	Alpha-aminoadipic semialdehyde dehydrogenase OS=Rattus norvegicus GN=Aldh7a1 PE=1 SV=2 - [AL7A1_RAT]	43.78	18	18	79	539	58.7114	7.86963	1.0494	26	13.7321	0.967853	25	11.2678	0.991077	28	16.2716	1.04332	26	14.9329	0.998922	25	8.00314	1.01804	28	8.15748	0.978311	26	6.75847	1.02073	25	9.51001	1.03975	28	8.5124	0.979484	26	7.95229	1.03491	25	9.95117	0.969267	28	7.75797
P53676	AP-3 complex subunit mu-1 OS=Rattus norvegicus GN=Ap3m1 PE=1 SV=1 - [AP3M1_RAT]	43.78	8	12	35	418	46.9514	6.93213	1.02328	7	6.1539	0.968801	7	11.549	0.803371	8	14.0489	1.06598	7	2.67637	1.02498	7	5.11075	1.0404	8	9.78263	0.983601	7	3.5245	0.953138	7	11.4773	1.00291	8	6.33475	0.995468	7	2.80647	1.06561	7	5.25866	1.01214	8	8.93207
A0A0G2K4C6	Malic enzyme OS=Rattus norvegicus GN=Me3 PE=3 SV=1 - [A0A0G2K4C6_RAT]	43.78	19	20	65	571	63.3957	7.82568	0.988355	20	7.79282	1.02085	20	8.4829	1.08297	20	24.281	0.992686	20	24.2925	1.05996	20	5.75062	1.03398	20	8.1537	1.05174	20	9.65694	0.963407	20	7.65393	0.991647	20	7.84539	0.982829	20	8.30744	0.975742	20	9.75357	0.930693	20	7.85594
F1LQN3	Reticulon OS=Rattus norvegicus GN=Rtn4 PE=1 SV=1 - [F1LQN3_RAT]	43.77	34	34	153	1163	126.324	4.48779	0.926956	61	15.8591	1.0496	48	10.6667	1.10462	44	23.7564	0.994667	61	20.291	1.02956	48	9.15519	1.00829	44	13.2014	1.06101	61	10.232	0.960063	48	11.6806	0.945401	44	8.09798	0.995509	61	8.72794	0.948511	48	15.9035	0.972151	44	8.61454
Q6PDV8	Protein LOC100360057 OS=Rattus norvegicus GN=LOC100360057 PE=1 SV=1 - [Q6PDV8_RAT]	43.75	4	4	11	128	14.7498	9.18799	0.961387	3	7.33816	1.09287	4	4.91957	0.863316	4	12.5862	0.993519	3	2.30959	0.959193	4	5.84527	0.973661	4	2.37669	1.05011	3	1.80989	0.951586	4	6.94925	1.03987	4	2.21458	0.99474	3	8.61574	1.01923	4	6.51567	1.04498	4	2.30122
D3ZIM7	Protein Fam177a1 OS=Rattus norvegicus GN=Fam177a1 PE=1 SV=1 - [D3ZIM7_RAT]	43.75	7	7	11	208	23.6232	4.55127	0.955748	5	13.1025	0.958003	2	8.85279	1.14281	4	6.96727	1.02696	5	25.0183	1.09601	2	10.5896	0.981813	4	6.83033	0.949346	5	11.6293	1.01477	2	3.34996	0.960076	4	9.20746	1.07955	5	4.99306	0.929925	2	6.74957	0.983808	4	0.403775
Q5PQK5	Radixin OS=Rattus norvegicus GN=Rdx PE=2 SV=1 - [Q5PQK5_RAT]	43.74	16	28	71	583	68.5013	6.26514	0.978102	15	6.32127	0.981382	12	10.4512	0.987674	12	14.1482	1.05373	15	18.2528	0.990035	12	5.03083	0.952276	12	5.27262	0.995239	15	6.42098	0.980154	12	4.32714	0.99995	12	7.20705	1.02233	15	6.61907	1.02184	12	12.1908	1.01528	12	8.25683
P62278	40S ribosomal protein S13 OS=Rattus norvegicus GN=Rps13 PE=1 SV=2 - [RS13_RAT]	43.71	7	7	48	151	17.2117	10.5356	0.949956	18	11.0386	0.921161	16	14.6521	1.01439	14	43.3585	1.1325	18	14.1199	0.952917	16	9.39594	1.01213	14	13.9555	1.01565	18	10.1475	1.08571	16	16.2671	0.909727	14	5.47005	0.964556	18	7.91984	1.01727	16	16.129	1.05693	14	10.3958
O89035	Mitochondrial dicarboxylate carrier OS=Rattus norvegicus GN=Slc25a10 PE=1 SV=1 - [O89035_RAT]	43.71	9	9	21	286	31.4341	9.29053	0.965407	5	5.43787	0.947313	9	7.55167	0.939633	7	17.7745	1.04427	5	3.78947	1.11881	9	3.93747	0.998124	7	8.7786	0.983647	5	3.64712	0.973419	9	7.60415	0.988986	7	10.4666	1.03648	5	5.32231	0.991567	9	12.3898	1.07327	7	8.84281
P62282	40S ribosomal protein S11 OS=Rattus norvegicus GN=Rps11 PE=1 SV=3 - [RS11_RAT]	43.67	1	8	24	158	18.419	10.3013	0.951616	2	0.00231307	0.991592	2	0.436932	1.26396	2	13.1324	1.14882	2	9.55607	0.904128	2	9.0303	1.03713	2	2.39883	0.917966	2	4.13033	0.965208	2	5.03811	0.884049	2	5.31205	1.04032	2	3.4373	1.141	2	3.20569	0.903528	2	4.40192
A0A0G2JSM7	Adducin 1 (Alpha), isoform CRA_b OS=Rattus norvegicus GN=Add1 PE=1 SV=1 - [A0A0G2JSM7_RAT]	43.67	19	21	81	735	80.2893	6.15088	0.877117	22	11.8152	1.00292	27	7.94376	0.980572	28	35.2162	1.00328	22	7.87932	1.05392	27	9.65858	1.01796	28	10.3386	1.04374	22	7.39405	1.00899	27	7.69509	1.02407	28	8.21575	1.0029	22	11.3957	0.991005	27	8.74957	0.955086	28	3.23969
Q99ML5	Prenylcysteine oxidase OS=Rattus norvegicus GN=Pcyox1 PE=1 SV=1 - [PCYOX_RAT]	43.65	16	16	60	504	56.2516	7.09326	1.00444	22	10.144	1.03842	18	4.92838	1.00041	20	14.7574	1.05837	22	16.5649	0.977028	18	6.4007	1.00452	20	11.1587	1.01474	22	6.02356	0.956748	18	10.4669	0.953202	20	5.63224	0.950622	22	6.68575	0.952077	18	8.56919	0.989793	20	7.60253
F1M1Y0	SH3-containing GRB2-like protein 3-interacting protein 1 OS=Rattus norvegicus GN=Sgip1 PE=1 SV=3 - [F1M1Y0_RAT]	43.65	24	24	86	827	88.4842	8.17725	0.953445	26	12.1259	1.02946	27	8.40039	0.987732	33	12.1439	1.04139	26	16.9201	1.01877	27	7.62964	1.01372	33	11.6355	1.02395	26	7.01822	0.942145	27	8.93946	1.00377	33	9.53899	1.02234	26	7.43148	1.02458	27	12.4024	0.986597	33	7.6051
P60123	RuvB-like 1 OS=Rattus norvegicus GN=Ruvbl1 PE=1 SV=1 - [RUVB1_RAT]	43.64	14	14	51	456	50.1823	6.41748	1.03299	12	8.06916	1.00556	22	6.37239	0.985942	17	24.1692	0.980415	12	17.7567	0.969417	22	9.51448	1.00442	17	15.0272	1.0307	12	7.6451	1.02588	22	6.12974	1.04255	17	10.3348	0.98566	12	5.98771	1.03422	22	11.0635	0.972291	17	8.86143
Q68FZ8	Propionyl coenzyme A carboxylase, beta polypeptide OS=Rattus norvegicus GN=Pccb PE=1 SV=1 - [Q68FZ8_RAT]	43.62	2	16	42	541	58.6411	7.84033	0.951655	3	4.49933	0.974702	3	0.231251	1.09424	3	9.00657	1.07507	3	0.249971	1.0216	3	2.13889	0.955526	3	0.436796	0.94926	3	6.75977	0.993589	3	7.83919	1.06131	3	1.3781	1.02814	3	2.70221	1.00443	3	0.713984	0.946408	3	0.939602
G3V9W0	Centrin 2, isoform CRA_a OS=Rattus norvegicus GN=Cetn2 PE=1 SV=1 - [G3V9W0_RAT]	43.6	4	4	18	172	19.8289	4.99561	0.975854	8	10.435	0.985859	6	3.20925	1.33507	4	25.4063	1.23823	8	12.4401	0.854098	6	4.99226	1.02081	4	14.9882	0.964303	8	10.3497	1.1478	6	5.38654	0.751569	4	0.905799	0.850649	8	14.258	0.976006	6	5.58889	0.95888	4	5.25888
P35435	ATP synthase subunit gamma, mitochondrial OS=Rattus norvegicus GN=Atp5c1 PE=1 SV=2 - [ATPG_RAT]	43.59	13	14	77	273	30.1717	8.83643	0.99664	27	14.9126	0.97694	24	13.3874	0.975251	24	31.3498	1.07629	27	18.1682	0.998105	24	7.32844	1.02175	24	13.3377	1.0477	27	14.2795	1.13055	24	8.49335	0.94618	24	8.77253	0.905855	27	9.65858	0.93161	24	16.5895	1.05549	24	5.66531
B2RYW3	NADH dehydrogenase (Ubiquinone) 1 beta subcomplex, 9 OS=Rattus norvegicus GN=Ndufb9 PE=1 SV=1 - [B2RYW3_RAT]	43.58	6	6	28	179	21.8778	8.07471	0.95086	9	5.06718	0.992665	8	4.15664	1.11283	11	13.5749	0.962071	9	13.2508	1.00281	8	13.2646	0.994223	11	6.40057	1.016	9	7.36146	0.953886	8	0.213857	0.92783	11	12.2678	1.13372	9	1.53132	1.05228	8	20.2007	0.962719	11	10.8663
D3ZZR9	FK506 binding protein 2 (Predicted), isoform CRA_g OS=Rattus norvegicus GN=Fkbp2 PE=1 SV=1 - [D3ZZR9_RAT]	43.57	5	5	15	140	15.3782	8.88037	0.965814	3	3.29539	1.01525	6	7.94566	1.3194	6	11.0189	1.25705	3	15.2007	1.02984	6	5.75438	0.916379	6	12.5556	0.973289	3	5.95091	1.02423	6	8.81442	0.921206	6	5.9218	0.990809	3	0.437418	0.970671	6	12.7155	0.955767	6	9.66532
A2VCX1	TIP41-like protein OS=Rattus norvegicus GN=Tiprl PE=1 SV=1 - [TIPRL_RAT]	43.54	8	8	25	271	31.2046	5.51611	1.00702	9	4.64344	1.0257	7	9.15206	1.08006	9	18.6899	1.06246	9	18.4206	1.01775	7	9.52363	1.01176	9	13.7605	0.981083	9	4.89955	0.957325	7	5.25339	0.970143	9	2.99081	0.906878	9	9.09069	0.967176	7	15.8644	0.980366	9	5.73101
M0RAK2	Protein LOC684270 OS=Rattus norvegicus GN=LOC684270 PE=1 SV=2 - [M0RAK2_RAT]	43.54	4	4	8	209	22.9143	8.85107	0.934599	1		0.992551	3	0.0412353	1.10202	4	7.60247	0.886799	1		1.00123	3	2.47497	0.968534	4	8.91501	1.08652	1		1.00173	3	1.65989	1.04037	4	4.70265	1.05477	1		1.02435	3	2.82283	0.913577	4	3.45398
Q5M963	Cytidine monophosphate N-acetylneuraminic acid synthetase OS=Rattus norvegicus GN=Cmas PE=1 SV=1 - [Q5M963_RAT]	43.52	18	18	55	432	48.1098	8.22119	1.00697	19	8.70907	1.01093	16	7.74518	1.11492	19	25.6308	0.978314	19	15.2729	0.955116	16	7.93702	0.974497	20	7.2208	0.952069	19	7.80274	0.975144	16	6.92722	1.01472	20	8.91281	1.04654	19	11.3694	1.02906	16	9.52405	1.00499	20	10.342
P20760	Ig gamma-2A chain C region OS=Rattus norvegicus GN=Igg-2a PE=1 SV=1 - [IGG2A_RAT]	43.48	8	10	46	322	35.1634	7.6792	1.10274	10	6.57605	0.95521	10	17.9912	1.30707	12	21.9034	0.920783	10	10.9299	1.26496	10	7.56996	0.879379	12	10.0528	1.13976	10	7.29652	0.979195	10	6.27898	1.23172	12	9.32465	0.733665	10	4.57889	0.839886	10	7.35782	0.682123	12	20.1548
P14141	Carbonic anhydrase 3 OS=Rattus norvegicus GN=Ca3 PE=1 SV=3 - [CAH3_RAT]	43.46	8	8	27	260	29.4127	7.37158	0.808274	10	6.56348	0.983707	7	5.38893	0.664026	10	30.6172	0.598732	10	23.4869	1.34916	7	2.5295	1.37095	10	3.16194	0.894665	10	6.62483	1.02609	7	6.88941	0.599521	10	19.8373	1.58295	10	17.0986	0.7186	7	7.81958	1.21068	10	11.2489
Q6AYQ8	Acylpyruvase FAHD1, mitochondrial OS=Rattus norvegicus GN=Fahd1 PE=1 SV=1 - [FAHD1_RAT]	43.44	7	7	25	221	24.4646	7.73779	0.972287	6	7.09647	1.06075	10	14.2827	1.15469	9	38.3086	1.1695	6	28.6527	1.00035	10	8.71578	0.985293	9	8.18595	0.924299	6	9.88872	1.02866	10	6.45507	0.957224	9	7.84907	1.01796	6	0.791236	0.936044	10	10.307	0.921777	9	5.59442
Q4KM69	COP9 (Constitutive photomorphogenic) homolog, subunit 5 (Arabidopsis thaliana) OS=Rattus norvegicus GN=Cops5 PE=2 SV=1 - [Q4KM69_RAT]	43.41	12	12	32	334	37.5547	6.53662	1.05861	13	5.16629	1.0231	9	9.56217	0.828336	10	17.5418	0.994533	13	14.7137	1.05805	9	5.4792	1.02263	10	7.78001	1.0139	13	7.63281	1.01605	9	7.02602	1.07396	10	8.44103	0.970819	13	5.41003	0.962153	9	9.9266	1.02213	10	7.71977
A0A0A0MXZ0	Iron-sulfur cluster assembly 1 homolog, mitochondrial OS=Rattus norvegicus GN=Isca1 PE=1 SV=1 - [A0A0A0MXZ0_RAT]	43.41	4	4	17	129	14.1134	8.86572	0.989764	5	15.2417	0.960687	7	5.66394	0.995667	5	13.6216	1.08897	5	11.0739	1.00048	7	2.76141	1.01301	5	1.6168	0.9584	5	5.95684	1.01619	7	5.37264	0.997156	5	1.25772	1.00394	5	3.32283	0.997835	7	5.23542	1.0263	5	2.56651
A0A0G2K7Y2	Oxidation resistance protein 1 OS=Rattus norvegicus GN=Oxr1 PE=1 SV=1 - [A0A0G2K7Y2_RAT]	43.41	6	28	112	873	96.962	5.33838	0.900376	8	4.8782	1.02915	7	13.3898	0.898224	9	30.0729	1.03886	8	5.26755	1.06022	7	7.8878	1.02052	9	9.76509	0.995756	8	11.4808	0.940829	7	10.7069	0.981098	9	8.35744	1.04668	8	14.4919	0.921579	7	6.89457	1.01654	9	7.86442
D3ZC63	Protein Cmpk2 OS=Rattus norvegicus GN=Cmpk2 PE=1 SV=3 - [D3ZC63_RAT]	43.4	13	13	31	447	50.0819	7.23975	0.981816	12	12.2298	1.00275	10	9.34644	0.943951	9	16.5082	0.991144	12	16.6143	1.05308	10	10.2377	1.00066	9	6.13606	0.982193	12	6.39651	0.952471	10	5.39157	1.03118	9	3.08787	1.04492	12	8.07851	0.97715	10	16.3997	1.00929	9	9.93541
Q08602	Geranylgeranyl transferase type-2 subunit alpha OS=Rattus norvegicus GN=Rabggta PE=1 SV=1 - [PGTA_RAT]	43.39	21	21	54	567	64.8629	5.65576	1.00676	20	6.81457	0.981402	16	6.52389	0.986809	18	18.3876	0.975706	20	14.3217	1.0461	16	4.98947	0.990482	18	5.10972	1.00422	20	8.57285	0.953729	16	7.67424	1.03029	18	9.74295	1.05716	20	10.1468	0.977245	16	15.078	0.983066	18	3.70222
P15865	Histone H1.4 OS=Rattus norvegicus GN=Hist1h1e PE=1 SV=3 - [H14_RAT]	43.38	3	13	59	219	21.974	11.1069	1.1655	3	3.64269	0.795793	3	7.3527	1.11109	2	9.06813	1.17154	3	3.31333	1.00908	3	1.3963	1.02193	2	2.93376	0.914052	3	1.15734	1.08538	3	8.46993	0.905638	2	2.0241	0.891151	3	13.2984	1.11502	3	5.75296	0.993957	2	10.6448
F1LMR7	Dipeptidyl aminopeptidase-like protein 6 OS=Rattus norvegicus GN=Dpp6 PE=3 SV=2 - [F1LMR7_RAT]	43.34	27	29	113	803	91.215	6.39209	1.00478	37	8.26225	0.992359	36	9.31327	1.10514	29	30.4905	1.12151	37	16.6791	0.996243	36	6.58468	1.00092	29	12.8349	0.974822	37	10.785	1.00889	36	10.0011	0.946384	29	11.9907	0.911654	37	8.98472	1.00588	36	10.8034	0.930132	29	7.21267
Q63570	26S protease regulatory subunit 6B OS=Rattus norvegicus GN=Psmc4 PE=1 SV=1 - [PRS6B_RAT]	43.3	14	14	66	418	47.3786	5.21143	0.986394	24	9.81928	1.00616	20	10.6064	1.04529	22	19.0063	1.06485	24	12.9571	0.974465	20	11.0993	1.07077	22	7.34086	1.01339	24	8.65593	1.00627	20	8.61055	0.961333	22	7.10888	0.956667	24	10.2019	1.02166	20	15.6632	0.994658	22	9.68373
Q5BJX1	39S ribosomal protein L41, mitochondrial OS=Rattus norvegicus GN=Mrpl41 PE=1 SV=1 - [RM41_RAT]	43.28	5	5	12	134	15.183	9.90576	0.955288	4	9.50469	0.853937	4	7.80146	1.11239	4	17.6582	1.16139	4	3.65477	0.955114	4	11.9798	1.02542	4	7.12296	1.00364	4	1.04886	1.06976	4	3.888	0.892641	4	5.60566	0.909042	4	0.8341	1.10771	4	4.89564	0.994327	4	2.65763
P61459	Pterin-4-alpha-carbinolamine dehydratase OS=Rattus norvegicus GN=Pcbd1 PE=1 SV=2 - [PHS_RAT]	43.27	4	5	12	104	11.992	6.80029	1.24532	3	6.82615	1.02233	4	1.36816	1.48585	4	3.90508	1.17941	3	0.784793	0.881803	4	7.96398	0.964064	4	5.24523	0.812755	3	0.603528	1.08678	4	5.13118	0.86283	4	5.0198	0.825229	3	2.88757	1.03353	4	5.11979	0.873587	4	2.2821
B2GV06	Succinyl-CoA:3-ketoacid coenzyme A transferase 1, mitochondrial OS=Rattus norvegicus GN=Oxct1 PE=1 SV=1 - [SCOT1_RAT]	43.27	16	16	70	520	56.1681	8.47021	0.963126	22	9.64668	0.984906	24	9.40018	1.02815	24	20.3696	0.971508	22	11.6343	1.02192	24	3.26264	0.99346	24	7.08626	0.988284	22	5.67423	0.935047	24	7.19697	0.983896	24	7.62121	1.06232	22	5.16707	1.04628	24	8.87069	1.05723	24	9.59082
P10687	1-phosphatidylinositol 4,5-bisphosphate phosphodiesterase beta-1 OS=Rattus norvegicus GN=Plcb1 PE=1 SV=1 - [PLCB1_RAT]	43.26	42	42	113	1216	138.257	6.17627	1.04135	37	9.71246	1.00644	38	6.72579	0.966076	38	29.053	0.989428	37	18.3161	1.02908	38	8.02953	0.991892	38	7.30604	0.95628	37	8.75554	0.963912	38	9.10633	1.02165	38	10.358	1.00543	37	8.54601	1.01832	38	10.681	0.998441	38	5.32367
D3ZE72	Methionine aminopeptidase 1 OS=Rattus norvegicus GN=Metap1 PE=1 SV=1 - [D3ZE72_RAT]	43.26	10	10	32	386	43.1772	7.1665	0.92405	11	13.1509	1.01178	9	4.36474	1.16194	12	12.908	1.13574	11	20.7151	1.04148	9	8.61349	1.0189	12	10.519	1.00762	11	6.60829	0.993937	9	7.1515	0.990264	12	5.07745	0.968579	11	16.1169	0.890518	9	15.0966	0.922753	12	10.8453
Q68FX9	NAD-dependent protein deacylase sirtuin-5, mitochondrial OS=Rattus norvegicus GN=Sirt5 PE=2 SV=1 - [SIR5_RAT]	43.23	10	10	40	310	34.0763	8.74854	1.02297	15	11.5934	0.992919	13	17.0331	1.00621	12	29.8759	1.13576	15	6.28094	1.06601	13	6.74444	1.04569	12	12.1894	0.976215	15	8.05055	0.964462	13	6.2521	1.00606	12	12.391	0.988634	15	8.14341	0.996462	13	5.51755	0.932949	12	6.589
Q5U2S7	Proteasome (Prosome, macropain) 26S subunit, non-ATPase, 3 OS=Rattus norvegicus GN=Psmd3 PE=1 SV=1 - [Q5U2S7_RAT]	43.21	19	19	56	530	60.6503	8.44092	1.02157	16	14.5368	0.991838	18	11.4313	1.09916	22	12.1712	1.02832	16	20.2768	0.988166	18	7.23759	0.981869	22	8.98066	1.01382	16	9.33649	1.00231	18	7.20822	1.00958	22	10.175	0.969418	16	7.90389	1.05435	18	9.70524	1.01535	22	7.58094
P01179	Oxytocin-neurophysin 1 OS=Rattus norvegicus GN=Oxt PE=1 SV=2 - [NEU1_RAT]	43.2	3	4	8	125	12.8137	5.43994	1.17583	3	12.2128	0.95103	1		0.789019	1		0.83801	3	1.53441	0.949953	1		1.22162	1		0.963259	3	3.50576	1.12468	1		1.03008	1		1.0153	3	7.5026	0.977113	1		0.907555	1
G3V7I0	Peroxiredoxin 3 OS=Rattus norvegicus GN=Prdx3 PE=1 SV=1 - [G3V7I0_RAT]	43.19	9	9	37	257	28.2815	7.54736	1.05159	15	8.76372	1.03889	12	9.66198	1.04518	10	10.8996	1.02979	15	4.9785	1.00923	12	5.66328	1.04468	10	12.166	1.0007	15	7.79213	0.976382	12	8.61847	0.952265	10	1.8327	0.984167	15	6.48259	0.965311	12	9.23062	1.00329	10	6.44814
Q91ZN1	Coronin-1A OS=Rattus norvegicus GN=Coro1a PE=1 SV=3 - [COR1A_RAT]	43.17	15	15	44	461	51.033	6.48096	1.02262	14	10.492	0.993532	16	13.3085	0.991108	14	29.4047	1.14786	14	19.3377	0.924228	16	9.85866	1.00749	14	13.5592	0.917272	14	6.55539	0.982466	16	3.77271	0.998644	14	4.16681	0.942115	14	7.80311	1.08619	16	18.6821	1.01383	14	11.2963
Q3B8P5	Psmd8 protein (Fragment) OS=Rattus norvegicus GN=Psmd8 PE=2 SV=1 - [Q3B8P5_RAT]	43.16	11	11	28	285	32.3167	6.37939	1.05713	8	3.02124	1.04848	11	7.50031	0.906726	9	32.9845	1.01736	8	4.24699	0.990133	11	9.1136	1.02634	9	5.79743	1.008	8	8.61614	1.03543	11	8.55149	1.0202	9	9.79229	0.968784	8	3.36956	0.99896	11	6.51749	1.04277	9	12.0562
A0A0G2JSP3	Cullin-3 OS=Rattus norvegicus GN=Cul3 PE=1 SV=1 - [A0A0G2JSP3_RAT]	43.16	30	31	98	746	86.4131	7.98682	1.03018	38	9.0643	1.01202	32	5.10642	0.98129	27	28.8818	0.877397	38	26.6684	1.03516	32	6.61195	0.988772	27	10.8035	1.0122	38	10.079	0.984918	32	9.02778	1.07158	27	9.72532	1.04087	38	7.85407	0.960261	32	11.0754	0.998067	27	5.49178
Q07205	Eukaryotic translation initiation factor 5 OS=Rattus norvegicus GN=Eif5 PE=1 SV=1 - [IF5_RAT]	43.12	14	15	68	429	48.9237	5.51611	1.0171	21	14.3687	1.0471	21	25.5213	1.11314	25	17.0694	1.03269	21	22.9263	1.00021	21	13.0345	1.00211	25	7.1936	0.996323	21	9.596	0.991927	21	16.0142	0.963438	25	7.93787	0.982724	21	5.63454	0.990483	21	9.45534	0.981235	25	6.72193
Q9JHB5	Translin-associated protein X OS=Rattus norvegicus GN=Tsnax PE=1 SV=1 - [TSNAX_RAT]	43.1	9	9	21	290	32.9846	6.55127	0.959168	9	8.88402	1.00843	4	8.30237	1.01877	8	14.6278	1.16007	9	7.90154	0.945726	4	11.315	1.04957	8	12.3298	1.02485	9	2.59507	1.00877	4	2.40384	0.974315	8	3.88031	0.914955	9	10.0347	1.06847	4	5.41721	0.985267	8	4.97611
P60892	Ribose-phosphate pyrophosphokinase 1 OS=Rattus norvegicus GN=Prps1 PE=1 SV=2 - [PRPS1_RAT]	43.08	1	11	45	318	34.8119	6.97607				1.05196	1								0.99226	1								0.943289	1								1.01493	1
P02262	Histone H2A type 1 OS=Rattus norvegicus PE=1 SV=2 - [H2A1_RAT]	43.08	3	6	45	130	14.0689	10.9019	0.999836	9	19.2359	0.887341	8	16.8867	0.866159	6	23.1112	1.16184	9	9.22429	1.04022	8	8.51472	1.04391	6	9.61757	0.990213	9	7.93276	1.10044	8	8.97347	0.94294	6	9.68622	0.952397	9	10.5213	0.978345	7	8.84649	1.07656	6	2.41116
A0A0G2JSV3	Protein LOC314140 OS=Rattus norvegicus GN=LOC314140 PE=1 SV=1 - [A0A0G2JSV3_RAT]	43.08	1	11	47	318	34.7839	6.97607				0.897653	2	19.2284	0.721182	1					1.0273	2	8.52086	1.0683	1					1.0381	2	4.49839	1.1252	1					1.03308	2	4.15705	1.01061	1
Q63475	Receptor-type tyrosine-protein phosphatase N2 OS=Rattus norvegicus GN=Ptprn2 PE=1 SV=1 - [PTPR2_RAT]	43.03	29	30	113	1004	111.794	5.73193	1.06442	37	10.8384	0.968976	33	11.3041	0.996271	37	28.7312	1.01881	37	15.0505	0.986856	33	7.30895	1.05566	36	7.95292	0.991926	37	10.546	1.0267	33	8.71821	0.954838	37	9.23088	0.92509	37	5.98	0.983147	33	12.1404	1.0192	37	7.3397
Q68FW9	COP9 signalosome complex subunit 3 OS=Rattus norvegicus GN=Cops3 PE=1 SV=1 - [CSN3_RAT]	43.03	13	13	55	423	47.828	6.65381	1.06443	19	6.84313	1.01223	20	12.6103	0.915884	16	36.4145	0.945244	19	8.76289	1.01016	20	13.9901	0.993157	16	8.39624	0.9823	19	8.77659	0.962642	20	11.6493	0.991752	16	10.8477	0.998521	19	6.36771	1.00149	20	8.3626	1.05044	16	7.92424
Q32Q06	AP-1 complex subunit mu-1 OS=Rattus norvegicus GN=Ap1m1 PE=1 SV=3 - [AP1M1_RAT]	43.03	13	13	46	423	48.526	7.29834	1.06569	18	8.69134	1.06083	13	5.50668	0.952866	15	17.5124	0.94086	18	25.7926	0.985208	13	9.89552	1.05103	15	9.02354	1.00182	18	6.48506	1.00341	13	2.57827	0.970318	15	4.05019	0.995761	18	11.1817	1.00016	13	11.7486	0.98756	15	8.5387
D3Z8Q7	Protein Fam96b OS=Rattus norvegicus GN=Fam96b PE=1 SV=1 - [D3Z8Q7_RAT]	43.03	4	4	10	165	17.7401	4.98291	0.942141	2	9.47077	1.02058	4	1.29867	1.07986	4	21.439	1.22097	2	0.148321	0.985559	4	3.73807	1.00608	4	9.43375	0.959986	2	8.45638	0.979575	4	13.3601	0.950073	4	7.97211	0.947766	2	0.998806	1.01484	4	10.7752	1.01866	4	7.05657
Q6P686	Osteoclast-stimulating factor 1 OS=Rattus norvegicus GN=Ostf1 PE=1 SV=1 - [OSTF1_RAT]	42.99	6	6	24	214	23.6539	5.68115	0.951963	6	9.38785	1.01231	10	11.6254	1.03308	8	10.879	1.14193	6	16.0169	0.920804	10	5.39186	1.01362	8	8.73036	0.994403	6	3.02161	1.04092	10	3.058	0.964228	8	12.7498	1.04191	6	5.15637	1.09295	10	4.22098	0.966011	8	5.41302
D3Z831	Protein NDRG4 OS=Rattus norvegicus GN=Ndrg4 PE=1 SV=1 - [D3Z831_RAT]	42.97	1	10	40	391	42.9375	5.87158	1.09581	2	0.934883	1.1309	2	8.55391	0.515772	2	62.474	0.582009	2	13.6794	1.04569	2	12.4422	1.13976	2	3.85458	1.0962	2	6.78012	0.880253	2	2.71846	1.0662	2	12.1476	1.11227	2	1.63738	0.937982	2	0.556571	1.09398	2	3.46894
M0R8A4	Microtubule-associated protein RP/EB family member 2 OS=Rattus norvegicus GN=Mapre2 PE=1 SV=2 - [M0R8A4_RAT]	42.91	11	13	47	247	28.1199	5.31299	0.942779	13	13.6737	1.04844	11	9.81121	0.953032	10	12.7271	1.11158	13	21.0276	0.974996	11	6.47184	1.03785	10	10.0555	0.995225	13	8.6351	1.00988	11	10.3788	0.985805	10	8.18208	0.914177	13	13.1217	0.978881	11	8.66923	1.04041	10	9.47679
O35179	Endophilin-A1 OS=Rattus norvegicus GN=Sh3gl2 PE=1 SV=2 - [SH3G2_RAT]	42.9	12	17	66	352	39.874	5.38916	0.916037	19	11.5989	1.01123	16	6.86521	1.18484	20	16.0729	1.13751	19	18.1017	0.949259	16	9.18756	0.965703	20	8.09561	0.994016	19	10.4493	0.954316	16	10.7733	0.950072	20	6.00264	0.970562	19	6.96158	1.07258	16	8.03524	0.97702	20	9.23297
B0BN85	Protein SGT1 homolog OS=Rattus norvegicus GN=Sugt1 PE=2 SV=1 - [SGT1_RAT]	42.86	12	13	46	336	38.0669	5.2876	0.99598	14	14.9201	0.994185	18	11.7352	0.995084	13	18.0395	1.04079	14	12.1169	1.02851	18	9.81978	0.994865	13	12.7151	0.972129	14	9.62066	0.989033	18	12.4756	0.973662	13	2.77017	1.02274	14	4.66906	0.990407	18	10.8185	1.03852	13	7.34517
Q66HI5	Ferritin OS=Rattus norvegicus GN=Fth1 PE=1 SV=2 - [Q66HI5_RAT]	42.86	7	7	31	182	21.0863	6.01123	0.92945	13	9.7366	0.944631	9	9.57512	1.03493	9	21.8689	0.990727	13	28.2754	1.00857	9	10.5722	1.14047	9	6.66248	1.06719	13	11.9424	0.985369	9	16.5192	0.82362	9	7.31766	1.00341	13	5.81068	1.09383	9	19.0249	0.985653	9	3.9766
P13697	NADP-dependent malic enzyme OS=Rattus norvegicus GN=Me1 PE=1 SV=2 - [MAOX_RAT]	42.83	1	20	74	572	63.962	6.93213							1.26942	1								0.819864	1								0.96239	1								1.03853	1
Q496Z5	Peripherin OS=Rattus norvegicus GN=Prph PE=2 SV=1 - [Q496Z5_RAT]	42.83	16	18	60	467	53.3892	5.40186	1.01374	16	7.58008	0.966972	18	9.61147	1.21142	19	28.8266	1.14483	16	12.884	1.00328	18	10.1472	1.0385	19	11.3497	0.993974	16	7.22833	1.02607	18	8.65375	0.946601	19	9.21507	0.910357	16	9.26578	0.990139	18	4.94894	0.880313	19	8.22382
P12785	Fatty acid synthase OS=Rattus norvegicus GN=Fasn PE=1 SV=3 - [FAS_RAT]	42.79	79	79	322	2505	272.478	6.39209	0.969525	105	8.57482	1.01703	106	10.0436	1.00256	111	25.7179	0.962391	105	18.3133	1.01709	106	7.69051	0.97099	111	10.2495	0.999079	105	9.10882	0.962088	106	8.88639	1.05013	111	8.55377	1.06117	105	8.74751	0.994343	106	11.9208	0.992038	111	8.54009
O08651	D-3-phosphoglycerate dehydrogenase OS=Rattus norvegicus GN=Phgdh PE=1 SV=3 - [SERA_RAT]	42.78	18	18	102	533	56.4572	6.7124	1.03641	30	10.2893	0.993254	36	8.9619	0.911276	36	26.0438	0.990482	30	12.1101	0.936231	36	7.49121	1.0227	36	13.1845	0.947961	30	9.8376	1.04654	36	10.8868	0.999942	36	9.39721	1.03324	30	8.9432	1.02951	36	8.34012	1.026	36	5.08567
B5DFE0	Mpp6 protein OS=Rattus norvegicus GN=Mpp6 PE=1 SV=1 - [B5DFE0_RAT]	42.78	20	21	68	540	60.8957	6.17627	1.0118	23	11.5494	1.04453	21	7.66468	1.04814	22	27.5793	1.07519	23	16.4157	0.998464	21	8.64298	1.01478	22	8.5133	0.983421	23	7.96373	0.990222	21	8.87698	1.02085	22	6.97285	0.98795	23	6.2749	0.950987	21	8.13888	0.959188	22	8.21587
P97532	3-mercaptopyruvate sulfurtransferase OS=Rattus norvegicus GN=Mpst PE=1 SV=3 - [THTM_RAT]	42.76	9	10	33	297	32.9194	6.31592	0.982462	13	4.51645	1.03032	8	8.99143	0.898083	10	29.6349	1.05711	13	11.4418	1.0241	8	5.61108	0.997798	10	6.27296	0.983067	13	9.76771	0.951759	8	8.31354	1.0481	10	8.58432	1.03633	13	8.82259	1.02743	8	5.18136	1.06081	10	4.38839
Q6MG61	Chloride intracellular channel protein 1 OS=Rattus norvegicus GN=Clic1 PE=1 SV=1 - [CLIC1_RAT]	42.74	6	7	15	241	26.9638	5.17334	0.937361	2	6.22569	0.94249	6	5.62114	1.17901	6	17.5061	1.21004	2	2.14216	0.98245	6	8.16455	0.910731	6	20.572	0.963882	2	6.15473	1.05953	6	3.91223	0.979087	6	4.90924	0.957102	2	3.43389	1.00063	6	9.57327	0.992448	6	4.19622
Q4V8H5	Aspartyl aminopeptidase OS=Rattus norvegicus GN=Dnpep PE=1 SV=1 - [Q4V8H5_RAT]	42.74	15	15	43	475	52.5219	7.25439	1.06761	12	12.3435	1.02876	17	6.74647	1.1566	14	21.4131	0.959934	12	22.4063	1.02199	17	8.19737	0.977133	14	10.1521	0.920009	12	15.0306	0.953554	17	12.8539	1.02864	14	5.99596	1.02757	12	10.4014	0.965514	17	12.7802	0.947145	14	12.1918
Q4KM66	LOC500183 protein OS=Rattus norvegicus GN=Igkc PE=1 SV=1 - [Q4KM66_RAT]	42.74	1	7	28	234	25.6755	5.57959	1.0661	1								1.14543	1								1.01673	1								0.826979	1
P36876	Serine/threonine-protein phosphatase 2A 55 kDa regulatory subunit B alpha isoform OS=Rattus norvegicus GN=Ppp2r2a PE=2 SV=1 - [2ABA_RAT]	42.73	9	14	49	447	51.6455	6.20166	1.00606	7	1.94458	0.987374	10	7.55299	0.884098	8	21.1123	1.11042	7	10.5105	1.07636	10	6.85051	0.974528	8	17.2972	0.971476	7	6.94292	1.00285	10	8.00178	1.00829	8	4.35148	0.929918	7	16.9437	1.0049	10	15.3315	1.02812	8	7.06306
P46844	Biliverdin reductase A OS=Rattus norvegicus GN=Blvra PE=1 SV=1 - [BIEA_RAT]	42.71	10	10	35	295	33.5445	6.12549	0.989793	6	8.6353	0.960921	18	6.46201	1.13283	11	36.5488	1.08871	6	12.7468	0.98369	18	8.61764	0.995572	11	18.9041	1.00061	6	1.60388	0.981383	18	10.4629	0.959701	11	2.79654	0.964824	6	6.54118	1.06241	18	11.7241	0.984988	11	9.83515
Q9R1T1	Barrier-to-autointegration factor OS=Rattus norvegicus GN=Banf1 PE=1 SV=1 - [BAF_RAT]	42.7	3	3	12	89	10.038	6.0874	1.04109	5	1.39619	0.979509	4	3.98203	1.74961	3	0.208762	1.5052	5	10.3153	0.888329	4	3.97859	0.887021	3	0.862778	0.787318	5	6.27175	1.10663	4	6.6735	0.785651	3	4.03166	0.844008	5	5.67784	0.987984	4	10.4257	0.82001	3	2.69927
Q7TQ16	Cytochrome b-c1 complex subunit 8 OS=Rattus norvegicus GN=Uqcrq PE=3 SV=1 - [QCR8_RAT]	42.68	4	4	14	82	9.84321	10.521	0.979219	7	11.4451	1.00469	3	0.391621	1.53056	4	15.6372	1.3953	7	42.0121	1.01827	3	0.852426	0.83667	4	10.3121	0.864064	7	8.26742	0.906685	3	1.36466	0.941385	4	2.72463	0.901079	7	18.1314	1.05567	3	0.0816819	0.864947	4	7.98063
Q8R1R5	CD99 antigen-like protein 2 OS=Rattus norvegicus GN=Cd99l2 PE=2 SV=1 - [C99L2_RAT]	42.68	4	6	12	246	26.0578	5.0083	0.965679	5	13.8065	1.10589	3	12.6087	1.15162	2	4.64998	0.842034	5	19.3281	0.987952	3	10.3298	1.09635	2	10.6683	1.12429	5	21.6815	0.959028	3	7.95235	0.934542	2	13.957	0.920025	5	1.96651	0.971385	3	10.2112	0.872957	2	3.52843
D3ZTW9	Endonuclease G-like 1 (Predicted), isoform CRA_d OS=Rattus norvegicus GN=Exog PE=1 SV=1 - [D3ZTW9_RAT]	42.66	9	11	38	368	41.3012	8.71924	1.05575	11	4.59047	0.977572	12	6.73283	1.07429	11	37.2482	1.05429	11	16.6344	1.0206	12	10.1041	0.911726	11	17.0776	0.981484	11	12.5038	0.986187	12	11.4225	0.90371	11	4.65467	0.946766	11	7.51203	0.974462	12	12.8195	1.0538	11	10.002
P61354	60S ribosomal protein L27 OS=Rattus norvegicus GN=Rpl27 PE=2 SV=2 - [RL27_RAT]	42.65	5	5	10	136	15.7877	10.5649	1.00039	4	4.24438	1.06459	2	5.67464	0.890922	4	12.7137	1.12558	4	14.7654	0.96072	2	4.50279	1.0478	4	6.71136	1.00134	4	12.2262	0.983825	2	16.206	1.01048	4	3.8916	0.917225	4	7.87012	0.984176	2	5.67946	1.01133	4	3.32159
Q5XIM0	BCS1-like (Yeast) OS=Rattus norvegicus GN=Bcs1l PE=1 SV=1 - [Q5XIM0_RAT]	42.58	14	14	41	418	47.3633	8.23584	1.07225	15	7.05371	1.01751	15	4.55051	1.11421	11	21.6938	1.01677	15	17.4973	0.984324	15	10.7824	0.913809	11	9.36532	0.975987	15	5.86644	0.949442	15	10.1699	0.965053	11	11.9004	0.952928	15	13.1501	1.01531	15	15.2919	0.96714	11	9.15684
Q6P9X4	Protein tyrosine phosphatase type IVA 2 OS=Rattus norvegicus GN=Ptp4a2 PE=2 SV=1 - [TP4A2_RAT]	42.51	3	6	29	167	19.1148	8.36768	1.00941	4	7.7708	0.960224	6	14.2528	1.11175	6	27.3207	1.07237	4	11.3207	0.942627	6	5.41186	1.08499	6	6.28134	1.09632	4	14.7915	1.03421	6	14.102	0.939594	6	15.6821	0.908005	4	1.42779	1.07401	6	9.51352	0.92736	6	4.21301
D3ZKG1	Protein Mut OS=Rattus norvegicus GN=Mut PE=1 SV=2 - [D3ZKG1_RAT]	42.5	23	23	59	833	91.9774	7.72314	0.978044	18	6.26128	0.998938	20	5.89779	0.952321	21	18.0367	1.04776	18	12.2601	0.997822	20	4.94883	1.00619	21	9.42697	0.98528	18	6.36874	0.981996	20	4.63643	1.00981	21	10.0486	1.01066	18	6.45534	0.994684	20	7.6934	1.00233	21	7.20668
Q4FZT2	Protein phosphatase methylesterase 1 OS=Rattus norvegicus GN=Ppme1 PE=1 SV=2 - [PPME1_RAT]	42.49	15	15	43	386	42.2892	5.97314	1.01729	14	9.76788	1.00563	17	8.15812	1.15026	12	25.7946	0.963713	14	11.2808	1.01685	17	6.92899	0.927876	12	14.6416	0.964319	14	9.20906	0.996436	17	9.24126	1.009	12	4.90847	1.06231	14	8.4354	0.994661	17	11.3182	0.959901	12	4.54557
P0C5H9	Mesencephalic astrocyte-derived neurotrophic factor OS=Rattus norvegicus GN=Manf PE=1 SV=1 - [MANF_RAT]	42.46	7	7	18	179	20.3746	8.25049	1.02591	6	4.82393	1.02465	8	7.11999	1.07783	4	9.71854	1.10449	6	8.25658	0.950295	8	5.4641	1.04193	4	10.9608	0.977604	6	5.36047	1.04493	8	7.24624	0.911927	4	4.83907	0.923924	6	4.04609	1.01806	8	7.5114	1.01782	4	2.78443
Q5U3Z7	Serine hydroxymethyltransferase OS=Rattus norvegicus GN=Shmt2 PE=1 SV=1 - [Q5U3Z7_RAT]	42.46	18	18	51	504	55.7296	8.20654	0.976429	14	12.262	1.02066	20	7.85225	0.876936	17	23.5633	0.99565	14	10.1632	1.02948	20	6.07055	0.962005	17	10.0258	1.0012	14	7.46005	0.94119	20	14.52	1.14672	17	4.76726	1.05464	14	5.8004	0.976328	20	9.39502	1.02325	17	6.06053
P12346	Serotransferrin OS=Rattus norvegicus GN=Tf PE=1 SV=3 - [TRFE_RAT]	42.41	1	27	106	698	76.3456	7.28369	0.92671	2	2.62853	0.954901	2	1.57877	0.840603	2	0.422234	0.894563	2	9.05003	0.989901	2	0.655036	1.04149	2	10.129	1.06625	2	1.14036	0.954506	2	0.706714	1.0701	2	3.73281	1.07771	2	4.62733	1.10639	2	2.62366	1.00474	2	6.09959
A0A0G2JY03	Uncharacterized protein OS=Rattus norvegicus PE=1 SV=1 - [A0A0G2JY03_RAT]	42.41	6	9	39	257	28.2353	6.26514	0.947699	13	10.3213	1.05317	11	8.58091	1.05258	7	12.0753	0.953836	13	30.8292	0.99853	11	3.90519	0.999373	8	8.46787	1.01169	13	8.55833	0.912842	11	10.8571	1.03587	8	11.4338	1.03348	13	5.11839	1.00603	11	14.7435	1.05892	8	9.2462
P24049	60S ribosomal protein L17 OS=Rattus norvegicus GN=Rpl17 PE=2 SV=3 - [RL17_RAT]	42.39	7	7	36	184	21.3834	10.1841	0.946838	15	13.4374	0.97507	9	10.7057	1.11648	12	14.1025	1.09027	15	14.7275	0.964073	9	6.40805	0.92545	12	6.58561	0.925594	15	10.4873	0.932646	9	10.9826	0.99811	12	5.17517	1.00147	15	8.5382	1.09229	9	4.69443	0.975952	12	2.94445
Q8R2H0	ATPase, H+ transporting, V1 subunit G isoform 2 OS=Rattus norvegicus GN=Atp6v1g2 PE=4 SV=1 - [Q8R2H0_RAT]	42.37	4	4	29	118	13.659	10.2573	1.01193	8	3.66975	0.968828	11	15.3687	0.851932	10	27.6766	0.964861	8	22.4928	0.962721	11	12.812	1.00908	10	13.6546	1.00907	8	12.6228	1.03162	11	9.09679	0.977038	10	16.8108	0.998467	8	4.65743	0.939124	11	11.4036	1.03369	10	8.97849
Q3MIE4	Synaptic vesicle membrane protein VAT-1 homolog OS=Rattus norvegicus GN=Vat1 PE=1 SV=1 - [VAT1_RAT]	42.33	13	13	86	404	43.091	6.62451	1.06594	31	12.0327	0.98973	28	8.14144	1.04102	27	26.8129	1.02665	31	19.4947	0.985477	28	7.30924	0.965337	27	14.7012	0.952488	31	13.3611	1.06031	28	13.6866	0.970338	27	6.92142	0.937036	31	8.71682	0.985965	28	14.7615	1.00819	27	7.79571
A1L1J8	Protein Rab5b OS=Rattus norvegicus GN=Rab5b PE=1 SV=1 - [A1L1J8_RAT]	42.33	4	7	48	215	23.6599	8.1333	1.02459	12	5.2504	1.0368	8	5.22155	0.861927	9	35.8427	1.0034	12	12.7386	0.957637	8	6.61556	1.05116	9	7.95544	0.99919	12	11.1413	1.0762	8	5.62133	0.90932	9	9.83336	0.939746	12	4.23025	0.946536	8	12.5041	1.04188	9	8.34882
P36201	Cysteine-rich protein 2 OS=Rattus norvegicus GN=Crip2 PE=2 SV=1 - [CRIP2_RAT]	42.31	4	6	16	208	22.6811	8.63135	0.981151	7	2.92947	0.966289	5	10.3946	1.30763	2	10.8957	1.19892	7	8.60939	1.02001	5	8.88828	0.963138	2	6.82832	0.981084	7	5.7684	0.991353	5	9.49983	0.890392	2	3.05308	0.892033	7	12.1169	0.960341	5	18.9508	0.939619	2	5.37038
Q5U316	Ras-related protein Rab-35 OS=Rattus norvegicus GN=Rab35 PE=1 SV=1 - [RAB35_RAT]	42.29	5	8	41	201	23.0108	8.29443	0.965137	8	2.47743	1.02782	6	6.48657	0.877677	7	34.4699	1.02887	8	30.8359	1.04729	6	3.87075	1.12038	7	6.20146	0.999199	8	9.98528	1.03283	6	8.0413	0.976345	7	3.74303	0.925535	8	7.97534	0.949888	6	4.32792	1.01192	7	6.68353
D3ZJH9	Malic enzyme OS=Rattus norvegicus GN=Me2 PE=1 SV=1 - [D3ZJH9_RAT]	42.29	17	18	69	584	65.3097	7.75244	1.01981	22	11.173	0.995182	19	7.3732	0.946857	23	16.1851	1.00254	22	19.6996	1.01916	19	10.6573	0.999129	23	4.35243	1.03199	22	8.07007	1.03307	19	8.80849	1.02629	23	6.3597	1.00185	22	5.57616	0.985462	19	6.39926	1.05514	23	9.0729
P62083	40S ribosomal protein S7 OS=Rattus norvegicus GN=Rps7 PE=1 SV=1 - [RS7_RAT]	42.27	5	5	21	194	22.1133	10.0962	0.908839	6	15.335	1.00583	6	9.48675	1.03673	9	28.4519	1.13881	6	21.6491	0.954928	6	2.37034	1.01063	9	11.935	1.06197	6	3.32228	0.936309	6	10.4996	0.797376	9	20.4542	0.886213	6	14.7415	1.04962	6	19.7118	1.07778	9	22.7164
B1WBS4	Protein Vps26b OS=Rattus norvegicus GN=Vps26b PE=1 SV=1 - [B1WBS4_RAT]	42.26	11	12	41	336	39.1002	7.37158	1.06763	16	10.8176	1.0026	12	12.1391	0.976402	12	22.9855	1.01052	16	14.3408	0.979508	12	5.92254	0.996891	12	5.55128	0.974742	16	8.68204	1.01144	12	6.13842	0.909211	12	6.44348	0.922456	16	10.3414	1.06653	12	10.1608	1.08501	12	4.77317
F1M978	Inositol monophosphatase 1 OS=Rattus norvegicus GN=Impa1 PE=1 SV=1 - [F1M978_RAT]	42.24	10	10	38	277	30.4754	5.2876	1.0076	12	5.48945	0.971233	15	5.31526	0.881823	11	22.7695	0.995422	12	20.0982	0.990318	15	7.27644	1.05337	11	8.06295	1.0431	12	8.11177	0.992936	15	8.04227	1.04014	11	5.62025	0.984269	12	2.78474	1.02213	15	10.9587	1.00074	11	7.15962
P15087	Carboxypeptidase E OS=Rattus norvegicus GN=Cpe PE=1 SV=1 - [CBPE_RAT]	42.23	15	15	64	476	53.2754	5.18604	1.10721	21	11.5268	0.994488	24	9.32982	1.03052	19	45.2942	0.9439	21	25.8845	0.958897	24	12.5438	0.988942	19	11.0785	0.971381	21	7.26655	1.00928	24	5.4995	0.970503	19	13.2216	0.968486	21	6.936	1.01059	24	8.3161	1.03109	19	7.01765
P11762	Galectin-1 OS=Rattus norvegicus GN=Lgals1 PE=1 SV=2 - [LEG1_RAT]	42.22	5	5	17	135	14.8472	5.26221	0.915631	3	16.5316	1.00777	7	12.6917	1.36621	7	17.4473	1.3417	3	6.9265	0.897572	7	8.13443	0.944953	7	5.83671	0.946879	3	2.28789	1.15768	7	12.4206	0.933404	7	13.142	0.920128	3	2.66688	0.939095	7	12.3025	0.868632	7	10.4939
F1LQ48	Heterogeneous nuclear ribonucleoprotein L OS=Rattus norvegicus GN=Hnrnpl PE=1 SV=2 - [HNRPL_RAT]	42.22	18	18	71	623	67.8603	8.47021	1.02951	26	10.7345	0.999065	24	9.46708	1.1002	21	24.1796	1.01929	26	9.30305	1.00079	24	9.39242	0.928396	21	10.9387	0.951324	26	6.05371	0.957272	24	6.79439	1.03824	21	7.53119	1.00748	26	9.54835	1.02946	24	9.87534	1.04016	21	7.91016
B0K032	Protein Ptp4a3 OS=Rattus norvegicus GN=Ptp4a3 PE=2 SV=1 - [B0K032_RAT]	42.2	5	5	9	173	19.6392	9.31982	1.01702	6	12.9023	1.13364	1		1.06463	2	0.842344	0.826808	5	13.6575	1.07598	1		0.95973	2	8.71974	1.0812	6	17.7462	0.858482	1		1.00432	2	7.75609	0.990247	6	11.6611	0.932778	1		0.997923	2	0.569313
Q07936	Annexin A2 OS=Rattus norvegicus GN=Anxa2 PE=1 SV=2 - [ANXA2_RAT]	42.18	14	14	37	339	38.6538	7.69385	1.0013	14	4.55888	0.903491	11	11.3342	1.26982	12	23.0124	1.02043	14	15.3561	0.865446	11	5.49264	0.870953	12	20.5523	0.949868	14	8.61193	1.26083	11	17.9838	1.00717	12	8.49704	1.04497	14	7.04276	0.970682	11	6.95632	0.974067	12	7.37199
D3ZWA8	Protein Appl1 OS=Rattus norvegicus GN=Appl1 PE=1 SV=3 - [D3ZWA8_RAT]	42.18	18	20	48	671	75.3545	5.68115	1.0121	16	11.3553	0.984075	12	3.60701	1.11526	16	29.549	1.07945	16	22.833	1.0125	12	10.7432	0.970174	16	9.87607	0.974356	16	10.6835	0.947667	12	10.774	0.973754	16	7.37022	0.988463	16	8.19392	1.07125	12	9.83219	0.977922	16	6.38328
Q1WIM3	Cell adhesion molecule 3 OS=Rattus norvegicus GN=Cadm3 PE=1 SV=1 - [CADM3_RAT]	42.17	12	12	43	396	42.8795	5.79541	0.859133	16	15.1217	1.06234	11	5.7526	1.133	16	22.43	1.25879	16	21.4409	0.963086	11	15.3921	0.954814	16	9.64777	0.962844	16	16.798	0.957881	11	8.45244	0.966029	16	16.8062	0.973589	16	13.4922	0.981582	11	26.1398	0.984065	16	10.8866
Q5BJZ3	Nicotinamide nucleotide transhydrogenase OS=Rattus norvegicus GN=Nnt PE=1 SV=1 - [Q5BJZ3_RAT]	42.17	37	37	132	1086	113.796	7.88428	0.989839	43	9.81869	1.02277	48	9.15961	0.979327	41	18.0921	1.00047	43	16.5006	1.03365	48	8.7994	1.00294	41	8.42101	1.01306	43	9.65418	0.994701	48	8.73767	1.05146	41	4.85041	0.982663	43	7.46489	0.942917	48	9.80616	0.980504	41	7.27288
F1LST4	Microtubule-associated protein OS=Rattus norvegicus GN=Mapt PE=1 SV=1 - [F1LST4_RAT]	42.15	10	26	153	752	78.5073	6.30322	0.886674	14	15.012	1.01555	12	23.9518	1.15696	11	21.1463	1.20403	14	17.8866	1.02642	12	9.58072	1.02692	11	4.76667	1.04161	14	5.73185	1.03239	12	7.73071	0.912279	11	9.38845	0.920807	14	7.96204	1.01334	12	4.91657	0.941417	11	6.96073
O88506	STE20/SPS1-related proline-alanine-rich protein kinase OS=Rattus norvegicus GN=Stk39 PE=1 SV=2 - [STK39_RAT]	42.13	13	15	58	553	60.0128	6.29053	0.965271	19	11.5444	0.976655	18	6.60481	1.00064	18	45.0516	0.913495	18	20.2918	1.04983	18	12.11	1.03141	18	12.9333	1.04216	19	12.1915	1.00069	18	8.50117	1.06047	18	7.4716	1.05445	19	7.37406	0.955886	18	17.3132	0.993164	18	12.3582
A0A0G2KAL4	Oxidation resistance protein 1 OS=Rattus norvegicus GN=Oxr1 PE=1 SV=1 - [A0A0G2KAL4_RAT]	42.08	1	23	89	758	84.0742	4.99561							1.1419	1								0.924188	1								0.969503	1								1.01512	1
A0A096MJY8	Protein Acat2l1 OS=Rattus norvegicus GN=Acat2l1 PE=1 SV=1 - [A0A096MJY8_RAT]	42.07	1	8	39	397	41.2621	7.51807				1.05021	1								0.848342	1								0.847304	1								1.25875	1
Q6PDV7	60S ribosomal protein L10 OS=Rattus norvegicus GN=Rpl10 PE=1 SV=3 - [RL10_RAT]	42.06	8	8	42	214	24.5879	10.0815	0.951031	17	14.7702	1.05424	15	9.80813	1.07279	10	11.9492	1.15257	17	18.9431	1.02973	15	7.18464	0.956568	10	5.72786	0.964324	17	6.84827	0.881686	15	4.74974	1.01362	10	9.32889	0.956648	17	2.9099	0.98388	15	9.70937	1.00404	10	5.72146
P0C0A1	Vacuolar protein-sorting-associated protein 25 OS=Rattus norvegicus GN=Vps25 PE=1 SV=1 - [VPS25_RAT]	42.05	6	6	17	176	20.7485	6.34131	0.955045	5	15.8432	1.05857	7	12.3573	1.23984	5	7.55466	1.00617	5	13.2098	0.918477	7	3.42681	0.952395	5	7.64025	1.03925	5	1.91348	1.03676	7	8.76082	0.886793	5	13.3049	0.963417	5	3.31777	1.03381	7	2.50711	1.00469	5	8.72996
Q63942	GTP-binding protein Rab-3D OS=Rattus norvegicus GN=Rab3d PE=1 SV=2 - [RAB3D_RAT]	42.01	1	8	76	219	24.2748	4.91943	0.924525	1								0.988022	1								1.0827	1								0.995347	1
Q9JHL4	Drebrin-like protein OS=Rattus norvegicus GN=Dbnl PE=1 SV=1 - [DBNL_RAT]	41.97	16	16	46	436	48.5825	4.91943	0.870633	16	17.1351	0.965733	15	11.9624	1.06967	15	43.677	1.10847	16	14.0637	1.00192	15	4.62537	1.04404	15	12.611	1.04267	16	10.1762	1.04799	15	4.92901	0.962518	15	6.69978	0.971753	16	5.93314	1.00652	15	18.7841	0.967324	15	7.02779
D4ABN3	Synaptojanin-1 OS=Rattus norvegicus GN=Synj1 PE=1 SV=3 - [D4ABN3_RAT]	41.95	46	46	200	1311	144.689	7.43018	0.930139	71	14.6006	1.01811	57	10.8289	0.908451	72	31.1281	1.04969	71	19.5589	1.04592	57	7.21097	1.01534	72	8.81693	1.00668	71	9.69515	0.969113	57	8.48821	1.05491	72	9.68141	1.00699	71	9.343	0.977068	57	12.8236	0.992858	72	6.28464
A0A0G2JZH0	Protein Cab39 OS=Rattus norvegicus GN=Cab39 PE=1 SV=1 - [A0A0G2JZH0_RAT]	41.94	12	15	46	341	39.8477	6.88818	0.999136	9	8.49942	0.995918	14	8.19184	0.915545	13	33.7292	0.816499	9	47.2387	0.994228	14	5.625	0.980288	13	9.09338	1.06982	9	11.4865	1.04165	14	11.271	0.993754	13	7.13218	0.983198	9	4.81069	0.980569	14	7.03101	1.08138	13	11.2117
A0A0G2K293	Neuronal growth regulator 1 OS=Rattus norvegicus GN=Negr1 PE=4 SV=1 - [A0A0G2K293_RAT]	41.89	9	9	43	296	32.4043	6.87354	1.04727	14	8.08497	0.95855	14	13.2821	0.890139	15	33.4765	0.946854	14	16.4535	0.986537	14	5.82399	0.999505	15	8.55995	0.951371	14	5.21786	1.01701	14	13.1161	0.980773	15	7.72333	1.00191	14	2.79787	1.01822	14	6.44521	1.06385	15	6.90142
B2RZD4	60S ribosomal protein L34 OS=Rattus norvegicus GN=Rpl34 PE=1 SV=1 - [B2RZD4_RAT]	41.88	6	6	12	117	13.2845	11.4731	0.900708	2	3.908	0.914317	4	12.2314	0.886265	6	22.5706	1.06889	2	5.28328	0.965776	4	4.95973	0.963601	6	3.8435	1.0013	2	5.07166	1.02032	4	6.26791	1.04798	6	5.37505	1.05045	2	1.43412	1.05213	4	9.22671	1.03254	6	7.54438
P17220	Proteasome subunit alpha type-2 OS=Rattus norvegicus GN=Psma2 PE=1 SV=3 - [PSA2_RAT]	41.88	8	8	61	234	25.9103	7.43018	0.964382	21	13.6822	1.06634	21	6.60075	1.08684	19	25.4469	1.21118	21	25.2566	0.991404	21	8.08296	0.978567	19	8.84672	1.02537	21	8.79124	0.988618	21	9.80496	0.956649	19	10.7676	0.937596	21	8.51322	0.948732	21	12.3234	0.980391	19	4.38651
Q5SGE0	Leucine-rich PPR motif-containing protein, mitochondrial OS=Rattus norvegicus GN=Lrpprc PE=1 SV=1 - [LPPRC_RAT]	41.88	54	54	148	1392	156.554	6.60986	0.977792	52	12.6408	1.02527	42	7.45225	0.900285	53	31.8897	0.983392	52	18.3458	1.00318	42	8.34097	0.978754	54	10.5692	1.03438	52	10.2915	0.991239	42	11.4748	1.09523	54	8.61264	1.01636	52	8.43444	0.998166	42	16.2824	1.02296	54	5.12752
P23965	Enoyl-CoA delta isomerase 1, mitochondrial OS=Rattus norvegicus GN=Eci1 PE=1 SV=1 - [ECI1_RAT]	41.87	11	11	36	289	32.234	9.53955	0.987922	11	15.0384	1.01107	14	6.89802	1.10113	11	25.4587	1.05519	11	17.769	0.95317	14	5.92881	1.02979	11	12.1785	1.0323	11	13.586	1.11709	14	9.15818	0.934649	11	5.30299	0.947364	11	10.1913	0.96876	14	10.6644	0.986217	11	8.59286
D4A9P7	RCG40058 OS=Rattus norvegicus GN=Bola2 PE=1 SV=1 - [D4A9P7_RAT]	41.86	2	2	9	86	10.1802	5.78271	0.956641	3	6.63636	0.947282	2	4.38601	1.13654	4	16.2382	1.2232	3	0.973812	0.992358	2	11.644	1.02596	4	3.80006	1.00692	3	6.94896	1.00698	2	11.2925	0.880045	4	4.3088	0.956636	3	1.75493	1.05174	2	4.07563	0.953443	4	3.18308
B1WBW4	Armadillo repeat-containing protein 10 OS=Rattus norvegicus GN=Armc10 PE=1 SV=1 - [ARM10_RAT]	41.83	9	9	27	306	33.4007	7.97217	1.03016	12	5.79001	0.99138	9	5.07743	0.982	6	42.2776	0.936993	12	18.227	0.993004	9	4.78201	0.996751	6	5.14291	0.986518	12	7.75789	1.01308	9	9.59601	0.98504	6	13.0682	0.987469	12	6.63878	0.96371	9	8.37075	1.05534	6	5.27717
P63326	40S ribosomal protein S10 OS=Rattus norvegicus GN=Rps10 PE=2 SV=1 - [RS10_RAT]	41.82	6	7	38	165	18.9038	10.1548	0.984036	13	7.50759	1.00043	12	10.0908	1.045	12	15.5376	1.08005	13	14.4489	0.921908	12	9.42693	0.982126	12	11.8323	1.04734	13	3.28663	1.04968	12	7.99757	0.895468	12	10.762	0.897902	13	13.4572	1.02983	12	15.179	1.12598	12	9.65768
A0A0G2K5L2	Protein LOC100911440 OS=Rattus norvegicus GN=LOC100911440 PE=1 SV=1 - [A0A0G2K5L2_RAT]	41.8	9	12	56	323	34.6401	9.08545	0.99082	9	9.97098	1.05683	15	7.13493	0.825492	11	21.3148	0.966799	9	12.3196	1.03865	15	5.74976	0.986575	11	11.0714	1.04182	9	14.2865	0.955482	15	10.3846	1.07338	11	8.33315	0.993429	9	4.56785	0.952069	15	12.0011	1.07145	11	7.70382
Q9WUH4	Four and a half LIM domains protein 1 OS=Rattus norvegicus GN=Fhl1 PE=2 SV=1 - [FHL1_RAT]	41.79	9	9	28	280	31.8819	8.36768	0.993598	8	11.908	1.0025	12	7.24746	0.974911	8	51.0322	1.05063	8	14.8238	1.00356	12	10.7773	0.974885	8	11.1984	1.02648	8	5.26096	0.984373	12	5.90659	1.01312	8	13.6615	0.998522	8	6.82082	0.975394	12	7.18638	1.04617	8	7.26475
Q63327	Myelin-associated oligodendrocyte basic protein OS=Rattus norvegicus GN=Mobp PE=1 SV=1 - [MOBP_RAT]	41.76	8	8	26	170	19.0911	11.0337	0.940828	9	4.25096	0.996901	10	8.77006	1.31795	7	20.2598	1.05401	9	10.0701	1.01046	10	7.19397	0.960561	7	7.11067	1.01685	9	5.28692	0.917146	10	3.47839	0.910142	7	14.1069	1.02971	9	14.876	1.09261	10	18.9149	0.929876	7	6.46219
Q05683	Glutamate decarboxylase 2 OS=Rattus norvegicus GN=Gad2 PE=1 SV=1 - [DCE2_RAT]	41.71	21	22	132	585	65.3596	6.90283	1.10652	45	16.7731	0.9688	43	10.6154	1.06723	42	17.9331	0.9563	45	11.2573	1.0045	43	10.1066	0.979646	42	10.1544	0.965362	45	12.6156	0.981942	43	9.12475	1.01553	42	7.36346	0.95918	45	10.4795	1.05687	43	15.0802	0.983139	42	7.31693
B2RYA5	Cars protein (Fragment) OS=Rattus norvegicus GN=Cars PE=2 SV=1 - [B2RYA5_RAT]	41.68	1	23	52	655	74.5705	6.37939							0.686387	1								1.04871	1								0.891173	1								1.24876	1
P40329	Arginine--tRNA ligase, cytoplasmic OS=Rattus norvegicus GN=Rars PE=1 SV=2 - [SYRC_RAT]	41.67	22	22	68	660	75.762	7.04932	1.05855	27	7.64396	1.00066	22	8.97844	0.923487	19	27.2579	0.920462	27	21.8174	1.01213	22	8.78871	0.978359	19	7.6096	0.965138	27	9.32036	0.983099	22	8.97346	1.05775	19	7.89934	1.07314	27	8.19145	1.02088	22	6.62219	0.995982	19	5.31446
Q62658	Peptidyl-prolyl cis-trans isomerase FKBP1A OS=Rattus norvegicus GN=Fkbp1a PE=1 SV=3 - [FKB1A_RAT]	41.67	6	6	34	108	11.9151	8.1626	1.05076	13	5.21809	0.905241	11	6.52663	1.46669	10	29.7169	1.24492	13	18.9703	0.919765	11	7.46279	0.856296	10	13.3934	0.894278	13	8.46555	1.08519	11	8.02159	0.809954	10	16.5663	0.836983	13	13.5292	1.10954	11	8.31459	0.971809	10	9.16458
M0RAQ6	Hexokinase-1 OS=Rattus norvegicus GN=Hk1 PE=1 SV=2 - [M0RAQ6_RAT]	41.66	1	34	213	893	99.4931	7.13721	1.06063	2	22.7606	1.01343	2	25.9528	0.894008	3	7.36404	0.89296	2	6.07737	1.01285	2	13.22	0.961578	3	4.48072	0.966967	2	6.37416	1.02689	2	11.6574	1.11802	3	3.6438	1.0557	2	10.4846	0.926156	2	1.56728	1.01145	3	2.87485
P04904	Glutathione S-transferase alpha-3 OS=Rattus norvegicus GN=Gsta3 PE=1 SV=3 - [GSTA3_RAT]	41.63	6	9	27	221	25.3033	8.74854	1.01049	5	5.3815	1.01798	9	9.96038	1.01672	5	36.4832	1.07261	5	28.75	1.04349	9	7.787	1.04068	5	2.4158	1.04598	5	0.875395	1.14141	9	17.6016	1.08106	5	0.550676	0.831247	5	22.5109	0.78368	9	13.7236	0.90505	5	1.8509
G3V936	Citrate synthase OS=Rattus norvegicus GN=Cs PE=1 SV=1 - [G3V936_RAT]	41.63	18	18	154	466	51.7975	8.41162	0.99103	52	14.0321	0.984282	44	7.22797	0.96004	42	27.9629	1.03646	52	21.5361	1.02179	44	10.1547	0.996481	42	10.8848	0.997752	52	11.9106	1.01412	44	10.162	1.00899	42	7.95433	0.981768	52	10.0177	1.0148	44	12.4227	1.0065	42	7.76675
Q5FVJ7	Intraflagellar transport protein 22 homolog OS=Rattus norvegicus GN=Ift22 PE=2 SV=1 - [IFT22_RAT]	41.62	7	7	9	185	20.8342	5.24951	0.991042	6	5.94258	0.861912	2	7.69287	1.13462	1		1.0087	6	24.1292	0.934396	2	20.5918	0.975569	1		1.00577	6	8.19436	1.04241	2	7.59366	0.893093	1		0.96458	6	7.33528	1.14954	2	17.7678	1.03695	1
Q3MHS9	Chaperonin containing Tcp1, subunit 6A (Zeta 1) OS=Rattus norvegicus GN=Cct6a PE=1 SV=1 - [Q3MHS9_RAT]	41.62	21	21	122	531	57.9807	7.07861	1.05215	41	11.0582	1.03788	34	12.2365	1.06041	37	28.8228	0.981836	41	18.1173	0.977373	34	8.34638	0.974347	37	10.887	0.966298	41	11.2426	0.977675	34	11.492	0.997892	37	7.25606	0.97461	41	9.23112	0.996058	34	8.1921	1.00713	37	9.09731
P62966	Cellular retinoic acid-binding protein 1 OS=Rattus norvegicus GN=Crabp1 PE=1 SV=3 - [RABP1_RAT]	41.61	6	6	11	137	15.5818	5.37646	1.20896	3	3.02921	0.876834	3	18.7573	0.968111	5	46.2651	1.05815	3	0.737877	0.973748	3	8.71379	1.04364	5	7.10804	0.97488	3	1.24446	1.17812	3	2.43754	1.0275	5	11.9506	0.815724	3	1.69541	1.01147	3	10.1768	0.899677	5	10.1462
P07633	Propionyl-CoA carboxylase beta chain, mitochondrial OS=Rattus norvegicus GN=Pccb PE=2 SV=1 - [PCCB_RAT]	41.59	1	15	34	541	58.589	7.47412				1.14351	1								1.13734	1								0.791449	1								0.929437	1
P25093	Fumarylacetoacetase OS=Rattus norvegicus GN=Fah PE=1 SV=1 - [FAAA_RAT]	41.53	12	12	43	419	45.946	7.1665	0.954604	15	12.759	0.99479	14	13.5833	1.02587	14	19.6967	1.13657	15	8.75108	1.04267	14	8.11571	1.01454	14	15.275	1.00511	15	7.90999	0.937027	14	11.4486	0.957913	14	5.65549	0.951881	15	11.9178	1.04249	14	11.5378	0.99106	14	4.57715
Q498N3	Dctn4 protein OS=Rattus norvegicus GN=Dctn4 PE=2 SV=1 - [Q498N3_RAT]	41.52	12	12	41	460	52.2406	7.69385	0.940648	14	8.97078	1.01	13	4.55044	0.951456	14	26.845	0.93425	14	10.9843	1.04245	13	2.88756	0.991119	14	3.75786	1.04635	14	7.33543	0.996216	13	5.44223	1.01863	14	5.87119	1.03304	14	5.88565	1.00539	13	11.0038	1.06135	14	3.64873
B2GV65	HIG1 domain family, member 2A OS=Rattus norvegicus GN=Higd2a PE=2 SV=1 - [B2GV65_RAT]	41.51	2	2	3	106	11.4229	9.78857				1.03106	1		1.178	2	1.34201				1.05365	1		0.890088	2	13.9109				0.907062	1		1.01909	2	11.0566				1.01211	1		0.976176	2	0.910188
D3ZNK1	Protein Mtx3 OS=Rattus norvegicus GN=Mtx3 PE=1 SV=2 - [D3ZNK1_RAT]	41.48	11	11	29	311	34.7072	7.76709	0.997039	11	14.1449	1.08382	9	16.9315	1.18442	9	49.3437	1.10811	11	5.91146	1.04943	9	5.8686	1.01487	9	9.37869	1.02938	11	8.38024	0.983944	9	8.84231	1.06045	9	8.24314	1.00425	11	8.81837	0.895095	9	10.7626	0.863956	9	6.54594
A0A0G2JZD1	Protein Ppp2r5c OS=Rattus norvegicus GN=Ppp2r5c PE=1 SV=1 - [A0A0G2JZD1_RAT]	41.45	3	19	56	550	63.7062	8.57275	0.865747	1		1.00597	2	0.0358752	1.13545	3	15.4902	1.13199	1		1.01421	2	11.0738	0.951748	3	8.03666	1.03505	1		0.895402	2	8.38807	0.996827	3	6.16323	0.999973	1		1.08499	2	3.3279	0.976528	3	9.33964
Q5FVI3	Leucine-rich repeat-containing protein 57 OS=Rattus norvegicus GN=Lrrc57 PE=2 SV=1 - [LRC57_RAT]	41.42	9	9	25	239	26.7073	8.44092	0.970171	7	4.7047	0.974297	9	13.3129	0.987443	9	43.2641	1.01169	7	15.1834	1.07046	9	7.10355	1.02568	9	10.8182	1.02837	7	7.24428	1.03286	9	7.61476	1.02349	9	7.11643	0.989551	7	6.22411	0.883565	9	18.0686	1.02508	9	7.30488
Q6P3V9	60S ribosomal protein L4 OS=Rattus norvegicus GN=Rpl4 PE=1 SV=1 - [Q6P3V9_RAT]	41.33	17	17	75	421	47.2711	11.019	1.01907	25	7.46282	0.981933	24	13.6557	0.69336	26	37.2689	0.990821	25	15.9031	0.999238	24	7.40338	1.00495	26	6.31482	1.00207	25	5.68522	1.1166	24	9.84787	1.11218	26	7.75209	0.976105	25	8.75165	0.908078	24	19.114	1.05607	26	6.23366
A0A0G2K398	Glutathione peroxidase OS=Rattus norvegicus GN=Gpx4 PE=1 SV=1 - [A0A0G2K398_RAT]	41.33	8	8	22	196	22.0599	8.39697	1.04843	8	5.2782	0.973067	8	14.2763	0.965929	6	14.6822	1.01719	8	9.64066	1.00743	8	10.1728	0.922919	6	1.84717	0.951294	8	1.96742	0.967114	8	11.1011	1.0475	6	8.40385	0.990441	8	6.83784	1.04566	8	2.20047	1.01979	6	1.64861
B2RYI6	Snx4 protein OS=Rattus norvegicus GN=Snx4 PE=2 SV=1 - [B2RYI6_RAT]	41.33	16	16	46	450	51.9092	5.80811	1.01561	16	11.2883	1.00368	18	11.2571	0.908158	12	21.659	0.907995	16	15.5423	0.993808	18	4.65509	1.04304	12	8.12326	1.03185	16	9.38687	1.00934	18	7.83755	1.01005	12	7.06016	1.00983	16	3.58811	0.990362	18	18.1871	1.02641	12	5.78325
A0A0H2UHU1	60S ribosomal protein L37a OS=Rattus norvegicus GN=Rpl37a PE=3 SV=1 - [A0A0H2UHU1_RAT]	41.3	3	3	5	92	10.2694	10.2866	0.805009	1		0.985449	2	11.0018	0.721026	2	19.6096	0.942226	1		1.00848	2	8.73278	0.998143	2	9.27339	1.10276	1		1.00714	2	2.44229	1.10666	2	5.80207	1.11537	1		0.990917	2	17.7896	1.08199	2	10.9312
A0A0G2JV31	X-prolyl aminopeptidase (Aminopeptidase P) 1, soluble, isoform CRA_a OS=Rattus norvegicus GN=Xpnpep1 PE=1 SV=1 - [A0A0G2JV31_RAT]	41.29	19	19	50	666	74.6207	5.89697	1.00064	18	6.97958	1.01475	14	6.39944	1.06541	18	23.5009	0.884614	18	16.2028	0.991309	14	6.50044	0.942683	18	8.86719	0.979029	18	7.47927	0.93404	14	6.36977	1.04799	18	9.20381	1.07059	18	3.77519	1.02643	14	11.5006	1.02213	18	6.93124
F1LNM0	Disks large homolog 1 OS=Rattus norvegicus GN=Dlg1 PE=1 SV=1 - [F1LNM0_RAT]	41.27	21	26	80	911	100.546	5.94775	0.977229	21	10.5552	1.04475	20	9.93156	1.01039	19	26.6079	0.964746	21	10.5385	0.992074	20	4.74077	1.01737	19	11.5862	0.9939	21	10.5289	0.974254	20	8.84357	0.991377	19	8.21986	1.0005	21	3.37331	1.03907	20	9.64368	0.997573	19	6.27818
Q6AXT5	Ras-related protein Rab-21 OS=Rattus norvegicus GN=Rab21 PE=2 SV=1 - [RAB21_RAT]	41.26	7	8	28	223	24.1482	7.94287	0.969717	7	5.6995	1.01158	6	5.41835	1.01789	12	33.7839	0.901085	7	19.8796	0.945849	6	3.37521	1.01742	12	16.6781	0.986363	7	4.44223	0.981825	6	11.197	0.958797	12	10.3851	1.04058	7	5.4832	1.05578	6	4.9319	1.0206	12	4.23709
B0BN19	Protein Rab22a OS=Rattus norvegicus GN=Rab22a PE=1 SV=1 - [B0BN19_RAT]	41.24	7	8	21	194	21.7611	8.14795	1.05329	6	8.26747	1.0015	8	4.94248	1.23079	6	27.977	0.879434	6	14.4281	0.971048	8	4.77591	0.927994	6	6.20197	0.946404	6	4.73283	0.939671	8	4.42976	0.95579	6	10.763	0.959078	6	6.55695	1.03802	8	10.426	0.968628	6	3.0306
A0A096MJE6	Tenascin R, isoform CRA_b OS=Rattus norvegicus GN=Tnr PE=1 SV=1 - [A0A096MJE6_RAT]	41.24	41	42	199	1358	149.505	4.94482	1.01746	69	12.6627	1.03719	62	10.1245	1.05001	65	38.7302	1.02661	69	18.9927	0.994703	62	12.8899	0.977269	65	12.7239	0.981256	69	8.01366	0.974937	62	6.44024	0.989451	65	11.832	0.99475	69	8.37949	1.01928	62	14.4471	0.974756	65	12.7586
B0BNF5	Qk protein OS=Rattus norvegicus GN=Qk PE=2 SV=1 - [B0BNF5_RAT]	41.23	11	11	28	325	35.9547	6.18896	0.975567	10	16.5792	0.989338	9	15.4752	1.20521	9	31.3657	0.971337	10	10.8383	0.975202	9	10.0909	0.9582	9	6.98258	1.08067	10	8.34983	1.00254	9	2.81617	0.943392	9	7.41457	0.914135	10	6.18922	1.07973	9	22.9573	1.0441	9	10.4668
F1LPB9	Rabphilin-3A OS=Rattus norvegicus GN=Rph3a PE=1 SV=1 - [F1LPB9_RAT]	41.23	24	25	96	684	75.7557	8.17725	0.862862	32	12.359	1.08254	30	9.49201	0.901958	31	23.8693	1.12407	32	12.7385	1.008	30	9.57599	1.02288	31	7.19167	1.05852	32	10.2117	0.914501	30	10.4151	1.03797	31	8.82095	1.02519	32	9.61831	0.997476	30	7.23861	1.02508	31	9.40595
F7EN52	Cyp46a1 protein OS=Rattus norvegicus GN=Cyp46a1 PE=2 SV=2 - [F7EN52_RAT]	41.2	17	17	58	500	56.6635	9.02686	0.896953	20	14.524	1.03361	18	10.536	0.876764	20	23.6873	1.03882	20	15.3525	1.04342	18	4.05756	0.962885	20	5.03913	0.965038	20	7.00265	0.903772	18	8.51846	1.09438	20	5.5533	1.08316	20	3.0693	1.03168	18	6.12058	1.04719	20	6.51777
G3V734	2,4-dienoyl CoA reductase 1, mitochondrial, isoform CRA_a OS=Rattus norvegicus GN=Decr1 PE=1 SV=1 - [G3V734_RAT]	41.19	12	12	51	335	36.1097	8.93896	1.0114	20	8.97283	1.01743	18	21.1415	1.02465	13	20.5201	0.936521	20	10.6254	0.931528	18	12.9223	0.941087	13	5.22924	1.01452	20	6.63405	1.07777	18	10.1624	1.01838	13	5.77015	1.0335	20	5.95577	0.921093	18	10.2821	0.981882	13	3.71142
P12711	Alcohol dehydrogenase class-3 OS=Rattus norvegicus GN=Adh5 PE=1 SV=2 - [ADHX_RAT]	41.18	12	12	61	374	39.5502	7.48877	1.00101	17	13.4355	1.0008	23	20.7032	1.0488	21	26.9743	1.00605	17	19.0248	1.02793	23	7.65634	1.03032	21	7.35538	0.987479	17	8.82975	0.960496	23	9.9561	0.987284	21	11.7621	1.02184	17	8.02061	0.945279	23	8.20793	0.9551	21	9.79973
A0A0G2K9V6	Threonine--tRNA ligase, cytoplasmic OS=Rattus norvegicus GN=Tars PE=1 SV=1 - [A0A0G2K9V6_RAT]	41.14	22	25	69	722	83.3359	7.03467	1.02421	23	7.63337	1.00128	19	9.69724	0.94833	15	38.4123	0.974222	23	19.724	1.06241	19	8.37366	1.03183	15	5.42963	0.984774	23	7.65883	0.961402	19	5.38147	1.06555	15	6.88939	1.0084	23	7.50126	0.962293	19	10.0269	0.980277	15	5.29374
Q6PDV9	Ribosomal protein S11 OS=Rattus norvegicus GN=Rps11 PE=2 SV=1 - [Q6PDV9_RAT]	41.14	1	8	19	158	18.435	10.3013				1.0494	1								1.13528	1								0.879065	1								0.939879	1
A0A0G2K4W2	Transcription factor BTF3 OS=Rattus norvegicus PE=3 SV=1 - [A0A0G2K4W2_RAT]	41.14	3	5	13	158	17.17	6.354	1.05675	3	5.78172	0.940517	2	8.77152	1.13836	4	31.2578	0.869665	3	0.417042	0.873582	2	8.1829	0.960826	4	4.22066	0.991057	3	9.77055	1.10113	2	1.21193	0.880674	4	1.90582	1.00706	3	2.92375	1.08529	2	2.54833	1.04638	4	11.2573
Q68FX1	Mannose-6-phosphate isomerase OS=Rattus norvegicus GN=Mpi PE=2 SV=1 - [MPI_RAT]	41.13	12	12	42	423	46.3939	6.02393	0.959792	13	13.3311	0.959047	15	13.4152	0.907579	14	29.7223	0.947633	13	29.4198	1.05101	15	5.94335	1.00975	14	9.71184	1.07727	13	7.70423	1.00881	15	7.49945	1.03835	14	12.7458	1.0078	13	4.92623	1.00236	15	8.20172	1.02354	14	7.9026
Q792I0	Protein lin-7 homolog C OS=Rattus norvegicus GN=Lin7c PE=1 SV=1 - [LIN7C_RAT]	41.12	3	7	32	197	21.8205	8.42627	0.957348	8	10.328	1.02294	6	11.1588	0.97415	6	19.0724	1.06166	8	11.8113	0.911821	6	15.954	1.12048	6	6.11889	0.999078	8	9.51262	1.03988	6	6.90541	0.88487	6	5.43944	0.969244	8	13.3288	1.03668	6	29.2982	1.01313	6	1.40443
P13084	Nucleophosmin OS=Rattus norvegicus GN=Npm1 PE=1 SV=1 - [NPM_RAT]	41.1	11	11	45	292	32.5398	4.76709	1.0468	16	11.6447	0.987395	17	8.60576	1.03935	12	13.2905	0.965734	16	15.5826	0.961646	17	10.3357	1.01346	12	9.69991	0.976161	16	7.14059	1.02898	17	13.6134	0.982716	12	9.30287	0.96286	16	10.4736	1.03709	17	13.7065	1.00368	12	9.54501
Q68FT7	Phenylalanyl-tRNA synthetase, beta subunit OS=Rattus norvegicus GN=Farsb PE=1 SV=1 - [Q68FT7_RAT]	41.09	20	20	47	589	65.6094	7.04932	0.995674	17	13.2751	1.02271	17	5.57325	1.03538	13	16.1562	0.968767	17	11.8462	0.982673	17	5.42141	0.994452	13	7.00437	0.957358	17	12.8472	1.01214	17	6.40253	1.01686	13	7.09399	1.04418	17	4.38803	0.996618	17	4.5097	1.01865	13	5.50453
D4A0U0	Protein kinase C OS=Rattus norvegicus GN=Prkcd PE=1 SV=3 - [D4A0U0_RAT]	41.07	20	22	67	672	77.2216	7.72314	0.829128	17	20.5358	1.08529	18	6.07782	0.960007	17	28.5297	1.00727	17	8.29353	1.01689	18	5.47836	0.963876	17	6.57004	0.9743	17	8.36902	0.80319	18	19.3188	1.04607	17	10.1767	1.17509	17	14.3843	1.08297	18	11.7783	1.07494	17	3.76532
G3V7H4	Regulating synaptic membrane exocytosis 3, isoform CRA_a OS=Rattus norvegicus GN=Rims3 PE=1 SV=1 - [G3V7H4_RAT]	41.04	7	8	18	307	32.5966	9.29053	1.08332	4	4.33466	1.05791	7	7.90326	1.17047	5	56.3587	0.921235	4	18.5208	0.980443	7	3.73562	0.970215	5	8.67552	1.02311	4	6.5299	0.930761	7	4.02262	1.06561	5	5.80938	1.0229	4	6.87567	1.01058	7	8.48421	0.979105	5	7.26738
Q9Z0V5	Peroxiredoxin-4 OS=Rattus norvegicus GN=Prdx4 PE=2 SV=1 - [PRDX4_RAT]	41.03	6	8	33	273	30.9881	6.65381	1.05506	7	13.519	0.966866	6	3.91	1.15039	2	28.754	1.06792	7	18.5623	0.972834	6	10.7992	0.927046	2	4.82111	0.920907	7	5.23271	0.974139	6	4.75768	0.941978	2	16.9655	1.02191	7	11.0663	1.02623	6	12.6322	1.01187	2	2.5686
D3ZTH8	Protein LOC689899 OS=Rattus norvegicus GN=LOC689899 PE=3 SV=1 - [D3ZTH8_RAT]	41.03	8	8	22	156	17.7421	10.3892	1.0718	7	6.49395	0.979548	7	5.39683	1.09382	8	19.3572	1.10939	7	4.56445	0.944147	7	7.26469	0.973728	8	3.07214	0.970782	7	3.00293	1.03568	7	5.1377	0.901315	8	6.14666	0.906741	7	4.86948	1.02949	7	5.00235	1.00899	8	7.97211
O70257	Syntaxin-7 OS=Rattus norvegicus GN=Stx7 PE=1 SV=4 - [STX7_RAT]	41	7	7	22	261	29.8323	5.42725	0.912546	6	20.0037	0.979041	8	7.93188	0.748299	8	10.8289	1.19777	6	7.81857	0.999127	8	2.7457	1.14994	8	7.261	1.08852	6	9.35927	1.04098	8	4.30618	0.924386	8	7.3	0.89361	6	9.28184	0.960585	8	6.33938	1.07846	8	4.37202
P14480	Fibrinogen beta chain OS=Rattus norvegicus GN=Fgb PE=1 SV=4 - [FIBB_RAT]	40.92	16	16	39	479	54.2007	7.78174	0.943142	12	6.79606	0.8141	17	13.4209	0.987947	10	27.3996	0.804356	12	15.3103	0.858475	17	13.0502	0.850526	10	9.73263	1.04341	12	11.6404	0.954412	17	10.354	1.03116	10	9.00539	1.13158	12	4.71859	1.34678	17	17.2551	1.10798	10	6.51433
B2RYW7	Protein Srp14 OS=Rattus norvegicus GN=Srp14 PE=1 SV=1 - [B2RYW7_RAT]	40.91	5	5	9	110	12.5018	10.1694	1.26756	1		1.00902	5	5.11776	0.913904	3	23.0091	0.797423	1		0.98395	5	2.56453	0.976455	3	7.18239	0.951903	1		1.06734	5	2.56547	1.04314	3	2.38908	0.967005	1		1.03419	5	4.69611	1.0188	3	3.85844
O35547	Long-chain-fatty-acid--CoA ligase 4 OS=Rattus norvegicus GN=Acsl4 PE=1 SV=1 - [ACSL4_RAT]	40.9	17	19	44	670	74.2789	8.01611	0.966026	11	7.11734	1.03901	11	9.46676	1.1862	17	10.9013	1.04472	11	7.79066	1.01526	11	3.75875	0.956884	17	5.0293	0.963341	11	7.94315	0.928231	11	11.6481	1.01595	17	11.0858	1.05782	11	2.85896	0.979674	11	9.57599	0.941393	17	8.40453
G3V8Q6	Protein kinase, cAMP-dependent, regulatory, type 2, alpha, isoform CRA_a OS=Rattus norvegicus GN=Prkar2a PE=1 SV=1 - [G3V8Q6_RAT]	40.9	12	14	66	401	45.4517	4.93213	0.916222	16	9.95391	1.01827	21	8.039	0.827856	19	16.2697	1.05895	16	22.4729	1.01717	21	6.9813	1.03523	19	9.68218	1.03757	16	9.78034	1.02202	21	11.2618	1.00346	19	7.39114	0.936091	16	11.9527	0.948363	21	9.4921	1.02329	19	11.9697
F1MAR6	Protein Prodh1 OS=Rattus norvegicus GN=Prodh1 PE=1 SV=2 - [F1MAR6_RAT]	40.9	19	19	58	599	68.0513	7.26904	0.889526	19	4.76897	0.991992	19	9.42794	1.12725	18	10.8927	1.09052	19	15.071	1.00523	19	9.67685	0.938147	18	8.38725	0.993982	19	5.56711	1.01795	19	9.66192	1.06443	18	5.55359	1.04451	19	8.44164	0.969481	19	11.3676	0.938736	18	4.6926
G3V949	CAP-Gly domain-containing linker protein 2 OS=Rattus norvegicus GN=Clip2 PE=1 SV=1 - [G3V949_RAT]	40.88	28	36	92	1047	115.747	6.53662	1.01676	28	7.05656	0.991814	22	6.03969	0.992236	24	14.8936	1.00646	28	10.8521	0.998012	22	9.20573	0.99837	24	10.5412	0.980959	28	6.01683	0.993998	22	4.29032	1.0149	24	4.47386	1.01479	28	6.28039	1.0263	22	9.93195	1.01222	24	4.83053
G3V774	F-box only protein 2 OS=Rattus norvegicus GN=Fbxo2 PE=4 SV=1 - [G3V774_RAT]	40.88	10	10	27	296	33.6519	4.33545	0.937358	9	18.3363	1.03351	9	2.5626	0.962629	9	25.2109	1.04635	9	27.5679	0.959984	9	9.30234	1.03032	9	5.71099	1.06688	9	7.56009	1.01981	9	4.90326	0.992295	9	8.72097	0.974445	9	6.02015	1.00136	9	6.96068	0.965726	9	7.64574
Q6B436	Cct-5 protein (Fragment) OS=Rattus norvegicus GN=Cct5 PE=2 SV=1 - [Q6B436_RAT]	40.88	2	7	29	159	16.8266	4.91943	0.958287	2	4.65565	1.01204	4	7.71352	1.0086	1		1.05488	2	38.1256	1.04713	4	3.21629	1.00081	1		1.01252	2	16.0382	0.888268	4	4.17773	0.956527	1		0.960937	2	14.5746	0.960776	4	2.95081	1.03792	1
B2RYQ2	Protein phosphatase 2A activator, regulatory subunit 4 OS=Rattus norvegicus GN=Ptpa PE=1 SV=1 - [B2RYQ2_RAT]	40.87	12	12	48	323	36.5937	6.29053	1.0687	14	13.2264	0.971271	17	10.185	0.941832	17	25.9387	1.01199	14	13.2187	1.0353	17	5.51983	1.05025	17	6.72798	1.04038	14	14.0083	1.04655	17	7.37228	1.03932	17	9.77658	0.946928	14	8.03023	0.922727	17	14.9297	1.0221	17	7.24467
O08839	Myc box-dependent-interacting protein 1 OS=Rattus norvegicus GN=Bin1 PE=1 SV=1 - [BIN1_RAT]	40.82	4	23	133	588	64.4933	5.03369	0.879648	7	19.4708	1.01468	8	17.2685	0.922536	6	13.6826	1.20264	7	6.19733	1.01696	8	11.7838	1.00867	6	6.37499	1.02739	7	16.6795	1.05096	8	8.96159	1.01272	6	2.22605	0.932295	7	5.88263	1.02913	8	18.7551	1.00568	6	4.7158
Q9QZA2	Programmed cell death 6-interacting protein OS=Rattus norvegicus GN=Pdcd6ip PE=1 SV=2 - [PDC6I_RAT]	40.78	1	31	97	873	96.5705	6.52197	0.999951	1		1.04766	1		1.04126	1		0.855217	1		0.99034	1		1.01439	1		1.07607	1		1.00077	1		1.00933	1		1.02942	1		0.962705	1		0.960352	1
M0R776	Protein Mrps36 OS=Rattus norvegicus GN=Mrps36 PE=1 SV=1 - [M0R776_RAT]	40.78	3	3	18	103	11.406	10.3452	0.942308	7	7.71691	1.02793	6	6.65348	1.0515	5	15.1468	1.36381	7	5.5466	1.00161	6	6.19461	1.06953	5	20.5248	0.941291	7	3.14401	1.02654	6	7.47647	0.934098	5	1.54121	0.865887	7	6.97465	0.883159	6	9.758	0.968217	5	1.93394
Q6AY56	Tubulin alpha-8 chain OS=Rattus norvegicus GN=Tuba8 PE=2 SV=1 - [TBA8_RAT]	40.76	4	16	519	449	50.0055	5.09717	1.07002	2	7.16962	1.00969	4	4.27203	1.05705	2	43.179	0.97832	2	10.6151	1.03522	4	1.20104	0.949313	2	6.75856	0.987132	2	5.70032	1.01378	4	3.09949	1.02465	2	10.3209	0.973194	2	6.16689	0.961886	4	2.06327	0.965352	2	13.0497
Q0VGK4	Glycerophosphodiester phosphodiesterase domain-containing protein 1 OS=Rattus norvegicus GN=Gdpd1 PE=2 SV=1 - [GDPD1_RAT]	40.76	9	9	30	314	35.7878	7.97217	0.975608	9	9.23076	0.973994	10	4.58419	0.929715	11	32.9162	0.973336	9	22.3225	0.940713	10	5.7802	1.02148	11	11.7263	1.02332	9	12.0885	1.0017	10	5.60418	0.995842	11	2.47467	1.00036	9	6.42543	1.05769	10	11.1283	1.02504	11	7.64291
Q6PEC1	Tubulin-specific chaperone A OS=Rattus norvegicus GN=Tbca PE=1 SV=1 - [TBCA_RAT]	40.74	7	7	19	108	12.7357	5.46533	1.00415	7	9.72676	0.908348	7	21.7133	1.23106	5	8.98329	1.15445	7	18.5511	0.949767	7	10.379	0.962308	5	3.78999	0.947047	7	5.23437	1.05482	7	7.23253	0.870436	5	1.56793	0.962338	7	7.17634	1.12855	7	8.3068	0.974302	5	0.854629
A0A0G2JXC3	40S ribosomal protein S21 OS=Rattus norvegicus GN=Rps21 PE=1 SV=1 - [A0A0G2JXC3_RAT]	40.74	3	3	11	81	8.86043	8.51416	0.811105	3	0.827674	0.860013	3	1.20312	1.83093	5	37.6255	1.67579	3	8.12875	0.863907	3	10.1166	0.793999	5	23.6328	0.831467	3	7.30478	1.11538	3	8.58367	0.833358	5	5.59418	0.868099	3	3.71404	1.0183	3	9.70443	0.850049	5	9.66018
Q9ES21	Phosphatidylinositide phosphatase SAC1 OS=Rattus norvegicus GN=Sacm1l PE=1 SV=1 - [SAC1_RAT]	40.72	22	22	52	587	66.996	7.28369	1.02934	19	12.1831	0.983572	16	10.09	0.946714	17	25.2521	0.922012	19	20.2714	1.05962	16	8.79357	1.03518	17	7.98728	1.01022	19	6.86007	0.994627	16	9.03246	1.01966	17	10.6152	0.997642	19	7.16617	0.924281	16	7.69519	0.982399	17	7.42777
P10824	Guanine nucleotide-binding protein G(i) subunit alpha-1 OS=Rattus norvegicus GN=Gnai1 PE=1 SV=3 - [GNAI1_RAT]	40.68	4	13	124	354	40.3192	5.97314	0.975895	6	5.92067	1.14797	7	27.4348	1.0678	7	16.856	0.974641	6	13.3171	0.940808	7	17.0732	0.990546	7	9.75248	0.988488	6	11.8282	0.903021	7	7.87914	1.02717	7	7.50882	1.02405	6	4.70848	1.00137	7	12.1352	0.95159	7	1.29378
Q9JIX3	Bis(5'-adenosyl)-triphosphatase OS=Rattus norvegicus GN=Fhit PE=1 SV=1 - [FHIT_RAT]	40.67	4	4	16	150	17.3368	6.63916	0.933034	6	3.98835	0.909164	5	8.46602	1.20013	5	16.1194	1.13362	6	3.30671	1.03918	5	3.03915	1.09198	5	3.44068	1.03105	6	4.97228	0.998168	5	5.34445	0.965434	5	12.9046	0.949422	6	5.96877	1.11255	5	4.92503	0.970903	5	14.4479
D4A781	Protein Ipo5 OS=Rattus norvegicus GN=Ipo5 PE=1 SV=1 - [D4A781_RAT]	40.66	35	35	132	1097	123.626	4.95752	1.02811	47	10.2021	1.03996	44	7.92993	0.780431	41	26.2361	0.86697	47	19.6652	1.01803	44	7.00578	0.999727	41	11.4875	1.01285	47	12.0033	0.956914	44	10.0619	1.08832	41	11.2645	1.06121	47	10.054	0.989963	44	16.837	1.04266	41	9.24323
P18163	Long-chain-fatty-acid--CoA ligase 1 OS=Rattus norvegicus GN=Acsl1 PE=1 SV=1 - [ACSL1_RAT]	40.63	18	22	53	699	78.1282	6.99072	1.04575	15	8.99704	0.938608	14	9.58986	0.960533	12	21.0221	1.01871	15	11.384	0.993135	14	8.43725	0.951395	12	4.54442	0.953358	15	11.1441	1.02691	14	8.07782	1.03039	12	5.57611	1.0511	15	8.66479	1.01271	14	7.57386	1.00455	12	6.51038
D4A9Z8	Protein Chmp4bl1 OS=Rattus norvegicus GN=Chmp4bl1 PE=1 SV=1 - [D4A9Z8_RAT]	40.63	1	8	26	224	25.0937	4.90674	1.49682	1					0.92663	1		0.948905	1					1.12722	1		0.785871	1					0.808868	1		0.836669	1					1.09713	1
Q6QI86	Haloacid dehalogenase-like hydrolase domain-containing protein 2 OS=Rattus norvegicus GN=Hdhd2 PE=1 SV=1 - [Q6QI86_RAT]	40.63	2	9	29	384	42.4484	7.34229	0.896098	1		0.985583	2	14.8697	0.848107	2	6.5236	0.900582	1		1.00503	2	7.88431	0.983025	2	0.39494	1.03397	1		1.09142	2	9.06312	1.10128	2	1.27132	1.14031	1		0.911216	2	3.11772	1.03042	2	1.82454
Q9JHZ4	GRIP1-associated protein 1 OS=Rattus norvegicus GN=Gripap1 PE=1 SV=1 - [GRAP1_RAT]	40.62	24	24	58	837	96.015	5.21143	0.97314	21	9.36111	0.933753	21	6.69627	0.88621	16	15.6303	1.04578	21	14.452	1.00782	21	4.48651	1.07889	16	4.5493	1.01007	21	11.1699	1.0537	21	6.083	0.970925	16	11.8722	0.980777	21	6.80774	1.00685	21	10.1228	1.00271	16	3.85082
P07483	Fatty acid-binding protein, heart OS=Rattus norvegicus GN=Fabp3 PE=1 SV=2 - [FABPH_RAT]	40.6	5	5	18	133	14.7656	6.32861	0.832859	6	7.12516	1.1171	5	12.3202	0.852704	7	23.0519	1.14971	6	8.16264	0.997665	5	2.13578	1.16601	7	6.29195	1.10478	6	6.88066	1.03463	5	7.0339	0.947407	7	6.76123	0.940881	6	12.7396	0.887086	5	10.2707	1.00322	7	8.87101
Q5XIF3	NADH dehydrogenase [ubiquinone] iron-sulfur protein 4, mitochondrial OS=Rattus norvegicus GN=Ndufs4 PE=1 SV=1 - [NDUS4_RAT]	40.57	7	7	34	175	19.7282	10.1401	0.963384	10	6.11726	1.0206	11	11.2714	1.19644	13	17.9475	1.1503	10	7.38865	0.979557	11	11.9537	1.0117	13	11.7151	1.00639	10	7.08471	1.06649	11	12.6286	0.865516	13	8.77129	0.90185	10	7.32094	0.989213	11	9.57129	1.00303	13	5.75083
P10818	Cytochrome c oxidase subunit 6A1, mitochondrial OS=Rattus norvegicus GN=Cox6a1 PE=1 SV=2 - [CX6A1_RAT]	40.54	2	2	16	111	12.2933	9.31982	0.928101	5	2.55205	1.0327	6	8.14059	1.36378	5	12.6331	1.38061	5	5.26382	0.993733	6	4.50275	0.890513	5	6.71942	0.921598	5	5.68577	0.965552	6	5.57936	0.890733	5	3.61486	0.886723	5	9.32108	1.00433	6	6.88728	0.959969	5	4.87261
A0A097PE04	Cytochrome c oxidase subunit 2 OS=Rattus norvegicus GN=COX2 PE=3 SV=1 - [A0A097PE04_RAT]	40.53	1	5	49	227	25.8771	4.729	0.246164	6	70.9891	1.47772	10	11.996	0.659795	12	22.3666	0.259019	6	72.7008	0.809578	10	12.1085	0.912404	12	9.2542	2.85898	7	14.3068	1.27704	10	11.6304	0.888102	12	6.95645	0.261053	6	72.3148	0.450937	10	44.588	1.41273	12	8.30019
Q5UAJ6	Cytochrome c oxidase subunit 2 OS=Rattus norvegicus GN=COX2 PE=3 SV=1 - [Q5UAJ6_RAT]	40.53	1	5	63	227	25.9251	4.729	1.08996	15	8.80897	0.672458	13	30.2291	1.3116	15	14.0287	1.19803	15	10.7924	1.07262	13	8.74954	1.13879	15	7.89908	0.713975	15	20.6336	0.824311	13	6.81946	0.969645	15	12.3626	1.14178	15	9.13889	1.43486	13	19.7176	0.612202	15	19.0338
G3V6M3	Synaptotagmin II OS=Rattus norvegicus GN=Syt2 PE=1 SV=1 - [G3V6M3_RAT]	40.52	9	16	71	422	47.2072	7.98682	0.848228	8	9.11558	1.07793	4	4.9482	0.999643	6	34.0477	1.13969	8	10.2522	1.04489	4	3.61677	1.10306	6	11.9386	1.10379	8	16.1277	0.929258	4	2.12274	0.94428	6	3.62439	0.88218	8	5.35302	0.919846	4	8.54683	0.919626	6	9.75593
Q66H80	Coatomer subunit delta OS=Rattus norvegicus GN=Arcn1 PE=2 SV=1 - [COPD_RAT]	40.51	17	17	40	511	57.1632	6.21436	0.944848	15	14.6494	1.01395	14	5.37556	0.714924	11	27.3917	0.968399	15	13.1895	1.02109	14	8.8664	1.0767	11	11.1578	1.08314	15	6.13912	1.07588	14	7.10425	1.06319	11	7.5643	0.961399	15	6.45455	0.848028	14	10.2637	1.04217	11	4.49496
D3ZB78	Protein Phf24 OS=Rattus norvegicus GN=Phf24 PE=1 SV=1 - [D3ZB78_RAT]	40.5	10	10	37	363	41.1892	5.43994	0.987637	14	12.752	1.10966	11	13.4834	1.12894	12	18.7784	1.04466	14	13.8768	0.971666	11	7.22375	1.03526	12	10.5522	1.00436	14	5.05806	0.922913	11	8.5689	1.00056	12	8.99132	1.02079	14	5.26542	1.04081	11	17.3733	0.944846	12	4.88132
A0A096MK83	Protein BUD31 homolog (Fragment) OS=Rattus norvegicus GN=Bud31 PE=1 SV=6 - [A0A096MK83_RAT]	40.5	4	4	6	121	14.5744	8.95361	1.03657	1		1.00435	2	1.70185	1.00264	3	12.4571	0.986109	1		1.00671	2	5.04992	1.01492	3	1.96078	0.976852	1		0.974856	2	5.69702	1.00004	3	0.0433602	1.01471	1		1.01629	2	1.18339	0.991918	3	8.90235
H1UBN0	Copine-7 OS=Rattus norvegicus GN=Cpne7 PE=1 SV=1 - [CPNE7_RAT]	40.47	18	19	45	556	61.9389	5.40186	1.03738	13	19.9969	0.995139	18	8.16852	0.865154	13	21.729	0.97696	13	12.4087	1.04335	18	7.224	0.98953	13	3.0231	0.969131	13	9.07979	1.01064	18	5.03147	1.0882	13	5.92373	1.01469	13	11.3343	0.927996	18	10.6139	1.02475	13	5.51812
D3ZVI9	Parkinson disease 7 domain containing 1 (Predicted), isoform CRA_a OS=Rattus norvegicus GN=LOC100911365 PE=1 SV=1 - [D3ZVI9_RAT]	40.45	5	5	12	220	23.2487	6.84424	1.00398	4	7.95398	0.968538	5	5.64954	1.38275	3	12.6616	1.0884	4	12.1198	0.969033	5	5.67667	0.867271	3	10.7457	1.04019	4	9.49743	1.02625	5	11.638	0.997553	3	0.477521	0.887512	4	4.42336	1.06507	5	12.394	0.891941	3	1.36662
P35571	Glycerol-3-phosphate dehydrogenase, mitochondrial OS=Rattus norvegicus GN=Gpd2 PE=1 SV=1 - [GPDM_RAT]	40.44	26	26	83	727	80.9213	6.62451	0.984405	37	10.6458	0.984538	24	4.0204	0.889053	21	27.1468	0.965497	37	9.73891	1.04207	23	9.26867	0.968624	21	3.17607	1.00962	37	8.05226	1.00674	24	6.74957	1.08568	22	9.37777	1.06981	37	9.80447	0.968051	24	8.96517	1.04076	22	4.25828
A0A140TAA4	Programmed cell death 6-interacting protein OS=Rattus norvegicus GN=Pdcd6ip PE=1 SV=1 - [A0A140TAA4_RAT]	40.44	1	31	96	868	95.8222	6.52197	1.0189	1					1.45104	1		0.996358	1					0.830376	1		0.970452	1					0.908746	1		1.03088	1					0.961766	1
F8WFH8	Tryptophan--tRNA ligase, cytoplasmic OS=Rattus norvegicus GN=Wars PE=1 SV=1 - [F8WFH8_RAT]	40.42	17	17	70	475	53.3927	6.60986	1.00526	30	7.96674	0.978348	21	9.23796	0.97651	19	17.0532	0.97231	30	12.1941	1.02485	21	7.19415	0.992523	19	5.9301	0.98601	30	6.88417	0.993565	21	7.61182	1.05195	19	6.59682	0.980374	30	7.7241	1.02719	21	9.39186	1.01668	19	5.94927
Q6AYT3	tRNA-splicing ligase RtcB homolog OS=Rattus norvegicus GN=Rtcb PE=2 SV=1 - [RTCB_RAT]	40.4	18	18	61	505	55.2139	7.2251	0.990425	13	11.3571	0.981239	24	6.05244	0.910209	24	15.3461	0.906374	13	8.64112	1.02639	24	8.82184	0.993394	24	9.1335	1.02424	13	4.665	0.957874	24	10.3376	1.04779	24	7.23583	1.06971	13	7.06106	1.00196	24	8.91134	1.04535	24	6.08791
D3ZBE5	Serine/threonine-protein kinase Nek7 OS=Rattus norvegicus GN=Nek7 PE=2 SV=1 - [NEK7_RAT]	40.4	9	10	30	302	34.5065	8.25049	0.95664	11	6.22786	1.03058	8	4.46472	0.963355	9	10.6255	1.03296	11	20.8512	1.01726	8	9.48019	0.958632	9	4.6803	0.992441	11	3.71991	0.970861	8	4.45213	1.01591	9	2.66904	1.06689	11	6.36798	1.00278	8	6.2259	1.06188	9	3.90413
B2RYQ5	Enhancer of rudimentary homolog OS=Rattus norvegicus GN=Erh PE=1 SV=1 - [B2RYQ5_RAT]	40.38	4	4	16	104	12.251	5.92236	1.01748	6	3.49905	0.934817	6	1.09817	1.32589	4	21.0412	1.27508	6	19.243	0.965641	6	2.61926	0.911714	4	8.06873	0.908188	6	10.442	0.984678	6	5.79755	0.866883	4	7.67138	0.915974	6	4.67461	1.08693	6	8.09956	1.00483	4	0.518908
D4AEP0	Adenylosuccinate synthetase isozyme 2 OS=Rattus norvegicus GN=Adss PE=1 SV=1 - [D4AEP0_RAT]	40.35	14	15	58	456	50.0537	6.37939	1.01741	20	8.2417	0.965029	19	7.72414	0.84116	17	49.6315	0.922976	20	21.7541	0.989158	19	6.80304	1.06581	17	13.5919	1.04446	20	9.62382	1.01689	19	8.55943	1.05825	17	6.76673	1.01855	20	7.10015	1.06393	19	9.45024	1.00672	17	8.63351
G3V9S0	NADH-cytochrome b5 reductase OS=Rattus norvegicus GN=Cyb5r1 PE=1 SV=1 - [G3V9S0_RAT]	40.33	9	9	35	305	34.2111	8.83643	1.00034	12	8.10094	1.0737	10	7.50226	1.15561	13	17.1865	1.03433	12	20.9885	0.993119	10	5.91114	0.953373	13	6.10628	1.00414	12	10.1587	0.986088	10	4.00321	0.971117	13	5.00674	0.95711	12	6.88607	1.01479	10	11.4173	0.972081	13	5.52583
Q6AY23	Pyrroline-5-carboxylate reductase 2 OS=Rattus norvegicus GN=Pycr2 PE=2 SV=1 - [P5CR2_RAT]	40.31	9	9	24	320	33.6516	7.76709	0.990016	11	6.22394	0.971227	6	5.90873	0.968428	7	12.6914	0.981037	11	17.1364	1.00753	6	5.12941	1.02752	7	3.01379	1.0245	11	10.5787	1.00859	6	1.40584	0.999201	7	6.57629	1.00108	11	5.11454	0.985454	6	10.4397	0.981849	7	6.52758
F1LPG5	Protein Ndufb4 OS=Rattus norvegicus GN=Ndufb4 PE=1 SV=1 - [F1LPG5_RAT]	40.31	4	4	33	129	15.055	9.81787	0.974344	13	12.7797	1.01339	10	13.4311	1.06707	9	8.79104	1.1699	13	15.0162	1.00401	10	9.4036	1.06836	9	8.53334	0.99463	13	7.44226	0.982523	10	5.92427	0.901455	9	8.55139	0.896633	13	6.14579	0.959576	10	11.2795	0.953048	9	8.8821
G3V7Q6	Proteasome subunit beta type OS=Rattus norvegicus GN=Psmb5 PE=1 SV=1 - [G3V7Q6_RAT]	40.3	10	10	34	263	28.5412	7.02002	1.06788	14	12.0765	0.998828	11	7.41171	0.837627	9	12.6566	1.05466	14	13.1434	1.01861	11	9.173	1.05219	9	5.86675	0.9818	14	4.88478	1.0254	11	5.09796	1.07501	9	7.40657	0.985161	14	9.22552	0.984688	11	18.4178	1.04824	9	8.36015
B5DF65	Biliverdin reductase B (Flavin reductase (NADPH)) OS=Rattus norvegicus GN=Blvrb PE=1 SV=1 - [B5DF65_RAT]	40.29	6	6	37	206	22.0803	6.80029	1.01022	11	8.61381	1.0243	12	10.972	1.34699	14	15.4115	1.18628	11	4.59902	0.976819	12	9.11771	0.966546	14	7.14257	0.950832	11	6.33293	1.0475	12	9.05201	0.888266	14	9.94602	0.928699	11	4.82255	0.974962	12	9.38269	0.927124	14	13.8958
B2RYG2	Pck2 protein (Fragment) OS=Rattus norvegicus GN=Pck2 PE=2 SV=1 - [B2RYG2_RAT]	40.27	21	21	68	663	73.2249	8.00146	1.02063	26	9.75834	0.99807	19	3.28833	0.987472	23	11.4656	0.985227	26	7.48279	1.03875	19	9.33679	0.998341	23	6.82884	1.02044	26	7.79772	1.00095	19	5.2895	1.04531	23	8.08226	0.995803	26	7.27387	0.941841	19	10.1314	0.971204	23	6.89863
F1M2P8	Protein kinase C OS=Rattus norvegicus GN=Prkca PE=1 SV=3 - [F1M2P8_RAT]	40.25	10	20	84	636	72.7232	7.45947	1.07421	10	6.82972	0.886087	6	8.14259	0.98062	10	16.5318	1.07696	10	5.35203	1.0489	6	4.84424	0.996837	10	8.33519	0.947542	10	4.83497	1.04733	6	8.71765	0.998722	10	3.9794	0.961967	10	9.73775	0.97924	6	12.9605	0.997703	10	6.34342
F1LPP0	Amphiphysin OS=Rattus norvegicus GN=Amph PE=1 SV=3 - [F1LPP0_RAT]	40.23	21	23	88	681	74.5589	4.62744	0.914821	31	15.6488	1.02219	24	8.05955	1.19957	26	24.3605	1.10362	31	13.4085	0.926209	24	10.3482	0.980805	26	8.90164	1.03225	31	6.26278	0.990761	24	10.6232	0.909936	26	11.2888	0.970246	31	7.44284	1.08824	24	7.10979	1.00362	26	9.1369
Q62639	GTP-binding protein Rheb OS=Rattus norvegicus GN=Rheb PE=1 SV=1 - [RHEB_RAT]	40.22	7	8	24	184	20.4666	5.92236	1.0034	9	19.0396	0.942914	8	16.0187	0.872462	6	26.6018	0.951068	9	11.0111	0.983134	8	5.24678	0.994463	6	10.6246	1.03467	9	10.2007	1.0645	8	4.22256	0.95931	6	6.89443	0.958474	9	11.3107	1.03125	8	5.5376	1.09449	6	1.81266
P04631	Protein S100-B OS=Rattus norvegicus GN=S100b PE=1 SV=2 - [S100B_RAT]	40.22	4	4	89	92	10.737	4.55127	0.916719	34	11.9216	1.06634	27	9.3716	1.18896	28	22.9432	1.13465	34	19.7213	0.982003	27	9.39919	0.947798	28	19.7346	0.975256	34	8.98887	0.961511	27	12.0863	0.950066	28	10.0188	0.971043	34	16.03	0.980537	27	13.2946	0.879072	28	16.691
Q9JHY2	Sideroflexin-3 OS=Rattus norvegicus GN=Sfxn3 PE=2 SV=1 - [SFXN3_RAT]	40.19	1	9	32	321	35.4106	9.74463	1.05935	1					1.68002	2	19.9352	1.1715	1					1.05195	2	4.71563	1.0345	1					0.724746	2	14.7718	0.79406	1					0.756934	2	9.2426
Q6P6T0	Sideroflexin OS=Rattus norvegicus GN=Sfxn3 PE=2 SV=1 - [Q6P6T0_RAT]	40.19	1	9	38	321	35.3816	9.68604	1.07597	3	4.2468	1.77133	3	20.3825	0.27007	3	14.9988	1.02348	3	1.34348	0.857233	3	31.6912	0.540548	3	27.4999	0.752051	3	17.5744	0.925036	3	15.4483	1.41771	3	8.10742	1.3083	3	1.83347	0.493034	3	3.46949	1.36156	3	0.105983
P09456	cAMP-dependent protein kinase type I-alpha regulatory subunit OS=Rattus norvegicus GN=Prkar1a PE=1 SV=2 - [KAP0_RAT]	40.16	12	17	56	381	43.068	5.35107	0.956806	12	4.26451	0.99183	11	15.8044	1.04664	18	18.7353	1.10566	12	11.0138	0.998148	11	6.47306	1.01857	18	8.47238	0.980583	12	9.7067	0.971149	11	7.23953	1.0147	18	7.98033	0.976328	12	6.34952	0.981465	11	12.9164	0.983734	18	10.7417
G3V7P1	Syntaxin-12 OS=Rattus norvegicus GN=Stx12 PE=1 SV=1 - [STX12_RAT]	40.15	8	8	27	274	31.1679	5.32568	1.012	10	8.00592	1.03395	9	6.29151	1.08003	8	15.7485	1.1853	10	11.6125	0.917855	9	3.94329	1.01825	8	7.10253	0.932488	10	4.59016	1.05681	9	9.14187	0.888283	8	10.8337	0.932337	10	5.35573	1.09113	9	4.03522	1.05687	8	7.89344
D4A249	Protein Mblac2 OS=Rattus norvegicus GN=Mblac2 PE=1 SV=1 - [D4A249_RAT]	40.14	10	10	22	279	31.1699	6.85889	1.10811	9	7.3993	0.947106	7	9.04448	0.97392	6	7.97071	0.989592	9	17.0388	0.901299	7	7.59615	0.963116	6	2.98327	0.977493	9	5.97925	1.05536	7	2.08216	0.961284	6	6.92954	0.97477	9	6.06773	1.10814	7	4.65516	1.03971	6	2.4202
Q562C6	Leucine zipper transcription factor-like protein 1 OS=Rattus norvegicus GN=Lztfl1 PE=2 SV=1 - [LZTL1_RAT]	40.13	11	11	25	299	34.6171	5.30029	1.04847	9	1.15763	0.9801	6	6.53789	1.11578	10	20.5644	0.97677	9	8.44559	0.954207	6	3.79389	1.00394	10	9.04294	1.02683	9	3.73509	1.07798	6	5.1809	0.906997	10	7.05982	0.936877	9	2.77906	0.994767	6	7.62669	1.02416	10	6.57311
Q6AY48	Poly(RC) binding protein 3 OS=Rattus norvegicus GN=Pcbp3 PE=1 SV=1 - [Q6AY48_RAT]	40.13	5	9	59	319	33.7626	8.51416	1.00838	4	6.12279	1.07636	8	5.28296	1.0028	5	22.0712	1.07901	4	11.3142	1.01864	8	2.76079	1.05864	5	4.4782	0.935146	4	1.13085	1.03127	8	5.32814	1.02579	5	0.555845	0.98864	4	1.6169	0.910933	8	10.1697	0.934752	5	4.75034
D4AE00	AP-3 complex subunit beta OS=Rattus norvegicus GN=Ap3b2 PE=1 SV=1 - [D4AE00_RAT]	40.02	33	39	123	1082	119.068	5.63037	1.00106	32	7.78628	0.983763	37	12.0311	0.917559	36	40.3248	0.939317	32	24.4268	1.0711	37	7.35799	0.977232	36	10.7226	1.01794	32	9.62433	0.959708	37	8.85477	1.06354	36	4.66642	1.02752	32	8.14544	0.996016	37	11.9389	1.01548	36	6.72092
P62912	60S ribosomal protein L32 OS=Rattus norvegicus GN=Rpl32 PE=1 SV=2 - [RL32_RAT]	40	5	5	19	135	15.8498	11.3267	1.02459	10	4.29629	0.957195	7	4.08487	1.03546	2	5.08781	1.08824	10	4.71574	1.01066	7	7.44303	0.992654	2	3.91181	0.930944	10	9.8977	1.04749	7	11.4096	0.938814	2	1.0888	0.957984	10	11.5365	0.920978	7	17.0782	1.04308	2	1.14196
Q6DGG1	Protein ABHD14B OS=Rattus norvegicus GN=Abhd14b PE=2 SV=1 - [ABHEB_RAT]	40	7	7	31	210	22.6037	6.01123	1.06778	11	9.72063	1.10332	10	14.7294	1.22147	10	42.5789	0.856395	11	33.2049	0.929031	10	13.808	1.03018	10	7.54397	0.963421	11	15.4526	1.0093	10	7.58509	0.990619	10	11.9021	0.99641	11	5.08971	0.995407	10	21.5582	0.92754	10	5.87553
G3V9R3	Sulfotransferase 1 family member D1 OS=Rattus norvegicus GN=Sult1d1 PE=2 SV=1 - [ST1D1_RAT]	40	11	11	42	295	34.9814	5.78271	1.08124	12	10.3547	0.965585	16	7.95612	1.00236	14	19.2651	1.02803	12	11.0679	0.967909	16	11.5677	1.09274	14	11.6284	0.978959	12	7.48126	1.05005	16	6.62002	1.05582	14	5.42542	0.926455	12	7.6804	0.965772	16	12.6581	0.834596	14	5.85401
D3ZA93	Protein Acot13 OS=Rattus norvegicus GN=Acot13 PE=1 SV=1 - [D3ZA93_RAT]	40	4	4	12	140	15.2599	8.83643	0.992113	7	4.85784	1.01746	2	16.3924	1.03221	3	5.14498	1.04495	7	11.3807	1.05212	2	3.99686	0.988718	3	2.03651	1.02691	7	6.48155	1.00004	2	5.30203	0.953679	3	3.84066	0.995225	7	1.15914	0.917136	2	20.2392	1.07002	3	7.94007
B5DF03	Fkbp3 protein (Fragment) OS=Rattus norvegicus GN=Fkbp3 PE=2 SV=1 - [B5DF03_RAT]	40	8	8	27	220	24.8191	9.27588	0.963548	11	9.59669	0.938113	8	10.0197	1.14614	8	13.885	1.13741	11	16.2998	0.918273	8	3.86939	0.948904	8	3.53048	0.963924	11	6.07582	1.01821	8	6.81621	0.903816	8	4.86597	0.941835	11	12.6237	1.11491	8	7.90032	1.0167	8	5.36136
P11506	Plasma membrane calcium-transporting ATPase 2 OS=Rattus norvegicus GN=Atp2b2 PE=1 SV=2 - [AT2B2_RAT]	39.98	2	43	260	1243	136.724	5.97314	0.826336	4	4.85669	1.29881	3	11.2221	0.797266	2	20.9764	0.926683	4	3.57606	1.10109	3	9.09203	1.2042	2	0.409034	1.26588	4	8.47589	0.829588	3	3.89702	1.00462	2	6.23196	0.945896	4	10.1484	0.787544	3	11.2147	0.934031	2	4.84599
Q6AYT7	Monoacylglycerol lipase ABHD12 OS=Rattus norvegicus GN=Abhd12 PE=2 SV=1 - [ABD12_RAT]	39.95	12	12	33	398	45.2672	8.71924	0.955832	12	7.58546	0.962965	8	20.5502	1.17244	13	23.4289	1.09713	12	41.1694	1.04935	8	8.87955	0.918782	13	3.23745	0.961637	12	16.4855	0.971608	8	7.65423	0.983841	13	6.92304	0.972648	12	6.93163	1.01524	8	9.87545	0.959281	13	9.22039
O35964	Endophilin-A2 OS=Rattus norvegicus GN=Sh3gl1 PE=1 SV=1 - [SH3G1_RAT]	39.95	11	16	43	368	41.4662	5.60498	0.951046	8	9.65266	1.02662	13	15.4989	0.914071	12	17.5751	1.01218	8	25.4238	1.01436	13	5.3209	1.01443	12	8.39723	0.971515	8	11.0654	0.923705	13	13.1258	0.972807	12	5.8909	1.00305	8	7.90585	1.02567	13	7.54382	0.999156	12	12.4646
F1LVR4	Protein Camk1d OS=Rattus norvegicus GN=Camk1d PE=3 SV=2 - [F1LVR4_RAT]	39.95	8	12	32	383	42.6896	7.1665	0.889985	7	11.3442	1.02182	3	4.51045	1.10487	5	13.0902	1.07244	7	16.0314	0.916687	3	7.79917	1.01926	5	8.45321	0.988075	7	11.7028	0.946175	3	0.179493	0.988599	5	3.25933	1.01112	7	11.2338	1.1868	3	0.750878	0.977207	5	15.8265
P28037	Cytosolic 10-formyltetrahydrofolate dehydrogenase OS=Rattus norvegicus GN=Aldh1l1 PE=1 SV=3 - [AL1L1_RAT]	39.8	26	30	101	902	98.8115	5.90967	0.98526	33	10.8961	1.05392	30	11.3669	1.03009	28	20.1059	0.965164	33	12.9658	0.973856	30	8.2015	0.969273	28	9.29576	1.01524	33	6.05755	1.00697	30	12.1692	1.04959	28	7.4739	1.0487	33	7.94743	0.991716	30	8.78678	0.938278	28	6.29539
Q62717	Calcium-dependent secretion activator 1 OS=Rattus norvegicus GN=Cadps PE=1 SV=1 - [CAPS1_RAT]	39.8	4	43	185	1289	146.173	5.8208	1.13954	5	4.71865	0.99609	7	6.88721	0.806266	7	52.3006	1.0739	5	10.7345	1.01052	7	10.7993	0.996367	7	14.7449	0.931111	5	19.374	0.972749	7	8.96614	0.989195	7	16.8658	1.02389	5	8.70554	0.999853	7	9.03542	1.0796	7	0.771056
G3V9U2	3-ketoacyl-CoA thiolase, mitochondrial OS=Rattus norvegicus GN=Acaa2 PE=1 SV=3 - [G3V9U2_RAT]	39.8	12	12	45	397	41.8585	8.14795	1.03188	14	14.8154	1.05763	14	13.5846	0.901577	17	31.3744	0.947194	14	15.9256	0.937894	14	12.3673	0.948011	17	11.5849	1.08236	14	6.30655	1.03675	14	3.78479	1.04891	17	11.7063	0.887591	14	6.1428	0.912272	14	17.9466	1.02296	17	8.6844
A0A0G2K1I6	Secretory carrier membrane protein 1 OS=Rattus norvegicus GN=Scamp1 PE=1 SV=1 - [A0A0G2K1I6_RAT]	39.8	9	9	22	304	33.9329	7.38623	0.976393	10	10.6755	0.991163	7	5.4107	0.900805	5	43.0475	1.11262	10	9.81176	1.04103	7	7.72675	0.982247	5	14.658	1.0196	10	13.4152	0.981512	7	4.26453	0.943994	5	5.44792	0.947049	10	5.45013	0.893655	7	18.2899	1.01105	5	4.67537
A0A0G2K261	Protein Iars2 OS=Rattus norvegicus GN=Iars2 PE=1 SV=1 - [A0A0G2K261_RAT]	39.76	32	32	94	1011	112.605	6.7417	1.02699	30	7.63037	1.0021	32	7.89829	0.949548	32	19.1391	0.931223	30	17.5539	1.03011	32	5.99613	1.02672	32	8.6402	0.987852	30	9.70702	0.985709	32	8.49377	1.06858	32	7.99388	1.05208	30	7.50263	0.974444	32	13.1092	0.952161	32	8.09329
Q99068	Alpha-2-macroglobulin receptor-associated protein OS=Rattus norvegicus GN=Lrpap1 PE=1 SV=2 - [AMRP_RAT]	39.72	13	13	29	360	42.0061	7.37158	1.06304	9	7.63836	0.998583	15	12.3815	1.11512	5	12.4351	1.11002	9	13.9256	0.947454	15	11.3678	1.10419	5	6.89841	1.05547	9	13.4375	1.18181	15	14.9583	0.881321	5	8.37914	0.845581	9	13.0678	0.934654	15	13.8759	0.918138	5	7.33193
Q9WVS2	Probable tRNA N6-adenosine threonylcarbamoyltransferase OS=Rattus norvegicus GN=Osgep PE=2 SV=2 - [OSGEP_RAT]	39.7	10	10	17	335	36.3332	6.03662	1.07807	8	8.32206	1.03885	6	7.16699	0.838726	3	11.3021	0.916998	8	4.93238	0.972533	6	5.24975	0.951722	3	8.18023	0.980463	8	4.50697	1.03195	6	1.96724	1.1126	3	2.87677	1.04888	8	2.60908	0.953865	6	10.0049	0.971108	3	10.6123
Q64303	Serine/threonine-protein kinase PAK 2 OS=Rattus norvegicus GN=Pak2 PE=1 SV=1 - [PAK2_RAT]	39.69	9	17	59	524	57.9238	5.77002	1.01989	8	5.36266	1.02934	9	2.24019	0.688881	6	24.9748	1.0355	8	10.8151	1.00965	9	6.54244	1.13107	6	6.71856	1.03679	8	2.99986	1.02111	9	12.8145	1.01068	6	1.32317	0.89743	8	5.21053	0.905743	9	9.92013	1.03597	6	10.5088
Q6P3V8	Eukaryotic translation initiation factor 4A1 OS=Rattus norvegicus GN=Eif4a1 PE=1 SV=1 - [Q6P3V8_RAT]	39.66	8	16	82	406	46.1246	5.47803	1.0753	15	5.81087	0.996784	16	7.01049	1.03176	14	12.7171	0.935638	15	25.7298	1.03893	16	9.30956	0.968197	14	8.62048	0.989235	15	4.75152	1.00301	16	8.92453	1.01999	14	8.28249	1.02288	15	6.60566	0.990332	16	11.6828	1.00256	14	7.00612
D3ZVQ0	Protein Usp5 OS=Rattus norvegicus GN=Usp5 PE=1 SV=1 - [D3ZVQ0_RAT]	39.63	25	26	88	858	95.7183	5.0083	1.02357	31	15.0751	1.01398	25	8.81298	1.02146	29	25.6378	0.989238	31	16.8912	1.04573	25	8.47486	0.99414	29	11.9103	0.955657	31	8.77596	0.90532	25	10.6017	1.03897	29	5.39902	1.04098	31	4.89072	1.02989	25	13.1784	0.95898	29	8.79166
A0A0G2K654	Protein Hist1h1c OS=Rattus norvegicus GN=Hist1h1c PE=1 SV=1 - [A0A0G2K654_RAT]	39.62	2	10	49	212	21.3037	11.0044				0.898382	1		1.02428	3	13.5855				0.952196	1		0.882686	3	0.391704				1.13698	1		1.01359	3	10.6614				1.01699	1		0.98657	3	0.250574
P35565	Calnexin OS=Rattus norvegicus GN=Canx PE=1 SV=1 - [CALX_RAT]	39.59	21	21	85	591	67.2126	4.62744	1.00057	28	11.8509	1.02108	29	12.7078	1.03823	28	30.031	1.07805	28	10.1094	0.95398	29	9.96189	0.998453	28	9.65356	1.01471	28	8.12534	1.04537	29	11.5712	0.905128	28	6.41636	0.927451	28	5.57498	1.01739	29	9.00898	0.998515	28	11.0451
Q68FR6	Elongation factor 1-gamma OS=Rattus norvegicus GN=Eef1g PE=2 SV=3 - [EF1G_RAT]	39.59	18	18	77	437	50.0292	6.7417	0.991181	25	10.3409	0.995112	24	8.80475	0.960353	28	27.1622	1.01034	25	16.6231	1.02853	24	10.3491	0.976565	28	12.1806	0.983406	25	13.3034	0.970424	24	8.9255	1.0072	28	8.73407	1.01808	25	8.24315	1.00051	24	11.986	0.991021	28	7.81593
Q4FZT9	26S proteasome non-ATPase regulatory subunit 2 OS=Rattus norvegicus GN=Psmd2 PE=1 SV=1 - [PSMD2_RAT]	39.54	27	27	78	908	100.124	5.19873	1.04234	23	10.3501	0.985789	28	10.5249	0.913867	27	28.9666	0.94134	23	15.7163	1.039	28	10.6637	0.993967	27	10.0326	1.01949	23	10.4613	0.997621	28	7.20001	1.03716	27	6.51753	1.02881	23	8.38835	1.01456	28	12.4205	1.0209	27	5.73102
Q6P7D2	Arginyl aminopeptidase (Aminopeptidase B) OS=Rattus norvegicus GN=Rnpep PE=2 SV=1 - [Q6P7D2_RAT]	39.54	18	18	52	650	72.5573	5.66846	1.01045	21	7.60619	0.923244	13	15.6085	1.0266	18	21.9812	0.916289	21	23.281	0.964405	13	11.8872	1.0235	18	9.55393	1.04036	21	7.64824	1.02738	13	6.84045	1.00639	18	7.41358	1.01282	21	10.7966	1.02295	13	10.8747	0.955845	18	13.8697
P51583	Multifunctional protein ADE2 OS=Rattus norvegicus GN=Paics PE=1 SV=3 - [PUR6_RAT]	39.53	15	15	38	425	47.0661	7.69385	1.13033	10	13.6048	0.994065	12	6.85043	0.81734	13	19.103	0.917397	10	26.8901	1.02706	12	8.63231	0.963922	13	6.52972	0.957274	10	10.8125	0.977858	12	5.02246	1.08323	13	12.9962	1.02097	10	4.09176	1.04816	12	17.5175	1.04407	13	5.82909
D3ZI16	COP9 (Constitutive photomorphogenic) homolog, subunit 6 (Arabidopsis thaliana) (Predicted), isoform CRA_a OS=Rattus norvegicus GN=Cops6 PE=1 SV=1 - [D3ZI16_RAT]	39.53	10	10	44	344	37.678	6.13818	1.03144	18	7.00811	1.01881	14	8.58226	1.02451	12	29.0044	1.04749	18	21.3218	0.991435	14	5.73687	1.00429	12	11.8252	0.974069	18	9.00283	0.96732	14	5.60965	0.998565	12	9.05745	0.926583	18	6.31818	1.01821	14	11.8788	1.04316	12	4.7153
D3ZZ32	Prolyl endopeptidase-like OS=Rattus norvegicus GN=Prepl PE=1 SV=3 - [D3ZZ32_RAT]	39.53	24	24	73	726	83.569	6.354	0.99184	28	9.97355	0.962097	20	20.0769	1.0417	25	17.8291	1.11873	28	26.0947	1.0387	20	10.0893	0.976632	25	7.22527	0.943875	28	10.9401	1.02751	20	14.3571	1.00617	25	6.20298	0.951508	28	11.582	1.01528	20	18.3871	0.983202	25	6.05889
Q05759	CAMP-dependent protein kinase catalytic subunit (Fragment) OS=Rattus norvegicus GN=Prkacb PE=2 SV=1 - [Q05759_RAT]	39.52	1	12	43	334	38.9962	8.23584				0.955594	1		1.00712	1					0.931516	1		0.914953	1					1.03884	1		1.01028	1					1.07837	1		1.07259	1
P40112	Proteasome subunit beta type-3 OS=Rattus norvegicus GN=Psmb3 PE=1 SV=1 - [PSB3_RAT]	39.51	7	7	34	205	22.9494	6.55127	1.03634	10	6.13834	1.00093	13	6.54325	0.919454	11	12.8383	0.951639	10	16.8563	1.006	13	7.88274	1.00395	11	3.56558	1.00249	10	3.25674	1.05546	13	4.03384	1.00442	11	6.38801	0.966316	10	3.78743	0.908613	13	10.1867	1.04453	11	3.17522
B2GUW3	Hdac11 protein OS=Rattus norvegicus GN=Hdac11 PE=2 SV=1 - [B2GUW3_RAT]	39.48	9	10	22	347	39.3136	7.69385	0.996037	7	7.35571	0.983957	7	6.39857	1.047	4	5.45633	1.12264	7	11.0535	0.978245	7	10.7343	0.996686	4	2.19905	1.0211	7	11.0178	1.07892	7	5.06869	0.854982	4	4.67472	0.892203	7	8.20861	0.967239	7	15.4202	1.09235	4	3.4229
A0A0G2JVK3	5'-AMP-activated protein kinase subunit beta-2 OS=Rattus norvegicus GN=Prkab2 PE=1 SV=1 - [A0A0G2JVK3_RAT]	39.48	6	7	20	271	30.2202	6.45557	0.933133	7	2.7211	1.05155	5	1.98964	0.914076	7	21.8974	1.08193	7	7.60848	0.947754	5	0.543135	1.01582	7	5.2875	0.972847	7	7.08625	0.977645	5	2.80828	0.994378	7	7.4349	1.02544	7	9.16527	1.01277	5	2.18191	1.04314	7	5.34102
O88321	Antisecretory factor OS=Rattus norvegicus GN=Psmd4 PE=1 SV=1 - [O88321_RAT]	39.47	2	12	43	380	41.0474	4.80518							1.03563	4	27.5249							0.997292	4	5.69688							0.927159	4	10.9395							1.0118	4	11.8138
P04639	Apolipoprotein A-I OS=Rattus norvegicus GN=Apoa1 PE=1 SV=2 - [APOA1_RAT]	39.38	8	8	31	259	30.0432	5.74463	0.995533	7	6.5033	0.959664	9	7.54498	1.12271	15	16.7836	0.976263	7	6.07368	0.92766	9	10.2954	0.953667	15	7.60944	1.08442	7	7.99946	1.06204	9	2.06823	0.891936	15	9.63392	0.882699	7	14.3691	1.02945	9	4.70911	1.05812	15	10.5836
Q6MGC4	H2-K region expressed gene 2, rat orthologue OS=Rattus norvegicus GN=Pfdn6 PE=1 SV=1 - [Q6MGC4_RAT]	39.37	5	5	9	127	14.4888	8.88037	0.993712	1		0.855513	4	1.60888	1.18097	4	2.34968	1.7726	1		0.730714	4	6.65605	1.05756	4	3.43627	0.918355	1		1.26751	4	9.99228	0.837154	4	6.23099	0.553373	1		1.08865	4	5.29471	1.00899	4	4.69548
A0A0G2K757	Dolichyl-diphosphooligosaccharide--protein glycosyltransferase subunit 2 OS=Rattus norvegicus GN=Rpn2 PE=1 SV=1 - [A0A0G2K757_RAT]	39.37	18	18	80	630	69.08	5.87158	1.02832	28	11.7792	0.97253	23	10.1045	0.973488	29	24.5858	1.03718	28	23.0453	0.942487	23	10.1734	1.04815	29	8.66853	0.977417	28	7.91775	1.05137	23	8.93073	0.943422	29	9.1249	0.95171	28	10.7729	1.00976	23	8.0864	1.03417	29	8.44897
D4AAT7	ATP-dependent (S)-NAD(P)H-hydrate dehydratase OS=Rattus norvegicus GN=Naxd PE=3 SV=1 - [NNRD_RAT]	39.36	9	9	33	343	36.4949	7.51807	0.942741	8	6.77648	1.04401	17	11.0145	1.02767	8	24.1102	1.03427	8	19.6861	0.98599	17	15.8014	1.03156	8	15.9769	1.04937	8	15.3396	0.96651	17	9.8677	1.01359	8	6.8295	0.996456	8	7.17957	0.98223	17	11.5584	0.993411	8	3.78199
Q5RJK5	Chromobox homolog 3 (HP1 gamma homolog, Drosophila) OS=Rattus norvegicus GN=Cbx3 PE=1 SV=1 - [Q5RJK5_RAT]	39.34	5	6	19	183	20.7984	5.32568	1.02225	5	43.7552	0.872888	5	27.9546	1.29587	6	25.6074	1.22366	5	10.3458	0.841591	5	7.21484	0.932643	6	14.9125	0.944123	5	14.2349	1.06421	5	13.2652	0.888524	6	9.56399	0.989909	5	3.98279	1.10228	5	18.0499	0.930762	6	4.12022
Q5M7U6	Actin-related protein 2 OS=Rattus norvegicus GN=Actr2 PE=2 SV=1 - [ARP2_RAT]	39.34	13	14	75	394	44.7052	6.7417	1.01272	26	8.44557	1.00319	24	14.5031	0.985653	22	9.9279	1.04007	26	14.8377	0.998054	24	7.53065	0.981318	22	6.78835	0.982369	26	6.92658	0.99051	24	11.6525	1.00176	22	7.40406	0.97131	26	5.02994	1.01673	24	9.77816	1.02897	22	4.06397
P29117	Peptidyl-prolyl cis-trans isomerase F, mitochondrial OS=Rattus norvegicus GN=Ppif PE=1 SV=2 - [PPIF_RAT]	39.32	5	7	13	206	21.7961	9.14404	1.05966	3	4.05284	0.904165	4	11.7379	1.06945	3	7.06607	1.20981	3	23.6523	0.943847	4	4.57882	0.990317	3	6.15217	0.883386	3	0.598737	1.06971	4	4.66601	0.975768	3	3.72541	0.911899	3	11.6301	1.07684	4	3.66819	1.03075	3	6.87599
O35824	DnaJ homolog subfamily A member 2 OS=Rattus norvegicus GN=Dnaja2 PE=1 SV=1 - [DNJA2_RAT]	39.32	13	14	47	412	45.7366	6.48096	1.02651	17	6.0031	0.959623	15	12.7363	0.707484	10	35.8047	0.98315	17	21.2135	0.954162	15	8.16917	1.08008	10	8.80394	1.00018	17	10.2732	1.04763	15	11.591	1.03376	10	6.10884	0.995737	17	8.43013	1.06261	15	10.6655	1.06656	10	6.12474
P20650	Protein phosphatase 1A OS=Rattus norvegicus GN=Ppm1a PE=1 SV=1 - [PPM1A_RAT]	39.27	9	11	43	382	42.3897	5.36377	1.01478	10	9.95357	0.973022	12	15.632	1.0886	13	31.3025	0.994981	10	12.994	1.00067	12	5.83378	0.960164	13	7.00874	1.0054	10	7.05111	1.03232	12	8.13956	0.999348	13	10.7678	0.99278	10	14.094	0.992012	12	16.6097	0.998044	13	4.97133
P62246	40S ribosomal protein S15a OS=Rattus norvegicus GN=Rps15a PE=1 SV=2 - [RS15A_RAT]	39.23	5	5	16	130	14.83	10.1255	0.987459	2	3.77017	1.0883	3	5.82521	0.936281	4	18.506	0.981344	2	18.0219	0.991849	3	15.7586	1.01969	4	10.7707	1.08305	2	15.4955	1.03491	3	2.5281	1.04848	4	8.0588	0.929539	2	3.21964	0.983754	3	2.32529	0.996548	4	2.74931
Q5XIE6	3-hydroxyisobutyryl-CoA hydrolase, mitochondrial OS=Rattus norvegicus GN=Hibch PE=1 SV=2 - [HIBCH_RAT]	39.22	14	15	38	385	42.9973	8.45557	0.97899	12	6.8442	1.00757	11	14.6249	1.07151	13	15.6018	1.10954	12	13.5232	1.09096	11	5.237	1.02495	13	5.47811	0.953585	12	13.5197	1.00506	11	10.9838	1.00416	13	3.6244	0.985523	12	9.59832	1.01184	11	13.5996	0.952664	13	4.77568
A0A096MIT7	Synapsin-3 OS=Rattus norvegicus GN=Syn3 PE=1 SV=2 - [A0A096MIT7_RAT]	39.21	12	15	65	579	63.3049	9.43701	0.990692	19	10.2248	1.02512	19	12.2917	1.00835	19	15.5581	1.04645	19	13.6728	0.999151	19	7.04638	1.04925	19	10.0312	1.03293	19	14.2762	1.02988	19	7.81075	0.964524	19	10.0285	0.935001	19	8.08541	0.936141	19	16.6344	0.9795	19	6.40814
Q99MI7	NEDD8-activating enzyme E1 catalytic subunit OS=Rattus norvegicus GN=Uba3 PE=1 SV=1 - [UBA3_RAT]	39.18	13	13	34	462	51.6903	5.45264	0.97069	12	17.0987	0.989912	11	5.3234	1.00223	11	4.70519	0.99775	12	15.2707	0.98755	11	11.3458	1.00014	11	7.19832	0.980292	12	4.71256	0.972578	11	6.07421	1.01689	11	7.10346	1.03628	12	9.46453	1.07422	11	17.0677	1.01265	11	2.77553
Q63345	Myelin-oligodendrocyte glycoprotein OS=Rattus norvegicus GN=Mog PE=1 SV=1 - [MOG_RAT]	39.18	12	12	48	245	27.8638	8.35303	0.994537	18	10.4101	1.00216	14	10.2833	0.880561	16	33.7084	0.98538	18	16.1669	1.05811	14	2.59369	1.09533	16	6.81998	1.065	18	8.20757	1.00371	14	13.0694	1.02183	16	4.46434	0.946687	18	7.78598	0.950156	14	12.32	0.944611	16	10.7623
G3V6P7	Myosin, heavy polypeptide 9, non-muscle OS=Rattus norvegicus GN=Myh9 PE=1 SV=1 - [G3V6P7_RAT]	39.18	48	69	221	1960	226.273	5.65576	0.942138	46	11.2995	0.986954	45	8.06443	0.929859	40	21.2252	1.00285	46	17.7657	0.987136	45	6.7426	0.995698	40	9.93571	0.986097	46	5.82856	1.02192	45	8.1541	1.02136	40	9.53827	1.05407	46	7.72959	1.00455	45	8.8689	1.00855	40	7.27714
Q6RJR6	Reticulon-3 OS=Rattus norvegicus GN=Rtn3 PE=1 SV=1 - [RTN3_RAT]	39.15	23	28	88	940	101.454	5.10986	0.860334	22	11.7551	1.06688	21	9.97562	0.915531	21	24.8087	0.954471	22	14.2894	1.03272	21	9.72809	1.05854	21	13.1992	1.0695	22	6.06684	0.971277	21	6.84178	1.04431	21	6.73633	1.08301	22	7.58059	0.951646	21	13.4786	0.965257	21	5.58322
Q62829	Serine/threonine-protein kinase PAK 3 OS=Rattus norvegicus GN=Pak3 PE=1 SV=1 - [PAK3_RAT]	39.15	8	18	71	544	60.6727	5.51611	1.0627	8	6.79498	0.971567	8	9.64779	0.928372	8	17.0704	0.946169	8	19.6967	0.923273	8	3.05991	1.02689	8	3.16304	1.0015	8	4.15951	1.04174	8	9.44703	1.00046	8	5.94238	1.00905	8	6.13867	0.970614	8	11.7133	1.00964	8	4.13689
D3ZRV0	DCN1-like protein OS=Rattus norvegicus GN=Dcun1d1 PE=1 SV=1 - [D3ZRV0_RAT]	39.13	7	7	16	207	24.0441	5.56689	1.00622	4	1.62942	1.00079	6	2.97313	1.03923	6	10.0526	0.863466	4	16.0961	0.938591	6	6.06957	1.04624	6	2.17896	1.09879	4	17.2861	1.00218	6	7.62547	0.941958	6	13.2706	1.08999	4	6.92751	1.05445	6	11.5278	1.05562	6	9.67642
Q923W4	Hepatoma-derived growth factor-related protein 3 OS=Rattus norvegicus GN=Hdgfrp3 PE=1 SV=1 - [HDGR3_RAT]	39.11	6	8	26	202	22.4329	8.39697	0.989783	6	5.0084	0.9343	6	6.72814	1.03645	7	28.4022	1.20189	6	21.1645	0.960542	6	6.63489	1.11812	7	10.0456	0.972348	6	6.73593	1.10122	6	6.38548	0.868963	7	6.85226	0.917502	6	8.46757	0.997623	6	16.9042	0.997423	7	2.84806
D4A5X7	Ganglioside-induced differentiation-associated-protein 1 (Predicted) OS=Rattus norvegicus GN=Gdap1 PE=4 SV=1 - [D4A5X7_RAT]	39.11	11	11	44	358	41.1906	8.71924	0.968775	13	7.99451	1.02081	15	8.17719	1.04957	16	24.1487	1.06895	13	8.01287	1.00695	15	8.13879	1.04849	16	6.59137	0.941068	13	8.31137	0.973366	15	9.43495	1.00884	16	7.01743	0.977594	13	10.5043	1.00161	15	16.7062	0.91333	16	8.33833
D3Z8Q5	Protein Tusc2 OS=Rattus norvegicus GN=Tusc2 PE=4 SV=1 - [D3Z8Q5_RAT]	39.09	3	3	7	110	12.1163	9.68604	0.93474	2	15.3185	1.02686	2	0.942884	1.2348	3	24.8517	1.17108	2	26.059	1.03974	2	0.548776	0.879174	3	0.864009	0.97349	2	13.2736	0.940936	2	22.3689	0.969174	3	2.91978	0.956194	2	6.35258	0.975054	2	21.5513	0.999426	3	9.84749
D4A7N1	MICOS complex subunit Mic25 OS=Rattus norvegicus GN=Chchd6 PE=1 SV=1 - [MIC25_RAT]	39.08	10	10	36	261	29.1928	7.94287	0.936798	10	3.44194	0.963321	11	6.88569	0.912979	15	15.9208	1.05785	10	16.9552	1.00433	11	7.83906	1.07217	15	5.01961	1.02182	10	5.54687	1.02337	11	6.86136	1.02556	15	7.75714	0.970684	10	8.50248	0.989929	11	11.0196	0.985236	15	9.13232
Q4KM74	Vesicle-trafficking protein SEC22b OS=Rattus norvegicus GN=Sec22b PE=1 SV=3 - [SC22B_RAT]	39.07	8	8	21	215	24.7248	8.51416	0.937228	8	11.3804	0.962392	7	6.89877	0.824006	6	14.9639	1.09144	8	14.9914	1.01939	7	5.22391	1.02542	6	12.3999	1.0627	8	2.56312	1.02851	7	2.45273	1.02793	6	7.61154	0.95567	8	9.77715	1.01167	7	8.00453	1.0553	6	5.02225
Q5PQL7	Integral membrane protein 2C OS=Rattus norvegicus GN=Itm2c PE=1 SV=1 - [ITM2C_RAT]	39.03	7	7	19	269	30.4607	8.5874	1.09104	5	16.0772	1.06688	7	7.54452	0.896978	7	21.4282	0.791393	5	77.9421	0.959431	7	2.1881	1.01868	7	11.4443	1.13661	5	29.716	0.924885	7	18.5463	1.03673	7	7.22141	1.01556	5	17.2039	1.08676	7	14.7484	1.10647	7	5.59439
Q99P39	Cysteine desulfurase, mitochondrial OS=Rattus norvegicus GN=Nfs1 PE=2 SV=1 - [NFS1_RAT]	39.02	14	14	35	451	49.9809	8.71924	1.04664	10	6.02385	0.924033	14	9.70204	0.993982	11	20.6304	1.03653	10	8.58384	0.977234	14	5.85873	1.00091	11	10.6496	0.953564	10	13.5459	0.991217	14	7.4244	0.973214	11	9.81209	1.01307	10	9.07724	1.05811	14	14.3543	0.978454	11	17.1903
A0A096MJN4	Protein Sept4 OS=Rattus norvegicus GN=Sept4 PE=1 SV=1 - [A0A096MJN4_RAT]	39	12	16	53	459	53.0496	6.17627	0.945762	12	12.4604	0.963957	14	8.70536	0.988294	14	23.9747	0.99397	12	17.1912	1.05674	14	6.02646	1.00535	14	3.41326	1.03359	12	7.07947	0.965178	14	10.4934	1.03228	14	5.51403	1.03688	12	4.49512	1.02599	14	6.30665	0.974169	14	5.04774
Q9ESH1	26S proteasome subunit S5a OS=Rattus norvegicus GN=Psmd4 PE=2 SV=1 - [Q9ESH1_RAT]	38.99	1	11	43	377	40.7052	4.79248	1.03219	2	4.95756	1.04572	1		1.26068	1		0.979031	2	2.52124	0.891003	1		0.965022	1		0.953025	2	2.36339	1.00742	1		0.868568	1		1.04999	2	3.72475	1.05741	1		0.989375	1
P62775	Myotrophin OS=Rattus norvegicus GN=Mtpn PE=1 SV=2 - [MTPN_RAT]	38.98	5	5	21	118	12.8526	5.51611	1.03464	8	10.2802	0.900668	6	16.5834	1.04102	7	29.9193	0.853709	8	40.0444	0.911847	6	8.09839	1.06259	7	6.76223	1.00304	8	10.7263	1.03114	6	12.5447	0.980369	7	5.70972	1.00977	8	13.8978	1.11587	6	15.8488	0.992333	7	7.96332
Q8VIF7	Selenium-binding protein 1 OS=Rattus norvegicus GN=Selenbp1 PE=1 SV=1 - [SBP1_RAT]	38.98	13	13	50	472	52.4985	6.56592	0.96909	16	10.6979	0.961853	15	12.5507	1.09213	19	35.8597	0.967444	16	19.6897	0.974674	15	3.47304	1.01965	19	7.49169	1.01016	16	8.71302	1.03212	15	10.4138	1.09537	19	12.4957	1.02332	16	3.43403	0.979493	15	6.78067	0.87497	19	6.98947
D3ZCR3	Protein Hmg1l1 OS=Rattus norvegicus GN=Hmg1l1 PE=4 SV=2 - [D3ZCR3_RAT]	38.97	10	11	33	213	24.6621	6.15088	1.04446	12	7.46167	1.02079	8	17.8069	0.978725	8	11.0447	1.20148	12	19.1882	0.905132	8	13.9372	1.08937	8	11.6174	0.961558	12	6.1436	1.0888	8	11.1839	0.91362	8	2.86771	0.890764	12	10.1377	0.995608	8	13.5839	1.01098	8	7.2802
Q6TXE9	LRRGT00050 OS=Rattus norvegicus GN=Eprs PE=1 SV=1 - [Q6TXE9_RAT]	38.96	44	44	143	1486	166.676	7.50342	0.995146	47	10.4237	1.00733	47	8.56037	0.932716	49	28.7546	1.04799	47	17.0993	1.0366	47	7.3226	0.982217	49	8.49424	0.983816	47	9.11225	0.953485	47	6.15655	1.03885	49	9.3917	1.03907	47	8.67273	0.980334	47	9.78424	1.00175	49	4.06655
Q924S5	Lon protease homolog, mitochondrial OS=Rattus norvegicus GN=Lonp1 PE=2 SV=1 - [LONM_RAT]	38.95	26	27	91	950	105.726	6.59521	0.955794	34	11.3909	1.03969	28	7.9821	1.03806	22	15.7129	1.09781	34	21.4794	0.986942	28	5.98483	0.984813	22	6.87015	0.973303	34	8.28147	0.981914	28	6.78589	0.98051	22	13.0293	0.970774	34	9.06573	0.978011	28	12.2233	1.00657	22	6.63788
Q5U2X8	Acyl-CoA thioesterase 9 OS=Rattus norvegicus GN=Acot9 PE=1 SV=1 - [Q5U2X8_RAT]	38.95	16	16	82	439	50.4109	8.63135	0.979916	31	13.0078	1.01511	27	10.7327	0.919493	24	25.032	1.03038	31	14.3691	1.07507	27	7.55685	1.04242	24	12.8714	1.01682	31	12.1076	0.967673	27	4.70504	1.06149	24	10.4638	0.959463	31	5.93402	0.935879	27	14.3004	0.951995	24	9.05817
B0K008	Eukaryotic translation initiation factor 1 OS=Rattus norvegicus GN=Eif1 PE=1 SV=1 - [B0K008_RAT]	38.94	4	4	9	113	12.7386	7.44482	0.919999	5	17.0646	1.00946	4	2.02143				1.09214	5	29.8852	1.03648	4	9.86446				1.06927	5	3.19709	1.08063	4	6.73792				0.906964	5	6.5665	0.851965	4	7.67797
D3Z941	Protein Mars OS=Rattus norvegicus GN=Mars PE=1 SV=1 - [D3Z941_RAT]	38.91	28	28	82	902	101.517	6.45557	0.951532	25	6.85323	1.03948	25	9.74723	0.877279	31	37.228	0.994854	25	23.1329	1.04193	25	7.85054	1.01014	31	8.4133	1.01948	25	9.6536	1.00207	25	7.88012	1.07291	31	8.69124	1.00942	25	9.30616	0.910625	25	12.612	0.979237	31	8.63402
A0A0G2JZZ4	Uncharacterized protein OS=Rattus norvegicus GN=Selenom PE=1 SV=1 - [A0A0G2JZZ4_RAT]	38.89	4	4	13	144	16.1996	7.34229	1.07985	2	11.2929	0.925977	6	10.2157	1.30935	5	20.3242	1.09773	2	29.8828	0.930909	6	2.91706	0.958917	5	10.2317	0.946655	2	3.33133	1.01195	6	10.9571	0.843424	5	12.5709	0.908453	2	9.40064	1.14001	6	4.77376	0.927196	5	11.699
G3V7G8	Glycine--tRNA ligase OS=Rattus norvegicus GN=Gars PE=1 SV=1 - [G3V7G8_RAT]	38.87	25	26	72	728	81.7407	6.56592	1.01437	21	6.41346	1.02716	26	13.6548	1.04273	24	29.2222	0.885259	21	16.5101	1.06777	26	9.90069	0.980925	24	12.1461	1.04395	21	9.25643	0.977696	26	8.22715	0.990542	24	7.75128	1.00597	21	7.36618	0.974376	26	18.8876	0.945092	24	7.91437
P61203	COP9 signalosome complex subunit 2 OS=Rattus norvegicus GN=Cops2 PE=1 SV=1 - [CSN2_RAT]	38.83	17	17	57	443	51.5641	5.52881	1.02223	18	12.6943	1.04586	18	6.58754	0.966329	21	37.6782	0.950691	18	27.8663	1.02331	18	12.4066	0.969263	21	12.559	1.00136	18	8.1731	0.973519	18	8.31175	1.05816	21	7.83301	0.964376	18	8.82657	0.948836	18	10.4583	1.0484	21	4.81629
D4A7F2	Protein Mycbp OS=Rattus norvegicus GN=Mycbp PE=1 SV=1 - [D4A7F2_RAT]	38.83	3	3	3	103	11.9623	5.90967	1.01185	2	1.6057				1.18997	1		1.0474	2	5.02832				0.966801	1		0.963715	2	4.40758				0.85489	1		1.00711	2	2.53156				1.04315	1
P63025	Vesicle-associated membrane protein 3 OS=Rattus norvegicus GN=Vamp3 PE=1 SV=1 - [VAMP3_RAT]	38.83	1	4	32	103	11.473	8.49951	0.712592	1								1.18783	1								1.20673	1								0.90423	1
D3ZLC1	Protein Lmnb2 OS=Rattus norvegicus GN=Lmnb2 PE=1 SV=2 - [D3ZLC1_RAT]	38.8	20	21	55	616	68.8089	5.26221	1.02801	18	7.26498	0.991109	16	7.24941	1.09469	18	22.7284	1.11074	18	11.2817	0.965238	16	5.28107	0.998093	18	5.25606	0.960761	18	9.21043	0.986552	16	6.44172	0.931704	18	7.79681	0.936938	18	7.11866	1.01043	16	6.70312	0.993999	18	9.17484
G3V8T4	DNA damage-binding protein 1 OS=Rattus norvegicus GN=Ddb1 PE=1 SV=1 - [G3V8T4_RAT]	38.77	38	38	115	1140	126.86	5.26221	1.00531	37	12.7501	0.992603	42	8.34444	0.911466	36	23.5821	0.963664	37	15.7525	1.04356	42	9.57644	0.988864	36	6.35446	0.981587	37	6.60314	0.97438	42	6.80355	1.05607	36	9.58043	1.04282	37	7.92984	0.995586	42	9.25618	1.01642	36	8.36716
Q5RJR8	Leucine-rich repeat-containing protein 59 OS=Rattus norvegicus GN=Lrrc59 PE=1 SV=1 - [LRC59_RAT]	38.76	10	10	29	307	34.8477	9.5249	0.891756	8	13.9647	1.02478	9	8.63987	0.908883	12	29.6426	0.990201	8	11.678	0.969858	9	7.37315	1.02206	12	4.5001	0.995424	8	6.07801	0.996814	9	8.18685	0.988659	12	8.79874	1.0481	8	3.68337	1.03299	9	8.53637	0.9972	12	13.1692
D4A1A5	Protein Ppp2r5c OS=Rattus norvegicus GN=Ppp2r5c PE=1 SV=2 - [D4A1A5_RAT]	38.74	1	17	51	524	60.8334	6.63916	1.05571	1								0.915051	1								1.0156	1								1.0041	1
D3ZWL6	Adenosylhomocysteinase OS=Rattus norvegicus GN=Ahcyl2 PE=1 SV=3 - [D3ZWL6_RAT]	38.73	7	22	119	612	66.7745	7.35693	1.02253	15	16.1214	0.902217	11	7.73678	1.17221	15	30.734	1.06258	15	14.7183	0.970167	11	6.87495	0.949748	15	14.018	0.955464	15	11.6605	0.991437	11	6.06457	1.01696	15	11.4851	1.02827	15	7.57103	1.07279	11	5.61975	0.969423	15	15.1058
G3V6S3	Calumenin OS=Rattus norvegicus GN=Calu PE=1 SV=1 - [G3V6S3_RAT]	38.73	10	10	35	315	37.0405	4.66553	1.00411	8	5.56705	0.98303	13	6.81518	1.27228	14	11.3851	1.13064	8	12.3513	0.864116	13	7.53823	1.00309	14	8.26516	0.989754	8	10.2093	1.078	13	5.53172	0.833377	14	9.09683	0.97932	8	3.38025	1.08142	13	17.2507	1.00374	14	11.9124
B0BN65	Family with sequence similarity 49, member A OS=Rattus norvegicus GN=Fam49a PE=1 SV=1 - [B0BN65_RAT]	38.7	7	9	39	323	37.3047	6.01123	1.03713	9	10.52	0.968148	7	10.6709	1.00568	5	10.9732	0.996375	9	15.7373	0.949502	7	6.96228	0.975564	5	5.95079	0.948739	9	7.76978	0.968696	7	12.4193	0.99482	5	3.59313	1.03599	9	5.7428	1.06299	7	10.854	0.994542	5	13.1418
P19511	ATP synthase F(0) complex subunit B1, mitochondrial OS=Rattus norvegicus GN=Atp5f1 PE=1 SV=1 - [AT5F1_RAT]	38.67	11	11	67	256	28.8505	9.36377	1.02088	21	5.92327	0.920402	21	17.4388	0.939854	24	15.5764	1.07862	21	21.4257	0.924954	21	12.8684	1.04858	24	10.6517	1.03776	21	13.1239	1.04676	21	15.4901	0.984091	24	8.60635	0.931682	21	13.8185	0.995305	21	20.821	1.02373	24	7.76744
A0A0G2K719	Protein Ddx3x OS=Rattus norvegicus GN=Ddx3x PE=1 SV=1 - [A0A0G2K719_RAT]	38.67	5	25	76	662	73.1001	7.18115	0.892616	3	8.87403	1.00031	2	21.7482	1.01738	6	22.3	0.984814	3	28.583	0.975782	2	1.20703	0.953486	6	7.82915	1.03928	3	4.38299	0.96676	2	13.5647	0.997862	6	6.45122	1.05062	3	15.2088	1.04471	2	7.56553	1.03547	6	1.07839
Q5XIJ6	BRISC and BRCA1-A complex member 1 OS=Rattus norvegicus GN=Babam1 PE=1 SV=1 - [BABA1_RAT]	38.62	9	9	22	334	36.8547	4.55127	0.998638	9	6.6904	1.02642	7	8.21556	0.90852	6	28.2973	0.975991	9	31.5092	1.04205	7	4.46471	1.02038	6	5.7634	1.00872	9	2.22507	0.979204	7	5.99054	0.991944	6	13.18	1.04076	9	14.107	0.990838	7	5.49528	1.02065	6	8.4407
A0A0G2K459	Protein Mtch2 OS=Rattus norvegicus GN=Mtch2 PE=1 SV=1 - [A0A0G2K459_RAT]	38.61	9	9	45	303	33.7355	8.93896	0.989244	19	12.54	1.0618	15	9.67435	0.912593	11	33.4974	1.05562	19	9.80395	1.06938	15	12.3527	0.967577	11	13.3136	0.983729	19	7.7198	0.952603	15	6.81859	1.06445	11	6.54903	0.974154	19	6.91221	0.950796	15	19.244	1.0192	11	3.32281
P63329	Serine/threonine-protein phosphatase 2B catalytic subunit alpha isoform OS=Rattus norvegicus GN=Ppp3ca PE=1 SV=1 - [PP2BA_RAT]	38.58	9	16	108	521	58.6063	5.85889	0.972848	27	13.7497	1.01792	21	19.269	1.05846	22	21.708	1.0414	27	14.8749	1.03596	21	7.90331	0.962037	22	8.3517	1.00166	27	9.06567	0.954363	21	5.38002	1.00439	22	6.26688	1.01419	27	5.76367	1.03019	21	9.56976	1.00803	22	7.29024
P13383	Nucleolin OS=Rattus norvegicus GN=Ncl PE=1 SV=3 - [NUCL_RAT]	38.57	30	30	88	713	77.101	4.7417	0.988084	29	17.0455	0.912554	32	15.4713	1.18255	27	20.4888	1.03599	29	19.515	0.96181	32	8.00731	1.03486	27	9.49552	0.99984	29	7.70115	1.0472	32	8.18831	0.86785	27	8.94801	0.927321	29	8.5781	1.07005	32	14.5856	0.997726	27	8.91397
Q07009	Calpain-2 catalytic subunit OS=Rattus norvegicus GN=Capn2 PE=1 SV=3 - [CAN2_RAT]	38.57	22	22	92	700	79.8688	4.95752	0.961519	29	8.5162	0.965118	29	11.5786	1.05313	33	23.0764	0.984334	29	15.2385	0.98329	29	5.81638	0.966606	33	10.7559	1.00082	29	5.75479	0.994239	29	9.35758	1.04499	33	6.8806	1.02381	29	7.02576	1.04552	29	6.80354	0.966526	33	7.51227
B5DEG6	Gart protein OS=Rattus norvegicus GN=Gart PE=2 SV=1 - [B5DEG6_RAT]	38.57	1	12	33	433	45.6535	6.45557	1.12944	1								0.681151	1								1.07466	1								1.03758	1
G3V6T1	Coatomer subunit alpha OS=Rattus norvegicus GN=Copa PE=1 SV=1 - [G3V6T1_RAT]	38.56	1	35	104	1224	138.272	7.6499				1.02218	1								0.926224	1								0.788979	1								1.26935	1
B5DFK1	Coatomer subunit alpha OS=Rattus norvegicus GN=Copa PE=2 SV=1 - [B5DFK1_RAT]	38.56	1	35	105	1224	138.273	7.57666	0.933555	1					1.82322	1		0.866162	1					0.733674	1		0.988235	1					0.739184	1		1.183	1					0.964295	1
P62628	Dynein light chain roadblock-type 1 OS=Rattus norvegicus GN=Dynlrb1 PE=1 SV=3 - [DLRB1_RAT]	38.54	2	2	8	96	10.9828	7.25439	0.987481	2	13.9654	1.03252	2	8.62792	1.28287	4	3.43246	1.82499	2	26.3742	0.868676	2	1.60893	0.948493	4	12.5416	0.761569	2	16.5202	1.07729	2	8.41053	0.87409	4	5.59052	0.669169	2	11.0447	1.01855	2	1.38316	0.90904	4	9.87241
P05714	Ras-related protein Rab-4A OS=Rattus norvegicus GN=Rab4a PE=1 SV=3 - [RAB4A_RAT]	38.53	6	7	23	218	24.3932	6.07471	0.93598	7	9.51317	0.991503	4	4.32934	0.96231	2	3.64604	1.09472	7	9.34897	0.95039	4	5.03016	0.994022	2	0.496307	1.01466	7	4.78118	1	4	2.46145	0.966197	2	0.556882	0.954653	7	2.54678	1.06012	4	3.86034	1.06439	2	2.04205
M0RAM5	Glutathione peroxidase OS=Rattus norvegicus GN=Gpx1 PE=1 SV=1 - [M0RAM5_RAT]	38.5	6	6	17	200	22.1414	7.86963	0.966391	7	4.89734	1.07286	5	5.9456	1.17307	5	7.32171	1.04758	7	9.85928	1.01969	5	5.50481	0.930907	5	6.97975	0.980903	7	2.93889	0.982912	5	8.01444	0.991127	5	8.49185	0.943818	7	9.63212	0.941065	5	13.6604	0.953664	5	5.5482
B0BNF6	Membrane-associated ring finger (C3HC4) 5 OS=Rattus norvegicus GN=March5 PE=1 SV=1 - [B0BNF6_RAT]	38.49	8	8	22	278	31.2112	8.70459	1.10414	7	13.5711	0.974877	9	9.61529	0.929381	6	35.0238	1.00671	7	12.5849	1.03079	9	9.1183	1.03934	6	12.0931	0.934286	7	8.26317	0.979154	9	7.10024	0.966551	6	2.89077	1.01018	7	9.50495	0.946318	9	16.4207	1.03451	6	5.82803
B2GV33	Amine oxidase [flavin-containing] (Fragment) OS=Rattus norvegicus GN=Maoa PE=2 SV=1 - [B2GV33_RAT]	38.46	16	21	98	520	58.7653	8.07471	0.990184	28	9.16572	1.00586	25	5.93888	1.00677	26	26.6157	1.04514	28	13.3016	0.994455	25	8.347	0.966662	26	9.32219	0.988377	28	6.53492	1.01328	25	10.5104	1.02565	26	7.51738	1.02333	28	7.57042	0.987188	25	10.0765	0.986278	26	8.60462
A0A0G2K865	Protein Tpd52 OS=Rattus norvegicus GN=Tpd52 PE=1 SV=1 - [A0A0G2K865_RAT]	38.46	6	6	30	247	26.8664	4.95752	0.913318	11	9.14091	1.09871	10	3.00462	1.43107	9	27.1072	1.10508	11	28.8108	0.954745	10	14.367	0.976293	9	5.60369	1.08275	11	6.14071	1.00746	10	6.64673	0.875271	9	11.7131	0.83212	11	12.9996	0.921612	10	8.11533	0.974896	9	13.634
A0A0G2JUT1	Protein Cadm1 OS=Rattus norvegicus GN=Cadm1 PE=1 SV=1 - [A0A0G2JUT1_RAT]	38.44	9	9	32	385	42.8052	4.98291	1.0267	9	14.1575	1.07255	12	8.44914	1.17747	11	36.4157	1.17598	9	17.4603	0.986875	12	18.8455	0.983688	11	11.1804	0.966087	9	10.3973	0.972719	12	9.11294	0.918182	11	8.3392	0.961235	9	9.80028	1.0173	12	9.9633	0.98405	11	5.54462
G3V8B6	26S proteasome non-ATPase regulatory subunit 1 OS=Rattus norvegicus GN=Psmd1 PE=1 SV=1 - [G3V8B6_RAT]	38.41	28	28	89	953	105.633	5.38916	0.973837	27	4.77092	0.979046	32	12.4261	0.934161	30	14.0832	0.952772	27	13.6907	1.05921	32	8.57961	1.0316	30	8.84681	1.02747	27	8.60213	0.969643	32	8.82529	1.03586	29	5.53178	1.00897	27	6.6296	0.97472	32	11.7977	0.986759	30	5.13904
D3ZRM5	Protein Rab23 OS=Rattus norvegicus GN=Rab23 PE=4 SV=1 - [D3ZRM5_RAT]	38.4	8	8	34	237	26.6165	6.78564	1.02924	13	11.0803	1.00335	12	13.9989	1.13144	9	17.9416	1.07803	13	16.6292	0.998331	12	6.38093	1.00901	9	3.02918	0.989145	13	9.4785	1.07405	12	8.16902	0.934886	9	8.46947	0.95268	13	4.59292	0.989893	12	12.406	1.02076	9	3.61463
P83941	Transcription elongation factor B polypeptide 1 OS=Rattus norvegicus GN=Tceb1 PE=1 SV=1 - [ELOC_RAT]	38.39	4	4	15	112	12.465	4.77979	1.07433	5	14.4384	1.03848	4	2.81289	0.985609	6	15.7568	1.00369	5	11.5584	0.969425	4	16.572	0.979736	6	5.36325	0.946951	5	8.05374	0.955179	4	9.70162	1.019	6	3.58379	1.00095	5	8.1245	0.977591	4	6.81374	1.04406	6	9.35517
Q923Z2	Tropomyosin 1, alpha, isoform CRA_a OS=Rattus norvegicus GN=Tpm1 PE=1 SV=1 - [Q923Z2_RAT]	38.38	2	14	45	284	32.7727	4.75439	0.968306	1		0.660029	3	7.31629	1.05052	2	17.2791	1.07683	1		0.621228	3	5.64265	0.964637	2	6.50435	0.95235	1		1.95721	3	4.17134	0.889802	2	4.03285	1.04003	1		0.729243	3	6.02078	1.09635	2	2.14784
G3V9X2	G-protein signalling modulator 1 (AGS3-like, C. elegans), isoform CRA_c OS=Rattus norvegicus GN=Gpsm1 PE=1 SV=1 - [G3V9X2_RAT]	38.34	18	18	41	673	74.3943	6.30322	0.896189	13	12.4873	0.930198	11	14.9061	1.03104	17	13.4479	1.02395	13	11.1163	0.986234	11	8.40564	0.995975	17	4.90991	1.0368	13	5.4299	0.980828	11	4.05826	0.981835	17	7.72836	1.03195	13	7.97564	1.07578	11	6.16429	0.971315	17	7.21497
D3ZUX5	MICOS complex subunit OS=Rattus norvegicus GN=Chchd3 PE=1 SV=1 - [D3ZUX5_RAT]	38.33	10	10	42	227	26.4182	8.1333	1.05036	12	18.9886	0.954953	16	11.4808	1.04647	14	23.0554	1.15621	12	13.6927	1.01308	16	5.5177	0.987725	14	8.03657	0.970992	12	7.881	1.04676	16	7.55608	0.895074	14	10.3088	0.901773	12	9.00282	0.992556	16	10.5969	1.02135	14	8.24381
F1LMM8	[Pyruvate dehydrogenase (acetyl-transferring)] kinase isozyme 2, mitochondrial OS=Rattus norvegicus GN=Pdk2 PE=1 SV=3 - [F1LMM8_RAT]	38.33	10	12	27	407	46.2103	7.35693	1.02677	4	15.2073	0.977681	10	13.4251	1.00888	10	34.4252	0.949923	4	8.48918	0.970662	10	14.2068	1.06789	10	2.17459	0.994866	4	1.13263	0.939534	10	7.60758	0.955184	10	12.4054	1.00798	4	6.20189	1.02248	10	19.4883	1.00041	10	4.78512
A0A140TAF0	RCG62531, isoform CRA_g OS=Rattus norvegicus GN=Tpm3 PE=1 SV=1 - [A0A140TAF0_RAT]	38.25	2	15	54	285	32.9738	4.71631	0.720247	4	19.2081	0.994818	6	18.0426	1.02466	4	38.0581	1.39976	4	3.96753	0.959927	6	3.97821	1.01435	4	11.7642	1.08488	4	4.39069	1.04724	6	8.27398	0.958786	4	1.47506	0.951483	4	4.04832	1.05378	6	5.95371	1.00408	4	9.53475
[truncated: 6,332 more rows]
