# Supplementary material for: iTRAQ-based proteomics analysis on insomnia rats treated with Mongolian medical warm acupuncture
Source: Biosci Rep. 2020 May 7;40(5):BSR20191517. doi: 10.1042/BSR20191517 (PMC7953503; doi:10.1042/BSR20191517)
Supplement: Supplementary Tables S1-S8 [file BSR-2019-1517_supp.zip › Supplementary Table 2.xlsx]

## Sheet: M vs C显著性差异分析
Accession	Description	Coverage	Unique Peptides	Peptides	PSMs	AAs	MW [kDa]	calc. pI	C-1/REF	C-2/REF	C-3/REF	average C	M-1/REF	M-2/REF	M-3/REF	average M	M/C	t test p value
Q5M849	Interferon-induced protein 35 OS=Rattus norvegicus GN=Ifi35 PE=1 SV=1 - [Q5M849_RAT]	6.64	1	1	4	286	31.7448	5.52881	0.871666	0.832965	0.892416	0.865683	1.22318	1.24441	1.19388	1.22049	1.40986	9.89067e-05
Q5FVL6	Tetraspanin-13 OS=Rattus norvegicus GN=Tspan13 PE=2 SV=1 - [TSN13_RAT]	4.41	1	1	3	204	22.2445	8.36768	0.789225	0.865552	0.884828	0.846535	1.06711	1.11872	1.0698	1.08521	1.28194	0.00209013
D3ZC82	Protein Nufip2 OS=Rattus norvegicus GN=Nufip2 PE=1 SV=2 - [D3ZC82_RAT]	7.96	4	4	6	691	75.6147	8.70459	0.834584	0.892009	0.952401	0.892998	1.23665	1.16469	1.1527	1.18468	1.32663	0.00245362
Q9WUW3	Complement factor I OS=Rattus norvegicus GN=Cfi PE=2 SV=1 - [CFAI_RAT]	1.32	1	1	3	604	67.2536	7.41553	0.88339	0.846131	0.870083	0.866535	1.04569	1.15816	1.15888	1.12091	1.29356	0.00289691
Q5M7W5	Microtubule-associated protein 4 OS=Rattus norvegicus GN=Map4 PE=1 SV=1 - [MAP4_RAT]	32.26	2	25	82	1057	110.233	4.729	0.778522	0.810199	0.913375	0.834032	1.15707	1.12582	1.08191	1.1216	1.34479	0.00338685
D3ZE10	Mitochondrial ribosomal protein L35 (Predicted), isoform CRA_a OS=Rattus norvegicus GN=Mrpl35 PE=1 SV=1 - [D3ZE10_RAT]	7.45	2	2	4	188	21.4657	11.6343	0.900743	0.790992	0.837412	0.843049	1.09029	1.05133	1.02052	1.05405	1.25028	0.00498925
M0R531	Protein LOC102551901 OS=Rattus norvegicus GN=LOC102551901 PE=3 SV=2 - [M0R531_RAT]	9.03	2	2	4	310	33.8223	7.40088	0.818194	0.837074		0.827634	1.10245	1.06972		1.08609	1.31228	0.00530106
Q4KM64	Protein jagunal homolog 1 OS=Rattus norvegicus GN=Jagn1 PE=2 SV=1 - [JAGN1_RAT]	6.56	1	1	4	183	21.0881	9.80322	0.838694	0.75451	0.641421	0.744875	1.0332	1.19747	1.12494	1.11854	1.50164	0.0073495
Q5XIU4	B-cell receptor-associated protein 29 OS=Rattus norvegicus GN=Bcap29 PE=1 SV=1 - [Q5XIU4_RAT]	9.96	3	3	7	241	28.2163	9.65674	0.856814	0.732701	0.731841	0.773785	1.22201	1.09249	1.03487	1.11646	1.44285	0.00774238
Q767I3	Cadherin-related neuronal receptor 9 OS=Rattus norvegicus GN=Pcdha9 PE=2 SV=1 - [Q767I3_RAT]	1.27	2	2	4	946	101.8	5.07178	0.831255	0.888399	0.78194	0.833865	1.03645	1.07551	0.983591	1.03185	1.23743	0.00824438
Q5U312	Ankycorbin OS=Rattus norvegicus GN=Rai14 PE=1 SV=2 - [RAI14_RAT]	3.89	2	3	6	978	109.066	6.15088	0.694881	0.912035	0.661825	0.756247	1.15273	1.0967	1.10839	1.11927	1.48004	0.0106558
Q2TA63	Transmembrane protein 147 OS=Rattus norvegicus GN=Tmem147 PE=2 SV=1 - [TM147_RAT]	12.5	3	3	6	224	25.2739	7.7085	0.932395	0.840178	0.800186	0.857586	1.01665	1.06005	1.06581	1.0475	1.22145	0.0107384
A0A0G2K849	Protein Taf4 OS=Rattus norvegicus GN=Taf4 PE=1 SV=1 - [A0A0G2K849_RAT]	0.94	1	1	2	636	68.5612	9.80322	0.66225		0.546154	0.604202	1.07761		1.09155	1.08458	1.79507	0.0144909
Q5M7A3	Solute carrier family 35 member G2 OS=Rattus norvegicus GN=Slc35g2 PE=1 SV=1 - [S35G2_RAT]	9.22	3	3	5	412	46.565	8.07471	0.859036	0.795905	0.679326	0.778089	1.13936	0.991064	1.03698	1.0558	1.35692	0.0154205
Q5XII9	Mitochondrial fission regulator 1-like OS=Rattus norvegicus GN=Mtfr1l PE=1 SV=1 - [MFR1L_RAT]	22.84	5	5	19	289	31.7102	6.1001	0.829045	0.918825	0.995724	0.914531	1.21722	1.08602	1.19492	1.16606	1.27503	0.0161879
A0A0G2K3J2	Protein unc-13 homolog C OS=Rattus norvegicus GN=Unc13c PE=1 SV=1 - [A0A0G2K3J2_RAT]	3.04	3	5	7	2204	248.973	6.13818	0.827883	0.900888	0.843379	0.857383	1.16587	0.999134	1.02998	1.065	1.24215	0.0204938
Q4QR83	Stimulated by retinoic acid gene 6 protein homolog OS=Rattus norvegicus GN=Stra6 PE=2 SV=1 - [STRA6_RAT]	2.09	1	1	2	670	73.7159	8.74854		0.796933	0.705776	0.751354		1.08978	1.15104	1.12041	1.49118	0.0214322
M0RCH6	Uncharacterized protein OS=Rattus norvegicus PE=1 SV=2 - [M0RCH6_RAT]	46.4	2	9	30	222	24.7966	4.99561	0.880878	0.827635	0.886825	0.865113	1.11351	0.95842	1.05695	1.04296	1.20558	0.0222633
Q62971	RCAT2 (Fragment) OS=Rattus norvegicus PE=2 SV=1 - [Q62971_RAT]	2.68	1	1	3	261	27.8612	5.63037	0.90393	0.771598	0.762322	0.812616	0.95371	1.05544	1.01681	1.00865	1.24124	0.0228245
P20781	Glycine receptor subunit beta OS=Rattus norvegicus GN=Glrb PE=1 SV=1 - [GLRB_RAT]	3.83	1	2	5	496	55.8909	8.80713	0.760792	0.932283	0.824145	0.839073	0.998036	1.07979	1.0323	1.03671	1.23554	0.0234191
Q5PQR4	Arginine/serine-rich coiled-coil protein 2 OS=Rattus norvegicus GN=Rsrc2 PE=2 SV=1 - [RSRC2_RAT]	3.99	2	2	3	376	43.8639	11.4585	0.915075	0.933421	0.82403	0.890842	1.12067	1.00082	1.18886	1.10345	1.23866	0.0300913
D3ZU04	Protein LOC102550734 OS=Rattus norvegicus GN=LOC102550734 PE=4 SV=1 - [D3ZU04_RAT]	30.65	4	4	23	124	14.3038	10.4331	0.890393	0.965161	0.727006	0.860853	1.09941	1.06238	1.12303	1.09494	1.27192	0.0320118
Q9Z0G8	WAS/WASL-interacting protein family member 3 OS=Rattus norvegicus GN=Wipf3 PE=1 SV=1 - [WIPF3_RAT]	10.31	3	3	5	485	49.3502	10.272	0.874692	0.829312	0.892757	0.865587	1.15429	1.00399	0.984	1.04743	1.21008	0.03314
D3ZIY3	Protein Ythdf3 OS=Rattus norvegicus GN=Ythdf3 PE=1 SV=1 - [D3ZIY3_RAT]	4.27	1	3	10	585	63.8948	9.0415	0.924715	0.730121	0.72238	0.792405	0.996081	0.990406	1.069	1.0185	1.28532	0.0332019
Q3T1J2	Membrane-bound O-acyltransferase domain-containing protein 2 OS=Rattus norvegicus GN=Mboat2 PE=2 SV=2 - [MBOA2_RAT]	6.36	3	3	7	519	58.9627	8.25049	0.843286	0.909308	0.712591	0.821728	0.993896	0.998209	1.06662	1.01958	1.24077	0.0338652
D3ZJ32	Protein Esyt2 OS=Rattus norvegicus GN=Esyt2 PE=1 SV=3 - [D3ZJ32_RAT]	16.45	10	10	22	845	93.8922	8.23584	0.92747	0.939771	0.664039	0.84376	1.18382	1.07447	1.23471	1.16433	1.37994	0.0343387
Q99MZ8	LIM and SH3 domain protein 1 OS=Rattus norvegicus GN=Lasp1 PE=1 SV=1 - [LASP1_RAT]	31.94	9	9	22	263	29.9514	7.04932	0.760828	0.959162	0.893248	0.87108	1.0504	1.04	1.11869	1.06969	1.22801	0.0349666
G3V8G6	Hyaluronan and proteoglycan link protein 2 OS=Rattus norvegicus GN=Hapln2 PE=4 SV=1 - [G3V8G6_RAT]	11.73	4	4	7	341	37.9943	9.08545	0.958521	0.935431	0.66333	0.852427	1.15814	1.11233	1.22677	1.16575	1.36756	0.0355538
M0R7J2	Dihydropyrimidine dehydrogenase [NADP(+)] (Fragment) OS=Rattus norvegicus GN=Dpyd PE=1 SV=2 - [M0R7J2_RAT]	2.39	1	1	2	377	40.8518	8.06006		0.893397	0.848294	0.870846		1.03017	1.0887	1.05944	1.21656	0.0363026
Q64721	Apolipoprotein BL (Fragment) OS=Rattus norvegicus GN=apo B PE=2 SV=1 - [Q64721_RAT]	7.87	1	1	2	127	14.7517	6.56592		0.824995	0.919986	0.872491		1.15575	1.10458	1.13017	1.29533	0.0411493
Q9WVC1	Slit homolog 2 protein (Fragment) OS=Rattus norvegicus GN=Slit2 PE=1 SV=3 - [SLIT2_RAT]	7.05	4	4	6	766	85.9941	8.36768	0.907598	0.913283	0.749137	0.856673	1.08855	1.1396	0.979201	1.06912	1.24799	0.0413275
A0A096UWG9	Diacylglycerol kinase OS=Rattus norvegicus GN=Dgke PE=3 SV=1 - [A0A096UWG9_RAT]	21.34	10	10	21	567	63.9179	7.45947	0.902615	0.990811	0.774255	0.889227	1.09439	1.0586	1.07834	1.07711	1.21129	0.042026
O88975	N-ethylmaleimide sensitive factor NSF (Fragment) OS=Rattus norvegicus GN=Nsf PE=2 SV=1 - [O88975_RAT]	66.29	1	9	66	178	19.6003	6.04932		0.584698	0.711594	0.648146		0.994987	1.11615	1.05557	1.62859	0.0433673
Q32WR5	Biogenesis of lysosome-related organelles complex-1 subunit 2 OS=Rattus norvegicus GN=Bloc1s2 PE=2 SV=1 - [BL1S2_RAT]	16.2	2	2	6	142	16.0572	4.94482	0.862711	0.903291	0.901087	0.88903	1.26653	0.987167	1.12368	1.12579	1.26631	0.0442425
P09811	Glycogen phosphorylase, liver form OS=Rattus norvegicus GN=Pygl PE=1 SV=5 - [PYGL_RAT]	15.53	6	14	50	850	97.421	7.1958	0.893029	0.858814	0.73525	0.829031	0.932345	1.10289	1.05945	1.03156	1.2443	0.0446076
Q6AYC4	Macrophage-capping protein OS=Rattus norvegicus GN=Capg PE=1 SV=1 - [CAPG_RAT]	14.04	5	5	9	349	38.7746	6.55127	0.815989	0.995841	0.715521	0.84245	1.07395	1.07625	1.27194	1.14071	1.35404	0.0468621
Q5BJY9	Keratin, type I cytoskeletal 18 OS=Rattus norvegicus GN=Krt18 PE=1 SV=3 - [K1C18_RAT]	24.59	7	7	19	423	47.7323	5.26221	1.20485	1.08518	1.09526	1.12843	0.865326	0.885725	0.904772	0.885274	0.784519	0.00369278
G3V781	Double-strand break repair protein MRE11A OS=Rattus norvegicus GN=Mre11a PE=1 SV=1 - [G3V781_RAT]	3.68	2	2	3	706	80.014	5.93506	1.10341	1.0901	1.06472	1.08608	0.930605	0.832842	0.927937	0.897128	0.826025	0.00518486
Q8VHT6	Arsenite methyltransferase OS=Rattus norvegicus GN=As3mt PE=1 SV=1 - [AS3MT_RAT]	20.05	6	6	16	369	41.0299	6.60986	1.07081	1.138	1.15085	1.11989	0.945866	0.964882	0.884775	0.931841	0.832085	0.0055846
B4F7E7	Membrane protein, palmitoylated 5 (MAGUK p55 subfamily member 5) OS=Rattus norvegicus GN=Mpp5 PE=1 SV=1 - [B4F7E7_RAT]	15.7	7	7	14	675	77.1047	6.26514	1.11379	1.17618	1.2317	1.17389	0.985773	0.935871	0.985104	0.968916	0.825388	0.00563631
D3ZU48	Protein Klhdc4 OS=Rattus norvegicus GN=Klhdc4 PE=1 SV=3 - [D3ZU48_RAT]	8.98	3	3	6	401	44.3631	6.55127	1.05764	1.07177	1.1624	1.09727	0.933179	0.919481	0.87744	0.910033	0.829363	0.0070806
O35165	Golgi SNAP receptor complex member 2 OS=Rattus norvegicus GN=Gosr2 PE=1 SV=2 - [GOSR2_RAT]	12.74	2	2	10	212	24.5916	7.72314	1.12796	1.08031	1.22515	1.14448	0.928999	0.895196	0.946548	0.923581	0.806991	0.00812254
D3ZM03	Vacuolar ATPase assembly integral membrane protein Vma21 OS=Rattus norvegicus GN=LOC100912478 PE=1 SV=1 - [D3ZM03_RAT]	11.88	1	1	4	101	11.3739	7.23975	1.05679	1.03778	1.13832	1.07763	0.855331	0.898712	0.937884	0.897309	0.832669	0.00983668
Q5RKH2	Galactokinase 1 OS=Rattus norvegicus GN=Galk1 PE=1 SV=1 - [Q5RKH2_RAT]	20.92	7	7	27	392	42.3495	5.35107	1.07684	1.04908	1.18022	1.10205	0.902862	0.934105	0.902981	0.913316	0.828744	0.0102046
C6ZII9	Protein Sirt3 OS=Rattus norvegicus GN=Sirt3 PE=1 SV=1 - [C6ZII9_RAT]	20.31	5	5	11	320	34.9783	7.41553	1.14433	1.09336	1.22978	1.15582	0.896953	0.946834	0.983905	0.942564	0.815492	0.0105948
D3ZUX1	Protein Hykk OS=Rattus norvegicus GN=Hykk PE=1 SV=1 - [D3ZUX1_RAT]	2.93	1	1	6	376	42.4482	5.64307	1.16539	1.03075	1.04218	1.07944	0.830406	0.879027	0.893105	0.867513	0.80367	0.0108269
A0A0G2JTH1	Protein Nkrfl OS=Rattus norvegicus GN=Nkrfl PE=4 SV=1 - [A0A0G2JTH1_RAT]	3.84	2	2	2	573	64.3172	8.646	1.13576		1.17181	1.15378	0.93408		0.959955	0.947018	0.820794	0.011318
B2GUY0	Endoplasmic reticulum mannosyl-oligosaccharide 1,2-alpha-mannosidase OS=Rattus norvegicus GN=Man1b1 PE=2 SV=2 - [MA1B1_RAT]	3.2	2	2	4	657	74.8475	8.22119	1.10791	1.3066	1.20369	1.20607	0.943525	0.868549	0.991364	0.934479	0.774815	0.0158908
Q7TP52	Carboxymethylenebutenolidase homolog OS=Rattus norvegicus GN=Cmbl PE=2 SV=1 - [CMBL_RAT]	20.41	5	5	13	245	27.885	6.7124	1.07773	1.03335	1.13574	1.08227	0.964653	0.895672	0.838754	0.899693	0.8313	0.0176996
Q9R066	Coxsackievirus and adenovirus receptor homolog OS=Rattus norvegicus GN=Cxadr PE=1 SV=2 - [CXAR_RAT]	6.58	2	2	4	365	39.9232	7.26904	1.04563	1.23885	1.2014	1.16196	0.87783	0.938134	0.949001	0.921655	0.793192	0.019034
B2RZA5	Protein Prorsd1 OS=Rattus norvegicus GN=Prorsd1 PE=1 SV=1 - [B2RZA5_RAT]	8.28	1	1	3	169	18.7687	6.60986	1.26864	1.1082	1.08266	1.15317	0.920711	0.927008	0.944685	0.930801	0.807169	0.0192422
F1M8A7	Protein L3mbtl4 OS=Rattus norvegicus GN=L3mbtl4 PE=4 SV=3 - [F1M8A7_RAT]	1.03	1	1	3	581	66.4029	7.1958	1.21191	1.00004	1.19639	1.13611	0.80358	0.900211	0.876185	0.859992	0.75696	0.0203747
B1WC44	Nmd3 protein OS=Rattus norvegicus GN=Nmd3 PE=2 SV=1 - [B1WC44_RAT]	8.75	4	4	5	503	57.683	7.25439	1.04741	1.10401	1.28874	1.14672	0.884279	0.876366	0.771424	0.844023	0.736033	0.0205313
A0A0G2JXD5	Beta-chimaerin OS=Rattus norvegicus GN=Chn2 PE=1 SV=1 - [A0A0G2JXD5_RAT]	10.65	4	4	7	460	52.7016	7.94287	1.09871	1.04605	1.25975	1.13484	0.913434	0.906555	0.879119	0.899702	0.792802	0.0225528
A0A096MJW5	Phosphoinositide phospholipase C OS=Rattus norvegicus GN=Plch1 PE=4 SV=1 - [A0A096MJW5_RAT]	3.15	1	4	11	1015	116.075	7.88428	1.3042	1.03769	1.35553	1.23247	0.795309	0.921934	0.86044	0.859228	0.697157	0.0237526
D4AAV2	Rho GTPase-activating protein 17 OS=Rattus norvegicus GN=Arhgap17 PE=1 SV=3 - [D4AAV2_RAT]	7.31	3	4	6	752	82.4287	8.104	1.0868		1.13497	1.11089	0.918983		0.869727	0.894355	0.805083	0.0243873
D4A817	Histone H2B OS=Rattus norvegicus GN=Hist2h2be PE=3 SV=3 - [D4A817_RAT]	57.14	1	9	45	126	13.9546	10.3159	1.43786	1.05486	1.35067	1.28113	0.881014	0.8645	0.902425	0.882646	0.68896	0.0267126
A0A023IKI3	Proteasome subunit beta type OS=Rattus norvegicus GN=Psmb8 PE=2 SV=1 - [A0A023IKI3_RAT]	4.35	1	1	3	276	30.558	7.78174	1.1209		1.18925	1.15507	0.80655		0.884673	0.845611	0.732085	0.0269933
A0A0G2JXT0	Vacuolar protein sorting-associated protein 26A OS=Rattus norvegicus GN=Vps26a PE=1 SV=1 - [A0A0G2JXT0_RAT]	27.42	5	6	14	299	34.558	6.45557	1.08223	1.02899	1.1989	1.10337	0.863601	0.892023	0.961779	0.905801	0.820937	0.0271698
B2RZ48	Bardet-Biedl syndrome 5 (Human) OS=Rattus norvegicus GN=Bbs5 PE=2 SV=1 - [B2RZ48_RAT]	5.28	2	2	2	341	38.7899	5.60498	1.17678	1.14719		1.16199	0.801089	0.901971		0.85153	0.732823	0.0274906
A0A0G2K3T5	Protein Fam118a OS=Rattus norvegicus GN=Fam118a PE=4 SV=1 - [A0A0G2K3T5_RAT]	3.27	1	1	3	336	38.4464	6.65381	1.07319	1.14606	1.08808	1.10245	0.981777	0.798046	0.929108	0.902977	0.819066	0.0277253
D4A5Y7	Protein Rsph9 OS=Rattus norvegicus GN=Rsph9 PE=4 SV=1 - [D4A5Y7_RAT]	7.59	2	2	3	224	25.2401	5.07178	1.16743	1.08288	1.31929	1.18987	1.00476	0.841432	0.818886	0.888358	0.746603	0.0291877
M0R9Y3	Protein Nup43 OS=Rattus norvegicus GN=Nup43 PE=1 SV=1 - [M0R9Y3_RAT]	8.81	2	2	3	352	38.8818	5.37646	1.15796	1.10219		1.13007	0.921439	0.852906		0.887173	0.785057	0.0315218
D4A1U8	Protein RGD1311744 OS=Rattus norvegicus GN=RGD1311744 PE=1 SV=3 - [D4A1U8_RAT]	18.3	10	11	39	798	89.2796	6.46826	1.13765	1.04683	1.00846	1.06431	0.837206	0.755316	0.946101	0.846207	0.795074	0.0315567
G3V8L0	Protein Wdr24 OS=Rattus norvegicus GN=Wdr24 PE=1 SV=1 - [G3V8L0_RAT]	1.01	1	1	3	790	88.2099	6.45557	1.14859	1.03879	1.2686	1.15199	0.978161	0.887388	0.855903	0.907151	0.787463	0.0319854
Q66HA6	ADP-ribosylation factor-like protein 8B OS=Rattus norvegicus GN=Arl8b PE=2 SV=1 - [ARL8B_RAT]	58.06	2	8	35	186	21.5251	8.42627	1.19119	1.20513	1.36568	1.254	1.1131	0.95721	0.925537	0.998617	0.796347	0.033894
A0A0G2K1V0	Protein LOC100910418 OS=Rattus norvegicus GN=LOC100910418 PE=4 SV=1 - [A0A0G2K1V0_RAT]	3.88	1	1	3	309	34.7754	8.52881	1.10188		1.12279	1.11234	0.944078		0.868812	0.906445	0.814902	0.0341549
B1H223	Down syndrome critical region gene 3 OS=Rattus norvegicus GN=Dscr3 PE=2 SV=1 - [B1H223_RAT]	8.08	2	2	4	297	32.8872	7.6792	1.10197	1.07686	0.914437	1.03109	0.842064	0.851263	0.847524	0.84695	0.821414	0.0351943
D4ACS3	Protein Mb21d2 OS=Rattus norvegicus GN=Mb21d2 PE=1 SV=1 - [D4ACS3_RAT]	9.98	4	4	8	491	55.7253	7.32764	1.12441	1.0563	1.17569	1.1188	0.719807	0.940577	0.942372	0.867586	0.77546	0.0369564
P08011	Microsomal glutathione S-transferase 1 OS=Rattus norvegicus GN=Mgst1 PE=1 SV=3 - [MGST1_RAT]	8.39	1	1	9	155	17.4602	9.61279	1.23471	1.03707	1.24536	1.17238	0.928482	0.943526	0.996711	0.95624	0.81564	0.0379506
D3ZA53	Protein Pnmal1 OS=Rattus norvegicus GN=Pnmal1 PE=1 SV=1 - [D3ZA53_RAT]	4.4	1	1	2	432	48.3468	9.40771	0.990494	1.05632		1.0234	0.826602	0.761394		0.793998	0.775839	0.0384433
Q6IFW6	Keratin, type I cytoskeletal 10 OS=Rattus norvegicus GN=Krt10 PE=3 SV=1 - [K1C10_RAT]	10.65	4	5	20	526	56.4705	5.14795	1.1698	1.01317	0.89824	1.02707	0.713899	0.588502	0.828523	0.710308	0.691585	0.039143
Q925C0	Synaptotagmin-9 OS=Rattus norvegicus GN=Syt9 PE=1 SV=1 - [SYT9_RAT]	4.89	1	2	4	491	56.1975	7.23975	1.13634	1.0264	1.23924	1.13399	0.85503	0.99762	0.843972	0.898874	0.792666	0.0407335
F1M0F9	Cytochrome P450 2C55 OS=Rattus norvegicus GN=Cyp2c24 PE=1 SV=3 - [F1M0F9_RAT]	6.94	1	2	6	490	55.9054	6.97607		1.1238	1.20238	1.16309		0.854643	0.937258	0.895951	0.770318	0.0426495
D4ADS6	Protein Ints7 OS=Rattus norvegicus GN=Ints7 PE=1 SV=1 - [D4ADS6_RAT]	4.03	2	2	2	967	106.845	8.29443		1.17063	1.08195	1.12629		0.893691	0.819696	0.856694	0.760632	0.0429451
G3V997	Neuronal migration protein doublecortin OS=Rattus norvegicus GN=Dcx PE=1 SV=1 - [G3V997_RAT]	19.18	3	6	20	365	40.5183	9.27588	1.27374	0.970955	1.25867	1.16779	0.832621	0.920886	0.864409	0.872639	0.747258	0.044196
Q6IMA8	ADP-ribosylation factor-like 10 OS=Rattus norvegicus GN=Arl10 PE=2 SV=1 - [Q6IMA8_RAT]	16.58	2	2	7	193	21.6182	4.80518	1.11916	1.10022	1.41543	1.2116	0.983325	0.869229	0.859181	0.903912	0.746046	0.0483798
D3ZHG3	Protein Ptk7 OS=Rattus norvegicus GN=Ptk7 PE=3 SV=3 - [D3ZHG3_RAT]	12.21	7	7	14	778	86.2096	7.89893	1.04965	1.07849	1.27516	1.13443	0.892352	0.970365	0.773329	0.878682	0.774557	0.0484724
Q6DGG1	Protein ABHD14B OS=Rattus norvegicus GN=Abhd14b PE=2 SV=1 - [ABHEB_RAT]	40	7	7	31	210	22.6037	6.01123	1.06778	1.10332	1.22147	1.13086	0.856395	0.929031	1.03018	0.938536	0.829933	0.0485083
Q6AXS3	Protein DEK OS=Rattus norvegicus GN=Dek PE=1 SV=1 - [DEK_RAT]	6.08	2	2	4	378	42.8659	7.69385	1.17148	1.02617	1.38245	1.19337	0.917177	0.923696	0.85577	0.898881	0.75323	0.0494688
A0A0U1RRS7	Mitogen-activated protein kinase OS=Rattus norvegicus GN=Mapk10 PE=4 SV=1 - [A0A0U1RRS7_RAT]	49.76	7	15	44	418	47.9584	7.69385	1.27293	1.01999	1.12662	1.13985	0.814062	0.982961	0.886961	0.894661	0.784896	0.0497161
G3V734	2,4-dienoyl CoA reductase 1, mitochondrial, isoform CRA_a OS=Rattus norvegicus GN=Decr1 PE=1 SV=1 - [G3V734_RAT]	41.19	12	12	51	335	36.1097	8.93896	1.0114	1.01743	1.02465	1.01783	0.936521	0.931528	0.941087	0.936378	0.91998	6.63317e-05
Q9WTT7	Basic leucine zipper and W2 domain-containing protein 2 OS=Rattus norvegicus GN=Bzw2 PE=1 SV=1 - [BZW2_RAT]	18.85	5	9	26	419	48.0189	6.68311	1.04684	1.0675	1.091	1.06844	0.92426	0.922269	0.926677	0.924402	0.865187	0.000357431
D3ZK53	Protein Tmem141 OS=Rattus norvegicus GN=Tmem141 PE=1 SV=1 - [D3ZK53_RAT]	7.41	1	1	4	108	11.9219	8.67529	1.099	1.06723	1.08342	1.08322	0.882629	0.909929	0.92852	0.907026	0.837344	0.000403513
Q3MHS9	Chaperonin containing Tcp1, subunit 6A (Zeta 1) OS=Rattus norvegicus GN=Cct6a PE=1 SV=1 - [Q3MHS9_RAT]	41.62	21	21	122	531	57.9807	7.07861	1.05215	1.03788	1.06041	1.05015	0.981836	0.977373	0.974347	0.977852	0.931159	0.00047688
D3ZAN3	Alpha glucosidase 2 alpha neutral subunit (Predicted) OS=Rattus norvegicus GN=Ganab PE=1 SV=1 - [D3ZAN3_RAT]	35.63	19	19	68	797	90.5149	6.20166	1.01151	1.02039	1.02474	1.01888	0.970353	0.96897	0.95946	0.966261	0.948359	0.000530936
G3V9Q4	Protein Stk38 OS=Rattus norvegicus GN=Stk38 PE=1 SV=3 - [G3V9Q4_RAT]	9.89	2	4	4	465	54.1244	7.34229	0.9183	0.915341		0.91682	1.08725	1.09511		1.09118	1.19018	0.000578587
Q63472	Potassium voltage-gated channel subfamily H member 1 OS=Rattus norvegicus GN=Kcnh1 PE=1 SV=1 - [KCNH1_RAT]	3.85	3	3	5	962	108.222	7.69385	1.09625	1.0537	1.09168	1.08054	0.886394	0.911318	0.92948	0.909064	0.841302	0.000734582
D3ZW09	Protein Sorcs2 OS=Rattus norvegicus GN=Sorcs2 PE=4 SV=3 - [D3ZW09_RAT]	9.76	11	11	22	1158	128.745	7.37158	1.03788	1.02114	1.0535	1.03751	0.931121	0.918497	0.947834	0.932484	0.898772	0.00114199
P43138	DNA-(apurinic or apyrimidinic site) lyase OS=Rattus norvegicus GN=Apex1 PE=1 SV=2 - [APEX1_RAT]	54.57	14	14	46	317	35.5161	7.91357	1.05322	1.0604	1.10023	1.07128	0.896999	0.918442	0.939681	0.918374	0.857265	0.00132525
Q2HWF0	Formin-binding protein 1-like OS=Rattus norvegicus GN=Fnbp1l PE=1 SV=2 - [FBP1L_RAT]	13.06	7	7	23	605	69.9305	6.72705	0.966406	0.97139	0.980028	0.972608	1.01104	1.0052	1.0137	1.00998	1.03842	0.00135982
A0A0F7R5I4	Amino acid transporter OS=Rattus norvegicus GN=ratASCT1 PE=2 SV=1 - [A0A0F7R5I4_RAT]	18.15	7	8	35	529	55.8187	6.11279	0.964198	0.9393	0.927703	0.943734	1.03501	1.05573	1.06946	1.0534	1.1162	0.00172584
Q641X0	Protein Samd8 OS=Rattus norvegicus GN=Samd8 PE=2 SV=1 - [Q641X0_RAT]	9.21	4	4	10	478	54.6435	7.78174	0.905505	0.899583	0.908689	0.904593	1.00142	1.04792	1.00198	1.01711	1.12438	0.00197662
M0RB60	Protein Lrig1 OS=Rattus norvegicus GN=Lrig1 PE=4 SV=2 - [M0RB60_RAT]	9.44	5	5	8	922	101.134	6.88818	0.936088	0.932701	0.894882	0.921224	1.03422	1.03391	1.00973	1.02595	1.11369	0.0025012
P50297	Arylamine N-acetyltransferase 1 OS=Rattus norvegicus GN=Nat1 PE=2 SV=1 - [ARY1_RAT]	9.31	2	2	5	290	33.4156	5.21143	1.20092	1.14141	1.1725	1.17161	0.936826	1.01013	1.00041	0.982453	0.838549	0.00274447
Q64194	Lysosomal acid lipase/cholesteryl ester hydrolase OS=Rattus norvegicus GN=Lipa PE=2 SV=1 - [LICH_RAT]	5.79	2	2	6	397	45.1566	7.04932	1.1113	1.12795	1.19028	1.14318	0.970432	0.964551	0.993865	0.976282	0.854008	0.00287939
D4AAX6	Phosphoinositide phospholipase C OS=Rattus norvegicus GN=Plch2 PE=1 SV=3 - [D4AAX6_RAT]	15.66	12	15	29	1137	125.71	7.03467	1.02789	1.03419	1.07063	1.04424	0.950352	0.918499	0.905204	0.924685	0.885513	0.00319023
P11598	Protein disulfide-isomerase A3 OS=Rattus norvegicus GN=Pdia3 PE=1 SV=2 - [PDIA3_RAT]	66.93	30	30	139	505	56.5877	6.21436	1.01679	1.01055	0.987126	1.00482	0.939702	0.938082	0.951243	0.943009	0.938484	0.00339743
P04905	Glutathione S-transferase Mu 1 OS=Rattus norvegicus GN=Gstm1 PE=1 SV=2 - [GSTM1_RAT]	84.86	13	20	122	218	25.8971	8.19189	0.954579	0.947955	0.969929	0.957488	1.04208	1.08373	1.03834	1.05471	1.10154	0.00365236
Q6AYG3	Protein prune homolog OS=Rattus norvegicus GN=Prune PE=1 SV=1 - [PRUNE_RAT]	28.85	11	11	39	454	49.9665	5.07178	1.01021	1.00483	0.991321	1.00212	0.961402	0.953338	0.939847	0.951529	0.949517	0.00388271
F1LPA6	Peptidyl arginine deiminase, type II, isoform CRA_a OS=Rattus norvegicus GN=Padi2 PE=4 SV=2 - [F1LPA6_RAT]	19.85	12	12	30	665	75.2091	5.42725	1.03404	1.0399	1.0656	1.04651	0.981916	0.991872	0.9802	0.984662	0.9409	0.00394352
A0A096MJY6	Protein Gbe1 (Fragment) OS=Rattus norvegicus GN=Gbe1 PE=1 SV=1 - [A0A096MJY6_RAT]	16.99	5	6	14	412	47.1342	6.60986	0.925946	0.952903	0.899852	0.926233	1.01818	1.01626	1.01311	1.01585	1.09676	0.00432747
B0BNM9	Glycolipid transfer protein OS=Rattus norvegicus GN=GLTP PE=2 SV=1 - [GLTP_RAT]	35.41	6	6	21	209	23.6884	7.38623	0.921725	0.918375	0.938545	0.926215	1.03955	0.997111	1.053	1.02989	1.11193	0.00447222
Q642B0	Glypican 4 OS=Rattus norvegicus GN=Gpc4 PE=1 SV=1 - [Q642B0_RAT]	17.24	5	7	15	557	62.5217	5.99854	1.08484	1.07126	1.10721	1.08777	0.967203	1.01062	0.953584	0.977136	0.898292	0.0053521
G3V6T7	Protein disulfide-isomerase A4 OS=Rattus norvegicus GN=Pdia4 PE=1 SV=1 - [G3V6T7_RAT]	35.3	19	20	53	643	72.7027	5.14795	1.10243	1.03172	1.06059	1.06491	0.958361	0.92473	0.939758	0.94095	0.883592	0.00548091
Q641Z4	Cyclin-dependent kinase 9 OS=Rattus norvegicus GN=Cdk9 PE=2 SV=1 - [CDK9_RAT]	12.9	3	5	13	372	42.7342	8.79248	0.881263	0.909139	0.894563	0.894988	1.03831	0.977873	0.988778	1.00166	1.11918	0.00623961
A0A0G2JSV2	Carbonyl reductase [NADPH] 1 OS=Rattus norvegicus GN=Cbr1 PE=1 SV=1 - [A0A0G2JSV2_RAT]	69.31	1	16	60	277	30.6349	7.76709	1.08038	1.06192		1.07115	0.958747	0.958677		0.958712	0.895031	0.00667599
D4ABM3	Dishevelled associated activator of morphogenesis 1 (Predicted) OS=Rattus norvegicus GN=Daam1 PE=1 SV=1 - [D4ABM3_RAT]	22.31	18	21	36	968	112.566	6.87354	1.01043	1.00721	0.986504	1.00138	0.93581	0.95257	0.958958	0.949113	0.947805	0.00684143
Q9Z1N4	3'(2'),5'-bisphosphate nucleotidase 1 OS=Rattus norvegicus GN=Bpnt1 PE=1 SV=1 - [BPNT1_RAT]	59.09	1	13	52	308	33.1531	5.87158	1.0744	1.06204		1.06822	0.95687	0.969263		0.963067	0.901563	0.00685407
A0A0H2UI14	F-box/LRR-repeat protein 20 OS=Rattus norvegicus GN=Fbxl20 PE=1 SV=1 - [A0A0H2UI14_RAT]	17.66	7	7	14	436	48.3645	7.48877	1.01782	1.04172	1.09301	1.05085	0.931364	0.944838	0.926589	0.934264	0.889054	0.00696293
A0A0A0MY48	Dynamin-2 OS=Rattus norvegicus GN=Dnm2 PE=1 SV=2 - [A0A0A0MY48_RAT]	35.7	10	29	132	860	97.1935	7.62061	0.919801	0.930921	0.939293	0.930005	1.02367	1.08513	1.01866	1.04249	1.12095	0.00703653
Q4G079	Protein Aimp1 OS=Rattus norvegicus GN=Aimp1 PE=1 SV=1 - [Q4G079_RAT]	58.1	13	13	40	315	34.552	8.29443	0.98028	0.969412	1.0158	0.988498	1.06069	1.06583	1.05554	1.06069	1.07303	0.00727449
Q5I0L4	Cytosolic Fe-S cluster assembly factor NUBP1 OS=Rattus norvegicus GN=Nubp1 PE=1 SV=1 - [NUBP1_RAT]	10.31	3	3	4	320	34.0231	6.07471	1.05428	1.12268	1.08632	1.08776	0.993183	0.949017	0.968803	0.970334	0.892051	0.00753942
G3V6Y6	Alpha-1,4 glucan phosphorylase OS=Rattus norvegicus GN=Pygb PE=1 SV=2 - [G3V6Y6_RAT]	54.02	1	43	257	846	96.7134	6.90283	0.95913	0.990905	0.929622	0.959886	1.05256	1.05163	1.08373	1.06264	1.10705	0.00755525
Q00657	Chondroitin sulfate proteoglycan 4 OS=Rattus norvegicus GN=Cspg4 PE=1 SV=2 - [CSPG4_RAT]	11.99	18	18	43	2326	251.754	5.47803	1.01749	1.0376	1.0522	1.03577	0.95674	0.9811	0.980212	0.972684	0.939097	0.0079684
Q5FVL2	ER membrane protein complex subunit 8 OS=Rattus norvegicus GN=Emc8 PE=2 SV=1 - [EMC8_RAT]	29.95	5	5	12	207	23.3904	6.15088	0.947734	0.914283	0.887635	0.916551	1.02054	1.07375	1.01987	1.03805	1.13256	0.0081828
D4AD15	Protein Eif4g1 OS=Rattus norvegicus GN=Eif4g1 PE=1 SV=2 - [D4AD15_RAT]	16.33	1	23	59	1592	174.979	5.36377	1.11221	1.14357		1.12789	0.951093	0.956818		0.953956	0.845787	0.00829393
E9PU29	Protein Rnf31 OS=Rattus norvegicus GN=Rnf31 PE=1 SV=2 - [E9PU29_RAT]	12.05	9	9	17	1062	119.168	6.62451	1.06115	1.02367	1.06125	1.04869	0.989503	0.968963	0.984594	0.98102	0.935471	0.00835241
D4A857	Importin 9 (Predicted) OS=Rattus norvegicus GN=Ipo9 PE=1 SV=2 - [D4A857_RAT]	15.47	12	12	28	1041	115.938	4.80518	0.909076	0.969163	0.905088	0.927776	1.0696	1.08968	1.02653	1.06194	1.14461	0.00855882
F7FLB2	Pgm2 protein OS=Rattus norvegicus GN=Pgm2 PE=1 SV=2 - [F7FLB2_RAT]	13.39	8	8	12	620	69.0146	6.34131	1.11419	1.03764	1.04043	1.06409	0.885428	0.938233	0.933112	0.918924	0.863581	0.00858832
D3ZVR0	Gamma-tubulin complex component OS=Rattus norvegicus GN=Tubgcp4 PE=3 SV=3 - [D3ZVR0_RAT]	5.85	3	3	7	667	76.0123	6.59521	1.01074	1.02601	1.04284	1.02653	0.97785	0.985845	0.975267	0.979654	0.954336	0.00875628
B5DEZ4	Protein Tcerg1 OS=Rattus norvegicus GN=Tcerg1 PE=1 SV=1 - [B5DEZ4_RAT]	9.19	9	9	17	1077	121.671	8.88037	1.07538	1.06413	1.12937	1.08963	0.983072	0.912677	0.959787	0.951845	0.873552	0.00883593
Q5M7T4	Protein YIPF4 OS=Rattus norvegicus GN=Yipf4 PE=2 SV=1 - [YIPF4_RAT]	8.13	2	2	7	246	27.2654	4.65283	0.915648	0.954501	0.874871	0.915006	1.13456	1.05458	1.05462	1.08125	1.18169	0.00915001
P80386	5'-AMP-activated protein kinase subunit beta-1 OS=Rattus norvegicus GN=Prkab1 PE=1 SV=4 - [AAKB1_RAT]	27.41	4	5	10	270	30.3753	6.22705	1.05358	1.07741	0.97403	1.03501	0.877535	0.877745	0.89765	0.88431	0.854401	0.00920232
F1LVV4	Protein Rcc2 OS=Rattus norvegicus GN=Rcc2 PE=1 SV=1 - [F1LVV4_RAT]	20.84	7	7	17	427	46.6224	8.20654	1.06439	1.06478	1.04599	1.05839	0.901055	0.9388	0.984862	0.941573	0.889631	0.0095171
D3ZXT1	Leucine rich repeat containing 4C (Predicted), isoform CRA_a OS=Rattus norvegicus GN=Lrrc4c PE=4 SV=1 - [D3ZXT1_RAT]	6.41	3	4	9	640	71.9457	7.15186	1.11731	1.02754	1.13177	1.09221	0.920319	0.951469	0.935352	0.935713	0.856719	0.00982743
D4AA13	Protein Dmxl1 OS=Rattus norvegicus GN=Dmxl1 PE=1 SV=1 - [D4AA13_RAT]	7.66	16	19	44	3017	336.76	6.44287	0.9369	0.951203	0.918842	0.935648	1.01372	1.07933	1.02313	1.03873	1.11017	0.0102084
P83883	60S ribosomal protein L36a OS=Rattus norvegicus GN=Rpl36a PE=1 SV=2 - [RL36A_RAT]	16.04	2	2	9	106	12.4328	10.5796	1.11307	1.09023	1.0466	1.0833	0.981988	0.937475	0.987851	0.969105	0.894587	0.0105106
Q925D6	Mitogen-activated protein kinase kinase 6 OS=Rattus norvegicus GN=Map2k6 PE=1 SV=1 - [Q925D6_RAT]	33.23	9	9	26	334	37.4202	7.38623	1.03083	1.02415	1.05278	1.03592	0.99198	0.991806	1.00075	0.994846	0.960351	0.010867
Q5XIC2	Evolutionarily conserved signaling intermediate in Toll pathway, mitochondrial OS=Rattus norvegicus GN=Ecsit PE=1 SV=1 - [ECSIT_RAT]	12.21	4	4	12	434	49.5881	6.43018	1.10602	1.05149	1.19	1.11584	0.941042	0.929621	0.931939	0.934201	0.83722	0.0108886
Q9JLZ1	Glutaredoxin-3 OS=Rattus norvegicus GN=Glrx3 PE=1 SV=2 - [GLRX3_RAT]	27.6	8	8	29	337	37.8254	5.71924	1.07394	1.03137	1.09911	1.06814	0.976342	0.981496	0.980813	0.97955	0.917061	0.0111021
D3ZTR6	Protein LOC100910838 OS=Rattus norvegicus GN=LOC103691013 PE=4 SV=3 - [D3ZTR6_RAT]	9.91	5	5	10	757	78.5876	9.31982	1.05628	1.0953	1.0369	1.06283	0.968069	0.960353	0.902771	0.943731	0.887942	0.0113281
Q5QD51	A-kinase anchor protein 12 OS=Rattus norvegicus GN=Akap12 PE=1 SV=1 - [AKA12_RAT]	37.05	39	39	114	1687	181.001	4.39893	0.907868	0.994415	0.94066	0.947648	1.05729	1.05192	1.06973	1.05965	1.11819	0.0121984
F1LR55	Tubulin polyglutamylase complex subunit 2 OS=Rattus norvegicus GN=Tpgs2 PE=4 SV=2 - [F1LR55_RAT]	5.42	1	1	2	295	33.0137	6.99072		1.05813	1.0609	1.05951		0.979402	0.959124	0.969263	0.914818	0.0126144
Q9QZ86	Nucleolar protein 58 OS=Rattus norvegicus GN=Nop58 PE=1 SV=1 - [NOP58_RAT]	26.59	10	10	21	534	60.0326	8.51416	1.0969	1.05077	1.09568	1.08111	0.968113	0.980025	0.893078	0.947072	0.876015	0.0126304
D4A7N1	MICOS complex subunit Mic25 OS=Rattus norvegicus GN=Chchd6 PE=1 SV=1 - [MIC25_RAT]	39.08	10	10	36	261	29.1928	7.94287	0.936798	0.963321	0.912979	0.937699	1.05785	1.00433	1.07217	1.04478	1.1142	0.0132535
Q4KLZ6	Triokinase/FMN cyclase OS=Rattus norvegicus GN=Tkfc PE=1 SV=1 - [TKFC_RAT]	30.62	12	12	26	578	59.4063	7.51807	1.05298	1.02827	1.06949	1.05025	0.970116	0.9406	0.883735	0.931484	0.88692	0.0133042
F1LVV3	Protein Ranbp9 OS=Rattus norvegicus GN=Ranbp9 PE=1 SV=3 - [F1LVV3_RAT]	13.02	4	6	9	691	74.1551	6.84424	1.0148	1.02912	1.01724	1.02039	0.914623	0.976081	0.936372	0.942359	0.923532	0.0135716
D3ZVH6	Protein Vps41 OS=Rattus norvegicus GN=Vps41 PE=1 SV=3 - [D3ZVH6_RAT]	13.73	10	11	17	772	89.5256	5.5542	1.10835	1.03598	1.11818	1.0875	0.96297	0.988462	0.941052	0.964161	0.886583	0.0136141
D2XV59	GTP-binding protein 1 OS=Rattus norvegicus GN=Gtpbp1 PE=1 SV=1 - [GTPB1_RAT]	14.05	8	8	22	669	72.4431	8.33838	1.02678	1.02309	0.998691	1.01619	0.922167	0.971067	0.948509	0.947248	0.932159	0.0143801
Q6AYB9	HMT1 hnRNP methyltransferase-like 1 (S. cerevisiae), isoform CRA_c OS=Rattus norvegicus GN=Prmt2 PE=2 SV=1 - [Q6AYB9_RAT]	4.94	2	2	4	445	50.4549	4.94482	1.17036	1.16356	1.0783	1.1374	0.912287	1.0129	0.973205	0.96613	0.849416	0.0146849
A0A0G2K132	Protein Fmnl2 OS=Rattus norvegicus GN=Fmnl2 PE=1 SV=1 - [A0A0G2K132_RAT]	12.43	11	12	26	1038	117.898	8.06006	0.955876	0.937229	0.908264	0.93379	1.02048	1.0187	0.984414	1.00786	1.07933	0.0150973
Q68FX0	Isocitrate dehydrogenase [NAD] subunit beta, mitochondrial OS=Rattus norvegicus GN=Idh3B PE=2 SV=1 - [IDH3B_RAT]	52.21	17	18	113	385	42.3268	8.74854	0.995113	0.977137	0.983207	0.985152	1.05453	1.01517	1.04737	1.03902	1.05468	0.0151101
B2RZD6	Ndufa4 protein OS=Rattus norvegicus GN=Ndufa4 PE=1 SV=1 - [B2RZD6_RAT]	54.88	5	5	40	82	9.32087	9.5249	0.953029	0.903606	0.838726	0.898454	1.02348	1.03213	1.05664	1.03742	1.15467	0.0158441
D3ZAW4	Abhydrolase domain containing 4 (Predicted) OS=Rattus norvegicus GN=Abhd4 PE=1 SV=1 - [D3ZAW4_RAT]	10.7	4	4	9	355	40.3425	7.94287	0.96011	0.982686	0.943676	0.962158	1.02822	1.11576	1.07686	1.07361	1.11584	0.0158768
Q5XI19	Fermitin family homolog 2 (Drosophila) OS=Rattus norvegicus GN=Fermt2 PE=1 SV=1 - [Q5XI19_RAT]	31.62	20	20	66	680	77.8255	6.69775	0.985891	0.967577	0.944487	0.965985	1.03519	1.02551	1.00886	1.02318	1.05921	0.0158874
D4A1C1	Protein Rabl3 OS=Rattus norvegicus GN=Rabl3 PE=1 SV=1 - [D4A1C1_RAT]	3.39	1	1	2	236	26.2774	7.15186		0.95583	0.967047	0.961438		1.00534	1.00878	1.00706	1.04745	0.0161306
P20070	NADH-cytochrome b5 reductase 3 OS=Rattus norvegicus GN=Cyb5r3 PE=1 SV=2 - [NB5R3_RAT]	49.83	10	10	35	301	34.1527	8.38232	1.07952	1.02	1.10731	1.06895	0.958048	0.960162	0.974765	0.964325	0.902127	0.016397
F1LQJ1	YLP motif-containing protein 1 OS=Rattus norvegicus GN=Ylpm1 PE=1 SV=3 - [F1LQJ1_RAT]	2.91	3	4	11	1375	154.067	6.65381	0.872013	0.931262	0.930718	0.911331	1.01078	0.994789	1.06144	1.02234	1.12181	0.0168309
B0BNJ4	Ethylmalonic encephalopathy 1 OS=Rattus norvegicus GN=Ethe1 PE=1 SV=1 - [B0BNJ4_RAT]	38.19	7	7	23	254	27.659	7.06396	0.892503	0.979543	0.840808	0.904284	1.07634	1.05305	1.06826	1.06588	1.17871	0.0170101
F1LMW3	Adhesion G-protein-coupled receptor G1 OS=Rattus norvegicus GN=Adgrg1 PE=1 SV=1 - [F1LMW3_RAT]	6.84	4	4	11	687	77.2357	8.5874	0.888176	0.949376	0.936084	0.924545	1.15911	1.04278	1.05661	1.08617	1.17481	0.0171061
P40241	CD9 antigen OS=Rattus norvegicus GN=Cd9 PE=1 SV=2 - [CD9_RAT]	27.43	6	6	32	226	25.1979	7.26904	0.929618	0.893708	0.94617	0.923165	1.14391	1.03694	1.04053	1.07379	1.16317	0.0171189
A0A0U1RRZ4	Probable 2-oxoglutarate dehydrogenase E1 component DHKTD1, mitochondrial OS=Rattus norvegicus GN=Dhtkd1 PE=1 SV=1 - [A0A0U1RRZ4_RAT]	20.58	11	11	26	889	99.2075	6.88818	1.00573	0.996805	1.0081	1.00355	0.935452	0.969222	0.968648	0.957774	0.95439	0.0172652
Q99PV2	Protein Stxbp3 OS=Rattus norvegicus GN=Stxbp3 PE=1 SV=1 - [Q99PV2_RAT]	22.43	12	13	27	593	67.9769	8.01611	0.951015	0.928607	0.915163	0.931595	1.04418	1.04669	0.981848	1.02424	1.09945	0.0172767
B5DFE5	Smg5 protein (Fragment) OS=Rattus norvegicus GN=Smg5 PE=2 SV=1 - [B5DFE5_RAT]	2.39	2	2	3	877	98.3332	5.63037	1.03645	1.03314	0.971802	1.0138	0.880146	0.936802	0.860381	0.892443	0.880297	0.017484
P63170	Dynein light chain 1, cytoplasmic OS=Rattus norvegicus GN=Dynll1 PE=1 SV=1 - [DYL1_RAT]	57.3	2	4	28	89	10.3591	7.40088	0.851018	0.911607	0.949707	0.90411	1.13976	1.02782	1.05965	1.07574	1.18983	0.0175101
B4F7C7	Hebp1 protein OS=Rattus norvegicus GN=Hebp1 PE=1 SV=1 - [B4F7C7_RAT]	62.63	8	8	25	190	21.1104	5.42725	0.917495	0.963193	0.884748	0.921812	1.12753	1.02339	1.15674	1.10255	1.19607	0.0176431
Q99P75	Ras-related protein Rab-9A OS=Rattus norvegicus GN=Rab9a PE=1 SV=2 - [RAB9A_RAT]	23.88	3	4	9	201	22.8812	5.65576	1.0071	1.01942	1.03427	1.02026	0.985665	0.949262	0.971875	0.968934	0.94969	0.0177192
Q5M9G9	Protein TBRG4 OS=Rattus norvegicus GN=Tbrg4 PE=2 SV=1 - [TBRG4_RAT]	26.87	12	12	27	629	71.1357	8.36768	0.982878	0.958617	0.994769	0.978755	1.04684	1.02344	1.02128	1.03052	1.05289	0.0181953
Q63632	Solute carrier family 12 member 4 OS=Rattus norvegicus GN=Slc12a4 PE=1 SV=1 - [S12A4_RAT]	3.5	1	4	19	1085	120.55	6.66846	1.02829	1.11472	1.15138	1.09813	0.894439	0.971368	0.935517	0.933775	0.850332	0.0183492
A0A0G2K2L1	Podocalyxin OS=Rattus norvegicus GN=Podxl PE=1 SV=1 - [A0A0G2K2L1_RAT]	9.23	3	3	8	466	49.7187	5.03369	0.971398	0.88626	0.944376	0.934011	1.1155	1.0495	1.03825	1.06775	1.14319	0.0184226
A0A0G2JXM5	Protein Poldip3 OS=Rattus norvegicus GN=Poldip3 PE=1 SV=1 - [A0A0G2JXM5_RAT]	6.47	2	2	7	402	44.3397	10.0229	1.08832	1.15497	1.08021	1.10783	0.965925	0.997675	1.02475	0.996117	0.899158	0.0185899
D4A5C3	3-hydroxymethyl-3-methylglutaryl-CoA lyase, cytoplasmic OS=Rattus norvegicus GN=Hmgcll1 PE=1 SV=1 - [HMGC2_RAT]	16.33	3	4	6	343	36.5253	6.1001	1.05275	1.07137	1.16321	1.09578	0.949244	0.965416	0.974736	0.963132	0.878948	0.0191719
G3V7H4	Regulating synaptic membrane exocytosis 3, isoform CRA_a OS=Rattus norvegicus GN=Rims3 PE=1 SV=1 - [G3V7H4_RAT]	41.04	7	8	18	307	32.5966	9.29053	1.08332	1.05791	1.17047	1.1039	0.921235	0.980443	0.970215	0.957298	0.867196	0.019251
P41542	General vesicular transport factor p115 OS=Rattus norvegicus GN=Uso1 PE=1 SV=1 - [USO1_RAT]	35.45	29	29	100	959	107.096	4.95752	0.942483	0.976502	0.943733	0.95424	1.02047	1.03349	0.993142	1.0157	1.06441	0.0195567
F1LYA6	Protein Abi2 OS=Rattus norvegicus GN=Abi2 PE=4 SV=3 - [F1LYA6_RAT]	16.1	5	8	25	534	59.2631	9.27588	0.895714	0.94552	0.945147	0.928794	1.17194	1.04083	1.06406	1.09228	1.17602	0.0200256
A0A0G2JVW3	Protein Ankrd17 OS=Rattus norvegicus GN=Ankrd17 PE=1 SV=1 - [A0A0G2JVW3_RAT]	5.78	8	10	18	2524	267.147	6.55127	0.854432	0.933926	0.789568	0.859308	1.01973	1.0169	1.01014	1.01559	1.18186	0.0202074
A0A0G2JT30	Methionine adenosyltransferase 2 subunit beta OS=Rattus norvegicus GN=Mat2b PE=1 SV=1 - [A0A0G2JT30_RAT]	23.84	6	6	19	323	36.2133	6.46826	1.04963	1.02258	1.0205	1.0309	0.885167	0.935639	0.971766	0.930857	0.902952	0.0202626
Q4KLK7	Nucleolar protein 5A OS=Rattus norvegicus GN=Nop56 PE=1 SV=1 - [Q4KLK7_RAT]	28.74	15	15	42	588	65.3586	9.01221	1.09688	1.02604	1.05339	1.05877	0.945623	0.983649	0.980857	0.970043	0.916196	0.0208385
M0R959	Protein Mmab OS=Rattus norvegicus GN=Mmab PE=1 SV=1 - [M0R959_RAT]	18.57	3	3	7	237	26.2165	9.05615	0.931085	0.941378	0.938831	0.937098	1.07891	0.986708	1.06202	1.04255	1.11253	0.0208609
Q3KRE2	Methyltransferase like 7A OS=Rattus norvegicus GN=Mettl7a PE=1 SV=1 - [Q3KRE2_RAT]	25.82	5	5	20	244	28.1234	8.45557	0.937414	0.959758	0.895949	0.93104	1.05072	1.00779	1.10289	1.0538	1.13185	0.0209821
P05370	Glucose-6-phosphate 1-dehydrogenase OS=Rattus norvegicus GN=G6pdx PE=1 SV=3 - [G6PD_RAT]	52.82	24	24	74	515	59.3378	6.37939	0.990955	0.996216	0.936275	0.974482	1.06366	1.04397	1.04036	1.04933	1.07681	0.0217035
A0A0G2QC02	Protein Skiv2l OS=Rattus norvegicus GN=Skiv2l PE=1 SV=1 - [A0A0G2QC02_RAT]	19.05	16	16	38	1244	137.218	6.37939	1.03342	1.05585	1.12688	1.07205	0.956961	0.976395	0.968002	0.967119	0.902124	0.0217169
D4AE68	Guanine nucleotide binding protein, alpha q polypeptide, isoform CRA_a OS=Rattus norvegicus GN=Gnaq PE=1 SV=2 - [D4AE68_RAT]	45.96	7	15	66	359	42.1313	5.68115	1.08743	1.02069	1.12813	1.07875	0.948044	0.978813	0.921002	0.949286	0.879988	0.0218139
Q5M7V8	Thyroid hormone receptor-associated protein 3 OS=Rattus norvegicus GN=Thrap3 PE=1 SV=1 - [TR150_RAT]	8.83	6	7	12	951	108.188	10.1548	0.974913	0.982352	0.941088	0.966118	1.00744	1.01532	1.02425	1.01567	1.05129	0.0218685
M0R7W2	Protein Arhgef10l OS=Rattus norvegicus GN=Arhgef10l PE=1 SV=2 - [M0R7W2_RAT]	5	5	5	7	1241	134.876	5.89697	0.904709	0.957872	0.917073	0.926551	0.97943	1.01015	1.03206	1.00721	1.08705	0.0219567
B1H2A6	Fxr2 protein OS=Rattus norvegicus GN=Fxr2 PE=1 SV=1 - [B1H2A6_RAT]	17.33	7	9	25	675	74.3292	6.1001	1.10277	1.04118	1.18166	1.10854	0.915463	0.95211	0.975624	0.947732	0.854939	0.0220992
D3ZW58	Protein Casc4 OS=Rattus norvegicus GN=Casc4 PE=4 SV=3 - [D3ZW58_RAT]	15.62	5	5	8	461	52.2941	5.59229	1.05487	1.06733	1.08299	1.0684	0.969821	0.996223	1.02996	0.998667	0.934733	0.0221612
E9PTT0	Palmitoyltransferase ZDHHC17 OS=Rattus norvegicus GN=Zdhhc17 PE=1 SV=1 - [ZDH17_RAT]	10.45	6	6	10	622	71.2723	7.50342	1.05806	1.0125	1.14896	1.07317	0.918867	0.941462	0.914856	0.925061	0.861988	0.0224311
F1M8G9	Protein Ncam2 OS=Rattus norvegicus GN=Ncam2 PE=1 SV=2 - [F1M8G9_RAT]	37.48	26	26	77	819	91.1085	6.1001	0.931585	0.970202	0.899408	0.933732	1.00293	1.02783	1.00718	1.01265	1.08452	0.022561
A0A0G2K1Q9	Erythrocyte protein band 4.1-like 3, isoform CRA_e OS=Rattus norvegicus GN=Epb41l3 PE=1 SV=1 - [A0A0G2K1Q9_RAT]	55.04	1	47	207	923	102.629	5.19873	1.10733	1.15671	1.18055	1.1482	1.07367	0.989201	1.03011	1.03099	0.897924	0.0227473
Q5PQR0	Protein Raly OS=Rattus norvegicus GN=Raly PE=1 SV=1 - [Q5PQR0_RAT]	25.76	9	9	16	295	31.0311	9.46631	1.06152	1.00855	1.0757	1.04859	0.933535	0.975303	0.972752	0.96053	0.91602	0.0228722
B0BN15	Protein Shd OS=Rattus norvegicus GN=Shd PE=2 SV=1 - [B0BN15_RAT]	10.5	3	3	6	343	38.823	5.09717	1.01504	1.07125	1.10309	1.06313	0.961573	0.973985	0.97467	0.970076	0.912473	0.0234401
F1LR52	Protein Abcc4 OS=Rattus norvegicus GN=Abcc4 PE=1 SV=3 - [F1LR52_RAT]	7.14	8	8	14	1288	144.451	8.35303	1.00787	1.03067	1.00262	1.01372	0.94177	0.908274	0.972518	0.940854	0.928123	0.0235278
P04904	Glutathione S-transferase alpha-3 OS=Rattus norvegicus GN=Gsta3 PE=1 SV=3 - [GSTA3_RAT]	41.63	6	9	27	221	25.3033	8.74854	1.01049	1.01798	1.01672	1.01506	1.07261	1.04349	1.04068	1.05226	1.03665	0.0237293
D4AD75	Protein Dpy19l1 OS=Rattus norvegicus GN=Dpy19l1 PE=1 SV=1 - [D4AD75_RAT]	7.24	4	4	9	746	84.3089	9.05615	1.11811	1.01815	1.1394	1.09188	0.892687	0.940506	0.973826	0.935673	0.856934	0.0240996
D4A4K4	Protein Vps13c OS=Rattus norvegicus GN=Vps13c PE=1 SV=2 - [D4A4K4_RAT]	15.11	40	40	69	3739	418.359	6.84424	1.00094	0.983155	0.954556	0.979551	1.03639	1.03502	1.02031	1.03057	1.05209	0.0242599
B2RZ72	Actin-related protein 2/3 complex subunit 4 OS=Rattus norvegicus GN=Arpc4 PE=1 SV=1 - [B2RZ72_RAT]	44.05	6	6	24	168	19.6543	8.42627	1.1027	0.984253	1.11904	1.06866	0.92475	0.919057	0.911162	0.918323	0.859319	0.0243407
B2B9A9	Ephrin B2 OS=Rattus norvegicus GN=Efnb2 PE=2 SV=1 - [B2B9A9_RAT]	8.33	2	2	4	336	37.2579	8.88037	1.04194	1.01767	0.968745	1.00945	0.927365	0.940432	0.92974	0.932512	0.923783	0.0245895
G3V829	Protein Fubp3 OS=Rattus norvegicus GN=Fubp3 PE=1 SV=1 - [G3V829_RAT]	26.89	8	10	21	569	61.3994	8.06006	1.09749	1.04842	1.17121	1.10571	0.974996	0.877761	0.967353	0.940037	0.850169	0.0250242
Q9JHZ4	GRIP1-associated protein 1 OS=Rattus norvegicus GN=Gripap1 PE=1 SV=1 - [GRAP1_RAT]	40.62	24	24	58	837	96.015	5.21143	0.97314	0.933753	0.88621	0.931034	1.04578	1.00782	1.07889	1.04416	1.12151	0.0252105
F1MA97	Protein Thsd7a OS=Rattus norvegicus GN=Thsd7a PE=4 SV=3 - [F1MA97_RAT]	8.58	11	11	19	1643	183.395	7.18115	1.01862	1.0497	1.01423	1.02752	0.873289	0.958953	0.947187	0.926476	0.901664	0.0253676
P49432	Pyruvate dehydrogenase E1 component subunit beta, mitochondrial OS=Rattus norvegicus GN=Pdhb PE=1 SV=2 - [ODPB_RAT]	56.27	15	15	124	359	38.957	6.65381	0.975149	1.0177	0.956879	0.983244	1.07296	1.04714	1.0423	1.05413	1.0721	0.0253794
B0BMW2	3-hydroxyacyl-CoA dehydrogenase type-2 OS=Rattus norvegicus GN=Hsd17b10 PE=1 SV=1 - [B0BMW2_RAT]	49.43	10	10	34	261	27.2325	8.5874	0.967548	1.00223	0.971391	0.980389	1.13525	1.04919	1.05991	1.08145	1.10308	0.0258432
Q6PST4	Atlastin-1 OS=Rattus norvegicus GN=Atl1 PE=1 SV=1 - [ATLA1_RAT]	45.52	20	22	68	558	63.3353	6.1001	0.996348	1.03101	1.03151	1.01962	0.980299	0.97831	0.979415	0.979341	0.960493	0.0258914
Q6V9V9	Protein Stk25 OS=Rattus norvegicus GN=Stk25 PE=1 SV=1 - [Q6V9V9_RAT]	18.31	3	7	29	426	48.1278	6.81494	0.917152	0.980015	0.882335	0.926501	1.0559	1.01395	1.03074	1.03353	1.11552	0.026188
A0JPM9	Eukaryotic translation initiation factor 3 subunit J OS=Rattus norvegicus GN=Eif3j PE=1 SV=1 - [EIF3J_RAT]	33.2	9	9	27	259	29.1695	4.80518	0.963659	0.850222	0.905863	0.906581	1.10269	1.00334	1.06327	1.05644	1.1653	0.0264911
P23711	Heme oxygenase 2 OS=Rattus norvegicus GN=Hmox2 PE=1 SV=1 - [HMOX2_RAT]	34.6	10	10	27	315	35.7397	5.49072	0.905776	0.963273	0.902682	0.923911	1.06685	0.985298	1.07459	1.04225	1.12808	0.0270159
D4A469	Protein Sesn3 OS=Rattus norvegicus GN=Sesn3 PE=4 SV=1 - [D4A469_RAT]	2.64	1	1	2	492	56.8932	6.25244	1.08435		1.09828	1.09131	0.990656		1.01658	1.00362	0.91964	0.0270181
Q99MI5	Protein LOC100912604 OS=Rattus norvegicus GN=LOC100912604 PE=1 SV=1 - [Q99MI5_RAT]	53.31	10	10	28	302	33.9748	5.64307	1.09816	1.0366	1.08382	1.07286	1.01616	1.00659	0.980334	1.00103	0.933047	0.0286484
B2GV38	Ubiquitin-like protein 4A OS=Rattus norvegicus GN=Ubl4a PE=2 SV=1 - [UBL4A_RAT]	45.86	6	6	22	157	17.7795	8.44092	0.981448	0.954369	0.926733	0.954183	1.01928	1.00108	1.00901	1.00979	1.05828	0.0288475
Q6AYF2	LIM and cysteine-rich domains 1 OS=Rattus norvegicus GN=Lmcd1 PE=1 SV=1 - [Q6AYF2_RAT]	9.86	3	3	5	365	41.0582	8.01611	0.886439	0.972585	0.866402	0.908475	1.10078	1.01474	1.03024	1.04859	1.15423	0.0288916
Q4V7D4	Family with sequence similarity 126, member B OS=Rattus norvegicus GN=Fam126b PE=1 SV=1 - [Q4V7D4_RAT]	18.64	7	7	18	456	50.793	7.73779	0.949916	0.945099	0.908972	0.934662	1.03561	1.0477	0.976371	1.01989	1.09119	0.0289365
G3V798	Protein Srsf4 OS=Rattus norvegicus GN=Srsf4 PE=1 SV=1 - [G3V798_RAT]	12.3	3	6	15	488	55.6426	11.3267	1.05204	1.10971	1.13548	1.09907	1.00942	0.911837	0.991099	0.970784	0.883274	0.0297429
D3ZBT9	Protein Ppp6r3 OS=Rattus norvegicus GN=Ppp6r3 PE=1 SV=2 - [D3ZBT9_RAT]	15.69	12	12	19	873	97.4526	4.60205	0.99869	1.05115	1.10012	1.04999	0.92046	0.960194	0.955277	0.94531	0.900307	0.0302988
F1LXD8	Protein Emilin2 OS=Rattus norvegicus GN=Emilin2 PE=4 SV=3 - [F1LXD8_RAT]	1.49	1	1	2	1075	117.052	5.75732	0.981479	0.960147		0.970813	0.912149	0.906583		0.909366	0.936706	0.0307071
B0BNA7	Eukaryotic translation initiation factor 3 subunit I OS=Rattus norvegicus GN=Eif3i PE=2 SV=1 - [EIF3I_RAT]	29.54	8	8	22	325	36.4376	5.64307	1.03347	0.989815	1.04243	1.0219	0.970882	0.971391	0.951669	0.964647	0.943971	0.0307331
A0A0G2JYA4	Serine/threonine-protein phosphatase OS=Rattus norvegicus GN=LOC100362453 PE=3 SV=1 - [A0A0G2JYA4_RAT]	64.08	2	16	58	309	35.5003	5.42725	0.912047	0.914467	0.826696	0.884403	1.1066	1.03162	0.977897	1.0387	1.17447	0.0307748
D4A4H5	Protein Sdf2 OS=Rattus norvegicus GN=Sdf2 PE=1 SV=2 - [D4A4H5_RAT]	10.96	1	1	3	219	24.041	7.92822	1.03871	1.05145	1.10402	1.06473	0.835438	0.989574	0.879327	0.901446	0.846646	0.0309505
Q0ZCA7	C-type lectin domain family 2 member L OS=Rattus norvegicus GN=Clec2l PE=1 SV=2 - [CLC2L_RAT]	24.64	5	5	9	211	23.6078	7.1958	0.938647	1.01115	0.925702	0.958499	1.04409	1.05212	1.11047	1.06889	1.11517	0.0309893
A0A0G2JW36	UDP-glucose 4-epimerase OS=Rattus norvegicus GN=Gale PE=1 SV=1 - [A0A0G2JW36_RAT]	6.09	2	2	4	345	37.9202	7.07861	0.935882	0.94502	0.937042	0.939315	1.05906	0.980738	1.08475	1.04152	1.10881	0.0312718
D3ZFY0	Protein Sephs1 OS=Rattus norvegicus GN=Sephs1 PE=1 SV=1 - [D3ZFY0_RAT]	13.27	4	4	6	392	42.8647	5.97314	0.877533	0.927259	0.818653	0.874482	1.00762	1.04887	0.960148	1.00555	1.14988	0.0318521
D4A6U0	Non-lysosomal glucosylceramidase OS=Rattus norvegicus GN=Gba2 PE=1 SV=1 - [D4A6U0_RAT]	14.38	11	11	24	904	101.757	5.43994	1.0764	1.0409	1.09509	1.0708	0.946567	1.0222	0.981742	0.983503	0.918478	0.0319535
P62332	ADP-ribosylation factor 6 OS=Rattus norvegicus GN=Arf6 PE=1 SV=2 - [ARF6_RAT]	56	5	8	30	175	20.0694	8.95361	0.97522	0.929876	0.819307	0.908134	1.03699	1.14024	1.08007	1.08577	1.1956	0.0322372
D4A4L2	Protein Ccdc97 OS=Rattus norvegicus GN=Ccdc97 PE=1 SV=1 - [D4A4L2_RAT]	2.94	1	1	3	340	38.6685	4.55127	1.04322	1.0536	1.16093	1.08592	0.852406	0.98725	0.878801	0.906152	0.834459	0.0323028
A0A0G2JTN4	Protein LOC100912917 OS=Rattus norvegicus GN=Pfas PE=1 SV=1 - [A0A0G2JTN4_RAT]	33.28	27	27	80	1337	144.301	5.73193	1.04092	1.04433	0.993449	1.02623	0.954961	0.979751	0.971112	0.968608	0.943848	0.0326162
G3V8T5	RuvB-like helicase OS=Rattus norvegicus GN=Ruvbl2 PE=1 SV=1 - [G3V8T5_RAT]	30.24	12	12	37	463	51.0805	5.64307	1.07565	1.01012	1.09987	1.06188	0.971608	0.962373	0.985772	0.973251	0.916533	0.0327568
P07323	Gamma-enolase OS=Rattus norvegicus GN=Eno2 PE=1 SV=2 - [ENOG_RAT]	73.73	21	25	353	434	47.1109	5.16064	0.973371	1.02053	0.931827	0.975241	1.09081	1.06038	1.04823	1.06647	1.09355	0.0331508
Q63016	Large neutral amino acids transporter small subunit 1 OS=Rattus norvegicus GN=Slc7a5 PE=1 SV=2 - [LAT1_RAT]	9.77	5	5	18	512	55.8667	7.89893	1.00109	0.961991	0.949808	0.970962	1.04659	1.03382	1.01082	1.03041	1.06123	0.0334352
A0A0G2JW11	Protein Trim36 OS=Rattus norvegicus GN=Trim36 PE=1 SV=1 - [A0A0G2JW11_RAT]	6	3	3	6	717	81.4201	6.25244	1.15159	0.995319	1.10199	1.08297	0.860309	0.916175	0.957189	0.911224	0.841415	0.0334847
Q5FVI3	Leucine-rich repeat-containing protein 57 OS=Rattus norvegicus GN=Lrrc57 PE=2 SV=1 - [LRC57_RAT]	41.42	9	9	25	239	26.7073	8.44092	0.970171	0.974297	0.987443	0.977304	1.01169	1.07046	1.02568	1.03594	1.06	0.0337117
D3ZSZ6	Diacylglycerol kinase OS=Rattus norvegicus GN=Dgkh PE=1 SV=3 - [D3ZSZ6_RAT]	6.94	6	6	7	1210	134.228	6.59521	1.08186	1.14506	1.10414	1.11035	1.06192	1.01678	0.995132	1.02461	0.92278	0.0337149
P61751	ADP-ribosylation factor 4 OS=Rattus norvegicus GN=Arf4 PE=2 SV=2 - [ARF4_RAT]	60	3	9	63	180	20.3836	7.13721	0.982107	0.943531	0.934511	0.953383	1.08146	1.00265	1.03397	1.03936	1.09018	0.0340163
A2RRU4	Sterol regulatory element-binding protein cleavage-activating protein OS=Rattus norvegicus GN=Scap PE=2 SV=1 - [SCAP_RAT]	3.21	2	2	3	1276	139.41	6.90283	1.13672	1.07461	1.01731	1.07621	0.989455	0.938805	0.928018	0.952093	0.884669	0.034345
D4A414	COX15 homolog, cytochrome c oxidase assembly protein (Yeast), isoform CRA_a OS=Rattus norvegicus GN=Cox15 PE=1 SV=1 - [D4A414_RAT]	11.35	3	3	10	414	45.8843	9.83252	0.960187	1.00153	0.956025	0.972582	1.017	1.04597	1.08448	1.04915	1.07873	0.0346919
Q9Z254	PDZ domain-containing protein GIPC1 OS=Rattus norvegicus GN=Gipc1 PE=1 SV=2 - [GIPC1_RAT]	22.52	6	6	13	333	36.1107	5.90967	0.956846	0.945922	0.994492	0.965754	1.05771	1.00459	1.03601	1.03277	1.06939	0.0346931
B1H257	Loss of heterozygosity, 12, chromosomal region 1 homolog (Human) OS=Rattus norvegicus GN=Borcs5 PE=1 SV=1 - [B1H257_RAT]	11.28	2	2	8	195	22.1622	6.55127	0.934987	0.986735	0.921483	0.947735	1.10078	1.00337	1.06687	1.05701	1.1153	0.0348215
Q6AY65	Arfaptin-2 OS=Rattus norvegicus GN=Arfip2 PE=2 SV=1 - [ARFP2_RAT]	29.33	8	9	23	341	37.7493	5.87158	0.986664	1.00539	0.930583	0.974212	1.05681	1.05666	1.03306	1.04884	1.07661	0.0350748
O08873	MAP kinase-activating death domain protein OS=Rattus norvegicus GN=Madd PE=1 SV=1 - [MADD_RAT]	23.72	30	30	87	1602	177.88	6.03662	0.932755	0.962823	0.955448	0.950342	0.977842	1.03396	1.01688	1.00956	1.06231	0.0351453
Q6MGB5	Estradiol 17-beta-dehydrogenase 8 OS=Rattus norvegicus GN=Hsd17b8 PE=1 SV=1 - [DHB8_RAT]	33.2	6	6	13	259	26.7738	6.55127	1.07913	1.05437	1.02648	1.05332	0.804072	0.869302	0.981009	0.884794	0.840003	0.0352049
F1M4U0	Protein Ccnyl1 OS=Rattus norvegicus GN=Ccnyl1 PE=1 SV=3 - [F1M4U0_RAT]	20.88	3	7	14	364	41.1096	5.94775	1.01809	1.01481	1.07365	1.03552	0.82626	0.929818	0.950034	0.902037	0.8711	0.0356387
Q63965	Sideroflexin-1 OS=Rattus norvegicus GN=Sfxn1 PE=2 SV=4 - [SFXN1_RAT]	34.47	1	7	32	322	35.5232	9.05615	0.991023	0.912401	0.922903	0.942109	1.06644	1.00993	1.02795	1.03477	1.09836	0.0357066
B4F7C9	Serine/threonine-protein kinase Chk1 OS=Rattus norvegicus GN=Stt3a PE=1 SV=1 - [B4F7C9_RAT]	14.47	8	10	27	705	80.5449	8.104	1.02586	0.984994	0.987006	0.999286	0.908598	0.949923	0.954644	0.937722	0.938391	0.0357201
G3V8Q8	Protein Sec23ip OS=Rattus norvegicus GN=Sec23ip PE=1 SV=1 - [G3V8Q8_RAT]	14.01	10	11	24	999	110.874	5.66846	0.989142	0.97667	1.02914	0.998318	0.933779	0.9515	0.951936	0.945738	0.947332	0.035952
F6KWE7	Telomeric repeat binding factor 2 isoform OS=Rattus norvegicus GN=Terf2 PE=2 SV=1 - [F6KWE7_RAT]	12.5	3	3	7	320	36.2229	9.45166	1.1942	1.07353	1.13008	1.1326	1.04911	0.942078	0.937455	0.976216	0.861922	0.0362303
E9PU01	Protein Chd4 OS=Rattus norvegicus GN=Chd4 PE=1 SV=3 - [E9PU01_RAT]	11.3	14	17	37	1921	218.046	5.80811	1.03729	1.01682	1.0866	1.0469	0.988667	0.979716	0.946274	0.971552	0.928025	0.0366308
P23574	Gamma-aminobutyric acid receptor subunit gamma-1 OS=Rattus norvegicus GN=Gabrg1 PE=2 SV=1 - [GBRG1_RAT]	3.44	1	2	6	465	53.5161	7.98682	1.02649	0.991247	1.06205	1.0266	0.938213	0.975681	0.951232	0.955042	0.930298	0.0367943
P86182	Coiled-coil domain-containing protein 22 OS=Rattus norvegicus GN=Ccdc22 PE=1 SV=2 - [CCD22_RAT]	27.11	11	11	20	627	70.8109	6.11279	1.0002	1.00174	1.02868	1.01021	0.96361	0.987139	0.952457	0.967735	0.957957	0.0368962
P62828	GTP-binding nuclear protein Ran OS=Rattus norvegicus GN=Ran PE=1 SV=3 - [RAN_RAT]	36.11	7	7	48	216	24.4076	7.48877	0.951063	1.01999	0.943906	0.971654	1.05147	1.0391	1.05169	1.04742	1.07798	0.0369887
A0A096MJM0	Protein Crtac1 (Fragment) OS=Rattus norvegicus GN=Crtac1 PE=4 SV=1 - [A0A096MJM0_RAT]	17.37	7	8	19	524	56.6353	5.5542	1.05653	1.00085	1.04126	1.03288	0.989579	0.939649	0.914517	0.947915	0.91774	0.0370467
Q5PQN2	Bifunctional apoptosis regulator OS=Rattus norvegicus GN=Bfar PE=2 SV=1 - [BFAR_RAT]	1.78	1	1	3	450	52.99	6.88818	1.11312	0.998163	1.07645	1.06258	0.919478	0.948511	0.974382	0.947457	0.89166	0.037081
Q5XHZ8	Component of oligomeric golgi complex 3 OS=Rattus norvegicus GN=Cog3 PE=1 SV=1 - [Q5XHZ8_RAT]	4.59	3	3	5	828	94.1874	5.73193	0.951434	0.916406	0.824583	0.897474	1.13254	1.01569	1.02772	1.05865	1.17959	0.0383327
F1LQI1	Hydroxyacyl glutathione hydrolase OS=Rattus norvegicus GN=Hagh PE=1 SV=2 - [F1LQI1_RAT]	28.48	2	7	31	309	34.1365	7.94287	1.03295	1.00249	0.989748	1.0084	0.960424	0.927184	0.970519	0.952709	0.944777	0.038409
B5DFC8	Eukaryotic translation initiation factor 3 subunit C OS=Rattus norvegicus GN=Eif3c PE=1 SV=1 - [EIF3C_RAT]	22.28	18	19	43	911	105.369	5.78271	0.992553	0.94826	0.937883	0.959565	1.01608	1.00422	1.04201	1.02077	1.06378	0.0384369
Q4KM35	Proteasome subunit beta type-10 OS=Rattus norvegicus GN=Psmb10 PE=2 SV=1 - [PSB10_RAT]	16.48	3	3	5	273	29.02	6.63916	1.15744	1.03049	1.00348	1.0638	0.903004	0.941074	0.89663	0.913569	0.858775	0.0384699
F1LT49	Protein Lrrc47 OS=Rattus norvegicus GN=Lrrc47 PE=1 SV=2 - [F1LT49_RAT]	34.66	16	16	64	580	63.4916	8.23584	1.06223	0.985592	1.08131	1.04305	0.927956	0.969272	0.944333	0.947187	0.908097	0.038723
G3V6S2	Aconitate hydratase OS=Rattus norvegicus GN=Aco1 PE=1 SV=1 - [G3V6S2_RAT]	45.89	35	36	98	889	98.1304	7.38623	1.02976	1.01539	1.03392	1.02636	0.997235	1.01141	1.00704	1.00523	0.979409	0.0392784
P81155	Voltage-dependent anion-selective channel protein 2 OS=Rattus norvegicus GN=Vdac2 PE=1 SV=2 - [VDAC2_RAT]	56.95	11	13	150	295	31.7256	7.48877	0.996172	0.97877	0.972771	0.982571	1.02333	1.05692	1.0096	1.02995	1.04822	0.0393315
P24368	Peptidyl-prolyl cis-trans isomerase B OS=Rattus norvegicus GN=Ppib PE=1 SV=3 - [PPIB_RAT]	50.46	11	12	29	216	23.7875	9.49561	0.95815	0.910796	0.899217	0.922721	1.07397	0.977121	1.01873	1.02327	1.10897	0.0393324
F1LTF8	Protein Lama4 OS=Rattus norvegicus GN=Lama4 PE=1 SV=3 - [F1LTF8_RAT]	8.86	12	12	22	1773	196.825	6.32861	0.86798	0.904563	0.907502	0.893348	1.06384	0.93993	1.02839	1.01072	1.13138	0.0394974
F1LV21	Protein Ubash3b OS=Rattus norvegicus GN=Ubash3b PE=4 SV=2 - [F1LV21_RAT]	10.5	6	6	17	638	71.4678	6.81494	0.955579	0.894206	0.856571	0.902119	0.983901	1.0633	0.999229	1.01548	1.12566	0.0397808
A0A0G2QC35	Protein Usp12 OS=Rattus norvegicus GN=Usp12 PE=3 SV=1 - [A0A0G2QC35_RAT]	15.25	2	4	14	354	41.0504	6.46826	0.984573	0.985093	0.86746	0.945709	1.06441	1.04899	1.1024	1.07193	1.13347	0.0403555
B0BN83	Armadillo repeat-containing protein 1 OS=Rattus norvegicus GN=Armc1 PE=1 SV=1 - [B0BN83_RAT]	34.75	8	8	15	282	31.1848	5.56689	0.984127	1.09194	1.13477	1.07028	0.937131	0.836159	0.936023	0.903104	0.8438	0.040393
Q6AY99	Aldo-keto reductase family 1, member B10 (Aldose reductase) OS=Rattus norvegicus GN=Akr1b10 PE=1 SV=1 - [Q6AY99_RAT]	52.22	13	14	40	316	35.9758	8.32373	0.861676	0.944143	0.98054	0.928786	1.10803	1.02603	1.03968	1.05791	1.13903	0.0408117
D4ACB6	Pleckstrin and Sec7 domain containing 2 (Predicted) OS=Rattus norvegicus GN=Psd2 PE=1 SV=1 - [D4ACB6_RAT]	16.47	7	8	13	771	84.5031	5.18604	0.930863	0.932928	1.00894	0.957576	1.14711	1.02307	1.09702	1.08906	1.13731	0.0410744
F1LPV0	Protein Nars OS=Rattus norvegicus GN=Nars PE=1 SV=2 - [F1LPV0_RAT]	38.17	18	19	65	558	64.0869	5.85889	1.03629	0.993371	0.995705	1.00846	0.934819	0.974172	0.956163	0.955051	0.947043	0.0411777
Q14TE9	DNA topoisomerase 2 OS=Rattus norvegicus GN=Top2b PE=2 SV=1 - [Q14TE9_RAT]	13.94	19	21	36	1614	181.852	7.94287	1.0088	1.05244	1.05374	1.03833	0.97426	1.00457	0.959783	0.979537	0.94338	0.0412093
B3DMA0	Tumor protein p53-inducible protein 11 OS=Rattus norvegicus GN=Tp53i11 PE=1 SV=1 - [P5I11_RAT]	13.23	2	2	7	189	20.9254	9.40771	0.828109	0.935365	0.966059	0.909844	1.11068	1.00169	1.10006	1.07081	1.17692	0.0414554
A0A0H2UHI4	Protein LOC103690024 OS=Rattus norvegicus GN=LOC103690024 PE=1 SV=1 - [A0A0H2UHI4_RAT]	22.76	8	8	18	558	62.1354	4.51318	1.02378	1.0211	1.05376	1.03288	0.988021	0.952881	1.00058	0.980492	0.949281	0.0415702
Q56A33	Mitogen-activated protein kinase OS=Rattus norvegicus GN=Mapk14 PE=1 SV=1 - [Q56A33_RAT]	11.11	2	3	11	360	41.4469	5.97314	0.999576	1.0398	1.07349	1.03762	0.922824	0.958543	0.984389	0.955252	0.920616	0.0416083
F1M0A0	Anoctamin OS=Rattus norvegicus GN=Ano3 PE=3 SV=3 - [F1M0A0_RAT]	2.26	2	2	3	972	113.522	8.70459		1.0897	1.07183	1.08076		1.01648	0.988856	1.00267	0.927744	0.0416291
D4A4J0	Protein Supt16h OS=Rattus norvegicus GN=Supt16h PE=1 SV=1 - [D4A4J0_RAT]	9.93	9	9	16	1047	119.79	5.65576	0.997539	0.978476	0.957049	0.977688	1.01134	1.01389	1.01176	1.01233	1.03544	0.0417324
Q3KR51	HMP19 protein, isoform CRA_a OS=Rattus norvegicus GN=Nsg2 PE=1 SV=1 - [Q3KR51_RAT]	15.79	2	2	4	171	18.974	9.39307	1.0047	1.05893	0.890888	0.984838	1.13565	1.15483	1.11481	1.13509	1.15257	0.0417561
G3V7Q3	Coiled-coil domain-containing protein 127 OS=Rattus norvegicus GN=Ccdc127 PE=1 SV=2 - [G3V7Q3_RAT]	19.84	4	4	7	252	29.5703	8.89502	0.940981	0.958483	0.899245	0.932903	1.20745	1.01746	1.08879	1.10457	1.18401	0.0418406
B4F7A9	Casein kinase 2, alpha prime polypeptide OS=Rattus norvegicus GN=Csnk2a2 PE=1 SV=1 - [B4F7A9_RAT]	35.14	9	10	28	350	41.1751	8.55811	1.10973	1.01711	1.15114	1.09266	0.966057	0.961934	0.991121	0.973038	0.890522	0.0422914
A0A0G2K3S6	RNA binding motif protein 10, isoform CRA_a OS=Rattus norvegicus GN=Rbm10 PE=1 SV=1 - [A0A0G2K3S6_RAT]	4.09	3	3	6	930	103.517	5.90967	1.02005		1.04263	1.03134	1.09723		1.0854	1.09132	1.05816	0.0423139
A0A0G2K3Z9	Uncharacterized protein OS=Rattus norvegicus PE=4 SV=1 - [A0A0G2K3Z9_RAT]	69.85	11	13	79	199	22.1504	8.39697	0.963783	0.968311	0.872366	0.93482	1.0957	1.00857	1.053	1.05243	1.1258	0.0427552
M0R9Y7	Protein Tmem41a OS=Rattus norvegicus GN=Tmem41a PE=4 SV=1 - [M0R9Y7_RAT]	10.67	3	3	7	253	27.938	8.80713	0.984952	0.929306	0.940046	0.951435	1.00079	1.0281	0.997573	1.00882	1.06032	0.0429159
G3V852	Protein Tln1 OS=Rattus norvegicus GN=Tln1 PE=1 SV=1 - [G3V852_RAT]	36.64	57	73	193	2541	269.504	6.20166	0.987874	0.982974	1.01387	0.994905	0.929856	0.957307	0.967707	0.951623	0.956497	0.043144
A0A0G2JWF4	Protein Aspscr1 OS=Rattus norvegicus GN=Aspscr1 PE=1 SV=1 - [A0A0G2JWF4_RAT]	18.14	5	5	11	441	48.1477	8.99756	1.13208	1.1206	1.00352	1.0854	0.841888	0.946168	0.969981	0.919346	0.84701	0.0432488
D4A1V1	Intraflagellar transport 57 homolog (Chlamydomonas) (Predicted) OS=Rattus norvegicus GN=Ift57 PE=1 SV=1 - [D4A1V1_RAT]	2.33	1	1	2	429	48.7505	5.0083	1.10038	1.05619		1.07829	0.874841	0.935327		0.905084	0.839372	0.0437167
G3V9M1	DEAD (Asp-Glu-Ala-Asp) box polypeptide 23 (Predicted), isoform CRA_b OS=Rattus norvegicus GN=Ddx23 PE=1 SV=1 - [G3V9M1_RAT]	8.42	7	7	17	819	95.4379	9.5835	0.962014	0.956878	0.988221	0.969038	1.05341	1.01142	1.00283	1.02255	1.05523	0.0437244
P53042	Serine/threonine-protein phosphatase 5 OS=Rattus norvegicus GN=Ppp5c PE=1 SV=1 - [PPP5_RAT]	34.87	16	16	56	499	56.8802	6.20166	0.955539	0.990139	0.962188	0.969288	1.03958	1.05339	0.99476	1.02924	1.06185	0.0438366
B4F7A3	Galectin OS=Rattus norvegicus GN=Lgalsl PE=1 SV=1 - [B4F7A3_RAT]	48.84	6	6	22	172	18.9436	5.35107	1.01146	0.99751	0.964935	0.991301	1.03716	1.03124	1.07503	1.04781	1.057	0.043867
B1WBX6	Protein Smap2 OS=Rattus norvegicus GN=Smap2 PE=1 SV=1 - [B1WBX6_RAT]	26.4	9	9	20	428	46.4626	8.86572	1.05554	1.03996	1.09182	1.06244	0.904347	1.00365	0.983551	0.963851	0.907203	0.0440661
A0A0G2JX16	Protein Qrich1 OS=Rattus norvegicus GN=Qrich1 PE=1 SV=1 - [A0A0G2JX16_RAT]	2.32	2	2	4	777	86.4609	5.87158	0.8724	0.999872	0.898118	0.923463	1.07966	1.08582	1.00773	1.05774	1.1454	0.0440921
F1LRI7	AP2-associated protein kinase 1 OS=Rattus norvegicus GN=Aak1 PE=1 SV=2 - [F1LRI7_RAT]	47.46	30	31	131	963	103.796	6.59521	0.946996	1.01621	0.937522	0.966909	1.03408	1.05717	1.03473	1.04199	1.07765	0.0443439
A7VLG3	Organic solute carrier protein 1 OS=Rattus norvegicus GN=OSCP1 PE=2 SV=1 - [A7VLG3_RAT]	31.4	11	11	28	363	41.5443	6.21436	1.1119	1.04534	1.07153	1.07626	1.01448	0.963056	1.0205	0.999344	0.928538	0.0444448
Q66HK1	Choline kinase alpha OS=Rattus norvegicus GN=Chka PE=2 SV=1 - [Q66HK1_RAT]	1.38	1	1	2	435	49.7121	6.85889		1.04711	1.08033	1.06372		0.963664	0.984768	0.974216	0.915858	0.0450996
Q6AXM8	Serum paraoxonase/arylesterase 2 OS=Rattus norvegicus GN=Pon2 PE=2 SV=1 - [PON2_RAT]	27.12	7	7	18	354	39.5926	5.52881	1.01996	1.03055	1.11367	1.05473	0.975065	0.974139	0.94856	0.965921	0.915801	0.045184
M0R5P8	Protein Adam22 OS=Rattus norvegicus GN=Adam22 PE=1 SV=2 - [M0R5P8_RAT]	37.29	24	24	82	775	85.6395	7.84033	0.968135	0.987799	0.955957	0.97063	1.04598	1.07773	0.999572	1.04109	1.0726	0.0452785
D4AE06	Protein Fkbp15 OS=Rattus norvegicus GN=Fkbp15 PE=1 SV=3 - [D4AE06_RAT]	15.31	14	14	29	1195	131.088	5.2876	0.945953	0.987445	0.963081	0.965493	1.03295	0.990806	1.03725	1.02033	1.0568	0.0453436
P00388	NADPH--cytochrome P450 reductase OS=Rattus norvegicus GN=Por PE=1 SV=3 - [NCPR_RAT]	38.05	20	20	53	678	76.9142	5.47803	1.00748	1.02763	1.03243	1.02251	1.00632	0.98887	0.982889	0.992694	0.970836	0.0454145
P21670	Proteasome subunit alpha type-4 OS=Rattus norvegicus GN=Psma4 PE=1 SV=1 - [PSA4_RAT]	49.81	12	12	46	261	29.4792	7.72314	1.05115	1.04748	1.01972	1.03945	0.913397	0.997382	0.975138	0.961972	0.925464	0.0455417
O08835	Synaptotagmin-11 OS=Rattus norvegicus GN=Syt11 PE=2 SV=2 - [SYT11_RAT]	20	7	7	11	430	48.2373	9.12939	1.05014	1.09024	1.11038	1.08359	1.01274	0.989734	0.889868	0.964113	0.889742	0.0455753
A8WCF8	Tumor protein p63-regulated gene 1-like protein OS=Rattus norvegicus GN=Tprg1l PE=1 SV=1 - [TPRGL_RAT]	60.9	9	9	31	266	29.8254	7.37158	1.07432	1.03267	1.19284	1.09994	0.96041	0.945452	0.974929	0.960264	0.873012	0.0456343
O89035	Mitochondrial dicarboxylate carrier OS=Rattus norvegicus GN=Slc25a10 PE=1 SV=1 - [O89035_RAT]	43.71	9	9	21	286	31.4341	9.29053	0.965407	0.947313	0.939633	0.950784	1.04427	1.11881	0.998124	1.05374	1.10828	0.0458697
Q4V7A0	WD repeat-containing protein 61 OS=Rattus norvegicus GN=Wdr61 PE=1 SV=1 - [WDR61_RAT]	30.49	7	7	19	305	33.7258	5.46533	0.968529	0.999957	0.982691	0.983726	1.01753	1.00385	1.02772	1.01637	1.03318	0.0459866
M0RD40	Protein Sik3 OS=Rattus norvegicus GN=Sik3 PE=1 SV=2 - [M0RD40_RAT]	20.9	21	21	53	1311	145.901	6.93213	1.01136	1.00331	1.03517	1.01661	0.965175	0.992636	0.984411	0.980741	0.964714	0.0460727
P82808	Glutamine--fructose-6-phosphate aminotransferase [isomerizing] 1 OS=Rattus norvegicus GN=Gfpt1 PE=1 SV=3 - [GFPT1_RAT]	21.44	11	11	18	681	76.7783	6.84424	1.04201	1.05635	1.03498	1.04445	1.02537	0.999663	0.976945	1.00066	0.958074	0.0461426
F1LR39	RCG29171, isoform CRA_a OS=Rattus norvegicus GN=Wdr18 PE=1 SV=2 - [F1LR39_RAT]	6.73	3	3	5	431	47.169	6.99072	1.09245	1.01327	1.08086	1.06219	0.896491	0.958563	0.999438	0.951497	0.895787	0.0462492
P02262	Histone H2A type 1 OS=Rattus norvegicus PE=1 SV=2 - [H2A1_RAT]	43.08	3	6	45	130	14.0689	10.9019	0.999836	0.887341	0.866159	0.917779	1.16184	1.04022	1.04391	1.08199	1.17892	0.0463157
B2GV22	Phosphatidylserine synthase 2 OS=Rattus norvegicus GN=Ptdss2 PE=1 SV=1 - [PTSS2_RAT]	5.52	2	2	4	471	54.6867	6.58057	0.925122	0.884639	0.86371	0.891157	0.964038	1.1223	1.01489	1.03374	1.16	0.0463399
F1LQ41	Neuroligin-2 OS=Rattus norvegicus GN=Nlgn2 PE=1 SV=3 - [F1LQ41_RAT]	18.11	8	10	42	834	90.6177	6.1001	0.976225	1.17626	1.09221	1.08157	0.93646	0.876439	0.914124	0.909007	0.840454	0.0464643
E9PT51	DNA-directed polymerase delta interacting protein 2 OS=Rattus norvegicus GN=Poldip2 PE=1 SV=3 - [E9PT51_RAT]	5.98	2	2	5	368	41.7711	8.63135	1.06151	1.10924	1.02551	1.06542	0.992264	0.99076	1.00338	0.99547	0.934346	0.0465523
Q4KM74	Vesicle-trafficking protein SEC22b OS=Rattus norvegicus GN=Sec22b PE=1 SV=3 - [SC22B_RAT]	39.07	8	8	21	215	24.7248	8.51416	0.937228	0.962392	0.824006	0.907875	1.09144	1.01939	1.02542	1.04541	1.1515	0.0468211
Q5XIW9	Flot2 protein OS=Rattus norvegicus GN=Flot2 PE=1 SV=1 - [Q5XIW9_RAT]	57.26	19	19	68	351	38.6936	5.33838	0.993962	0.996096	0.992899	0.994319	1.00543	1.01784	1.03647	1.01991	1.02574	0.0477276
P42335	Inositol-trisphosphate 3-kinase B OS=Rattus norvegicus GN=Itpkb PE=1 SV=3 - [IP3KB_RAT]	1.93	2	2	3	934	101.756	7.72314		0.911361	0.849742	0.880552		1.02151	1.01327	1.01739	1.1554	0.0479206
B5DFN2	Adenosylhomocysteinase 2 OS=Rattus norvegicus GN=Ahcyl1 PE=1 SV=2 - [SAHH2_RAT]	54.66	12	27	145	483	53.7189	7.44482	0.981299	0.974514	0.91095	0.955588	1.01563	1.07652	1.02302	1.03839	1.08665	0.0484425
A0A0G2JW34	Protein Cisd3 OS=Rattus norvegicus GN=Cisd3 PE=1 SV=1 - [A0A0G2JW34_RAT]	23.62	3	3	7	127	14.3694	9.87646	0.999599	1.01404	0.925361	0.979668	1.10996	1.03424	1.10248	1.08223	1.10469	0.048469
E9PTB2	Transcription elongation factor SPT5 OS=Rattus norvegicus GN=Supt5h PE=1 SV=2 - [E9PTB2_RAT]	9.79	7	8	19	1083	120.964	5.16064	1.06687	1.08477	1.11342	1.08835	0.948883	1.05385	0.96493	0.98922	0.908914	0.0485853
A0A140TAE6	Trans-2-enoyl-CoA reductase, mitochondrial OS=Rattus norvegicus GN=Mecr PE=1 SV=1 - [A0A140TAE6_RAT]	18.5	5	5	13	373	40.3092	8.77783	1.06325	1.07921	1.01867	1.05371	0.916206	1.00054	0.981509	0.966085	0.916843	0.0488823
Q80W89	NADH dehydrogenase [ubiquinone] 1 alpha subcomplex subunit 11 OS=Rattus norvegicus GN=Ndufa11 PE=2 SV=1 - [NDUAB_RAT]	35.46	3	3	19	141	14.8443	8.08936	0.981942	0.804632	0.882183	0.889586	1.00313	1.0576	1.07758	1.0461	1.17595	0.0488987
D3ZP60	Protein Vwa5b1 OS=Rattus norvegicus GN=Vwa5b1 PE=4 SV=1 - [D3ZP60_RAT]	9.95	11	11	20	1216	134.654	8.22119	1.06427	1.02041	1.09201	1.05889	1.00165	1.00695	0.980013	0.996204	0.940796	0.0489462
A0A140TAG9	Hsp90 co-chaperone Cdc37 OS=Rattus norvegicus GN=Cdc37 PE=1 SV=1 - [A0A140TAG9_RAT]	31.48	11	11	48	378	44.1538	5.56689	0.914102	0.951634	0.961827	0.942521	1.06987	1.01014	0.987096	1.02237	1.08472	0.0492999
P37805	Transgelin-3 OS=Rattus norvegicus GN=Tagln3 PE=1 SV=2 - [TAGL3_RAT]	78.89	12	15	105	199	22.4862	7.32764	0.966028	1.01314	0.895874	0.958346	1.04551	1.04869	1.09013	1.06144	1.10758	0.0493961
D3ZRQ5	Zinc finger FYVE domain-containing protein 21 OS=Rattus norvegicus GN=Zfyve21 PE=1 SV=1 - [D3ZRQ5_RAT]	24.03	4	4	5	233	25.7776	8.39697	1.12613	0.996309	1.20317	1.10854	0.920181	0.972603	0.88407	0.925618	0.83499	0.0494017
D3ZSN4	Protein Zfp330 OS=Rattus norvegicus GN=Zfp330 PE=1 SV=1 - [D3ZSN4_RAT]	8.52	3	3	5	317	35.7011	6.20166	1.08747	1.08213	1.25936	1.14299	0.925526	1.0023	0.978763	0.968863	0.847659	0.0494649
P63004	Platelet-activating factor acetylhydrolase IB subunit alpha OS=Rattus norvegicus GN=Pafah1b1 PE=1 SV=2 - [LIS1_RAT]	50.73	18	19	75	410	46.6401	7.37158	0.981229	1.00389	0.964167	0.983095	1.09214	1.02112	1.03871	1.05066	1.06872	0.0495456
G3V663	LIM domain kinase 1 OS=Rattus norvegicus GN=Limk1 PE=4 SV=1 - [G3V663_RAT]	10.82	6	6	9	647	72.561	6.84424	0.940594	0.971528	0.883522	0.931881	1.03114	1.0136	0.989093	1.01128	1.0852	0.049593
A0A0H2UHH9	40S ribosomal protein S24 OS=Rattus norvegicus GN=Rps24 PE=3 SV=1 - [A0A0H2UHH9_RAT]	19.85	2	2	17	131	15.1873	10.8872	1.01866	0.985326	0.925136	0.976374	1.05312	1.04471	1.06518	1.05434	1.07985	0.049619
Q4V7D1	Signal sequence receptor, alpha OS=Rattus norvegicus GN=Ssr1 PE=1 SV=1 - [Q4V7D1_RAT]	6.62	2	2	6	287	32.1872	4.43701	1.04182	1.05429	1.04542	1.04718	0.867422	0.867665	1.00967	0.914919	0.8737	0.0496565
Q5QJC9	BAG family molecular chaperone regulator 5 OS=Rattus norvegicus GN=Bag5 PE=1 SV=1 - [BAG5_RAT]	35.79	11	12	32	447	50.9985	6.16357	0.986576	1.00444	0.960925	0.983982	1.09182	1.01648	1.11732	1.07521	1.09271	0.049762
P61265	Syntaxin-1B OS=Rattus norvegicus GN=Stx1b PE=1 SV=1 - [STX1B_RAT]	52.43	18	20	162	288	33.2238	5.37646	0.980377	0.990517	0.949553	0.973483	1.14714	1.02092	1.07402	1.08069	1.11013	0.0499666
Q7TNK0	Serine incorporator 1 OS=Rattus norvegicus GN=Serinc1 PE=1 SV=1 - [SERC1_RAT]	3.97	2	2	6	453	50.5194	6.27783	0.883855	0.828057	0.780154	0.830689	0.912794	0.970683	1.07414	0.985873	1.18681	0.0500225
B2RZD4	60S ribosomal protein L34 OS=Rattus norvegicus GN=Rpl34 PE=1 SV=1 - [B2RZD4_RAT]	41.88	6	6	12	117	13.2845	11.4731	0.900708	0.914317	0.886265	0.90043	1.06889	0.965776	0.963601	0.999422	1.10994	0.0500654
O88377	Phosphatidylinositol 5-phosphate 4-kinase type-2 beta OS=Rattus norvegicus GN=Pip4k2b PE=1 SV=1 - [PI42B_RAT]	29.09	5	10	38	416	47.2338	7.51807	1.0725	1.04096	1.0085	1.04065	1.00472	0.959638	0.957485	0.973948	0.935899	0.0501395
Q5PQU1	Kininogen 1 OS=Rattus norvegicus GN=Kng2 PE=2 SV=1 - [Q5PQU1_RAT]	25.58	2	7	17	430	47.7336	6.7417	0.637994	0.56683	0.824919	0.676581	0.996651	0.857683	1.17779	1.01071	1.49384	0.0501414
D3ZWN1	Protein Zfp259 OS=Rattus norvegicus GN=Zfp259 PE=1 SV=1 - [D3ZWN1_RAT]	5.88	2	2	4	459	50.8221	4.7417	1.08496	1.09367	1.24555	1.14139	0.992282	0.946254	1.01809	0.985542	0.863454	0.0501936
A1A5P0	Cdc42 effector protein 1 OS=Rattus norvegicus GN=Cdc42ep1 PE=1 SV=1 - [BORG5_RAT]	17.78	4	4	5	388	41.0035	7.35693	0.962329	0.879571		0.92095	1.09928	1.09744		1.09836	1.19264	0.0503517
Q8R3Z7	EH-domain containing 4 OS=Rattus norvegicus GN=Ehd4 PE=1 SV=1 - [Q8R3Z7_RAT]	34.38	12	17	40	541	61.4285	6.75635	1.03728	1.02807	1.16186	1.07573	0.942854	0.973719	0.942055	0.952876	0.885791	0.0504306
A0A0G2JUX5	Transcriptional activator protein Pur-beta OS=Rattus norvegicus GN=Purb PE=1 SV=1 - [A0A0G2JUX5_RAT]	65.93	1	13	37	317	33.5116	5.42725	1.00961	1.15176	1.20961	1.12366	0.519223	0.930834	0.799015	0.749691	0.667185	0.0504505
O35458	Vesicular inhibitory amino acid transporter OS=Rattus norvegicus GN=Slc32a1 PE=1 SV=1 - [VIAAT_RAT]	35.62	14	15	53	525	57.3695	6.63916	0.962583	0.948818	0.916486	0.942629	0.979144	1.01752	0.98317	0.993278	1.05373	0.0504564
M0R8J3	Protein Jmy OS=Rattus norvegicus GN=Jmy PE=1 SV=2 - [M0R8J3_RAT]	5.47	4	4	11	969	109.931	7.02002	0.953802	0.995628	0.977649	0.975693	1.03835	1.00026	1.05305	1.03055	1.05623	0.0506792
D3ZC46	Protein Tcf25 OS=Rattus norvegicus GN=Tcf25 PE=1 SV=2 - [D3ZC46_RAT]	4.97	2	3	5	664	75.274	6.66846	1.01892	1.04295	0.949154	1.00367	0.928314	0.910422	0.93249	0.923742	0.920361	0.0507047
F1M9Y7	Protein Tcp11l1 OS=Rattus norvegicus GN=Tcp11l1 PE=1 SV=3 - [F1M9Y7_RAT]	25.54	9	10	29	509	56.0312	5.51611	0.960117	0.9189	0.891296	0.923438	0.964741	1.03901	1.01072	1.00482	1.08813	0.0507422
Q5RK30	Ribosome maturation protein SBDS OS=Rattus norvegicus GN=Sbds PE=2 SV=1 - [SBDS_RAT]	32	7	7	16	250	28.7343	8.74854	1.0645	0.99795	1.13802	1.06683	0.959705	0.946136	0.958085	0.954642	0.894843	0.0509635
P34901	Syndecan-4 OS=Rattus norvegicus GN=Sdc4 PE=1 SV=1 - [SDC4_RAT]	4.95	1	1	3	202	21.9482	4.38623	1.07411	1.14694	1.28333	1.16813	0.935043	0.886954	1.04549	0.955829	0.818258	0.0514109
Q68FQ7	RNA polymerase II-associated protein 3 OS=Rattus norvegicus GN=Rpap3 PE=1 SV=1 - [RPAP3_RAT]	8.35	4	4	7	659	74.5995	7.98682	1.09152	1.0321	1.24943	1.12435	0.952989	0.960325	0.910087	0.941134	0.837049	0.0515754
Q5M7A7	CB1 cannabinoid receptor-interacting protein 1 OS=Rattus norvegicus GN=Cnrip1 PE=1 SV=1 - [CNRP1_RAT]	46.34	5	5	38	164	18.6466	7.85498	0.990135	0.927786	0.87197	0.929963	1.0079	1.07197	1.03057	1.03681	1.1149	0.0517067
P11951	Cytochrome c oxidase subunit 6C-2 OS=Rattus norvegicus GN=Cox6c2 PE=1 SV=3 - [CX6C2_RAT]	46.05	6	6	26	76	8.44945	10.0669	0.904761	0.99163	0.871252	0.922548	1.13827	1.01468	1.04182	1.06492	1.15433	0.0517132
Q4QQS8	Nuclear pore complex protein Nup85 OS=Rattus norvegicus GN=Nup85 PE=2 SV=1 - [NUP85_RAT]	3.35	2	2	5	656	74.8328	5.68115		0.956918	0.931622	0.94427		0.997185	0.998095	0.99764	1.05652	0.0518956
Q6GMN2	Brain-specific angiogenesis inhibitor 1-associated protein 2 OS=Rattus norvegicus GN=Baiap2 PE=1 SV=1 - [BAIP2_RAT]	55.33	26	26	51	535	59.1459	9.0415	0.909371	1.00347	0.953025	0.955287	1.02935	1.04459	1.02152	1.03182	1.08011	0.0523561
D4AAJ2	NMDA receptor synaptonuclear-signaling and neuronal migration factor OS=Rattus norvegicus GN=Nsmf PE=1 SV=2 - [D4AAJ2_RAT]	6.39	2	2	5	532	60.2444	8.98291	1.00255	0.993303	1.11232	1.03606	0.815362	0.962779	0.792448	0.856863	0.827043	0.0524604
A9CMA6	Transmembrane protein 163 OS=Rattus norvegicus GN=Tmem163 PE=1 SV=1 - [TM163_RAT]	23.96	5	5	13	288	31.3245	8.29443	1.00025	0.883764	0.894825	0.926278	1.10505	0.998826	1.07356	1.05914	1.14344	0.0524919
A0A0G2JV26	Protein Ppp4r4 OS=Rattus norvegicus GN=Ppp4r4 PE=1 SV=1 - [A0A0G2JV26_RAT]	9.98	6	6	18	822	93.7754	7.09326	1.02235	1.03263	1.09431	1.04976	0.932444	1.00199	0.968412	0.967614	0.921747	0.0526622
F1LPS7	72 kDa inositol polyphosphate 5-phosphatase OS=Rattus norvegicus GN=Inpp5e PE=1 SV=2 - [F1LPS7_RAT]	5.57	2	2	3	646	72.0399	9.30518		0.977057	0.985505	0.981281		1.10349	1.05695	1.08022	1.10082	0.0526753
D3ZLA3	Copine 3 protein OS=Rattus norvegicus GN=Cpne3 PE=1 SV=1 - [D3ZLA3_RAT]	14.45	4	6	12	533	59.648	5.68115	0.975181	0.981115	0.885676	0.947324	1.02688	1.03867	1.02972	1.03175	1.08913	0.053153
F1LZJ4	Hydroxypyruvate isomerase OS=Rattus norvegicus GN=Hyi PE=1 SV=2 - [F1LZJ4_RAT]	44.4	8	8	26	277	30.5705	5.64307	1.13119	0.974255	1.141	1.08215	0.928194	0.905126	0.956579	0.929966	0.85937	0.0532082
D4A8N1	Protein Dpm1 OS=Rattus norvegicus GN=Dpm1 PE=1 SV=1 - [D4A8N1_RAT]	16.15	3	3	4	260	29.2315	9.49561	1.02101	1.1005		1.06075	0.833648	0.887977		0.860812	0.811511	0.0533725
Q4VFZ4	Katanin p80 WD40 repeat-containing subunit B1 OS=Rattus norvegicus GN=Katnb1 PE=2 SV=1 - [Q4VFZ4_RAT]	20	10	10	24	655	72.1568	7.41553	1.09148	0.9937	1.02875	1.03798	0.947712	0.967743	0.961203	0.958886	0.923801	0.0536314
D4AA14	Protein Aifm2 OS=Rattus norvegicus GN=Aifm2 PE=1 SV=1 - [D4AA14_RAT]	9.38	2	2	5	373	40.6642	8.86572	1.00999	1.07279	1.05235	1.04504	0.997522	0.856935	0.917933	0.92413	0.884298	0.053835
Q6IN37	GM2 ganglioside activator OS=Rattus norvegicus GN=Gm2a PE=1 SV=1 - [Q6IN37_RAT]	9.05	2	2	7	199	21.4792	6.52197	0.890252	0.897727	0.9295	0.905826	1.18888	1.05735	0.978477	1.0749	1.18666	0.0538914
Q4KSH7	Dual specificity mitogen-activated protein kinase kinase 7 OS=Rattus norvegicus GN=Map2k7 PE=1 SV=1 - [MP2K7_RAT]	20.76	6	8	13	419	47.5055	9.08545	1.05867	1.12161	1.05367	1.07798	0.939828	1.02973	0.891212	0.953591	0.884609	0.0541592
P61983	14-3-3 protein gamma OS=Rattus norvegicus GN=Ywhag PE=1 SV=2 - [1433G_RAT]	56.68	7	13	137	247	28.2849	4.89404	0.91101	0.966013	0.81968	0.898901	1.08581	0.980618	1.06065	1.04236	1.15959	0.0541958
Q4V7D9	Protein Smpdl3b OS=Rattus norvegicus GN=Smpdl3b PE=2 SV=1 - [Q4V7D9_RAT]	3.29	1	1	2	456	51.6126	5.88428		1.10917	1.09551	1.10234		0.966368	1.01809	0.992232	0.900114	0.0542611
P15205	Microtubule-associated protein 1B OS=Rattus norvegicus GN=Map1b PE=1 SV=2 - [MAP1B_RAT]	47.3	1	85	367	2459	269.334	4.80518	0.587124	0.965676		0.7764	1.55726	1.76322		1.66024	2.13838	0.0546134
A0A0G2JSM0	DnaJ (Hsp40) homolog, subfamily C, member 2 OS=Rattus norvegicus GN=Dnajc2 PE=1 SV=1 - [A0A0G2JSM0_RAT]	4.83	3	3	9	621	71.8236	8.85107	0.974954	0.945027	0.895894	0.938625	1.08191	1.02639	0.990635	1.03298	1.10052	0.0550245
Q5HZE4	Methylthioribose-1-phosphate isomerase OS=Rattus norvegicus GN=Mri1 PE=1 SV=1 - [MTNA_RAT]	34.15	7	7	26	369	39.5625	6.04932	0.921658	0.944171	0.91264	0.926157	1.12383	0.970586	1.04753	1.04732	1.13082	0.0552669
D3KR63	CAMPS OS=Rattus norvegicus GN=Rapgef4 PE=2 SV=1 - [D3KR63_RAT]	25.82	20	21	54	1011	115.455	6.87354	0.934993	0.980906	0.894982	0.93696	1.00757	1.01058	0.99561	1.00459	1.07218	0.0552757
D4A4L5	Protein Isca2 OS=Rattus norvegicus GN=Isca2 PE=1 SV=1 - [D4A4L5_RAT]	24.68	3	3	9	154	16.6694	5.2749	0.985299	1.03046	1.09565	1.03714	0.974737	0.914675	0.924136	0.93785	0.904268	0.0552909
P13264	Glutaminase kidney isoform, mitochondrial OS=Rattus norvegicus GN=Gls PE=1 SV=2 - [GLSK_RAT]	49.85	23	23	131	674	73.9762	7.86963	0.963155	1.01681	0.91118	0.963716	1.02971	1.06944	1.0541	1.05109	1.09066	0.0552986
Q1RP77	Nucleolar protein 16 OS=Rattus norvegicus GN=Nop16 PE=2 SV=1 - [NOP16_RAT]	19.1	2	2	3	178	21.104	9.90576		1.03682	1.11647	1.07665		0.918836	0.890056	0.904446	0.840059	0.0554929
D3ZNS8	Achalasia, adrenocortical insufficiency, alacrimia (Allgrove, triple-A) (Predicted), isoform CRA_a OS=Rattus norvegicus GN=Aaas PE=1 SV=2 - [D3ZNS8_RAT]	5.13	2	2	4	546	59.3231	6.96143	1.05654	1.22696	1.38992	1.22447	0.856732	1.01614	0.944308	0.939061	0.76691	0.0555401
Q56A19	Chloride channel protein OS=Rattus norvegicus GN=Clcn4 PE=1 SV=1 - [Q56A19_RAT]	6.23	3	3	8	754	84.3253	6.85889	0.849639	0.92794	0.98187	0.919816	1.10089	1.09815	0.988051	1.06236	1.15497	0.0559273
D3ZXA6	Protein Pdpr OS=Rattus norvegicus GN=Pdpr PE=1 SV=1 - [D3ZXA6_RAT]	26.08	17	17	40	878	98.7556	6.48096	0.981082	0.97482	0.900489	0.95213	1.05792	0.999475	1.05766	1.03835	1.09056	0.0561792
F1LQS9	Rho guanine nucleotide exchange factor 11 OS=Rattus norvegicus GN=Arhgef11 PE=1 SV=3 - [F1LQS9_RAT]	8.97	10	10	20	1527	168.495	5.79541	1.0776	1.03034	1.11974	1.07589	0.971767	1.02728	0.943211	0.980753	0.911571	0.0561852
D4A7X5	Protein Ppm1k OS=Rattus norvegicus GN=Ppm1k PE=1 SV=1 - [D4A7X5_RAT]	11.56	3	3	6	372	40.9876	6.53662	0.94008	0.946212	0.898476	0.928256	1.21088	1.019	1.0473	1.09239	1.17682	0.0562614
F1LZW6	Protein Slc25a13 OS=Rattus norvegicus GN=Slc25a13 PE=1 SV=2 - [F1LZW6_RAT]	19.01	4	9	45	484	54.0651	7.25439	1.10266	1.02922	1.07003	1.0673	0.83026	0.985764	0.963189	0.926404	0.867986	0.0563609
B2RZB6	LSM8 homolog, U6 small nuclear RNA associated (S. cerevisiae) OS=Rattus norvegicus GN=Lsm8 PE=1 SV=1 - [B2RZB6_RAT]	36.46	3	3	6	96	10.3963	4.4751	1.16003	1.0355	1.40655	1.20069	0.900665	0.939918	0.880397	0.906993	0.755392	0.0563937
D3ZYY0	Protein Sdr39u1 OS=Rattus norvegicus GN=Sdr39u1 PE=1 SV=1 - [D3ZYY0_RAT]	18.79	5	5	9	298	31.9238	8.04541	1.07101	1.00756	1.106	1.06153	0.90707	0.994405	0.972393	0.957956	0.902434	0.0564827
P27881	Hexokinase-2 OS=Rattus norvegicus GN=Hk2 PE=1 SV=1 - [HXK2_RAT]	9.6	3	9	40	917	102.478	6.1001	1.14539	0.985146	1.1566	1.09571	0.869476	0.995683	0.854098	0.906419	0.82724	0.0566108
Q6P7Q6	Galectin OS=Rattus norvegicus GN=Lgals9 PE=1 SV=1 - [Q6P7Q6_RAT]	11.8	2	3	4	322	36.3172	8.54346	0.999922	1.01671	1.18301	1.06655	0.938392	0.829544	0.901125	0.889687	0.834174	0.0566314
A0A0G2K4Y7	Unconventional myosin-Va OS=Rattus norvegicus GN=Myo5a PE=1 SV=1 - [A0A0G2K4Y7_RAT]	45.84	73	82	263	1828	212.021	8.5874	0.966402	0.978713	0.919707	0.954941	1.01536	1.03482	0.990485	1.01356	1.06138	0.0567212
G3V936	Citrate synthase OS=Rattus norvegicus GN=Cs PE=1 SV=1 - [G3V936_RAT]	41.63	18	18	154	466	51.7975	8.41162	0.99103	0.984282	0.96004	0.978451	1.03646	1.02179	0.996481	1.01824	1.04067	0.0567674
A0A0G2K428	Dynactin subunit 1 OS=Rattus norvegicus GN=Dctn1 PE=1 SV=1 - [A0A0G2K428_RAT]	50.04	1	46	195	1263	139.754	5.69385	1.05319	1.01033	1.11486	1.05946	1.00272	0.947078	0.925613	0.95847	0.904679	0.0567714
D4A8T3	Coatomer protein complex, subunit zeta 1 (Predicted) OS=Rattus norvegicus GN=Copz1 PE=1 SV=1 - [D4A8T3_RAT]	22.6	3	3	7	177	20.1855	4.80518	1.13859	1.07352	1.08881	1.10031	0.941534	0.938066	1.06192	0.980508	0.891124	0.0569955
Q5NUI3	Cadherin19 OS=Rattus norvegicus GN=Cdh19 PE=2 SV=1 - [Q5NUI3_RAT]	2.08	1	1	2	770	86.7249	4.70361		1.06101	1.10993	1.08547		0.990379	0.981116	0.985748	0.908128	0.05705
P28037	Cytosolic 10-formyltetrahydrofolate dehydrogenase OS=Rattus norvegicus GN=Aldh1l1 PE=1 SV=3 - [AL1L1_RAT]	39.8	26	30	101	902	98.8115	5.90967	0.98526	1.05392	1.03009	1.02309	0.965164	0.973856	0.969273	0.969431	0.947552	0.0572475
P45479	Palmitoyl-protein thioesterase 1 OS=Rattus norvegicus GN=Ppt1 PE=1 SV=1 - [PPT1_RAT]	47.06	11	11	35	306	34.4324	7.43018	1.08549	1.0261	1.05081	1.05413	0.949327	1.01516	0.992699	0.985728	0.935108	0.0574208
Q6P4Z9	COP9 signalosome complex subunit 8 OS=Rattus norvegicus GN=Cops8 PE=2 SV=1 - [CSN8_RAT]	20.1	3	3	8	209	23.221	5.19873	1.10359	0.997101	1.09166	1.06412	0.930771	0.947226	1.00035	0.959451	0.901641	0.0577652
D3ZC89	Protein Fam114a2 OS=Rattus norvegicus GN=Fam114a2 PE=1 SV=3 - [D3ZC89_RAT]	18.64	6	6	9	499	54.4213	4.90674	0.919461	0.998431	0.928117	0.94867	1.06246	0.992708	1.05374	1.0363	1.09237	0.057934
G3V960	Guanidinoacetate N-methyltransferase OS=Rattus norvegicus GN=Gamt PE=1 SV=1 - [G3V960_RAT]	34.75	6	6	19	236	26.3601	6.26514	0.992853	0.947422	0.989796	0.97669	1.08962	1.0615	1.00564	1.05225	1.07737	0.0580422
Q9ESN0	Protein Niban OS=Rattus norvegicus GN=Fam129a PE=1 SV=2 - [NIBAN_RAT]	3.74	2	2	2	937	103.401	4.70361	1.22485		1.14142	1.18314	1.02292		0.999752	1.01134	0.854794	0.0580423
O08562	Sodium channel protein type 9 subunit alpha OS=Rattus norvegicus GN=Scn9a PE=1 SV=1 - [SCN9A_RAT]	6.35	1	9	29	1984	225.892	6.52197		1.15463	1.06051	1.10757		0.732866	0.859029	0.795947	0.718641	0.0582631
Q9WVB1	Ras-related protein Rab-6A OS=Rattus norvegicus GN=Rab6a PE=1 SV=2 - [RAB6A_RAT]	58.17	1	11	62	208	23.5749	5.5415	0.937607	1.03237	1.04065	1.00354	1.08	1.09043	1.10947	1.0933	1.08944	0.0583467
A0A096MJZ0	Protein Dnal1 OS=Rattus norvegicus GN=Dnal1 PE=1 SV=1 - [A0A096MJZ0_RAT]	35.79	6	6	9	190	21.4894	5.75732	1.11157	1.00328	1.10339	1.07275	0.837873	0.986074	0.948921	0.924289	0.861611	0.0583787
F1M7X4	Receptor protein-tyrosine kinase OS=Rattus norvegicus GN=Erbb4 PE=3 SV=3 - [F1M7X4_RAT]	2.11	1	3	6	1231	138.28	6.39209	1.15907	1.14685	0.939678	1.08187	0.854375	0.92552	0.882005	0.8873	0.820157	0.0585181
Q68FX9	NAD-dependent protein deacylase sirtuin-5, mitochondrial OS=Rattus norvegicus GN=Sirt5 PE=2 SV=1 - [SIR5_RAT]	43.23	10	10	40	310	34.0763	8.74854	1.02297	0.992919	1.00621	1.00737	1.13576	1.06601	1.04569	1.08249	1.07457	0.0585534
Q80Z30	Protein phosphatase 1E OS=Rattus norvegicus GN=Ppm1e PE=1 SV=1 - [PPM1E_RAT]	13.2	7	7	25	750	83.3865	4.89404	0.944849	1.01387	0.903424	0.954047	1.01381	1.07421	1.06976	1.05259	1.10329	0.058835
D3Z899	Similar to CG12125-PA (Predicted), isoform CRA_b OS=Rattus norvegicus GN=Miga2 PE=1 SV=1 - [D3Z899_RAT]	13.72	6	6	15	554	61.3538	5.2876	0.977521	1.00803	0.906705	0.964085	1.03633	1.05422	1.04105	1.04387	1.08276	0.0589702
D3ZY50	ATP synthase mitochondrial F1 complex assembly factor 1 (Predicted), isoform CRA_a OS=Rattus norvegicus GN=Atpaf1 PE=1 SV=1 - [D3ZY50_RAT]	24.71	6	6	10	348	38.6254	5.66846	0.93595	0.917733	0.907007	0.92023	0.951545	1.08844	1.04431	1.0281	1.11722	0.058974
Q91ZW6	Trimethyllysine dioxygenase, mitochondrial OS=Rattus norvegicus GN=Tmlhe PE=1 SV=2 - [TMLH_RAT]	12.83	5	5	8	421	49.5361	8.41162	0.964329	1.11875	1.0156	1.03289	0.949885	0.769696	0.832366	0.850649	0.82356	0.0590137
Q3B8R7	Mitochondrial ribosomal protein L47 OS=Rattus norvegicus GN=Mrpl47 PE=1 SV=1 - [Q3B8R7_RAT]	24.21	6	6	15	252	29.5977	10.1694	1.02821	0.985802	0.936813	0.983607	1.0851	1.04486	1.05042	1.06012	1.07779	0.0590666
Q68FT3	Pyridine nucleotide-disulfide oxidoreductase domain-containing protein 2 OS=Rattus norvegicus GN=Pyroxd2 PE=2 SV=1 - [PYRD2_RAT]	7.23	3	3	5	581	62.8394	8.17725	1.04249	1.08099	1.0282	1.05056	1.00158	0.821419	0.90222	0.908408	0.864688	0.0593257
P26819	Beta-adrenergic receptor kinase 2 OS=Rattus norvegicus GN=Grk3 PE=2 SV=1 - [ARBK2_RAT]	14.1	4	9	19	688	79.8351	7.57666	0.85167	1.00688	0.777102	0.878552	1.05765	1.07875	1.03754	1.05798	1.20423	0.0593518
Q6P7P5	Basic leucine zipper and W2 domain-containing protein 1 OS=Rattus norvegicus GN=Bzw1 PE=1 SV=1 - [BZW1_RAT]	29.83	12	16	39	419	48.0127	5.92236	0.999086	1.04807	1.021	1.02272	0.972761	0.948583	0.99474	0.972028	0.950438	0.0596731
F1LXJ9	Protein Ptprt OS=Rattus norvegicus GN=Ptprt PE=1 SV=2 - [F1LXJ9_RAT]	6.15	5	5	11	1269	142.412	7.12256	1.09026	1.00163	1.04089	1.04426	0.906813	0.994078	0.951488	0.950793	0.910497	0.0600474
Q5XIC6	Proteasome (Prosome, macropain) 26S subunit, non-ATPase, 12 OS=Rattus norvegicus GN=Psmd12 PE=1 SV=1 - [Q5XIC6_RAT]	46.27	19	19	54	456	52.9025	7.35693	1.00619	0.991135	0.899077	0.965468	1.11885	1.05085	1.04589	1.07187	1.1102	0.0600566
Q68FR2	Bridging integrator 2 OS=Rattus norvegicus GN=Bin2 PE=1 SV=1 - [BIN2_RAT]	9.07	2	4	15	507	55.0847	4.88135	0.943313	1.03897	0.890715	0.957665	1.12409	1.05272	1.07262	1.08314	1.13103	0.060263
Q5U2X7	Mitochondrial import inner membrane translocase subunit Tim21 OS=Rattus norvegicus GN=Timm21 PE=2 SV=1 - [TIM21_RAT]	15.1	3	3	4	245	27.8587	9.99365		0.946641	0.934857	0.940749		0.999804	1.03841	1.01911	1.08329	0.0603863
Q68FT7	Phenylalanyl-tRNA synthetase, beta subunit OS=Rattus norvegicus GN=Farsb PE=1 SV=1 - [Q68FT7_RAT]	41.09	20	20	47	589	65.6094	7.04932	0.995674	1.02271	1.03538	1.01792	0.968767	0.982673	0.994452	0.981964	0.964674	0.0604602
F1M855	Glutamate receptor ionotropic, kainate 2 OS=Rattus norvegicus GN=Grik2 PE=3 SV=3 - [F1M855_RAT]	2.49	2	2	9	844	94.7322	6.56592	1.08378	1.14832	1.03117	1.08776	0.637071	0.927739	0.914963	0.826591	0.759904	0.0604624
A0A0G2JYD1	Protein Ubap2 OS=Rattus norvegicus GN=Ubap2 PE=1 SV=1 - [A0A0G2JYD1_RAT]	5.06	4	4	8	1126	117.663	7.6499	0.906239	0.867918	0.995231	0.923129	1.04224	1.10275	0.999274	1.04809	1.13536	0.0605122
D3ZDX7	Mitochondrial ribosomal protein L48 (Predicted), isoform CRA_c OS=Rattus norvegicus GN=Mrpl48 PE=1 SV=1 - [D3ZDX7_RAT]	13.74	3	3	8	211	24.0038	9.51025	1.03185	0.965562	0.897391	0.964933	1.20209	1.03981	1.27931	1.17374	1.21639	0.0605347
O70257	Syntaxin-7 OS=Rattus norvegicus GN=Stx7 PE=1 SV=4 - [STX7_RAT]	41	7	7	22	261	29.8323	5.42725	0.912546	0.979041	0.748299	0.879962	1.19777	0.999127	1.14994	1.11561	1.2678	0.0607526
Q6TUD4	Protein YIPF3 OS=Rattus norvegicus GN=Yipf3 PE=2 SV=1 - [YIPF3_RAT]	2.88	1	1	3	347	37.9485	5.93506	1.04342	1.0421	1.29388	1.12647	0.947309	0.888688	0.867971	0.901323	0.800132	0.0608431
A0A0G2K2Z2	Protein Inpp5k OS=Rattus norvegicus GN=Inpp5k PE=1 SV=1 - [A0A0G2K2Z2_RAT]	9.28	3	3	5	388	45.443	6.1001	1.04179	1.00146	1.02515	1.0228	0.948674	0.907746	0.995613	0.950678	0.929485	0.061314
G3V6Y9	Peptidyl-prolyl cis-trans isomerase G OS=Rattus norvegicus GN=Ppig PE=1 SV=1 - [G3V6Y9_RAT]	3.06	2	2	6	752	88.2658	10.2573	1.05275	1.00052	1.08063	1.04463	1.00635	0.917974	0.915541	0.946622	0.906176	0.061352
A0A0G2K285	Protein Reps2 OS=Rattus norvegicus GN=Reps2 PE=1 SV=1 - [A0A0G2K285_RAT]	18.3	5	6	16	459	50.7665	6.87354	1.13768	1.06757	1.08848	1.09791	1.05907	0.926689	0.911798	0.965851	0.879717	0.0614107
Q5FVN2	Transmembrane protein 41B OS=Rattus norvegicus GN=Tmem41b PE=2 SV=1 - [TM41B_RAT]	9.28	2	2	5	291	32.4903	9.34912	0.980773	0.961714	1.1338	1.02543	0.686805	0.922338	0.794525	0.801223	0.781353	0.0618659
Q5RKI0	WD repeat-containing protein 1 OS=Rattus norvegicus GN=Wdr1 PE=1 SV=3 - [WDR1_RAT]	54.13	26	26	165	606	66.1399	6.62451	0.98105	0.984107	0.876655	0.947271	1.03452	1.03882	1.04137	1.03824	1.09603	0.0618855
P47861	Synaptotagmin-5 OS=Rattus norvegicus GN=Syt5 PE=1 SV=1 - [SYT5_RAT]	29.79	6	10	36	386	43.0997	9.37842	1.14051	1.07317	1.29399	1.16922	0.843012	1.01965	0.989135	0.950599	0.813018	0.0620277
Q66H90	Bardet-Biedl syndrome 7 protein homolog OS=Rattus norvegicus GN=Bbs7 PE=2 SV=1 - [Q66H90_RAT]	5.87	4	4	6	715	80.117	5.88428	1.11854	0.948463	1.07592	1.04764	0.817133	0.932494	0.913392	0.887673	0.847305	0.062207
Q63666	Vesicle-associated membrane protein 1 OS=Rattus norvegicus GN=Vamp1 PE=1 SV=2 - [VAMP1_RAT]	33.9	3	4	14	118	12.7886	6.65381	0.836511	1.00153	0.796894	0.878313	1.13078	0.983233	1.14493	1.08632	1.23682	0.0626124
A0A0G2JTQ5	N-acetylgalactosamine kinase OS=Rattus norvegicus GN=Galk2 PE=1 SV=1 - [A0A0G2JTQ5_RAT]	6.94	2	2	3	447	49.0407	6.25244	1.07536		1.11689	1.09613	0.932279		0.989836	0.961057	0.876775	0.0626195
Q9ER34	Aconitate hydratase, mitochondrial OS=Rattus norvegicus GN=Aco2 PE=1 SV=2 - [ACON_RAT]	57.82	43	43	297	780	85.38	7.82568	0.91707	0.997683	0.946585	0.953779	1.0149	1.03839	1.00454	1.01928	1.06867	0.0626472
P62168	Neuronal calcium sensor 1 OS=Rattus norvegicus GN=Ncs1 PE=1 SV=2 - [NCS1_RAT]	23.16	6	6	13	190	21.8649	4.83057	0.899772	0.961651	0.740893	0.867439	1.16775	0.975173	1.14806	1.09699	1.26463	0.0628936
D3ZHK4	Protein Rb1cc1 OS=Rattus norvegicus GN=Rb1cc1 PE=1 SV=1 - [D3ZHK4_RAT]	7.05	9	9	11	1588	182.113	5.43994	0.962254	0.958199	0.876248	0.932234	1.03723	1.01475	0.986537	1.01284	1.08646	0.0633758
Q66H12	Alpha-N-acetylgalactosaminidase OS=Rattus norvegicus GN=Naga PE=2 SV=1 - [NAGAB_RAT]	17.83	7	7	13	415	46.8405	5.85889	0.925922	0.972901	0.872336	0.92372	1.02486	1.04819	0.974935	1.01599	1.0999	0.0633921
D3ZY86	Protein Tango2 OS=Rattus norvegicus GN=Tango2 PE=1 SV=1 - [D3ZY86_RAT]	13.04	3	3	6	276	30.8344	5.03369	1.15866	1.02171	1.31474	1.16504	0.928595	0.94411	0.969405	0.94737	0.813168	0.0635464
A0A0G2JUK2	Protein Lsm14a OS=Rattus norvegicus GN=Lsm14a PE=1 SV=1 - [A0A0G2JUK2_RAT]	6.91	2	3	6	463	50.5753	9.5249	0.776393	1.02089	0.942772	0.913353	1.17306	1.03731	1.21894	1.1431	1.25155	0.0638758
F1M8I7	Ena/VASP-like protein OS=Rattus norvegicus GN=Evl PE=1 SV=1 - [F1M8I7_RAT]	35.97	10	10	29	392	42.0101	8.35303	0.98289	0.99497	0.898673	0.958844	1.04924	1.02522	1.12188	1.06545	1.11118	0.0639897
F1LRV6	GMP reductase OS=Rattus norvegicus GN=Gmpr PE=3 SV=1 - [F1LRV6_RAT]	28.41	7	8	17	345	37.4338	6.97607	1.0051	1.06294	1.10751	1.05851	0.995168	0.95097	0.982605	0.976248	0.922281	0.0642099
P97544	Phospholipid phosphatase 3 OS=Rattus norvegicus GN=Plpp3 PE=1 SV=1 - [PLPP3_RAT]	29.81	7	7	27	312	35.2952	9.14404	1.02513	0.912497	0.846926	0.928185	1.03636	1.10781	1.0664	1.07019	1.15299	0.0642898
P19627	Guanine nucleotide-binding protein G(z) subunit alpha OS=Rattus norvegicus GN=Gnaz PE=2 SV=3 - [GNAZ_RAT]	44.23	13	13	50	355	40.8538	7.60596	1.02571	1.01539	1.01331	1.01814	0.961755	1.00845	0.95974	0.976649	0.959249	0.064322
P20673	Argininosuccinate lyase OS=Rattus norvegicus GN=Asl PE=2 SV=1 - [ARLY_RAT]	24.3	10	10	16	461	51.5173	6.40479	1.06175	1.02537	1.0768	1.05464	0.877608	1.01082	0.958758	0.949061	0.899892	0.0643582
F1LNG8	Protein Mpv17 OS=Rattus norvegicus GN=Mpv17 PE=1 SV=2 - [F1LNG8_RAT]	20.12	2	2	3	169	18.7378	9.34912		0.91547	0.7827	0.849085		1.10376	1.09327	1.09852	1.29376	0.0644614
P31399	ATP synthase subunit d, mitochondrial OS=Rattus norvegicus GN=Atp5h PE=1 SV=3 - [ATP5H_RAT]	58.39	8	8	72	161	18.7516	6.59521	0.991738	0.981262	0.99612	0.989707	1.20886	1.03887	1.10023	1.11599	1.12759	0.0646089
Q6AYS7	Aminoacylase-1A OS=Rattus norvegicus GN=Acy1a PE=1 SV=1 - [ACY1A_RAT]	50	16	16	62	408	45.7751	6.48096	1.07881	1.02719	1.11217	1.07272	1.02075	0.948411	1.00022	0.989793	0.92269	0.0646442
P13471	40S ribosomal protein S14 OS=Rattus norvegicus GN=Rps14 PE=2 SV=3 - [RS14_RAT]	21.19	3	3	16	151	16.2485	10.0522	1.08908	0.996986	1.12584	1.07063	0.83359	0.931521	0.992058	0.919056	0.858423	0.0649238
P97603	Neogenin (Fragment) OS=Rattus norvegicus GN=Neo1 PE=1 SV=1 - [NEO1_RAT]	18.88	18	18	43	1377	150.544	6.26514	1.02208	1.0485	1.01029	1.02696	0.921116	1.00457	0.951616	0.9591	0.933923	0.0649782
Q4FZU8	Protein FAM65A OS=Rattus norvegicus GN=Fam65a PE=1 SV=2 - [FA65A_RAT]	10.93	10	12	16	1217	131.649	5.78271	0.944002	0.935749	1.00923	0.962995	1.08179	1.04295	1.006	1.04358	1.08368	0.0650457
P04961	Proliferating cell nuclear antigen OS=Rattus norvegicus GN=Pcna PE=1 SV=1 - [PCNA_RAT]	18.01	3	4	8	261	28.7303	4.69092	1.00937	1.12539	1.15181	1.09552	0.973716	0.973203	1.00117	0.982695	0.89701	0.0651083
B2RYU0	NADH dehydrogenase (Ubiquinone) 1 beta subcomplex, 2 (Predicted), isoform CRA_b OS=Rattus norvegicus GN=Ndufb2 PE=1 SV=1 - [B2RYU0_RAT]	18.1	1	1	2	105	11.8349	6.3667	1.15336	1.01286		1.08311	0.75282	0.825542		0.789181	0.728624	0.065397
Q6AZ42	Gap junction protein OS=Rattus norvegicus GN=Gjb6 PE=2 SV=1 - [Q6AZ42_RAT]	5.75	1	1	5	261	30.3465	8.38232	1.05463	0.956343	0.999715	1.00356	1.09723	1.05367	1.1191	1.09	1.08613	0.0655014
F1LWE6	Protein Msi2 OS=Rattus norvegicus GN=Msi2 PE=1 SV=3 - [F1LWE6_RAT]	24.46	4	5	23	278	29.7677	9.17334	0.953561	0.904788	1.00368	0.954008	1.15054	1.02191	1.05275	1.07507	1.12689	0.0657583
A0A0G2JYC6	Protein Ubap2l OS=Rattus norvegicus GN=Ubap2l PE=1 SV=1 - [A0A0G2JYC6_RAT]	9.64	7	7	27	1068	112.44	6.59521	0.949638	0.773037	0.98457	0.902415	1.13215	1.03248	1.08186	1.08217	1.19919	0.0658092
Q5U2X8	Acyl-CoA thioesterase 9 OS=Rattus norvegicus GN=Acot9 PE=1 SV=1 - [Q5U2X8_RAT]	38.95	16	16	82	439	50.4109	8.63135	0.979916	1.01511	0.919493	0.971508	1.03038	1.07507	1.04242	1.04929	1.08006	0.0658262
Q68FP5	Snurportin-1 OS=Rattus norvegicus GN=Snupn PE=2 SV=1 - [SPN1_RAT]	1.96	1	1	2	358	40.9383	6.60986	1.29962	1.1186		1.20911	0.881604	0.862773		0.872188	0.72135	0.0658288
Q5XI97	Alanyl-tRNA editing protein Aarsd1 OS=Rattus norvegicus GN=Aarsd1 PE=1 SV=1 - [AASD1_RAT]	33.74	9	9	26	412	45.0652	6.48096	1.00193	1.0149	1.05357	1.02346	0.949271	0.994641	0.973387	0.972433	0.950138	0.065834
D4A9D8	Oxysterol-binding protein OS=Rattus norvegicus GN=Osbp PE=1 SV=2 - [D4A9D8_RAT]	29.33	17	18	45	682	77.7576	6.82959	0.969826	0.994933	1.0179	0.994221	0.964682	0.959507	0.943131	0.955773	0.961329	0.0661725
M0RDY2	Protein Fam185a OS=Rattus norvegicus GN=Fam185a PE=1 SV=1 - [M0RDY2_RAT]	14.86	2	2	5	175	18.3383	6.75635	1.11016	0.978191	1.06965	1.05267	0.88842	0.922031	0.984897	0.931783	0.885165	0.0661855
D4A4X4	Protein Cgn OS=Rattus norvegicus GN=Cgn PE=1 SV=2 - [D4A4X4_RAT]	1.34	1	1	2	1197	136.805	5.69385	1.20938		1.36746	1.28842	1.00658		0.945689	0.976136	0.757623	0.0663289
D3ZPJ0	Protein Shisa7 OS=Rattus norvegicus GN=Shisa7 PE=1 SV=1 - [D3ZPJ0_RAT]	3.41	2	2	3	558	58.3185	9.87646	1.20067		1.19885	1.19976	1.00135		0.85346	0.927404	0.772991	0.0664577
A1A5P9	Melanoma-associated antigen E1 OS=Rattus norvegicus GN=Magee1 PE=2 SV=1 - [MAGE1_RAT]	18.22	10	10	21	933	102.117	6.11279	0.976623	1.02209	1.01237	1.00369	1.11559	1.04842	1.04666	1.07022	1.06629	0.0664638
Q5BJX0	N-terminal Xaa-Pro-Lys N-methyltransferase 1 OS=Rattus norvegicus GN=Ntmt1 PE=2 SV=3 - [NTM1A_RAT]	15.25	2	2	3	223	25.448	6.90283	0.842006	0.999519	0.630954	0.82416	1.33486	1.00451	1.21427	1.18455	1.43728	0.0664833
F1LTJ5	Uncharacterized protein OS=Rattus norvegicus PE=1 SV=3 - [F1LTJ5_RAT]	16.37	28	28	72	2449	262.948	5.98584	0.964832	1.04549	1.07658	1.02897	0.925093	0.968448	0.914872	0.936138	0.909784	0.0667547
D4ACG2	IlvB (Bacterial acetolactate synthase)-like (Predicted), isoform CRA_c OS=Rattus norvegicus GN=Ilvbl PE=1 SV=1 - [D4ACG2_RAT]	18.01	9	9	23	672	72.224	8.27979	1.04277	1.00754	1.08922	1.04651	0.99276	0.964609	0.991785	0.983051	0.93936	0.0667981
F1M8B7	Protein Chmp2b OS=Rattus norvegicus GN=Chmp2b PE=1 SV=2 - [F1M8B7_RAT]	16.9	4	4	7	213	23.9192	8.77783	0.930168	0.980658	0.88214	0.930989	1.12801	0.979942	1.07196	1.05997	1.13854	0.0671062
D3ZN76	Protein Sec16a OS=Rattus norvegicus GN=Sec16a PE=1 SV=1 - [D3ZN76_RAT]	5.2	7	7	9	2346	253.136	5.80811	0.929872	1.14884	1.17294	1.08388	0.845601	0.907621	0.902057	0.885093	0.816594	0.0674425
B2GV57	Protein Cars2 OS=Rattus norvegicus GN=Cars2 PE=1 SV=1 - [B2GV57_RAT]	20.55	7	7	14	550	60.8792	8.29443	0.968454	0.990391	0.853226	0.937357	1.07196	1.02923	1.04221	1.0478	1.11782	0.0675909
Q4FZU0	Acid phosphatase 6, lysophosphatidic OS=Rattus norvegicus GN=Acp6 PE=1 SV=1 - [Q4FZU0_RAT]	25.18	9	9	15	413	47.2503	7.75244	0.97155	0.966804	0.924498	0.954284	0.998506	0.982126	1.00445	0.995029	1.0427	0.0676502
D3ZVF4	Trafficking protein particle complex subunit 2 OS=Rattus norvegicus GN=Trappc2 PE=3 SV=1 - [TPPC2_RAT]	13.57	2	2	4	140	16.4421	6.52197	0.871748	1.0836	0.73364	0.896328	1.22899	1.07784	1.22735	1.17806	1.31432	0.0679475
F1M5X2	Protein Ap4s1 OS=Rattus norvegicus GN=Ap4s1 PE=4 SV=1 - [F1M5X2_RAT]	6.94	1	1	5	144	16.9246	5.18604	0.950025	0.980362	0.760041	0.89681	1.09567	1.12504	1.02707	1.08259	1.20716	0.0679499
A0A0G2KAZ7	Heterogeneous nuclear ribonucleoprotein D-like OS=Rattus norvegicus GN=Hnrnpdl PE=1 SV=1 - [A0A0G2KAZ7_RAT]	24.58	9	11	42	419	46.279	9.5249	0.952362	0.934061	0.963418	0.949947	1.00929	0.963022	1.01237	0.994896	1.04732	0.0680901
F1M953	Stress-70 protein, mitochondrial OS=Rattus norvegicus GN=Hspa9 PE=1 SV=1 - [F1M953_RAT]	49.78	30	31	144	679	73.6988	6.16357	0.986924	1.0305	1.00527	1.00757	0.95792	0.986555	0.963978	0.969485	0.962205	0.0681006
Q6AXV4	Sorting and assembly machinery component 50 homolog OS=Rattus norvegicus GN=Samm50 PE=1 SV=1 - [SAM50_RAT]	50.53	19	19	65	469	51.9274	6.80029	0.952736	0.97352	0.868704	0.931653	0.981434	1.06216	1.06552	1.03637	1.1124	0.0681676
O89089	Voltage-dependent N-type calcium channel subunit alpha OS=Rattus norvegicus GN=Cacna1b PE=2 SV=1 - [O89089_RAT]	6.34	13	13	22	2333	261.764	8.57275	0.8958	0.909101	0.874453	0.893118	0.981036	1.08145	0.939417	1.00063	1.12038	0.0681867
G3V631	Protein Rabgef1 OS=Rattus norvegicus GN=Rabgef1 PE=1 SV=1 - [G3V631_RAT]	11.35	5	5	8	502	58.1024	7.51807	1.0573	1.03424	1.22221	1.10458	0.912833	0.982721	0.952794	0.949449	0.859556	0.0682159
F1LP57	Protein Map2k4 OS=Rattus norvegicus GN=Map2k4 PE=1 SV=3 - [F1LP57_RAT]	37.63	11	11	37	372	42.3706	8.01611	0.993355	1.01602	1.01707	1.00881	1.04369	1.07178	1.02577	1.04708	1.03793	0.0686117
A0A096MJP9	Protein Ddi2 OS=Rattus norvegicus GN=Ddi2 PE=1 SV=1 - [A0A096MJP9_RAT]	4.16	3	3	6	986	105.967	4.83057	0.957967	1.03914	1.08145	1.02619	0.897609	0.945684	0.943078	0.92879	0.90509	0.0690336
D3ZNQ6	Protein Ube2m OS=Rattus norvegicus GN=Ube2m PE=1 SV=1 - [D3ZNQ6_RAT]	50.27	9	9	21	183	20.8866	7.69385	1.0067	0.93152	0.946013	0.96141	1.12461	1.02482	1.02965	1.05969	1.10223	0.0690782
Q1HL14	Longevity assurance-like protein 1 OS=Rattus norvegicus GN=Cers1 PE=2 SV=1 - [Q1HL14_RAT]	7.71	3	3	7	350	39.9524	8.54346	0.982659	0.943643	0.775853	0.900718	1.11937	1.03822	1.0496	1.06906	1.1869	0.0694011
D4A4M0	Protein Shisa6 OS=Rattus norvegicus GN=Shisa6 PE=1 SV=3 - [D4A4M0_RAT]	12.09	5	5	11	521	58.1463	9.43701	0.808297	0.974507	0.936913	0.906573	1.00901	1.07675	1.03321	1.03966	1.1468	0.0696362
D3ZWG9	Protein Ptar1 OS=Rattus norvegicus GN=Ptar1 PE=1 SV=1 - [D3ZWG9_RAT]	12.24	4	4	9	425	48.1938	7.12256	1.1109	1.01254	1.16618	1.09654	0.927115	1.02649	0.908815	0.954139	0.870136	0.0698043
Q642A4	UPF0598 protein C8orf82 homolog OS=Rattus norvegicus PE=2 SV=1 - [CH082_RAT]	13.76	2	2	5	218	24.3813	8.5874	0.890331	0.935117	0.8429	0.889449	1.04862	0.949159	0.968728	0.988834	1.11174	0.0698077
P51647	Retinal dehydrogenase 1 OS=Rattus norvegicus GN=Aldh1a1 PE=1 SV=3 - [AL1A1_RAT]	35.13	13	14	50	501	54.424	7.82568	1.03119	0.950502	0.984722	0.988805	1.04644	1.0372	1.06711	1.05025	1.06214	0.0698336
D3ZZL9	GRIP and coiled-coil domain-containing protein 2 OS=Rattus norvegicus GN=Gcc2 PE=1 SV=1 - [GCC2_RAT]	7.44	10	10	15	1679	194.963	5.09717	1.03202	0.95561	1.01984	1.00249	0.868541	0.966248	0.895937	0.910242	0.907979	0.069842
Q6P6S5	Tail-anchored protein insertion receptor WRB OS=Rattus norvegicus GN=Wrb PE=2 SV=1 - [WRB_RAT]	13.22	3	3	5	174	19.8857	9.68604		1.01299	1.09856	1.05578		0.890532	0.908096	0.899314	0.851801	0.0698545
A0A0G2K0I3	Nicotinamide phosphoribosyltransferase OS=Rattus norvegicus GN=Nampt PE=1 SV=1 - [A0A0G2K0I3_RAT]	36.19	14	14	35	478	54.0579	8.00146	0.996738	1.00078	1.11239	1.03664	0.910571	0.962635	0.936158	0.936455	0.903357	0.0698862
P19103	Protein phosphatase 1 regulatory subunit 1A OS=Rattus norvegicus GN=Ppp1r1a PE=1 SV=1 - [PPR1A_RAT]	33.33	3	3	4	171	18.7263	5.41455	0.918497	0.955359	1.06736	0.980404	1.08862	1.08397	1.19818	1.12359	1.14605	0.0699106
D4A6C5	Protein Arhgap1 OS=Rattus norvegicus GN=Arhgap1 PE=1 SV=1 - [D4A6C5_RAT]	45.33	14	15	51	439	50.5912	6.53662	1.05153	1.06961	1.13688	1.086	1.04533	0.94672	0.978827	0.990294	0.91187	0.0699243
G3V897	Protein Ctr9 OS=Rattus norvegicus GN=Ctr9 PE=1 SV=1 - [G3V897_RAT]	3.75	3	3	6	1173	133.256	6.49365	1.05654	1.04069	0.98254	1.02659	0.895188	0.972908	0.965324	0.944473	0.920011	0.0700079
Q6P7S0	Pyruvate kinase OS=Rattus norvegicus GN=Pkm PE=2 SV=1 - [Q6P7S0_RAT]	80.29	2	36	335	487	52.9024	7.82568	0.862939	1.05216	0.955906	0.957001	1.14622	1.04571	1.19337	1.12843	1.17913	0.0701371
A0A146J2K6	Lasp-2 OS=Rattus norvegicus GN=Nebl PE=2 SV=1 - [A0A146J2K6_RAT]	37.41	10	10	33	270	31.1231	8.30908	0.927795	0.928317	1.02485	0.960321	1.22199	1.03153	1.10071	1.11808	1.16427	0.0702918
P62078	Mitochondrial import inner membrane translocase subunit Tim8 B OS=Rattus norvegicus GN=Timm8b PE=3 SV=1 - [TIM8B_RAT]	13.25	1	1	4	83	9.28052	5.12256	0.828142	1.01032	0.719725	0.852728	1.16582	0.988055	1.16297	1.10561	1.29656	0.0703555
D3ZJH2	Protein Sugp2 OS=Rattus norvegicus GN=Sugp2 PE=1 SV=1 - [D3ZJH2_RAT]	8.33	7	7	17	1068	117.982	8.01611	0.916367	0.943517	1.02456	0.961482	1.01853	1.06335	1.06846	1.05011	1.09218	0.0703798
D3ZR52	Protein Lpcat4 OS=Rattus norvegicus GN=Lpcat4 PE=4 SV=3 - [D3ZR52_RAT]	18.77	7	7	19	522	57.1002	8.88037	0.982794	0.985547	0.932925	0.967089	1.01229	1.03768	1.00056	1.01684	1.05145	0.0704446
F1M7K7	Voltage-dependent calcium channel gamma subunit OS=Rattus norvegicus GN=Cacng8 PE=1 SV=1 - [F1M7K7_RAT]	33.25	7	7	21	421	43.2241	9.20264	1.06183	0.995534	1.10399	1.05379	0.96428	0.993142	0.907952	0.955125	0.906375	0.0704747
F8WFS9	Beta-adducin OS=Rattus norvegicus GN=Add2 PE=1 SV=1 - [F8WFS9_RAT]	44.28	21	23	85	725	80.5262	5.97314	0.970048	0.980626	1.02131	0.99066	1.07154	1.03889	1.02043	1.04362	1.05346	0.0704877
F1M124	Protein Cobll1 OS=Rattus norvegicus GN=Cobll1 PE=1 SV=2 - [F1M124_RAT]	3.03	3	3	3	1223	130.768	7.06396	0.910601	0.94165	0.601026	0.817759	1.21246	0.990262	1.2314	1.14471	1.39981	0.0704892
Q5PQJ7	Tubulin-specific chaperone cofactor E-like protein OS=Rattus norvegicus GN=Tbcel PE=1 SV=1 - [TBCEL_RAT]	24.76	8	8	14	424	48.0155	5.52881	1.02302	1.08557	1.08462	1.06441	0.999502	1.01765	1.01767	1.01161	0.950398	0.0705353
G3V6L7	Potassium voltage-gated channel subfamily A member 4 OS=Rattus norvegicus GN=Kcna4 PE=1 SV=1 - [G3V6L7_RAT]	12.08	6	7	14	654	73.4092	5.2876	1.02315	1.01374	1.01456	1.01715	0.929876	0.950146	1.00503	0.961685	0.945471	0.070542
D3ZWA1	Protein Fam63b OS=Rattus norvegicus GN=Fam63b PE=1 SV=2 - [D3ZWA1_RAT]	11.52	5	5	7	599	65.6559	4.64014	0.984009	1.04622	1.28349	1.10457	0.917767	0.873207	0.823252	0.871409	0.78891	0.0705813
D3Z9C0	Protein Mios OS=Rattus norvegicus GN=Mios PE=1 SV=1 - [D3Z9C0_RAT]	12.8	8	8	13	875	98.3469	6.7124	0.97832	0.803795	0.928475	0.90353	1.02165	1.11285	1.01928	1.05126	1.1635	0.0706169
D3ZAX5	Calcium homeostasis endoplasmic reticulum protein (Predicted) OS=Rattus norvegicus GN=Cherp PE=1 SV=2 - [D3ZAX5_RAT]	6.74	6	6	9	935	105.854	9.14404	0.990955	0.95529	0.844282	0.930176	1.00377	1.09684	1.07362	1.05808	1.1375	0.0706919
Q6PUA8	Amino acid transporter (Fragment) OS=Rattus norvegicus PE=2 SV=1 - [Q6PUA8_RAT]	55.86	2	6	80	145	15.7969	4.93213	0.8277	0.944513	0.707916	0.82671	1.08549	1.01961	0.950611	1.01857	1.23208	0.0711858
F1LR42	Protein Rufy1 OS=Rattus norvegicus GN=Rufy1 PE=1 SV=1 - [F1LR42_RAT]	15.61	8	9	15	711	80.3256	5.71924	1.04078	0.992167	1.0867	1.03988	0.922696	0.966984	0.986894	0.958858	0.922082	0.0713907
D3ZXY2	PDZ domain containing 8 (Predicted) OS=Rattus norvegicus GN=Pdzd8 PE=1 SV=1 - [D3ZXY2_RAT]	7.47	5	5	15	1152	128.171	6.07471	1.0879	1.06076	1.22668	1.12511	1.03783	0.952528	0.870848	0.953737	0.84768	0.0718041
Q5RJK6	Inositol polyphosphate-1-phosphatase OS=Rattus norvegicus GN=Inpp1 PE=1 SV=1 - [Q5RJK6_RAT]	30.56	11	11	21	396	43.3321	5.04639	0.967932	0.990201	0.822361	0.926831	1.11614	1.06115	1.02896	1.06875	1.15312	0.0721696
D4ACX8	Protocadherin-16 OS=Rattus norvegicus GN=Dchs1 PE=3 SV=2 - [PCD16_RAT]	5.2	12	12	20	3291	345.77	4.95752	1.05839	1.04459	1.08295	1.06198	0.996864	0.991371	1.04638	1.01154	0.952504	0.0721987
A0A0G2JVN4	RCG25629, isoform CRA_a OS=Rattus norvegicus GN=Usp19 PE=1 SV=1 - [A0A0G2JVN4_RAT]	8.77	9	9	12	1322	146.113	6.63916	1.05508	1.02209	1.1222	1.06645	0.955487	1.01603	0.894674	0.955395	0.895861	0.0722437
D4AEK9	Protein Ccdc6 OS=Rattus norvegicus GN=Ccdc6 PE=1 SV=3 - [D4AEK9_RAT]	29.36	12	12	23	470	52.9408	7.34229	0.997599	0.935712	1.00753	0.980281	1.07742	1.0131	1.09782	1.06278	1.08416	0.0723062
P60881	Synaptosomal-associated protein 25 OS=Rattus norvegicus GN=Snap25 PE=1 SV=1 - [SNP25_RAT]	68.45	14	15	83	206	23.3002	4.76709	0.884511	1.04344	0.866691	0.931547	1.23897	1.034	1.11726	1.13008	1.21312	0.0723126
D4A831	Brain-specific angiogenesis inhibitor 3 (Predicted) OS=Rattus norvegicus GN=Adgrb3 PE=1 SV=1 - [D4A831_RAT]	5.06	6	6	9	1522	171.124	7.06396	0.915255	0.984267	0.91791	0.939144	1.09377	1.0432	0.976435	1.0378	1.10505	0.0728838
D3ZLZ7	Inosine-5'-monophosphate dehydrogenase 1 OS=Rattus norvegicus GN=Impdh1 PE=3 SV=1 - [IMDH1_RAT]	9.73	4	4	8	514	55.2574	6.80029	0.890444	0.926321	1.0096	0.942122	1.0567	1.04264	1.00578	1.03504	1.09862	0.0728853
A0A0G2JVR3	DNA-binding protein SMUBP-2 OS=Rattus norvegicus GN=Ighmbp2 PE=4 SV=1 - [A0A0G2JVR3_RAT]	6.67	4	5	7	869	95.4307	7.98682	0.912938	0.86097	0.913077	0.895662	0.937953	1.19744	1.2219	1.1191	1.24946	0.0730914
G3V7I5	Aldehyde dehydrogenase X, mitochondrial OS=Rattus norvegicus GN=Aldh1b1 PE=1 SV=1 - [G3V7I5_RAT]	51.64	18	19	94	519	57.6224	7.06396	1.01357	1.00536	1.00788	1.00893	0.995533	1.00243	0.982019	0.993326	0.984529	0.0732626
D3ZD80	Protein Gtf3c4 OS=Rattus norvegicus GN=Gtf3c4 PE=1 SV=1 - [D3ZD80_RAT]	3.06	2	2	2	818	91.6554	6.78564	1.11826		1.19768	1.15797	0.898145		0.991288	0.944717	0.81584	0.0734116
A0A0G2JTR4	Protein Abr OS=Rattus norvegicus GN=Abr PE=1 SV=1 - [A0A0G2JTR4_RAT]	31.95	21	24	65	842	95.5792	6.48096	1.00262	0.944267	0.930053	0.958979	1.0426	1.04816	0.992006	1.02759	1.07154	0.0737361
D4ABN3	Synaptojanin-1 OS=Rattus norvegicus GN=Synj1 PE=1 SV=3 - [D4ABN3_RAT]	41.95	46	46	200	1311	144.689	7.43018	0.930139	1.01811	0.908451	0.952234	1.04969	1.04592	1.01534	1.03698	1.089	0.0740076
B0BNK6	Branched chain keto acid dehydrogenase E1, beta polypeptide OS=Rattus norvegicus GN=Bckdhb PE=2 SV=1 - [B0BNK6_RAT]	35.38	9	9	26	390	42.7538	6.82959	0.89974	0.979784	0.784711	0.888078	1.0069	1.0397	1.03203	1.02621	1.15554	0.0740844
A0A0G2JY26	Protein Dnajc6 OS=Rattus norvegicus GN=Dnajc6 PE=1 SV=1 - [A0A0G2JY26_RAT]	34.33	22	23	96	938	102.124	7.32764	0.915288	1.03706	0.842618	0.931655	1.13479	1.06074	1.05068	1.08207	1.16145	0.074181
D3ZQY4	Protein Fryl OS=Rattus norvegicus GN=Fryl PE=1 SV=2 - [D3ZQY4_RAT]	5.45	12	17	23	3118	349.137	5.84619	1.03969	1.05167	1.04615	1.04584	0.987818	1.0053	0.893898	0.96234	0.920163	0.0742095
P0C2C0	39S ribosomal protein L22, mitochondrial OS=Rattus norvegicus GN=Mrpl22 PE=1 SV=1 - [RM22_RAT]	16.99	3	3	11	206	24.0237	9.92041	1.04269	0.889816	0.856832	0.929779	1.04121	1.07524	1.10798	1.07481	1.15598	0.0742942
D3ZN27	Protein Dnajc13 OS=Rattus norvegicus GN=Dnajc13 PE=1 SV=2 - [D3ZN27_RAT]	13.55	25	25	45	2243	254.346	6.771	0.968186	0.951965	0.864787	0.928313	1.01101	1.09131	0.996351	1.03289	1.11265	0.0745207
F7FKI5	Pyruvate dehydrogenase E1 component subunit alpha OS=Rattus norvegicus GN=Pdha1 PE=1 SV=2 - [F7FKI5_RAT]	57.58	1	23	89	389	43.0856	8.19189	0.8087		0.697159	0.752929	0.970834		1.08407	1.02745	1.36461	0.0745564
Q5RKI6	Probable RNA-binding protein EIF1AD OS=Rattus norvegicus GN=Eif1ad PE=1 SV=1 - [EIF1A_RAT]	14.37	2	2	4	167	19.0643	4.95752	0.97817	0.911043	1.02319	0.970802	1.06094	1.03411	1.13315	1.07607	1.10843	0.0749798
F1LNB3	Protein Akap10 OS=Rattus norvegicus GN=Akap10 PE=1 SV=1 - [F1LNB3_RAT]	13.29	7	8	17	662	73.7277	6.66846	0.876006	1.04347	0.857773	0.925751	1.06155	1.0483	1.11931	1.07638	1.16272	0.0750516
A0A0G2JV31	X-prolyl aminopeptidase (Aminopeptidase P) 1, soluble, isoform CRA_a OS=Rattus norvegicus GN=Xpnpep1 PE=1 SV=1 - [A0A0G2JV31_RAT]	41.29	19	19	50	666	74.6207	5.89697	1.00064	1.01475	1.06541	1.02693	0.884614	0.991309	0.942683	0.939535	0.914896	0.0752197
D3ZNG0	Adhesion G protein-coupled receptor L2 OS=Rattus norvegicus GN=Adgrl2 PE=1 SV=4 - [D3ZNG0_RAT]	7.32	6	7	10	1420	159.297	6.60986	0.919155	0.939156	0.744616	0.867642	1.06809	1.00072	1.00399	1.02427	1.18052	0.0752487
Q5XIJ3	Isocitrate dehydrogenase [NAD] subunit, mitochondrial OS=Rattus norvegicus GN=Idh3g PE=1 SV=1 - [Q5XIJ3_RAT]	51.4	14	15	94	393	42.8232	9.01221	0.982647	1.02685	0.987709	0.999069	1.04995	1.11415	1.03448	1.0662	1.06719	0.0753016
D4A7Y9	Protein Smdt1 OS=Rattus norvegicus GN=Smdt1 PE=4 SV=1 - [D4A7Y9_RAT]	19.63	1	1	4	107	11.5791	8.6167	0.905348	0.902713	0.9876	0.931887	1.02571	0.974967	1.03657	1.01242	1.08641	0.0753164
F1LTB9	Cell division cycle 40 homolog (Yeast) (Predicted), isoform CRA_a OS=Rattus norvegicus GN=Cdc40 PE=1 SV=2 - [F1LTB9_RAT]	2.1	1	1	2	334	38.4433	8.74854	1.15191	1.05334		1.10263	0.857469	0.92922		0.893344	0.810197	0.0753764
A0A0G2K913	Protein Kmt2d OS=Rattus norvegicus GN=Prkag1 PE=1 SV=1 - [A0A0G2K913_RAT]	22.19	4	6	11	329	37.2727	7.13721	1.01014	1.04931	1.23075	1.09673	0.967101	0.919754	0.891812	0.926222	0.84453	0.075381
D3Z9R8	6.8 kDa mitochondrial proteolipid OS=Rattus norvegicus GN=Mp68 PE=1 SV=1 - [68MP_RAT]	11.67	1	1	4	60	6.90965	9.92041	0.881702	1.05223	0.814725	0.91622	1.25257	1.16744	1.02411	1.14804	1.25302	0.0755245
Q8K1Q0	Glycylpeptide N-tetradecanoyltransferase 1 OS=Rattus norvegicus GN=Nmt1 PE=1 SV=1 - [NMT1_RAT]	33.87	8	12	43	496	56.824	7.98682	0.976063	0.986757	1.10623	1.02302	0.901999	0.892138	0.950041	0.914726	0.894144	0.0755294
D3ZQM7	Protein Itpk1 OS=Rattus norvegicus GN=Itpk1 PE=1 SV=3 - [D3ZQM7_RAT]	13.06	4	4	7	421	46.1754	6.29053	0.946728	0.989748	0.836005	0.92416	1.08229	1.0082	1.04355	1.04468	1.13041	0.0756294
F1MAA7	Protein Lamc1 OS=Rattus norvegicus GN=Lamc1 PE=1 SV=1 - [F1MAA7_RAT]	19.23	24	24	65	1607	177.273	5.22412	0.92406	0.963251	0.963008	0.950106	0.977574	0.980504	0.988013	0.982031	1.0336	0.0756361
D3ZHX3	Protein Diras2 OS=Rattus norvegicus GN=Diras2 PE=4 SV=1 - [D3ZHX3_RAT]	57.29	7	9	33	199	22.4836	8.76318	0.888912	0.998004	0.937927	0.941615	1.02848	1.03768	0.999091	1.02175	1.08511	0.0757142
D3ZFQ3	Protein Nubpl OS=Rattus norvegicus GN=Nubpl PE=1 SV=1 - [D3ZFQ3_RAT]	18.5	4	4	8	319	34.0609	8.52881	1.06211	1.00057	1.10873	1.05714	0.99831	0.976643	0.927839	0.967597	0.915299	0.0759836
D3ZW08	Adenylosuccinate lyase OS=Rattus norvegicus GN=Adsl PE=1 SV=1 - [D3ZW08_RAT]	44.21	14	14	50	484	54.8169	7.10791	1.03973	0.997016	1.0365	1.02441	0.929485	1.00529	0.948823	0.961201	0.938293	0.0760308
Q6Q0N3	5'-nucleotidase domain-containing protein 2 OS=Rattus norvegicus GN=Nt5dc2 PE=2 SV=2 - [NT5D2_RAT]	24.77	10	10	13	553	63.6119	7.1665	1.03826	1.02759	1.14258	1.06948	0.961402	1.00467	0.893931	0.953333	0.891402	0.076076
F1M6V8	Protein Strn4 OS=Rattus norvegicus GN=Strn4 PE=1 SV=1 - [F1M6V8_RAT]	15.81	7	8	18	759	81.3864	5.36377	0.963356	0.94775	0.796654	0.902587	1.01111	1.07149	1.0256	1.03606	1.14788	0.0763544
Q5PQN1	Probable E3 ubiquitin-protein ligase HERC4 OS=Rattus norvegicus GN=Herc4 PE=2 SV=1 - [HERC4_RAT]	12.3	8	8	14	1057	118.464	6.29053	0.963132	0.965794	0.807367	0.912098	1.0848	1.01806	1.03294	1.04526	1.146	0.0766555
Q08877	Dynamin-3 OS=Rattus norvegicus GN=Dnm3 PE=1 SV=2 - [DYN3_RAT]	48.79	19	36	175	869	97.8529	8.35303	0.981893	1.00964	1.01341	1.00165	1.08111	1.03938	1.02437	1.04829	1.04656	0.0767331
B1WC73	ADP-ribosylation factor-like 6 (Predicted), isoform CRA_a OS=Rattus norvegicus GN=Arl6 PE=1 SV=1 - [B1WC73_RAT]	51.61	9	9	30	186	20.9551	8.25049	1.09252	1.02901	1.14003	1.08719	1.03916	0.975881	0.963612	0.992884	0.91326	0.0767613
D3ZXD8	Transmembrane protein 245 OS=Rattus norvegicus GN=Tmem245 PE=1 SV=1 - [TM245_RAT]	9.47	7	7	14	876	97.2198	8.71924	1.14522	1.03616	1.00458	1.06199	0.887265	0.920906	0.996956	0.935042	0.880466	0.0767747
O70352	CD82 antigen OS=Rattus norvegicus GN=Cd82 PE=1 SV=1 - [CD82_RAT]	12.03	4	4	14	266	29.4678	5.38916	0.812064	0.995759	0.869439	0.89242	1.16289	1.00414	1.03031	1.06578	1.19426	0.0769696
Q3T1J8	Protein RTF2 homolog OS=Rattus norvegicus GN=Rtfdc1 PE=2 SV=1 - [RTF2_RAT]	3.27	1	1	4	306	33.7902	8.86572	0.944808		0.988048	0.966428	1.03661		1.0524	1.0445	1.08079	0.0770068
F1LS01	Protein Pcdh9 OS=Rattus norvegicus GN=Pcdh9 PE=4 SV=3 - [F1LS01_RAT]	8.43	8	8	19	1032	113.666	5.41455	0.894909	0.987753	0.831788	0.904817	1.04188	0.984706	1.0334	1.02	1.1273	0.0771204
Q91ZW1	Transcription factor A, mitochondrial OS=Rattus norvegicus GN=Tfam PE=2 SV=1 - [TFAM_RAT]	35.25	10	10	21	244	28.1688	9.74463	1.07999	1.02868	1.1297	1.07946	1.035	0.951471	0.982149	0.989541	0.916704	0.0772601
P50408	V-type proton ATPase subunit F OS=Rattus norvegicus GN=Atp6v1f PE=1 SV=1 - [VATF_RAT]	48.74	5	5	26	119	13.362	5.8208	1.25575	1.02885	1.21871	1.16777	0.972724	0.91198	1.04769	0.977464	0.837033	0.0773033
Q78EG7	Protein tyrosine phosphatase type IVA 1 OS=Rattus norvegicus GN=Ptp4a1 PE=1 SV=1 - [TP4A1_RAT]	34.1	2	5	25	173	19.8022	8.96826	1.00682	1.07457	1.05576	1.04572	0.962592	1.01	0.991195	0.98793	0.944737	0.0773371
O88788	Putative Dol-P-Glc:Glc(2)Man(9)GlcNAc(2)-PP-Dol alpha-1,2-glucosyltransferase OS=Rattus norvegicus GN=Alg10b PE=1 SV=1 - [AG10B_RAT]	4.85	2	2	4	474	55.5369	9.43701	0.967217	1.01652	1.27093	1.08489	0.639161	0.897158	0.847191	0.794503	0.732336	0.0773757
E9PT22	Protein Inf2 OS=Rattus norvegicus GN=Inf2 PE=1 SV=3 - [E9PT22_RAT]	5.78	7	7	17	1246	136.378	5.77002	0.903946	0.942242	0.937701	0.927963	0.945658	1.01289	0.988972	0.982508	1.05878	0.0774564
Q75Q39	Mitochondrial import receptor subunit TOM70 OS=Rattus norvegicus GN=Tomm70 PE=1 SV=1 - [TOM70_RAT]	47.05	25	25	117	610	67.4019	7.50342	0.963966	0.962223	0.997453	0.974547	1.03249	1.05061	0.990439	1.02451	1.05127	0.0778414
G3V6P7	Myosin, heavy polypeptide 9, non-muscle OS=Rattus norvegicus GN=Myh9 PE=1 SV=1 - [G3V6P7_RAT]	39.18	48	69	221	1960	226.273	5.65576	0.942138	0.986954	0.929859	0.952984	1.00285	0.987136	0.995698	0.995227	1.04433	0.0780645
D3ZM54	Protein Rbm12b OS=Rattus norvegicus GN=Rbm12b PE=1 SV=1 - [D3ZM54_RAT]	3.44	2	2	3	843	97.4116	7.50342	0.995564	0.970256		0.98291	1.07154	1.03732		1.05443	1.07277	0.0782643
P11730	Calcium/calmodulin-dependent protein kinase type II subunit gamma OS=Rattus norvegicus GN=Camk2g PE=1 SV=1 - [KCC2G_RAT]	44.78	4	19	117	527	59.0011	7.7085	0.869337	0.974516	0.745793	0.863215	1.03486	1.04585	0.990315	1.02367	1.18589	0.0784057
M0R8W8	Gamma-glutamyltranspeptidase 1 OS=Rattus norvegicus GN=Ggt1 PE=4 SV=2 - [M0R8W8_RAT]	5.82	2	2	4	447	48.5909	7.62061	1.00803	1.12605	1.17811	1.10406	0.989378	0.990351	0.97609	0.985273	0.892406	0.0784171
M0RAS5	Uncharacterized protein OS=Rattus norvegicus PE=4 SV=2 - [M0RAS5_RAT]	1.45	1	1	2	761	84.6712	10.0815	0.600181		0.662957	0.631569	1.18534		1.6493	1.41732	2.24412	0.0784569
P29314	40S ribosomal protein S9 OS=Rattus norvegicus GN=Rps9 PE=1 SV=4 - [RS9_RAT]	49.48	11	11	32	194	22.5776	10.6528	0.909319	0.972017	0.949652	0.943663	0.97979	0.985982	1.00713	0.990967	1.05013	0.0784768
D3ZMG0	Protein Ulk1 OS=Rattus norvegicus GN=Ulk1 PE=1 SV=2 - [D3ZMG0_RAT]	7.71	5	5	7	1051	112.366	8.60205	1.03083	0.943417	0.924356	0.966203	1.0735	1.08611	1.01561	1.05841	1.09543	0.0789274
Q71DI1	Dermcidin OS=Rattus norvegicus PE=2 SV=1 - [Q71DI1_RAT]	10	1	1	2	110	11.2768	6.53662	1.06544	1.10094		1.08319	0.854728	0.955223		0.904975	0.835473	0.078973
F1LQY6	EF hand calcium binding protein 2 OS=Rattus norvegicus GN=Necab2 PE=4 SV=2 - [F1LQY6_RAT]	37.5	11	11	30	352	39.4236	4.83057	1.0935	0.968913	1.09204	1.05148	0.9112	0.97975	0.941433	0.944128	0.897901	0.0790519
Q5XIM5	Protein CDV3 homolog OS=Rattus norvegicus GN=Cdv3 PE=1 SV=1 - [CDV3_RAT]	37.29	6	6	11	236	24.2957	5.85889	0.901983	0.855545	0.851671	0.869733	1.33024	0.941907	1.13239	1.13485	1.30482	0.0793291
Q5XIM0	BCS1-like (Yeast) OS=Rattus norvegicus GN=Bcs1l PE=1 SV=1 - [Q5XIM0_RAT]	42.58	14	14	41	418	47.3633	8.23584	1.07225	1.01751	1.11421	1.06799	1.01677	0.984324	0.913809	0.971634	0.909777	0.0800864
Q6W3E4	Inositol trisphosphate receptor type 2 OS=Rattus norvegicus GN=Itpr2 PE=2 SV=1 - [Q6W3E4_RAT]	2.96	5	7	12	2701	306.721	6.44287	1.00891	0.972015	0.810196	0.930375	1.05652	1.06291	1.1235	1.08098	1.16187	0.0802957
Q4V8H5	Aspartyl aminopeptidase OS=Rattus norvegicus GN=Dnpep PE=1 SV=1 - [Q4V8H5_RAT]	42.74	15	15	43	475	52.5219	7.25439	1.06761	1.02876	1.1566	1.08432	0.959934	1.02199	0.977133	0.986351	0.909648	0.0806012
Q7TSE9	HCLS1-associated protein X-1 OS=Rattus norvegicus GN=Hax1 PE=1 SV=1 - [HAX1_RAT]	10.43	3	3	6	278	31.4289	4.97021	1.04359	1.18128	1.2773	1.16739	1.06051	0.940284	0.962824	0.987873	0.846222	0.0806818
A0A0G2K9D7	Protein Pcdhgc3 OS=Rattus norvegicus GN=Pcdhgc3 PE=4 SV=1 - [A0A0G2K9D7_RAT]	9.74	4	6	17	934	101.121	5.18604	1.01046	1.07767	0.989289	1.02581	0.87648	0.988328	0.919005	0.927938	0.904594	0.0807184
M0RAY0	tRNA-dihydrouridine(47) synthase [NAD(P)(+)] OS=Rattus norvegicus GN=Dus3l PE=1 SV=1 - [M0RAY0_RAT]	5.63	2	2	4	640	71.3949	7.50342	1.02078	0.99996	1.16232	1.06102	0.863921	0.921691	0.976097	0.92057	0.867625	0.080725
Q5XFW6	WD repeat-containing protein 6 OS=Rattus norvegicus GN=Wdr6 PE=1 SV=2 - [WDR6_RAT]	6.31	4	4	10	1125	121.858	6.81494	1.07817	1.05771	1.20386	1.11325	1.05001	0.908958	0.948226	0.969066	0.870487	0.0809172
A0A0G2JSZ0	Calcium channel, voltage-dependent, beta 2 subunit, isoform CRA_d OS=Rattus norvegicus GN=Cacnb2 PE=1 SV=1 - [A0A0G2JSZ0_RAT]	12.25	4	6	11	604	68.1402	8.5874	0.958521	0.966015	0.774224	0.899587	1.01952	1.06071	1.06731	1.04918	1.16629	0.0811256
B2RYT5	Cox7a2l protein OS=Rattus norvegicus GN=Cox7a2l PE=2 SV=1 - [B2RYT5_RAT]	61.95	6	6	27	113	12.6426	9.77393	0.979242	0.961336	0.798048	0.912875	1.066	1.02104	1.06569	1.05091	1.15121	0.0813155
A0A0G2JT21	Protein Jakmip2 OS=Rattus norvegicus GN=Jakmip2 PE=1 SV=1 - [A0A0G2JT21_RAT]	14.86	7	8	8	666	77.1293	6.20166	0.978329	1.0365		1.00741	0.915365	0.905537		0.910451	0.903752	0.0813986
Q5BJP4	Protein LOC100910882 OS=Rattus norvegicus GN=Rbm39 PE=1 SV=1 - [Q5BJP4_RAT]	19.85	9	9	23	524	58.6473	10.1255	1.02479	1.05724	1.13389	1.07198	0.951143	1.01341	0.993125	0.985892	0.919696	0.0815413
Q6PSM0	Multidrug resistance protein 1a OS=Rattus norvegicus GN=Mdr1a PE=2 SV=1 - [Q6PSM0_RAT]	23.35	22	22	43	1272	140.195	8.73389	0.891534	1.02381	0.928849	0.948066	1.02609	1.03552	1.07628	1.04596	1.10326	0.081552
Q9JKB7	Guanine deaminase OS=Rattus norvegicus GN=Gda PE=1 SV=1 - [Q9JKB7_RAT]	69.38	25	25	142	454	50.8687	5.71924	1.01972	1.01886	1.03947	1.02602	0.98688	1.01568	0.967193	0.989918	0.964815	0.0817252
G3V6G7	Polyribonucleotide nucleotidyltransferase 1 OS=Rattus norvegicus GN=Pnpt1 PE=1 SV=1 - [G3V6G7_RAT]	10.08	8	8	21	784	85.8435	8.1333	0.9912	0.910766	0.926084	0.942684	1.03681	0.985162	1.00632	1.00943	1.07081	0.0817656
Q4V7D3	Macoilin OS=Rattus norvegicus GN=Tmem57 PE=1 SV=1 - [MACOI_RAT]	3.31	2	2	3	664	76.0345	9.08545	1.02111		1.01083	1.01597	0.939521		0.974145	0.956833	0.941794	0.0819557
P61314	60S ribosomal protein L15 OS=Rattus norvegicus GN=Rpl15 PE=1 SV=2 - [RL15_RAT]	35.29	6	6	17	204	24.1311	11.6196	0.973531	1.01508	0.858877	0.949162	1.13018	1.04016	1.05424	1.07486	1.13243	0.0821195
B5DEY8	Sorting nexin OS=Rattus norvegicus GN=Snx6 PE=1 SV=1 - [B5DEY8_RAT]	34.24	13	15	52	406	46.6077	6.16357	1.01808	0.995311	0.995804	1.00307	1.05764	1.02805	1.01912	1.03494	1.03177	0.0829026
A0A096MJN4	Protein Sept4 OS=Rattus norvegicus GN=Sept4 PE=1 SV=1 - [A0A096MJN4_RAT]	39	12	16	53	459	53.0496	6.17627	0.945762	0.963957	0.988294	0.966004	0.99397	1.05674	1.00535	1.01869	1.05453	0.0829325
P38983	40S ribosomal protein SA OS=Rattus norvegicus GN=Rpsa PE=1 SV=3 - [RSSA_RAT]	34.24	8	9	37	295	32.8034	4.86865	1.01367	0.958128	1.14029	1.03737	0.88732	0.918541	0.925619	0.910493	0.877698	0.0829847
O88801	Homer protein homolog 2 OS=Rattus norvegicus GN=Homer2 PE=1 SV=1 - [HOME2_RAT]	18.08	5	5	11	354	40.5384	6.01123	0.786218	1.00174	0.923309	0.903757	1.09499	1.07974	1.00823	1.06099	1.17398	0.083127
M0R4R4	Growth arrest-specific protein 7 OS=Rattus norvegicus GN=Gas7 PE=4 SV=2 - [M0R4R4_RAT]	16.51	5	6	15	418	47.758	7.56201	0.980573	0.990562	0.816482	0.929206	1.08167	1.04932	1.05203	1.06101	1.14184	0.0832077
P11980	Pyruvate kinase PKM OS=Rattus norvegicus GN=Pkm PE=1 SV=3 - [KPYM_RAT]	81.54	6	41	490	531	57.7809	7.06396	1.0008	0.998494	1.04399	1.01443	1.06624	1.03454	1.07538	1.05872	1.04366	0.0832985
Q4KLN7	ADP-ribosylation factor GTPase-activating protein 3 OS=Rattus norvegicus GN=Arfgap3 PE=1 SV=1 - [ARFG3_RAT]	7.81	4	4	11	525	57.6353	8.35303	0.824857	0.979782	0.73795	0.84753	0.961159	1.04409	1.13739	1.04755	1.236	0.0833601
D3ZV52	Intersectin 1 OS=Rattus norvegicus GN=Itsn1 PE=1 SV=3 - [D3ZV52_RAT]	27.61	31	36	78	1713	194.076	7.84033	0.980783	0.986397	0.904237	0.957139	1.02578	1.00618	1.02804	1.02	1.06568	0.0834203
P0C0A9	Small VCP/p97-interacting protein OS=Rattus norvegicus GN=Svip PE=1 SV=1 - [SVIP_RAT]	31.58	2	2	7	76	8.24325	8.90967	0.897609	0.927067	1.09814	0.974271	1.11384	1.09654	1.16525	1.12521	1.15492	0.0835969
G3V649	Adenosine deaminase, RNA-specific, B1, isoform CRA_d OS=Rattus norvegicus GN=Adarb1 PE=4 SV=3 - [G3V649_RAT]	9.32	4	4	6	687	75.1107	9.29053	1.00416	1.08449	1.09423	1.06096	0.985972	1.01355	0.961474	0.987	0.93029	0.0836255
Q8R424	STAM-binding protein OS=Rattus norvegicus GN=Stambp PE=2 SV=1 - [STABP_RAT]	16.04	6	6	18	424	48.4809	6.87354	0.981985	1.00297	0.928514	0.971157	1.03877	1.02479	1.01156	1.02504	1.05548	0.0837419
Q05BA4	Myadm protein OS=Rattus norvegicus GN=Myadm PE=1 SV=1 - [Q05BA4_RAT]	15.41	4	4	7	318	35.0951	8.30908	1.01788	0.993017	1.11262	1.04117	0.958105	0.971143	0.890024	0.939757	0.902595	0.0838073
M0R907	Protein Snrpd3 OS=Rattus norvegicus GN=Snrpd3 PE=1 SV=1 - [M0R907_RAT]	47.62	4	4	22	126	13.9073	10.3159	1.06198	0.996123	1.06007	1.03939	1.00763	0.968597	0.935604	0.970611	0.933827	0.0838094
D4AE31	Protein Fam126a OS=Rattus norvegicus GN=Fam126a PE=1 SV=1 - [D4AE31_RAT]	5.76	2	3	5	521	57.1189	7.89893	1.06831		1.13658	1.10245	0.858886		0.957881	0.908384	0.82397	0.0840656
P00787	Cathepsin B OS=Rattus norvegicus GN=Ctsb PE=1 SV=2 - [CATB_RAT]	23.89	7	7	17	339	37.4456	5.60498	1.01875	1.06242	1.10976	1.06365	1.03099	0.947353	0.957901	0.978747	0.920182	0.0844486
B1WBY7	ER lipid raft associated 1 OS=Rattus norvegicus GN=Erlin1 PE=1 SV=1 - [B1WBY7_RAT]	13.22	1	4	16	348	39.2413	7.00537	1.07809	1.04226	1.0943	1.07155	0.975277	0.906338	1.043	0.974871	0.909777	0.0844727
D3ZFB6	Proline-rich transmembrane protein 2 OS=Rattus norvegicus GN=Prrt2 PE=1 SV=1 - [PRRT2_RAT]	22.97	4	4	10	344	35.7986	4.62744	0.88004		0.939808	0.909924	1.05592		1.00877	1.03234	1.13454	0.0845955
D3ZNV6	Protein Elmod2 OS=Rattus norvegicus GN=Elmod2 PE=1 SV=1 - [D3ZNV6_RAT]	15.36	4	4	7	293	34.7606	8.57275	0.88427	0.864468	0.477888	0.742209	0.983994	1.05517	1.14806	1.06241	1.43141	0.0849612
Q5YLM1	Sn1-specific diacylglycerol lipase alpha OS=Rattus norvegicus GN=Dagla PE=1 SV=1 - [DGLA_RAT]	9.48	8	8	15	1044	115.228	6.41748	1.00954	1.05582	1.0697	1.04502	0.984011	1.01782	0.948651	0.983493	0.941126	0.0849789
Q1HCL7	NAD kinase 2, mitochondrial OS=Rattus norvegicus GN=Nadk2 PE=1 SV=1 - [NAKD2_RAT]	35.06	12	12	31	425	48.0866	6.94678	1.02397	1.02417	1.01619	1.02145	1.07294	1.02653	1.07758	1.05902	1.03678	0.0851853
B0BN19	Protein Rab22a OS=Rattus norvegicus GN=Rab22a PE=1 SV=1 - [B0BN19_RAT]	41.24	7	8	21	194	21.7611	8.14795	1.05329	1.0015	1.23079	1.09519	0.879434	0.971048	0.927994	0.926159	0.84566	0.0852537
Q75T81	Asc-type amino acid transporter 1 OS=Rattus norvegicus GN=Slc7a10 PE=1 SV=1 - [Q75T81_RAT]	16.42	5	5	15	530	57.6342	8.54346	1.07626	1.02965	1.02018	1.04203	0.879297	0.905057	1.02136	0.935239	0.897517	0.0855739
G3V8Y5	DNA-directed RNA polymerase subunit beta OS=Rattus norvegicus GN=Polr2b PE=1 SV=1 - [G3V8Y5_RAT]	5.79	6	6	11	1174	133.811	6.87354	1.06617	0.974761	1.16786	1.0696	0.890212	0.959319	0.951216	0.933582	0.872835	0.0856016
Q5XIQ2	ELMO domain-containing protein 3 OS=Rattus norvegicus GN=Elmod3 PE=1 SV=1 - [ELMD3_RAT]	5.62	1	1	2	356	39.9884	7.21045	0.83805	0.961752		0.899901	1.14457	1.08874		1.11665	1.24086	0.0856121
P19814	Trans-Golgi network integral membrane protein TGN38 OS=Rattus norvegicus GN=Ttgn1 PE=1 SV=1 - [TGON3_RAT]	6.44	2	2	5	357	38.2821	5.14795	0.998723	0.950871	1.1283	1.02596	0.843393	0.809922	0.955425	0.86958	0.847574	0.0856934
D3ZX06	Protein Ghdc OS=Rattus norvegicus GN=Ghdc PE=1 SV=1 - [D3ZX06_RAT]	5.88	2	2	7	527	57.8303	7.35693	1.00952	0.902788	0.858153	0.923486	1.14967	1.02895	1.01421	1.06428	1.15246	0.0860257
D4A9F1	Protein Tango6 OS=Rattus norvegicus GN=Tango6 PE=1 SV=3 - [D4A9F1_RAT]	3.16	2	2	3	919	101.147	6.04932	1.1042		1.30199	1.2031	0.877955		0.895819	0.886887	0.73717	0.0860749
Q5XIS7	Ubiquitin-associated protein 1 OS=Rattus norvegicus GN=Ubap1 PE=2 SV=1 - [UBAP1_RAT]	10.56	3	3	4	502	55.1044	5.03369	0.929511	0.997031	0.722902	0.883148	1.02117	1.09111	1.20113	1.10447	1.2506	0.086147
F1LM09	Ubiquitin carboxyl-terminal hydrolase 7 OS=Rattus norvegicus GN=Usp7 PE=1 SV=2 - [F1LM09_RAT]	29.65	26	26	81	1103	128.349	5.5542	0.989629	1.00726	0.94881	0.981901	1.01452	1.02134	1.03315	1.023	1.04186	0.0861963
O55164	Multiple PDZ domain protein OS=Rattus norvegicus GN=Mpdz PE=1 SV=1 - [MPDZ_RAT]	9.64	13	13	25	2054	218.457	5.04639	1.00363	1.09588	1.1951	1.09821	0.96471	1.00263	0.905365	0.957567	0.871939	0.0862624
A0A0U1RRV7	Protein Srsf3 OS=Rattus norvegicus GN=Srsf3 PE=1 SV=1 - [A0A0U1RRV7_RAT]	29.84	4	4	8	124	14.1942	10.0815	0.920954	0.846517	0.839309	0.868927	1.23968	0.954959	1.02203	1.07223	1.23397	0.08634
Q07984	Translocon-associated protein subunit delta OS=Rattus norvegicus GN=Ssr4 PE=2 SV=1 - [SSRD_RAT]	18.5	2	2	6	173	18.9675	5.78271	0.86832	0.857808	0.570507	0.765545	0.903483	1.0782	1.20811	1.06326	1.3889	0.0863933
P31325	Phosphorylase b kinase gamma catalytic chain, liver/testis isoform OS=Rattus norvegicus GN=Phkg2 PE=1 SV=1 - [PHKG2_RAT]	7.64	2	2	3	406	46.648	6.84424	1.20869	1.01237	1.23574	1.15227	1.04957	0.944031	0.879907	0.957837	0.831265	0.086671
A0A0G2K531	Glutathione peroxidase OS=Rattus norvegicus GN=Gpx3 PE=1 SV=1 - [A0A0G2K531_RAT]	22.22	5	5	12	225	25.2579	8.11865	1.04188	1.01665	1.10302	1.05385	0.99019	1.01001	0.973011	0.99107	0.940429	0.0866909
A0A140TAJ0	Copine-9 OS=Rattus norvegicus GN=Cpne9 PE=4 SV=1 - [A0A140TAJ0_RAT]	33.63	12	15	39	553	61.772	5.33838	0.852713	0.99934	0.83529	0.895781	0.980701	1.09799	1.02988	1.03619	1.15675	0.0867602
Q499P2	Leukotriene A(4) hydrolase OS=Rattus norvegicus GN=Lta4h PE=1 SV=1 - [Q499P2_RAT]	44.03	22	22	64	611	69.0451	6.20166	1.03608	1.00551	1.08218	1.04126	1.00168	0.984626	0.979979	0.988763	0.949586	0.0867935
A0A0G2K2W2	Protein LOC102546764 OS=Rattus norvegicus GN=LOC102546764 PE=4 SV=1 - [A0A0G2K2W2_RAT]	26.47	2	2	3	68	7.6095	6.44287	0.947587		0.951568	0.949577	1.51182		1.24212	1.37697	1.45009	0.0867993
A0A096MJH1	Protein Sema4d (Fragment) OS=Rattus norvegicus GN=Sema4d PE=4 SV=1 - [A0A096MJH1_RAT]	14.18	1	7	10	649	72.1031	7.95752		0.955173	0.959849	0.957511		1.03979	1.0005	1.02014	1.06541	0.0869704
D3ZU86	Longevity assurance homolog 4 (S. cerevisiae) (Predicted) OS=Rattus norvegicus GN=Cers4 PE=4 SV=1 - [D3ZU86_RAT]	7.38	2	2	4	393	45.9747	8.71924	1.07301	1.03753		1.05527	0.949021	0.989986		0.969504	0.918727	0.086984
F1M7B8	Protein Ube3a OS=Rattus norvegicus GN=Ube3a PE=1 SV=2 - [F1M7B8_RAT]	29.72	21	21	48	868	99.6896	5.07178	1.03811	1.00991	1.0947	1.04757	0.962613	1.01448	0.955305	0.977465	0.933076	0.0873669
G3V8P4	RCG50226, isoform CRA_a OS=Rattus norvegicus GN=Ptprf PE=1 SV=1 - [G3V8P4_RAT]	19.86	1	24	55	1898	211.427	6.65381	1.01954	0.982816		1.00118	0.945499	0.926707		0.936103	0.935	0.0874879
P97570	85/88 kDa calcium-independent phospholipase A2 OS=Rattus norvegicus GN=Pla2g6 PE=1 SV=2 - [PLPL9_RAT]	13.63	7	7	13	807	89.4982	7.12256	0.993632	1.1078	1.21102	1.10415	0.926249	0.925894	1.00285	0.951666	0.861899	0.0877287
Q52KK3	Solute carrier family 25 member 51 OS=Rattus norvegicus GN=Slc25a51 PE=2 SV=1 - [S2551_RAT]	28.19	7	7	21	298	33.7528	9.71533	1.01293	0.950179	0.965565	0.976225	1.01859	1.0117	1.03172	1.02067	1.04553	0.0878747
G3V8G4	Brevican core protein OS=Rattus norvegicus GN=Bcan PE=1 SV=1 - [G3V8G4_RAT]	37.37	24	25	85	883	95.9411	4.94482	1.00381	1.00407	1.03252	1.01347	1.00301	0.94625	0.958046	0.9691	0.956223	0.0878967
B2RYT9	Translational activator of cytochrome c oxidase 1 OS=Rattus norvegicus GN=Taco1 PE=2 SV=1 - [TACO1_RAT]	16.27	4	4	14	295	32.7337	7.92822	1.07145	1.03779	1.19177	1.10034	1.02608	0.978183	0.921642	0.975302	0.886365	0.087898
A0A0G2KAJ5	Protein Ccdc85a OS=Rattus norvegicus GN=Ccdc85a PE=1 SV=1 - [A0A0G2KAJ5_RAT]	2.78	1	1	3	431	46.8492	7.59131	1.05013	1.0133	1.10044	1.05462	0.927069	0.984772	1.01224	0.974695	0.924211	0.0881352
D3ZBB8	Cytoplasmic dynein 2 heavy chain 1 OS=Rattus norvegicus GN=Dync2h1 PE=4 SV=3 - [D3ZBB8_RAT]	3.23	10	10	15	4303	491.852	6.7124	1.12829	1.01748	1.12546	1.09041	0.821146	1.03369	0.935528	0.930121	0.852999	0.0882256
D3ZMJ7	Protein Wnk2 OS=Rattus norvegicus GN=Wnk2 PE=1 SV=2 - [D3ZMJ7_RAT]	13.86	4	18	35	2063	218.206	5.77002	0.999567	0.980393	1.01286	0.997608	1.17859	1.29995	1.03442	1.17099	1.17379	0.0884053
A0A140TAD1	ADP-sugar pyrophosphatase OS=Rattus norvegicus GN=Nudt5 PE=1 SV=1 - [A0A140TAD1_RAT]	13.24	3	3	7	219	24.1153	5.37646		1.03229	1.10326	1.06778		0.959072	0.953416	0.956244	0.895547	0.0885593
P15087	Carboxypeptidase E OS=Rattus norvegicus GN=Cpe PE=1 SV=1 - [CBPE_RAT]	42.23	15	15	64	476	53.2754	5.18604	1.10721	0.994488	1.03052	1.04407	0.9439	0.958897	0.988942	0.963913	0.923225	0.0885831
D4A6X7	Protein Ppcs OS=Rattus norvegicus GN=Ppcs PE=1 SV=1 - [D4A6X7_RAT]	11.25	4	4	11	311	33.8867	6.81494	1.0247	1.03523	1.05708	1.039	1.02204	0.90873	0.956545	0.962438	0.92631	0.088738
P62836	Ras-related protein Rap-1A OS=Rattus norvegicus GN=Rap1a PE=1 SV=1 - [RAP1A_RAT]	49.46	3	9	74	184	20.9737	6.66846	0.965749	0.888979	1.01324	0.955991	1.07622	1.04759	1.01463	1.04615	1.09431	0.089117
Q4KM49	Tyrosine--tRNA ligase, cytoplasmic OS=Rattus norvegicus GN=Yars PE=2 SV=3 - [SYYC_RAT]	52.08	27	27	64	528	59.078	7.00537	0.989404	0.989629	0.985614	0.988216	0.992627	1.02474	1.03808	1.01848	1.03063	0.089274
Q5BKB9	Rgs14 protein OS=Rattus norvegicus GN=Rgs14 PE=2 SV=1 - [Q5BKB9_RAT]	13.07	4	4	10	375	41.139	7.72314	1.20055	1.02099	1.31338	1.1783	1.02721	0.975405	0.933951	0.978855	0.830731	0.0892857
Q5FVF3	Golgi associated, gamma adaptin ear containing, ARF binding protein 1 OS=Rattus norvegicus GN=Gga1 PE=1 SV=1 - [Q5FVF3_RAT]	23.13	8	8	25	562	61.7238	5.73193	0.894119	1.0182	0.8434	0.918573	1.1081	0.983865	1.10764	1.06653	1.16108	0.0896611
P35465	Serine/threonine-protein kinase PAK 1 OS=Rattus norvegicus GN=Pak1 PE=1 SV=3 - [PAK1_RAT]	51.65	13	22	97	544	60.5397	5.85889	0.980907	1.02821	0.98624	0.998453	1.08216	1.04374	1.02272	1.04954	1.05116	0.0899801
A0A0G2K4W2	Transcription factor BTF3 OS=Rattus norvegicus PE=3 SV=1 - [A0A0G2K4W2_RAT]	41.14	3	5	13	158	17.17	6.354	1.05675	0.940517	1.13836	1.04521	0.869665	0.873582	0.960826	0.901358	0.862371	0.0901267
Q5BJQ2	Ubiquitin carboxyl-terminal hydrolase MINDY-1 OS=Rattus norvegicus GN=Fam63a PE=2 SV=1 - [FA63A_RAT]	6.43	1	2	4	482	52.6959	4.95752	1.03434		1.00972	1.02203	1.18389		1.10772	1.14581	1.12111	0.090583
Q05030	Platelet-derived growth factor receptor beta OS=Rattus norvegicus GN=Pdgfrb PE=2 SV=2 - [PGFRB_RAT]	3.46	2	3	6	1097	122.75	5.16064	1.08208	1.03527		1.05868	0.983488	0.943191		0.963339	0.909945	0.0908572
Q5BK21	Protein Tm7sf2 OS=Rattus norvegicus GN=Tm7sf2 PE=1 SV=1 - [Q5BK21_RAT]	3.35	2	2	4	418	46.4147	8.646	0.957803	0.978207	0.972468	0.969493	1.17773	1.01814	1.04405	1.07997	1.11396	0.0908638
A0A0G2JZV3	Protein Agtpbp1 OS=Rattus norvegicus GN=Agtpbp1 PE=4 SV=1 - [A0A0G2JZV3_RAT]	9.56	8	8	11	1214	136.464	6.43018	0.932001	0.92696	0.742162	0.867041	0.98762	0.993996	1.06958	1.01706	1.17303	0.0912682
B2GV62	Mitochondrial ribosomal protein L20 OS=Rattus norvegicus GN=Mrpl20 PE=1 SV=1 - [B2GV62_RAT]	14.09	1	1	2	149	17.5146	11.0923		0.888682	0.878214	0.883448		1.13508	1.01201	1.07354	1.21518	0.091307
D3ZIC4	Protein phosphatase 1 regulatory subunit OS=Rattus norvegicus GN=Ppp1r12b PE=1 SV=1 - [D3ZIC4_RAT]	7.96	5	6	12	993	111.321	5.61768	0.945991	1.04211	1.01962	1.00257	1.17822	1.05311	1.08935	1.10689	1.10405	0.0914086
Q562C2	Ribosome biogenesis protein BOP1 OS=Rattus norvegicus GN=Bop1 PE=1 SV=1 - [BOP1_RAT]	6.02	3	3	7	731	82.5877	6.44287	0.904605	0.971982	0.818557	0.898381	0.964055	1.05224	1.1662	1.06083	1.18083	0.0914543
D3ZT64	Protein Atg2a OS=Rattus norvegicus GN=Atg2a PE=1 SV=1 - [D3ZT64_RAT]	4.23	5	5	6	1916	211.232	5.99854	1.00897	0.754925	0.816764	0.86022	1.0337	0.994811	1.09523	1.04125	1.21044	0.091547
F1M0U5	Protein Nbas OS=Rattus norvegicus GN=Nbas PE=1 SV=2 - [F1M0U5_RAT]	11.41	22	22	39	2357	265.634	5.85889	1.08305	1.01655	1.22988	1.10983	0.89891	0.997698	0.971385	0.955998	0.861392	0.0916042
P09117	Fructose-bisphosphate aldolase C OS=Rattus norvegicus GN=Aldoc PE=1 SV=3 - [ALDOC_RAT]	82.92	11	28	225	363	39.2592	7.12256	1.02799	1.03442	1.09977	1.05406	1.01253	1.00341	0.98528	1.00041	0.949096	0.0917021
A0A096MIZ1	Protein Palm2 OS=Rattus norvegicus GN=Palm2 PE=1 SV=1 - [A0A096MIZ1_RAT]	35.64	11	12	43	376	42.0291	5.07178	0.889089	1.02105	0.949065	0.95307	1.07761	1.01907	1.03965	1.04544	1.09692	0.0917611
D3Z9D0	Protein RGD1306271 OS=Rattus norvegicus GN=RGD1306271 PE=1 SV=3 - [D3Z9D0_RAT]	6.16	9	9	19	1867	201.822	5.80811	0.890177	1.02404	0.85716	0.923791	1.02088	1.02971	1.12863	1.05974	1.14717	0.0919784
A0A0A0MXX1	A-kinase anchor protein 7 isoforms delta and gamma OS=Rattus norvegicus GN=Akap7 PE=4 SV=1 - [A0A0A0MXX1_RAT]	6.25	3	3	6	352	39.3063	7.00537	0.830455	0.944756	0.94045	0.905221	0.999793	1.01239	0.966811	0.992998	1.09697	0.0920629
G3V878	Signal peptidase complex catalytic subunit SEC11 OS=Rattus norvegicus GN=Sec11c PE=1 SV=1 - [G3V878_RAT]	22.4	4	4	7	192	21.6465	9.23193	1.28835	1.00337	1.35763	1.21645	1.01919	0.882691	0.981529	0.961137	0.790115	0.0921428
D3ZB65	Protein Bccip OS=Rattus norvegicus GN=Bccip PE=1 SV=2 - [D3ZB65_RAT]	17.57	4	4	5	370	41.6914	4.66553		1.03851	1.07803	1.05827		0.982266	0.927109	0.954687	0.90212	0.0926179
B2RYI5	Ankrd40 protein OS=Rattus norvegicus GN=Ankrd40 PE=2 SV=1 - [B2RYI5_RAT]	5.23	1	1	2	363	40.4647	5.09717	0.680233	0.893337		0.786785	1.24359	1.10488		1.17423	1.49244	0.0929116
B0VXR5	JIP1 protein OS=Rattus norvegicus GN=Mapk8ip1 PE=2 SV=1 - [B0VXR5_RAT]	11.02	6	6	10	708	77.256	4.95752	1.00327	0.958783	1.04733	1.00313	0.952967	0.905245	0.952932	0.937048	0.934125	0.09316
A0A0G2K012	Protein Ubxn6 OS=Rattus norvegicus GN=Ubxn6 PE=1 SV=1 - [A0A0G2K012_RAT]	25.95	10	10	26	524	58.3156	9.42236	1.01928	1.10575	1.06018	1.06174	0.890533	0.980717	1.01694	0.962731	0.906749	0.0932592
Q66HP6	Protein Spata2 OS=Rattus norvegicus GN=Spata2 PE=1 SV=1 - [Q66HP6_RAT]	7.24	3	3	4	511	57.4447	8.68994		1.16593	1.42043	1.29318		0.926985	0.817664	0.872325	0.674558	0.0933696
Q5PPK1	Brain protein I3 OS=Rattus norvegicus GN=Bri3 PE=2 SV=1 - [BRI3_RAT]	12.8	1	1	3	125	13.6038	8.41162	1.04178	0.905303	1.21289	1.05332	0.771356	0.917652	0.821448	0.836819	0.794456	0.093536
Q9Z336	Dynein light chain Tctex-type 1 OS=Rattus norvegicus GN=Dynlt1 PE=1 SV=1 - [DYLT1_RAT]	24.78	2	2	9	113	12.444	5.08447	0.83633	0.959003	0.97264	0.922658	1.0113	1.01661	1.02601	1.01797	1.1033	0.0938681
G3V8U4	Sorting nexin family member 27, isoform CRA_b OS=Rattus norvegicus GN=Snx27 PE=1 SV=3 - [G3V8U4_RAT]	32.13	12	12	24	526	59.4925	6.17627	0.920514	0.941758	0.980119	0.947464	0.983787	1.02192	0.980466	0.99539	1.05058	0.0941991
D3ZBP4	Protein-methionine sulfoxide oxidase MICAL1 OS=Rattus norvegicus GN=Mical1 PE=1 SV=1 - [MICA1_RAT]	1.62	2	2	2	1047	116.598	6.04932	1.11479		0.9832	1.04899	0.831844		0.859921	0.845882	0.806375	0.0944251
Q0D2L6	Protein Rragc OS=Rattus norvegicus GN=Rragc PE=1 SV=1 - [Q0D2L6_RAT]	28.64	8	8	19	398	44.0788	5.09717	1.01953	1.01969	1.00211	1.01377	0.932596	0.992527	0.986118	0.970414	0.957229	0.094564
F1LSM3	WD repeat-containing protein 44 OS=Rattus norvegicus GN=Wdr44 PE=1 SV=2 - [F1LSM3_RAT]	24.57	17	17	37	879	97.9088	5.69385	0.961699	1.00511	0.971653	0.979489	1.08645	1.00684	1.02474	1.03934	1.06111	0.0947329
Q63803	Guanine nucleotide-binding protein G(s) subunit alpha isoforms XLas OS=Rattus norvegicus GN=Gnas PE=1 SV=3 - [GNAS1_RAT]	11.63	11	13	75	1144	122.81	4.81787	0.980686	0.924257	0.986283	0.963742	1.06605	0.999513	1.01172	1.02576	1.06435	0.0949239
Q9QX73	Rho guanine nucleotide exchange factor 9 OS=Rattus norvegicus GN=Arhgef9 PE=1 SV=1 - [ARHG9_RAT]	12.58	5	7	24	493	58.1198	5.80811	1.0573	0.956202	1.1012	1.03823	0.903549	0.965125	0.942051	0.936909	0.902407	0.0950204
Q5HZY2	GTP-binding protein SAR1b OS=Rattus norvegicus GN=Sar1b PE=2 SV=1 - [SAR1B_RAT]	31.31	3	5	23	198	22.3955	6.11279	0.956343	0.93877	0.949794	0.948302	1.11224	0.969125	1.03541	1.03893	1.09556	0.0952878
O08564	Phospholipid phosphatase 1 OS=Rattus norvegicus GN=Plpp1 PE=1 SV=1 - [PLPP1_RAT]	3.55	1	1	2	282	31.9754	8.1626		0.95052	0.818471	0.884496		1.07265	1.10382	1.08823	1.23034	0.0952886
A0A0G2K327	Oxysterol-binding protein OS=Rattus norvegicus GN=Osbpl1a PE=1 SV=1 - [A0A0G2K327_RAT]	12.75	9	10	32	949	107.478	6.49365	0.960365	1.04974	0.939963	0.983356	1.04992	1.04921	1.08163	1.06026	1.0782	0.0953317
B5DF07	Mitochondrial ribonuclease P protein 3 OS=Rattus norvegicus GN=Mrpp3 PE=2 SV=1 - [MRRP3_RAT]	8.35	4	4	6	587	66.9654	8.93896	1.02747	0.98742	0.849163	0.954685	1.12981	1.08461	1.04025	1.08489	1.13639	0.0953407
Q4KLL7	Protein Vps4b OS=Rattus norvegicus GN=Vps4b PE=1 SV=1 - [Q4KLL7_RAT]	31.53	8	11	36	444	49.4205	7.10791	1.11507	0.963642	1.13268	1.07046	0.866172	0.998887	0.914909	0.926656	0.865659	0.0955194
A0A0G2K7Y2	Oxidation resistance protein 1 OS=Rattus norvegicus GN=Oxr1 PE=1 SV=1 - [A0A0G2K7Y2_RAT]	43.41	6	28	112	873	96.962	5.33838	0.900376	1.02915	0.898224	0.942583	1.03886	1.06022	1.02052	1.03987	1.10321	0.0955497
Q5U3Z0	UPF0769 protein C21orf59 homolog OS=Rattus norvegicus PE=1 SV=1 - [CU059_RAT]	13.45	3	3	4	290	33.2221	6.7417	1.24118		1.16699	1.20408	0.96529		1.06656	1.01592	0.843733	0.0955916
Q62645	Glutamate receptor ionotropic, NMDA 2D OS=Rattus norvegicus GN=Grin2d PE=1 SV=2 - [NMDE4_RAT]	10.36	8	10	20	1323	143.011	8.36768	1.00826	1.05893	1.1053	1.0575	0.945767	1.00594	0.999878	0.98386	0.930367	0.0957561
A0A0G2JWG6	Protein Golgb1 OS=Rattus norvegicus GN=Golgb1 PE=1 SV=1 - [A0A0G2JWG6_RAT]	6.54	17	19	27	3228	368.852	5.05908	0.977624	1.0183	1.07824	1.02472	0.948584	0.971021	0.959686	0.959764	0.936609	0.0957854
Q5BJN1	Protein Stard10 OS=Rattus norvegicus GN=Stard10 PE=1 SV=1 - [Q5BJN1_RAT]	15.52	3	3	13	290	32.8835	7.12256	0.984279	1.11413	1.13744	1.07862	1.01199	0.946706	0.879054	0.945915	0.87697	0.09591
G3V8K2	Guanine nucleotide-binding protein subunit gamma OS=Rattus norvegicus GN=Gng3 PE=1 SV=1 - [G3V8K2_RAT]	81.33	6	6	19	75	8.29916	7.78174	0.897808	1.03705	0.836914	0.923924	1.17622	1.04665	1.03435	1.08574	1.17514	0.0959573
Q9EST6	Acidic leucine-rich nuclear phosphoprotein 32 family member B OS=Rattus norvegicus GN=Anp32b PE=1 SV=1 - [AN32B_RAT]	16.54	3	3	13	272	31.042	3.99268	1.01119	1.01189	1.1448	1.05596	0.845034	0.931777	0.991279	0.922697	0.8738	0.0959634
Q63663	Guanylate-binding protein 1 OS=Rattus norvegicus GN=Gbp2 PE=1 SV=2 - [GBP2_RAT]	3.4	2	2	3	589	67.0665	5.69385		1.22972	1.04726	1.13849		0.864087	0.867129	0.865608	0.760313	0.0959783
Q05982	Nucleoside diphosphate kinase A OS=Rattus norvegicus GN=Nme1 PE=1 SV=1 - [NDKA_RAT]	80.26	6	12	107	152	17.1818	6.32861	1.03816	1.04814	1.17025	1.08552	0.972084	0.973522	1.01828	0.987962	0.91013	0.0965164
Q5RKH0	Putative oxidoreductase GLYR1 OS=Rattus norvegicus GN=Glyr1 PE=1 SV=1 - [GLYR1_RAT]	7.07	3	3	10	552	60.3829	9.12939	1.04759	0.957611	0.894471	0.966557	1.09082	1.12888	1.02692	1.0822	1.11965	0.096564
A1L1J4	Protein phosphatase 2C, magnesium dependent, catalytic subunit OS=Rattus norvegicus GN=Pdp1 PE=1 SV=1 - [A1L1J4_RAT]	33.46	13	13	51	538	61.1416	6.66846	0.982402	1.03275	0.988992	1.00138	1.15629	1.03589	1.06734	1.08651	1.08501	0.0966248
Q5BJU0	Protein Rras2 OS=Rattus norvegicus GN=Rras2 PE=1 SV=1 - [Q5BJU0_RAT]	33.33	4	6	27	204	23.3847	6.01123	0.994856	0.929083	0.872008	0.931982	1.0835	1.02173	0.985855	1.03036	1.10556	0.0968026
P63012	Ras-related protein Rab-3A OS=Rattus norvegicus GN=Rab3a PE=1 SV=1 - [RAB3A_RAT]	55	4	10	139	220	24.9541	5.03369	0.944696	0.962821	0.990606	0.966041	1.13183	1.01173	1.01989	1.05448	1.09155	0.0970904
A0A0G2K7W6	Protein RGD1562402 OS=Rattus norvegicus GN=RGD1562402 PE=3 SV=1 - [A0A0G2K7W6_RAT]	13.51	2	2	7	148	16.5771	10.9897	0.836511	0.969185	0.69074	0.832145	0.938434	1.06165	1.14765	1.04924	1.26089	0.097468
D3ZRM9	60S ribosomal protein L13 OS=Rattus norvegicus GN=LOC100360491 PE=3 SV=1 - [D3ZRM9_RAT]	25.12	6	6	21	211	24.1874	11.4146	1.02762	1.0427	1.1575	1.07594	1.0315	0.924724	0.906929	0.954383	0.887022	0.0979162
Q641X8	Eukaryotic translation initiation factor 3 subunit E OS=Rattus norvegicus GN=Eif3e PE=2 SV=1 - [EIF3E_RAT]	35.73	15	15	40	445	52.1874	6.03662	1.0497	1.02054	0.982344	1.01753	0.863447	0.959637	0.973387	0.932157	0.9161	0.0979614
Q5EAN5	Secretory carrier membrane protein 4 OS=Rattus norvegicus GN=Scamp4 PE=1 SV=1 - [Q5EAN5_RAT]	4.78	1	1	3	230	25.4647	8.66064	1.12242	1.02594	1.10042	1.08292	1.0388	1.0081	0.951053	0.999317	0.922794	0.0980344
Q6AY81	Neural proliferation, differentiation and control, 1 OS=Rattus norvegicus GN=Npdc1 PE=2 SV=1 - [Q6AY81_RAT]	8.46	2	2	3	331	35.4939	6.93213	1.06178	1.0141	1.21451	1.0968	0.969387	0.98283	0.940202	0.96414	0.87905	0.0981363
B4F7A5	Cd99 protein OS=Rattus norvegicus GN=Cd99 PE=1 SV=1 - [B4F7A5_RAT]	20	2	2	5	165	16.5784	5.12256	1.06082	1.43191	1.98289	1.49187	0.997362	0.879869	0.848035	0.908422	0.608915	0.0982542
D3ZF03	Protein Aifm3 OS=Rattus norvegicus GN=Aifm3 PE=1 SV=1 - [D3ZF03_RAT]	25.33	12	12	30	604	66.6026	9.0415	1.09394	1.0224	1.2216	1.11265	1.00514	0.976751	0.975625	0.985838	0.88603	0.0982784
Q9QZK5	Serine protease HTRA1 OS=Rattus norvegicus GN=Htra1 PE=2 SV=1 - [HTRA1_RAT]	11.88	5	5	11	480	51.2977	7.6499	1.14752	1.12543	1.21197	1.16164	1.12847	1.06452	0.998916	1.06397	0.915916	0.0984838
Q4G006	Inpp5b protein (Fragment) OS=Rattus norvegicus GN=Inpp5b PE=2 SV=1 - [Q4G006_RAT]	5.68	4	4	6	757	86.4122	6.31592	1.05101	1.07113	1.08424	1.06879	0.967556	1.05954	0.991283	1.00613	0.941366	0.0985311
D3ZWP8	Protein Lrrc58 OS=Rattus norvegicus GN=Lrrc58 PE=4 SV=3 - [D3ZWP8_RAT]	7.92	2	2	3	366	40.1018	6.43018	0.964362	1.14587	0.812229	0.974154	1.30128	1.14757	1.16731	1.20539	1.23737	0.0986403
G3V733	Synapsin II, isoform CRA_a OS=Rattus norvegicus GN=Syn2 PE=1 SV=3 - [G3V733_RAT]	60.58	24	27	240	586	63.3727	8.42627	0.965305	1.02851	0.977047	0.990286	1.04206	1.02146	1.03877	1.03409	1.04424	0.098644
O88794	Pyridoxine-5'-phosphate oxidase OS=Rattus norvegicus GN=Pnpo PE=1 SV=1 - [PNPO_RAT]	25.29	6	6	21	261	30.165	8.41162	1.06242	1.06257	1.18774	1.10424	1.01127	0.905967	1.02989	0.982373	0.889636	0.0986547
Q3KRC3	Protein Srpra OS=Rattus norvegicus GN=Srpra PE=1 SV=1 - [Q3KRC3_RAT]	8.33	5	5	9	636	69.6132	8.95361	1.00574	1.00064	0.827218	0.944534	1.05503	1.06076	1.11258	1.07612	1.13932	0.0989859
F1LPS6	Protein Ifit1 OS=Rattus norvegicus GN=Ifit1 PE=1 SV=1 - [F1LPS6_RAT]	4.11	2	2	2	462	53.4458	6.31592	0.791017		0.894046	0.842531	0.995214		1.07818	1.0367	1.23046	0.0990902
D4AD05	Protein Crocc OS=Rattus norvegicus GN=Crocc PE=1 SV=2 - [D4AD05_RAT]	5.96	8	9	15	1846	208.793	5.46533	1.12945	0.956587	1.00962	1.03189	0.868701	0.892481	0.961281	0.907488	0.879445	0.0992856
A0A140UHX9	Protein Ccz1b OS=Rattus norvegicus GN=Ccz1b PE=1 SV=1 - [A0A140UHX9_RAT]	12.08	5	5	10	480	55.5611	6.02393	0.898798	0.941426	0.865906	0.902043	0.926947	1.10495	1.03456	1.02215	1.13315	0.0993458
D3ZDR5	Protein Prmt9 OS=Rattus norvegicus GN=Prmt9 PE=1 SV=2 - [D3ZDR5_RAT]	1.07	1	1	2	841	93.8183	5.26221		0.897521	0.745955	0.821738		1.0351	1.05723	1.04616	1.27311	0.0993956
Q641Y7	8-oxo-dGDP phosphatase NUDT18 OS=Rattus norvegicus GN=Nudt18 PE=2 SV=2 - [NUD18_RAT]	8.67	2	2	3	323	35.6238	6.91748		1.16432	1.507	1.33566		0.855844	0.800068	0.827956	0.619884	0.0997273
F1LQZ3	Kinesin-like protein OS=Rattus norvegicus GN=Kif3a PE=1 SV=2 - [F1LQZ3_RAT]	13.68	9	9	24	702	80.236	6.53662	0.965526	1.01113	0.925092	0.967249	1.01152	1.05288	1.01684	1.02708	1.06186	0.0997932
D3ZEY4	Diacylglycerol kinase OS=Rattus norvegicus GN=Dgkq PE=1 SV=1 - [D3ZEY4_RAT]	21.77	14	14	26	937	102.48	7.29834	1.02591	0.993422	0.965714	0.995016	1.03962	1.02783	1.03118	1.03288	1.03805	0.0998188
Q56R18	Importin subunit alpha OS=Rattus norvegicus GN=Kpna3 PE=1 SV=1 - [Q56R18_RAT]	21.69	5	8	29	521	57.7368	4.94482	1.06534	0.996148	1.02554	1.02901	0.955278	1.00438	0.908081	0.955913	0.928965	0.0999148
Q5U2P5	Protein C2cd2l OS=Rattus norvegicus GN=C2cd2l PE=1 SV=1 - [Q5U2P5_RAT]	36.97	16	16	58	706	76.0141	7.45947	1.06447	0.993927	1.05044	1.03628	0.981825	1.00429	0.971592	0.985902	0.951385	0.0999298
G3V719	Protein Plscr4 OS=Rattus norvegicus GN=Plscr4 PE=1 SV=1 - [G3V719_RAT]	8.59	2	2	2	326	36.3235	6.21436	1.07222	0.999585		1.0359	0.882465	0.750446		0.816455	0.788159	0.100426
A0A0G2K583	S-methyl-5'-thioadenosine phosphorylase OS=Rattus norvegicus GN=Mtap PE=1 SV=1 - [A0A0G2K583_RAT]	37.81	8	8	23	283	31.0687	7.18115	1.05314	1.01453	1.10341	1.05703	0.995434	0.998079	1.01062	1.00138	0.947352	0.100452
Q9ESH1	26S proteasome subunit S5a OS=Rattus norvegicus GN=Psmd4 PE=2 SV=1 - [Q9ESH1_RAT]	38.99	1	11	43	377	40.7052	4.79248	1.03219	1.04572	1.26068	1.11286	0.979031	0.891003	0.965022	0.945019	0.849179	0.100487
B5DFH0	Downstream of Stk11 OS=Rattus norvegicus GN=Dos PE=2 SV=1 - [B5DFH0_RAT]	4.87	2	2	5	431	45.7056	6.81494	0.886746	1.04085	0.767775	0.898456	1.02018	1.08384	1.14819	1.08407	1.20659	0.100525
A0A0G2JTA0	FAS-associated factor 2 OS=Rattus norvegicus GN=Faf2 PE=1 SV=1 - [A0A0G2JTA0_RAT]	25.17	8	8	23	445	52.4274	5.46533	1.00696	0.995348	0.989896	0.997402	1.10638	1.01129	1.05295	1.05687	1.05963	0.100667
D3ZBX9	Protein Ccdc92 OS=Rattus norvegicus GN=Ccdc92 PE=1 SV=1 - [D3ZBX9_RAT]	12.42	3	3	4	314	35.1275	9.37842	0.887535	1.07197	0.86013	0.939878	1.19656	1.05729	1.07399	1.10928	1.18024	0.100725
P14173	Aromatic-L-amino-acid decarboxylase OS=Rattus norvegicus GN=Ddc PE=1 SV=1 - [DDC_RAT]	28.33	11	11	33	480	54.0184	6.96143	1.06919	1.0525	1.2624	1.12803	1.02015	0.979535	0.891258	0.963647	0.854273	0.100786
M0RDM7	Protein LOC100910143 OS=Rattus norvegicus GN=LOC100910143 PE=4 SV=2 - [M0RDM7_RAT]	1.42	1	1	4	986	108.5	7.48877	0.83004	0.856515	1.03382	0.906793	1.08835	1.08329	0.997574	1.0564	1.16499	0.100848
Q62797	Protein Ptpro OS=Rattus norvegicus GN=Ptpro PE=2 SV=1 - [Q62797_RAT]	4.69	3	4	6	1216	137.523	6.21436	1.10024	1.07083	0.972626	1.0479	0.890033	0.960412	0.986557	0.945667	0.902441	0.101026
D3ZVA5	Protein Fbll1 OS=Rattus norvegicus GN=Fbll1 PE=3 SV=2 - [D3ZVA5_RAT]	34.26	5	7	22	324	33.8326	10.1548	0.993044	1.02072	1.0335	1.01575	1.06507	1.02713	1.07052	1.05424	1.03789	0.101033
Q9QYL8	Acyl-protein thioesterase 2 OS=Rattus norvegicus GN=Lypla2 PE=1 SV=1 - [LYPA2_RAT]	51.08	8	8	43	231	24.7907	7.2251	1.0581	1.04613	1.21343	1.10589	0.975178	1.00902	0.984714	0.989636	0.894881	0.101258
F1LVY9	Peptide deformylase OS=Rattus norvegicus GN=Pdf PE=1 SV=2 - [F1LVY9_RAT]	25.54	5	5	10	231	25.8626	9.26123	1.04098	1.01053	1.02972	1.02708	1.01676	0.993381	0.973366	0.994501	0.968284	0.101394
O88656	Actin-related protein 2/3 complex subunit 1B OS=Rattus norvegicus GN=Arpc1b PE=1 SV=3 - [ARC1B_RAT]	15.05	3	4	17	372	41.0305	8.35303	0.91509	0.744465	0.949031	0.869528	1.06647	0.955327	1.04275	1.02152	1.17479	0.101544
O55096	Dipeptidyl peptidase 3 OS=Rattus norvegicus GN=Dpp3 PE=1 SV=2 - [DPP3_RAT]	45.39	24	24	79	738	82.9869	5.22412	1.01461	1.05316	1.04517	1.03765	1.02235	0.9905	0.953811	0.988887	0.95301	0.101595
F1M7Y3	Protein Rap1gds1 OS=Rattus norvegicus GN=Rap1gds1 PE=1 SV=2 - [F1M7Y3_RAT]	62.34	1	24	137	478	52.2156	5.79541	1.12759	1.16429	1.05352	1.11514	0.602744	0.862534	1.04282	0.836031	0.749713	0.101642
D3ZSA9	Protein Nomo1 OS=Rattus norvegicus GN=Nomo1 PE=1 SV=1 - [D3ZSA9_RAT]	19.52	18	18	48	1214	133.359	6.07471	1.01391	0.994576	0.972468	0.993653	0.92064	0.973474	0.960461	0.951525	0.957603	0.101666
A0A0G2K1W9	Lactate dehydrogenase D, isoform CRA_d OS=Rattus norvegicus GN=Ldhd PE=1 SV=1 - [A0A0G2K1W9_RAT]	12.24	3	3	3	482	51.8103	7.10791	1.06661	0.957344		1.01198	1.17743	1.16465		1.17104	1.15718	0.101678
D3ZVR7	Prostamide/prostaglandin F synthase OS=Rattus norvegicus GN=Fam213b PE=3 SV=1 - [PGFS_RAT]	29.85	5	5	12	201	21.5932	6.02393	1.18059	1.03881	1.08172	1.10038	0.916886	1.03987	0.99387	0.983541	0.893824	0.101817
P02770	Serum albumin OS=Rattus norvegicus GN=Alb PE=1 SV=2 - [ALBU_RAT]	76.15	2	45	236	608	68.6861	6.48096	0.816106	1.12352	0.75049	0.896706	1.24731	1.11181	1.11384	1.15765	1.29101	0.101977
G3V7V6	All-trans-13,14-dihydroretinol saturase, isoform CRA_b OS=Rattus norvegicus GN=Retsat PE=1 SV=1 - [G3V7V6_RAT]	19.21	9	9	21	609	67.4343	8.80713	0.908608	0.96996	0.657291	0.845286	1.07962	1.0049	1.07619	1.05357	1.2464	0.102471
Q498D8	Protein Rbx1 OS=Rattus norvegicus GN=Rbx1 PE=1 SV=1 - [Q498D8_RAT]	12.96	2	2	6	108	12.2657	6.96143	0.813621	0.962595	0.508976	0.761731	1.11765	0.957945	1.11769	1.06443	1.39738	0.102935
D3ZHG4	Oxysterol-binding protein OS=Rattus norvegicus GN=Osbp2 PE=1 SV=2 - [D3ZHG4_RAT]	3.68	2	3	8	896	99.7663	6.68311	0.957765	1.03277	1.21138	1.06731	0.860448	0.964701	0.846003	0.890384	0.834235	0.10294
D3Z8A4	Protein Tcaf1 OS=Rattus norvegicus GN=Tcaf1 PE=4 SV=1 - [D3Z8A4_RAT]	15.98	11	12	22	920	102.312	6.50732	1.09373	0.981905	1.12256	1.06607	0.956548	0.995131	0.965886	0.972522	0.912253	0.103086
D3ZF77	Protein Akr1cl OS=Rattus norvegicus GN=Akr1cl PE=1 SV=1 - [D3ZF77_RAT]	6.17	2	2	3	324	37.1711	7.45947		0.896892	0.72129	0.809091		1.06702	1.05547	1.06125	1.31166	0.10325
Q5PPJ9	Endophilin-B2 OS=Rattus norvegicus GN=Sh3glb2 PE=1 SV=2 - [SHLB2_RAT]	49.26	1	17	68	404	44.8248	5.57959	0.972225	1.11399	1.23031	1.10551	0.972058	0.935536	0.931732	0.946442	0.856115	0.103576
Q5U316	Ras-related protein Rab-35 OS=Rattus norvegicus GN=Rab35 PE=1 SV=1 - [RAB35_RAT]	42.29	5	8	41	201	23.0108	8.29443	0.965137	1.02782	0.877677	0.956878	1.02887	1.04729	1.12038	1.06551	1.11353	0.103669
G3V652	ATP binding domain 1 family, member C, isoform CRA_b OS=Rattus norvegicus GN=Gpn3 PE=1 SV=1 - [G3V652_RAT]	10.21	2	2	4	284	32.7547	4.52588	1.1204	0.957013	1.06091	1.04611	0.909609	0.923182	0.977788	0.93686	0.895567	0.103977
Q499V1	Uridine phosphorylase OS=Rattus norvegicus GN=Upp1 PE=1 SV=1 - [Q499V1_RAT]	14.42	5	5	9	312	34.0919	6.72705	0.991587	1.05566	1.03403	1.02709	1.00773	0.961225	0.948352	0.972434	0.946782	0.103991
D3ZHI8	Protein Trappc11 OS=Rattus norvegicus GN=Trappc11 PE=1 SV=1 - [D3ZHI8_RAT]	7.41	8	8	23	1133	128.294	7.7085	0.981894	0.938021	0.91241	0.944108	0.991706	1.07521	0.986583	1.01783	1.07809	0.104086
Q5XII4	Protein Fam207a OS=Rattus norvegicus GN=Fam207a PE=2 SV=1 - [Q5XII4_RAT]	5.48	1	1	2	219	24.7576	11.0923	0.998071	1.04786		1.02297	0.923063	0.954693		0.938878	0.917798	0.104159
A0A0G2JWX4	Keratin, type II cytoskeletal 2 epidermal OS=Rattus norvegicus GN=Krt2 PE=1 SV=1 - [A0A0G2JWX4_RAT]	4.53	1	3	8	684	69.0632	7.69385	1.30746	0.918281	0.91953	1.04842	0.609273	0.641947	0.898006	0.716409	0.683321	0.104203
Q5HZE2	Transmembrane protein 120A OS=Rattus norvegicus GN=Tmem120a PE=2 SV=1 - [T120A_RAT]	14.29	4	4	5	343	40.6309	8.77783	1.37643	1.08321	1.17082	1.21015	0.712875	1.01373	1.04458	0.923729	0.763317	0.104599
A0A0G2JX24	Protein Evi5l (Fragment) OS=Rattus norvegicus GN=Evi5l PE=4 SV=1 - [A0A0G2JX24_RAT]	6.67	1	1	2	240	27.4026	5.71924		1.04849	1.0971	1.0728		0.879288	0.971147	0.925217	0.862436	0.104851
P0DN35	NADH dehydrogenase [ubiquinone] 1 beta subcomplex subunit 1 OS=Rattus norvegicus GN=Ndufb1 PE=3 SV=1 - [NDUB1_RAT]	43.86	3	3	7	57	6.99362	8.5874	0.964183	0.97503	0.993202	0.977472	1.08281	1.01859	1.23354	1.11165	1.13727	0.105092
F1LQI4	Aggrecan core protein OS=Rattus norvegicus GN=Acan PE=1 SV=2 - [F1LQI4_RAT]	4.67	8	8	14	2121	220.425	4.27197	0.925109	0.923748	0.881588	0.910148	0.943061	1.01785	1.14001	1.03364	1.13568	0.105095
M0RCP9	Peptidyl-prolyl cis-trans isomerase OS=Rattus norvegicus GN=Pin4 PE=1 SV=1 - [M0RCP9_RAT]	48.09	4	4	10	131	13.806	9.77393	1.00046	0.945941	0.814588	0.920328	1.05211	1.00234	1.0802	1.04489	1.13534	0.105156
G3V6Q9	BMP/retinoic acid-inducible neural-specific protein 1 OS=Rattus norvegicus GN=Brinp1 PE=4 SV=1 - [G3V6Q9_RAT]	13.29	9	9	17	760	88.5653	8.90967	1.01575	1.06185	1.00102	1.02621	0.897151	1.01174	0.925517	0.944801	0.920673	0.1053
F1M471	Protein Epm2aip1 OS=Rattus norvegicus GN=Epm2aip1 PE=1 SV=3 - [F1M471_RAT]	32.51	16	16	54	606	70.0859	5.79541	0.991815	1.10935	1.0296	1.04359	0.975562	0.968072	0.970186	0.971273	0.930707	0.105651
F1LQH2	Nuclear factor NF-kappa-B p105 subunit OS=Rattus norvegicus GN=Nfkb1 PE=1 SV=2 - [F1LQH2_RAT]	4.21	2	2	3	973	105.638	5.42725		1.06534	1.25891	1.16212		0.90533	0.814839	0.860084	0.740097	0.105664
G3V982	Engulfment and cell motility 2, ced-12 homolog (C. elegans), isoform CRA_b OS=Rattus norvegicus GN=Elmo2 PE=1 SV=1 - [G3V982_RAT]	15.16	6	9	17	732	83.6899	5.94775	1.03808	0.998936	1.21351	1.08351	0.917972	0.989871	0.892498	0.933447	0.861505	0.105973
Q62648	Glutamate receptor ionotropic, NMDA 1 OS=Rattus norvegicus GN=Grin1 PE=1 SV=1 - [Q62648_RAT]	12.51	1	12	27	943	106.083	8.79248	0.661617	1.04448	0.841447	0.849182	1.03099	1.11399	1.11369	1.08623	1.27915	0.106073
Q5M963	Cytidine monophosphate N-acetylneuraminic acid synthetase OS=Rattus norvegicus GN=Cmas PE=1 SV=1 - [Q5M963_RAT]	43.52	18	18	55	432	48.1098	8.22119	1.00697	1.01093	1.11492	1.04427	0.978314	0.955116	0.974497	0.969309	0.928213	0.106181
P19490	Glutamate receptor 1 OS=Rattus norvegicus GN=Gria1 PE=1 SV=2 - [GRIA1_RAT]	20.51	10	16	41	907	101.514	7.53271	1.12707	1.05556	1.00543	1.06269	0.855682	1.01328	0.957206	0.942055	0.886485	0.106373
A0A0G2K4X5	Zinc fingers and homeoboxes protein 3 OS=Rattus norvegicus GN=Zhx3 PE=1 SV=1 - [A0A0G2K4X5_RAT]	3.15	2	2	3	951	103.704	6.40479	1.17103	1.0436	1.25605	1.15689	1.01452	1.06709	0.952827	1.01148	0.874308	0.106379
G3V7U1	Glutamate receptor, metabotropic 1, isoform CRA_b OS=Rattus norvegicus GN=Grm1 PE=1 SV=1 - [G3V7U1_RAT]	12.84	12	13	23	1199	133.153	6.82959	0.890512	1.01903	0.930816	0.946784	1.04375	1.05414	1.00029	1.03272	1.09077	0.10639
Q4V8I6	60S ribosomal protein L11 OS=Rattus norvegicus GN=Rpl11 PE=1 SV=1 - [Q4V8I6_RAT]	17.96	3	3	12	167	19.0121	9.80322	0.940563	0.944914	0.880766	0.922081	0.961021	0.988922	0.958697	0.969547	1.05148	0.106467
A0A0G2JSJ8	Fucosidase, alpha-L-1, tissue, isoform CRA_a OS=Rattus norvegicus GN=Fuca1 PE=1 SV=1 - [A0A0G2JSJ8_RAT]	8.23	3	3	7	462	53.4384	6.23975	1.08299	1.05608	1.0242	1.05442	0.884388	0.693869	1.0074	0.861885	0.817401	0.106587
Q5U2R9	Protein Scfd2 OS=Rattus norvegicus GN=Scfd2 PE=1 SV=1 - [Q5U2R9_RAT]	16.08	8	8	22	684	74.747	6.771	1.0595	1.12414	0.984828	1.05616	0.975637	0.956568	0.981391	0.971199	0.919559	0.106629
D3ZY44	Protein Mrps2 OS=Rattus norvegicus GN=Mrps2 PE=1 SV=1 - [D3ZY44_RAT]	17.87	3	4	8	291	32.1556	9.15869	0.896381	0.999239	0.972727	0.956116	1.01457	1.02147	1.1233	1.05311	1.10145	0.106672
P80201	Activin receptor type-1 OS=Rattus norvegicus GN=Acvr1 PE=2 SV=1 - [ACVR1_RAT]	3.73	2	2	2	509	57.1575	7.31299		0.874838	0.735785	0.805312		1.01096	0.993558	1.00226	1.24456	0.106697
O35147	Bcl2-associated agonist of cell death OS=Rattus norvegicus GN=Bad PE=1 SV=2 - [BAD_RAT]	5.37	1	1	2	205	22.2148	8.52881	0.910246	0.896		0.903123	1.13349	1.0131		1.07329	1.18843	0.106906
Q566E5	KDEL motif-containing protein 2 OS=Rattus norvegicus GN=Kdelc2 PE=2 SV=1 - [KDEL2_RAT]	8.46	3	3	9	508	58.6643	8.30908	1.1228	1.01363	1.20917	1.1152	1.03815	0.970427	0.945196	0.984591	0.882883	0.106911
A0A0G2JWZ2	Amine oxidase OS=Rattus norvegicus PE=3 SV=1 - [A0A0G2JWZ2_RAT]	4.05	4	6	15	1358	151.56	6.66846	1.00918	0.900741	1.1342	1.01471	0.896596	0.73329	0.883956	0.837947	0.825803	0.107394
G3V8Q6	Protein kinase, cAMP-dependent, regulatory, type 2, alpha, isoform CRA_a OS=Rattus norvegicus GN=Prkar2a PE=1 SV=1 - [G3V8Q6_RAT]	40.9	12	14	66	401	45.4517	4.93213	0.916222	1.01827	0.827856	0.920782	1.05895	1.01717	1.03523	1.03712	1.12634	0.107812
Q7TS56	Carbonyl reductase family member 4 OS=Rattus norvegicus GN=Cbr4 PE=2 SV=1 - [CBR4_RAT]	35.17	6	6	14	236	25.2705	9.5835	1.18406	1.07296	1.19813	1.15172	1.11471	0.911349	0.987172	1.00441	0.872099	0.107814
F1LQQ8	Beta-glucuronidase OS=Rattus norvegicus GN=Gusb PE=1 SV=2 - [F1LQQ8_RAT]	2.31	2	2	4	648	74.7417	6.7417	1.05283	1.08326		1.06804	0.995538	0.924274		0.959906	0.898754	0.107978
Q1M168	Caytaxin OS=Rattus norvegicus GN=Atcay PE=1 SV=1 - [ATCAY_RAT]	18.82	6	6	21	372	42.0908	4.65283	1.04079	1.06393	1.09918	1.06797	0.999889	0.968892	1.052	1.00693	0.942845	0.108199
A0A0A1FZ38	NADH-ubiquinone oxidoreductase chain 3 OS=Rattus norvegicus GN=ND3 PE=3 SV=1 - [A0A0A1FZ38_RAT]	13.04	1	1	3	115	13.0619	4.43701	1.01035	0.967298	1.15408	1.04391	0.909592	0.960768	0.886723	0.919028	0.880373	0.108211
Q6AYS2	Sideroflexin OS=Rattus norvegicus GN=Sfxn1 PE=1 SV=1 - [Q6AYS2_RAT]	32.3	1	7	28	322	35.5653	9.0708	1.11506	0.988423	1.22606	1.10985	1.00384	0.959268	0.91086	0.957991	0.863172	0.108438
F1LPT0	Gap junction protein OS=Rattus norvegicus GN=Gjc3 PE=1 SV=1 - [F1LPT0_RAT]	18.6	5	5	17	258	29.013	8.52881	1.05337	0.997632	0.886338	0.979114	0.846354	0.887799	0.888174	0.874109	0.892755	0.108702
P56574	Isocitrate dehydrogenase [NADP], mitochondrial OS=Rattus norvegicus GN=Idh2 PE=1 SV=2 - [IDHP_RAT]	50.66	23	24	131	452	50.9349	8.68994	0.994875	1.03784	1.01673	1.01648	0.973347	1.00312	0.977153	0.98454	0.968577	0.108959
Q6AXW2	Protein Tmod3 OS=Rattus norvegicus GN=Tmod3 PE=1 SV=1 - [Q6AXW2_RAT]	6.25	1	2	5	352	39.4471	4.89404		0.909559	0.739253	0.824406		1.05087	1.16176	1.10632	1.34196	0.109073
D4A1J3	Protein Palm3 OS=Rattus norvegicus GN=Palm3 PE=1 SV=2 - [D4A1J3_RAT]	17.87	8	8	11	733	78.5384	4.44971	0.928518	0.909539	1.01816	0.952072	1.05659	0.989908	1.05853	1.03501	1.08711	0.109222
P62997	Transformer-2 protein homolog beta OS=Rattus norvegicus GN=Tra2b PE=1 SV=1 - [TRA2B_RAT]	20.14	4	4	17	288	33.6456	11.2534	1.01908	1.01003	1.06251	1.03054	0.987694	0.907955	0.996208	0.963952	0.935384	0.109349
Q6AYD9	Nucleoside diphosphate-linked moiety X motif 19 OS=Rattus norvegicus GN=Nudt19 PE=2 SV=1 - [NUD19_RAT]	23.53	7	8	15	357	39.9133	6.88818	1.06279	1.07944	1.23971	1.12732	1.05276	0.988289	0.940621	0.99389	0.881642	0.109715
A0A0A0MY08	Junctophilin-4 OS=Rattus norvegicus GN=Jph4 PE=4 SV=2 - [A0A0A0MY08_RAT]	4.61	3	3	4	629	66.1887	6.771		1.19629	1.093	1.14464		1.00144	1.00249	1.00196	0.875348	0.109859
Q6AYH5	Dynactin subunit 2 OS=Rattus norvegicus GN=Dctn2 PE=1 SV=1 - [DCTN2_RAT]	49	16	16	59	402	44.1207	5.26221	0.969258	0.981994	0.964186	0.971813	1.07801	0.974337	1.07278	1.04171	1.07192	0.10997
A0A096MJE6	Tenascin R, isoform CRA_b OS=Rattus norvegicus GN=Tnr PE=1 SV=1 - [A0A096MJE6_RAT]	41.24	41	42	199	1358	149.505	4.94482	1.01746	1.03719	1.05001	1.03489	1.02661	0.994703	0.977269	0.999529	0.965833	0.110052
E9PU78	Protein Bcl2l1-ps1 OS=Rattus norvegicus GN=Bcl2l1-ps1 PE=4 SV=1 - [E9PU78_RAT]	25.88	4	4	9	170	19.0473	4.99561	1.07851	0.992607	1.11045	1.06052	1.00646	0.899845	0.982264	0.962858	0.907908	0.110247
D3ZW15	Protein Sec24b OS=Rattus norvegicus GN=Sec24b PE=1 SV=1 - [D3ZW15_RAT]	12.64	12	12	26	1242	134.631	6.94678	1.11694	1.09789	1.01931	1.07805	0.825681	1.04192	0.94188	0.936495	0.868696	0.110464
O08589	Phospholemman OS=Rattus norvegicus GN=Fxyd1 PE=1 SV=2 - [PLM_RAT]	13.04	1	1	3	92	10.3584	8.54346	0.836334	1.01579	0.83301	0.895044	1.20051	0.974707	1.05757	1.0776	1.20396	0.110737
Q66H39	ATP-binding cassette sub-family F member 3 OS=Rattus norvegicus GN=Abcf3 PE=2 SV=1 - [ABCF3_RAT]	15.8	9	9	19	709	79.8063	6.46826	1.02436	0.994877	1.03019	1.01647	1.04361	1.03121	1.06597	1.04693	1.02996	0.110948
P97685	Neurofascin OS=Rattus norvegicus GN=Nfasc PE=1 SV=2 - [NFASC_RAT]	32.9	2	34	153	1240	137.918	6.12549	1.1332	0.960933	1.31743	1.13719	0.791185	0.997909	0.894414	0.894503	0.78659	0.110978
P68511	14-3-3 protein eta OS=Rattus norvegicus GN=Ywhah PE=1 SV=2 - [1433F_RAT]	60.57	11	16	132	246	28.194	4.89404	0.941226	0.94415	0.824085	0.903154	0.969069	0.979746	1.06251	1.00378	1.11141	0.11109
Q5RJN0	NADH dehydrogenase (Ubiquinone) Fe-S protein 7 OS=Rattus norvegicus GN=Ndufs7 PE=1 SV=1 - [Q5RJN0_RAT]	34.4	7	7	26	218	23.9294	9.99365	0.98028	1.00106	0.942072	0.97447	1.05868	1.02009	0.997081	1.02528	1.05214	0.111139
P35435	ATP synthase subunit gamma, mitochondrial OS=Rattus norvegicus GN=Atp5c1 PE=1 SV=2 - [ATPG_RAT]	43.59	13	14	77	273	30.1717	8.83643	0.99664	0.97694	0.975251	0.982944	1.07629	0.998105	1.02175	1.03205	1.04996	0.111765
Q9WUJ3	Myomegalin OS=Rattus norvegicus GN=Pde4dip PE=1 SV=1 - [MYOME_RAT]	2.84	5	5	7	2324	261.881	5.40186	1.07268	0.99092	1.20208	1.08856	0.912555	1.012	0.917249	0.947268	0.870204	0.111782
Q80W92	Protein VAC14 homolog OS=Rattus norvegicus GN=Vac14 PE=1 SV=1 - [VAC14_RAT]	27.59	16	16	46	783	88.0116	6.12549	1.06136	1.03622	1.24263	1.1134	0.989689	1.00054	0.933941	0.974723	0.875444	0.11182
Q63553	SNF-related serine/threonine-protein kinase OS=Rattus norvegicus GN=Snrk PE=1 SV=1 - [SNRK_RAT]	21.98	9	9	15	746	81.5765	7.48877	1.00309	1.12106	1.2459	1.12335	0.94692	1.01571	0.961193	0.974607	0.867589	0.111843
A0A0G2K047	Protein Acss3 OS=Rattus norvegicus GN=Acss3 PE=1 SV=1 - [A0A0G2K047_RAT]	12.3	6	6	10	683	74.6276	8.63135	1.0023	1.05425	1.21717	1.09124	0.986337	0.911723	0.959187	0.952415	0.872781	0.11188
A0A096MJM1	Protein Rhog (Fragment) OS=Rattus norvegicus GN=Rhog PE=1 SV=6 - [A0A096MJM1_RAT]	64.86	9	10	41	185	20.6095	7.95752	0.986964	0.957918	0.92836	0.957747	1.06173	1.00515	0.982807	1.01657	1.06141	0.111959
G3V6B9	Tyrosine-protein phosphatase non-receptor type OS=Rattus norvegicus GN=Ptpn4 PE=3 SV=1 - [G3V6B9_RAT]	0.97	1	1	4	926	105.746	7.53271	0.955134	1.04432	1.10394	1.03447	0.974056	0.937182	0.890658	0.933965	0.902848	0.112254
Q45QK8	Guanine nucleotide-binding protein subunit gamma (Fragment) OS=Rattus norvegicus GN=Gng5 PE=2 SV=1 - [Q45QK8_RAT]	15.52	1	1	6	58	6.40543	9.84717	0.865894	0.760119	0.968034	0.864682	1.051	0.940395	1.01903	1.00348	1.16051	0.112438
A0A0G2K0B6	Clathrin coat assembly protein AP180 OS=Rattus norvegicus GN=Snap91 PE=1 SV=1 - [A0A0G2K0B6_RAT]	30.99	2	23	101	897	91.3725	4.95752	1.06858	1.17495	1.15308	1.1322	0.871395	0.939776	1.11047	0.973881	0.860165	0.112704
Q3KR59	Ubiquitin carboxyl-terminal hydrolase 10 OS=Rattus norvegicus GN=Usp10 PE=1 SV=1 - [UBP10_RAT]	14.99	8	8	29	794	87.2568	5.17334	1.02872	1.00365	1.05937	1.03058	0.958134	0.998982	1.00332	0.986812	0.957529	0.112735
G3V965	Agpat5 protein OS=Rattus norvegicus GN=Agpat5 PE=1 SV=2 - [G3V965_RAT]	17.27	6	6	10	359	41.5046	9.43701	1.07599	1.02851	1.17172	1.09208	0.991871	1.03161	0.887883	0.970454	0.888632	0.112948
P52631	Signal transducer and activator of transcription 3 OS=Rattus norvegicus GN=Stat3 PE=1 SV=1 - [STAT3_RAT]	19.87	11	11	27	770	87.9833	6.30322	0.945365	0.945878	1.02718	0.972808	1.03452	1.04096	1.01473	1.03007	1.05887	0.113138
Q4V898	RNA-binding motif protein, X chromosome OS=Rattus norvegicus GN=Rbmx PE=1 SV=1 - [RBMX_RAT]	29.74	1	13	43	390	42.2324	10.0522	0.930979	0.956953	0.706977	0.86497	1.13055	0.93952	1.18513	1.08507	1.25446	0.113156
G3V7E8	Cullin-associated NEDD8-dissociated protein 2 OS=Rattus norvegicus GN=Cand2 PE=4 SV=2 - [G3V7E8_RAT]	8.27	6	7	12	1221	133.928	5.57959	1.11055	0.978801	1.31123	1.13353	0.916869	0.949045	0.945402	0.937105	0.826715	0.113346
Q3KR80	Arylsulfatase A OS=Rattus norvegicus GN=Arsa PE=2 SV=1 - [Q3KR80_RAT]	13.48	6	6	16	497	52.4899	5.32568	1.02228	1.01205	1.19338	1.0759	0.966705	0.977948	0.859556	0.934736	0.868793	0.113459
Q5XIA8	Growth hormone-inducible transmembrane protein OS=Rattus norvegicus GN=Ghitm PE=2 SV=1 - [GHITM_RAT]	8.67	3	3	6	346	37.1534	9.78857	1.00971	0.966915	1.23285	1.06983	0.861898	0.927234	0.907345	0.898825	0.840161	0.113582
A0A096MJZ2	Protein Tbl2 OS=Rattus norvegicus GN=Tbl2 PE=1 SV=1 - [A0A096MJZ2_RAT]	14.93	6	6	13	442	49.5822	9.0415	1.01124	1.03099	1.0311	1.02444	1.01814	0.97494	0.943946	0.979008	0.955647	0.113615
G3V662	Nuclear pore complex protein Nup153 OS=Rattus norvegicus GN=Nup153 PE=1 SV=1 - [G3V662_RAT]	4.22	5	5	7	1468	152.74	8.89502	0.878851	0.979408	0.910918	0.923059	1.03254	1.20253	0.979247	1.07144	1.16075	0.1139
A0A0G2K590	Spastin OS=Rattus norvegicus GN=Spast PE=1 SV=1 - [A0A0G2K590_RAT]	22.68	9	9	19	529	57.8473	9.37842	0.956777	0.999626	0.816681	0.924361	1.05503	1.01676	1.04228	1.03802	1.12296	0.114003
A0A0G2K9N3	Protein Ddx3 OS=Rattus norvegicus GN=Ddx3 PE=1 SV=1 - [A0A0G2K9N3_RAT]	37.88	5	25	77	652	72.988	7.29834	0.998832	0.950562	0.890061	0.946485	1.14535	0.991713	1.03725	1.0581	1.11793	0.114035
Q4KLZ1	Transmembrane protein 186 OS=Rattus norvegicus GN=Tmem186 PE=2 SV=1 - [TM186_RAT]	8.8	2	2	4	216	24.6248	10.1108	0.725297	0.884956	0.678535	0.762929	0.804197	1.17171	1.07949	1.01847	1.33494	0.114218
Q4KM73	UMP-CMP kinase OS=Rattus norvegicus GN=Cmpk1 PE=1 SV=2 - [KCY_RAT]	50.51	8	8	50	196	22.1552	5.8335	1.0277	0.953184	0.899677	0.960187	1.07047	1.00079	1.07898	1.05008	1.09362	0.114221
B0BNG3	Lman2 protein OS=Rattus norvegicus GN=Lman2 PE=1 SV=1 - [B0BNG3_RAT]	30.17	8	8	19	358	40.3672	6.94678	0.926926	0.956671	0.920482	0.934693	1.09795	0.976767	0.979649	1.01812	1.08926	0.114433
P84889	Vang-like protein 2 OS=Rattus norvegicus GN=Vangl2 PE=2 SV=1 - [VANG2_RAT]	5.57	3	3	9	521	59.7332	9.21729	1.0874	1.13769	1.13817	1.12109	1.11488	0.932555	0.955835	1.00109	0.892962	0.114857
Q68FX3	DEAD (Asp-Glu-Ala-Asp) box polypeptide 19a OS=Rattus norvegicus GN=Ddx19a PE=1 SV=1 - [Q68FX3_RAT]	23.64	9	9	19	478	53.8698	6.7417	0.929982	0.970604	0.853306	0.917964	1.11591	0.996615	0.976028	1.02952	1.12152	0.114959
A0A0G2K6E2	Thioredoxin reductase 2, isoform CRA_a OS=Rattus norvegicus GN=Txnrd2 PE=1 SV=1 - [A0A0G2K6E2_RAT]	33.4	12	13	43	524	56.3319	8.55811	0.981118	1.0531	0.999285	1.01117	1.16077	1.15726	1.02126	1.1131	1.1008	0.115064
D4A2G9	Protein Ranbp1 OS=Rattus norvegicus GN=Ranbp1 PE=1 SV=1 - [D4A2G9_RAT]	35.96	7	7	21	203	23.5817	5.22412	0.979552	0.961994	0.793089	0.911545	1.25468	0.994158	1.07234	1.10706	1.21449	0.115207
A0A0G2JV32	Pleckstrin homology-like domain family B member 1 OS=Rattus norvegicus GN=Phldb1 PE=1 SV=1 - [A0A0G2JV32_RAT]	11.04	11	11	16	1386	152.177	8.68994	1.03384	1.00731	1.0038	1.01498	1.01012	0.957714	0.954351	0.974063	0.959682	0.115272
Q0VGK2	Tetratricopeptide repeat protein 39C OS=Rattus norvegicus GN=Ttc39c PE=2 SV=1 - [TT39C_RAT]	4.21	2	2	3	522	58.9401	7.51807	1.05661		1.27118	1.16389	0.725348		0.885	0.805174	0.691793	0.1154
Q3SWT7	Nuclear receptor binding protein OS=Rattus norvegicus GN=Nrbp1 PE=1 SV=1 - [Q3SWT7_RAT]	17.2	6	6	27	535	59.7551	5.08447	1.04635	0.966308	1.00446	1.00571	0.853954	0.944295	0.967953	0.922067	0.916835	0.115505
Q8R431	Monoglyceride lipase OS=Rattus norvegicus GN=Mgll PE=1 SV=1 - [MGLL_RAT]	51.16	10	10	22	303	33.4782	7.37158	0.920616	1.01712	0.94369	0.960476	1.04235	1.00509	1.02056	1.02266	1.06475	0.115643
D3ZH75	AKT1 substrate 1 (Proline-rich) (Predicted), isoform CRA_d OS=Rattus norvegicus GN=Akt1s1 PE=1 SV=1 - [D3ZH75_RAT]	7.78	2	2	3	257	27.5696	4.81787		1.10317	1.27513	1.18915		0.826147	0.963418	0.894782	0.752454	0.115893
F1LVM4	Protein Ap3s2 OS=Rattus norvegicus GN=Ap3s2 PE=1 SV=2 - [F1LVM4_RAT]	34.12	5	5	16	170	19.1748	4.729	0.972116	1.00054	0.847635	0.940098	1.07315	1.00727	1.04402	1.04148	1.10784	0.116035
D4A3P1	Protein Ubqln4 OS=Rattus norvegicus GN=Ubqln4 PE=1 SV=1 - [D4A3P1_RAT]	14.96	4	6	28	595	63.5102	5.03369	1.04322	1.0124	1.13953	1.06505	1.00725	0.980385	0.96731	0.984983	0.924823	0.116246
D4A9U6	Protein Ubr2 OS=Rattus norvegicus GN=Ubr2 PE=1 SV=3 - [D4A9U6_RAT]	3.48	5	5	8	1755	199.045	6.16357	0.949967	1.05335	0.85794	0.953751	1.23632	1.06452	1.05201	1.11762	1.17181	0.116282
D3ZWZ9	G protein-coupled receptor 107 (Predicted) OS=Rattus norvegicus GN=Gpr107 PE=1 SV=1 - [D3ZWZ9_RAT]	4.36	2	2	2	551	61.9624	7.75244		1.04573	1.02523	1.03548		0.988463	0.938641	0.963552	0.930535	0.116285
Q71RR7	Guanylate kinase OS=Rattus norvegicus GN=Guk1 PE=2 SV=1 - [Q71RR7_RAT]	32.32	5	5	11	198	21.8961	5.64307	1.04628	0.935798	1.10912	1.0304	0.931911	0.892813	0.947581	0.924102	0.896839	0.116442
P50398	Rab GDP dissociation inhibitor alpha OS=Rattus norvegicus GN=Gdi1 PE=1 SV=1 - [GDIA_RAT]	83.89	25	31	245	447	50.5042	5.13525	1.01729	1.00267	0.972947	0.997636	1.01	1.05127	1.03874	1.03334	1.03579	0.116446
M0R6L8	Protein Dnajc19 OS=Rattus norvegicus GN=Dnajc19 PE=1 SV=1 - [M0R6L8_RAT]	11.24	2	2	5	178	19.3508	8.89502	1.05113	0.996522	1.02092	1.02286	1.01421	0.937843	0.931223	0.961091	0.939615	0.116767
D3ZWV8	Protein Tiam1 OS=Rattus norvegicus GN=Tiam1 PE=1 SV=3 - [D3ZWV8_RAT]	5.53	6	6	8	1590	176.842	6.48096	0.938689	0.955711	0.840405	0.911602	0.944562	1.03019	1.08177	1.01884	1.11764	0.116916
A2VD12	Pre-B-cell leukemia transcription factor-interacting protein 1 OS=Rattus norvegicus GN=Pbxip1 PE=1 SV=1 - [PBIP1_RAT]	17.45	8	8	27	722	80.2269	5.41455	0.95504	0.986795	1.08162	1.00782	0.91098	0.953941	0.917686	0.927536	0.920341	0.117138
F1LNL9	Nucleoside diphosphate kinase 7 OS=Rattus norvegicus GN=Nme7 PE=3 SV=3 - [F1LNL9_RAT]	13.09	4	4	8	382	43.1736	6.21436	0.715303	0.88205	0.995457	0.86427	1.15623	1.01192	0.99751	1.05522	1.22094	0.117166
D3ZKG1	Protein Mut OS=Rattus norvegicus GN=Mut PE=1 SV=2 - [D3ZKG1_RAT]	42.5	23	23	59	833	91.9774	7.72314	0.978044	0.998938	0.952321	0.976434	1.04776	0.997822	1.00619	1.01726	1.04181	0.117231
P61150	Fibroblast growth factor 12 OS=Rattus norvegicus GN=Fgf12 PE=1 SV=1 - [FGF12_RAT]	26.34	5	5	18	243	27.3821	9.96436	0.972497	0.953484	0.732536	0.886172	1.01243	1.0525	1.0628	1.04258	1.17649	0.117233
A0A0H2UH90	von Willebrand factor A domain-containing protein 5A OS=Rattus norvegicus GN=Vwa5a PE=1 SV=1 - [A0A0H2UH90_RAT]	11.06	7	8	14	796	88.0229	6.46826	1.0714	1.01899		1.0452	0.803496	0.928065		0.86578	0.828343	0.117389
G3V6H0	Protein LOC100363782 OS=Rattus norvegicus GN=LOC100363782 PE=4 SV=1 - [G3V6H0_RAT]	74.13	7	13	74	201	22.1632	5.73193	1.01288	0.915596	0.864777	0.931084	1.13794	1.02772	0.994238	1.0533	1.13126	0.117463
Q5HZW3	Aspartate beta-hydroxylase domain-containing protein 2 OS=Rattus norvegicus GN=Asphd2 PE=2 SV=1 - [ASPH2_RAT]	20.41	4	4	6	343	38.702	7.04932	1.01005	1.05918	0.762224	0.943819	1.14338	1.10523	1.13559	1.12807	1.19522	0.117579
Q9QX80	CArG-binding factor A OS=Rattus norvegicus GN=Hnrnpab PE=1 SV=1 - [Q9QX80_RAT]	25.26	6	7	32	285	30.8343	7.91357	0.944625	0.958607	0.932069	0.945101	1.04991	0.946494	1.04049	1.0123	1.0711	0.118438
D3ZXL9	Protein Kctd4 OS=Rattus norvegicus GN=Kctd4 PE=1 SV=1 - [D3ZXL9_RAT]	15.83	3	3	6	259	29.9435	7.40088	1.02638	0.93393	1.06319	1.00784	0.874578	0.960127	0.917001	0.917236	0.910105	0.118453
Q2KMM2	Trafficking protein particle complex subunit 1 OS=Rattus norvegicus GN=Trappc1 PE=2 SV=1 - [TPPC1_RAT]	24.14	3	3	7	145	16.8706	9.15869	1.13271	1.03249	1.09003	1.08508	1.04572	1.02104	0.96526	1.01067	0.931429	0.118536
Q641Y5	Ubiquitin-like modifier-activating enzyme ATG7 OS=Rattus norvegicus GN=Atg7 PE=2 SV=1 - [ATG7_RAT]	24.36	14	14	44	698	77.3859	6.23975	0.961405	0.958364	0.7733	0.89769	0.995735	1.02723	1.05269	1.02522	1.14206	0.118542
F1M013	60S ribosomal protein L7a OS=Rattus norvegicus GN=Rpl7a PE=4 SV=2 - [F1M013_RAT]	37.74	12	13	45	265	29.846	10.6089	0.977152	1.01795	0.935067	0.976722	1.09913	1.02477	1.01704	1.04698	1.07193	0.118621
D3ZSU7	Protein Mien1 OS=Rattus norvegicus GN=Mien1 PE=1 SV=2 - [D3ZSU7_RAT]	32.17	4	4	9	115	12.3181	4.51318	1.07838	0.950057	1.13147	1.0533	0.894388	0.879927	0.997351	0.923888	0.877134	0.118624
F1LNB9	Voltage-dependent R-type calcium channel subunit alpha OS=Rattus norvegicus GN=Cacna1e PE=1 SV=3 - [F1LNB9_RAT]	2.68	4	4	7	1943	220.345	7.88428	1.02647	0.950452	1.1276	1.03484	0.95148	0.904376	0.933112	0.929656	0.898358	0.118731
O70534	Delta-like 1 homolog (Drosophila) OS=Rattus norvegicus GN=Dlk1 PE=2 SV=1 - [O70534_RAT]	5.48	3	3	3	383	41.1213	5.75732	0.995031	1.06181	0.873902	0.976916	1.17939	1.11255	1.04179	1.11124	1.1375	0.118816
Q5BJU7	Wiskott-Aldrich syndrome protein family member 1 OS=Rattus norvegicus GN=Wasf1 PE=1 SV=1 - [WASF1_RAT]	18.96	6	7	25	559	61.4768	6.3667	0.849237	1.00009	0.892681	0.914001	1.04749	0.976917	1.01003	1.01148	1.10665	0.118897
M0R4V4	Protein Slc25a23 OS=Rattus norvegicus GN=Slc25a23 PE=1 SV=1 - [M0R4V4_RAT]	20.99	8	10	24	467	52.4499	7.56201	0.894559	0.886191	0.881094	0.887281	0.887231	1.02166	1.00551	0.971469	1.09488	0.119045
Q66H59	N-acetylneuraminate lyase OS=Rattus norvegicus GN=Npl PE=2 SV=1 - [NPL_RAT]	29.38	7	7	21	320	35.0933	6.93213	1.06165	1.03187	0.985454	1.02633	0.991059	0.923393	0.982314	0.965588	0.940821	0.119089
A0A0G2JSV3	Protein LOC314140 OS=Rattus norvegicus GN=LOC314140 PE=1 SV=1 - [A0A0G2JSV3_RAT]	43.08	1	11	47	318	34.7839	6.97607		0.897653	0.721182	0.809417		1.0273	1.0683	1.0478	1.29451	0.119137
B1WC40	Nuclear cap-binding protein subunit 2 OS=Rattus norvegicus GN=Ncbp2 PE=1 SV=1 - [NCBP2_RAT]	13.46	2	2	4	156	18.0058	7.81104	1.02824	0.986631	0.764394	0.926421	1.10561	1.05619	1.11453	1.09211	1.17885	0.119455
Q5XIE2	Transcription termination factor 2, mitochondrial OS=Rattus norvegicus GN=Mterf2 PE=2 SV=1 - [MTEF2_RAT]	5.19	2	2	2	385	43.316	8.90967	0.869874	0.923554		0.896714	1.23259	1.05292		1.14275	1.27438	0.119692
A0A0G2K3H0	Protein Ptpru OS=Rattus norvegicus GN=Ptpru PE=4 SV=1 - [A0A0G2K3H0_RAT]	3.96	3	3	7	1440	161.819	7.04932	1.18026	0.978546	1.12908	1.09596	0.957145	1.01576	0.922084	0.964995	0.880499	0.119919
Q63488	Sodium-dependent phosphate transporter 2 OS=Rattus norvegicus GN=Slc20a2 PE=1 SV=1 - [S20A2_RAT]	14.48	7	7	16	656	70.7023	6.48096	0.883179	0.999816	0.902611	0.928536	0.95263	1.09962	1.07634	1.04286	1.12313	0.120748
A0A0G2K761	Protein Cul2 OS=Rattus norvegicus GN=Cul2 PE=1 SV=1 - [A0A0G2K761_RAT]	32.48	23	23	62	745	86.9128	7.12256	0.983805	0.960966	0.909117	0.951296	0.969277	1.02964	1.0348	1.01124	1.06301	0.120869
F1LW74	Protein Iqgap2 OS=Rattus norvegicus GN=Iqgap2 PE=1 SV=3 - [F1LW74_RAT]	5.19	4	7	14	1425	162.868	5.43994	1.14269	1.25596	0.989591	1.12941	0.553429	0.849808	1.03778	0.813673	0.720438	0.120936
Q5FVT1	RCG55460, isoform CRA_a OS=Rattus norvegicus GN=Ralbp1 PE=1 SV=1 - [Q5FVT1_RAT]	12.52	7	7	15	647	74.9896	5.92236	1.02891	1.00234	1.12681	1.05269	0.921548	1.01754	0.934274	0.957787	0.909851	0.121213
Q920J3	Coronin-6 OS=Rattus norvegicus GN=Coro6 PE=2 SV=2 - [CORO6_RAT]	11.65	5	5	11	472	52.9148	6.04932	0.879298	1.02893	0.937843	0.94869	1.01532	1.02998	1.08939	1.0449	1.10141	0.121482
P46413	Glutathione synthetase OS=Rattus norvegicus GN=Gss PE=1 SV=1 - [GSHB_RAT]	35.23	11	12	28	474	52.3119	5.66846	1.09332	0.997772	1.06856	1.05322	1.00881	0.955152	1.00077	0.988244	0.938309	0.12154
A0A0G2K6G2	Adipocyte plasma membrane-associated protein OS=Rattus norvegicus GN=Apmap PE=1 SV=1 - [A0A0G2K6G2_RAT]	30.12	10	10	29	415	46.4168	6.13818	1.11932	1.08081	1.02466	1.07493	0.98652	1.00028	1.04551	1.01077	0.940313	0.121728
D3ZXF9	Protein Mrpl12 OS=Rattus norvegicus GN=Mrpl12 PE=1 SV=1 - [D3ZXF9_RAT]	28.99	6	6	17	276	29.4229	9.65674	1.02124	0.947969	0.982297	0.983835	1.18602	1.00235	1.09843	1.0956	1.1136	0.121955
Q6XVN8	Microtubule-associated proteins 1A/1B light chain 3A OS=Rattus norvegicus GN=Map1lc3a PE=1 SV=1 - [MLP3A_RAT]	22.31	2	3	19	121	14.2634	8.67529	1.09375	1.02912	1.00118	1.04135	0.986491	0.986843	0.98968	0.987672	0.948454	0.122031
Q5U2W0	Protein Sun1 OS=Rattus norvegicus GN=Sun1 PE=1 SV=1 - [Q5U2W0_RAT]	3.96	2	2	5	757	84.7356	6.354	0.770934	1.00011	0.911991	0.894345	0.97923	1.04194	1.13391	1.05169	1.17594	0.122138
D4A6P1	Protein Sez6l2 OS=Rattus norvegicus GN=Sez6l2 PE=4 SV=1 - [D4A6P1_RAT]	7.91	6	6	18	923	99.0881	4.84326	1.03298	1.00872	1.04757	1.02976	1.01817	0.983884	0.942038	0.981364	0.953005	0.122309
A0A0G2K6N2	Protein Adgrb2 OS=Rattus norvegicus GN=Adgrb2 PE=1 SV=1 - [A0A0G2K6N2_RAT]	2.23	2	2	3	1527	166.214	7.35693	1.03938		1.03271	1.03604	0.869		0.961909	0.915454	0.883606	0.122381
Q5M7T5	Protein Serpinc1 OS=Rattus norvegicus GN=Serpinc1 PE=1 SV=1 - [Q5M7T5_RAT]	3.87	2	2	3	465	52.2008	6.56592		0.931956	0.993118	0.962537		1.03578	1.05613	1.04596	1.08667	0.122449
F1M110	Glycylpeptide N-tetradecanoyltransferase OS=Rattus norvegicus GN=Nmt2 PE=1 SV=3 - [F1M110_RAT]	29.87	8	12	47	529	60.4329	7.79639	0.959892	1.03112	0.926352	0.972454	1.00835	1.05154	1.06305	1.04098	1.07047	0.122559
Q9ET64	Sphingomyelin phosphodiesterase 2 OS=Rattus norvegicus GN=Smpd2 PE=1 SV=1 - [NSMA_RAT]	9.72	3	3	4	422	47.6139	7.07861	1.04942	0.900547	0.820038	0.923335	1.05985	1.02372	1.10138	1.06165	1.1498	0.122591
Q63569	26S protease regulatory subunit 6A OS=Rattus norvegicus GN=Psmc3 PE=2 SV=1 - [PRS6A_RAT]	47.61	16	16	61	439	49.1294	5.23682	0.991614	1.00123	0.958116	0.983654	1.07829	1.01514	1.00853	1.03399	1.05117	0.122716
B2RZ37	Receptor expression-enhancing protein 5 OS=Rattus norvegicus GN=Reep5 PE=1 SV=1 - [REEP5_RAT]	20.11	6	6	21	189	21.417	8.11865	0.80675	1.06305	0.90911	0.926302	1.2541	1.07191	1.03895	1.12165	1.21089	0.122795
A0A0G2JZR1	Oxysterol-binding protein OS=Rattus norvegicus GN=Osbpl6 PE=1 SV=1 - [A0A0G2JZR1_RAT]	20.33	15	15	30	959	108.938	7.26904	0.9239	1.00676	0.837651	0.922771	0.981977	1.09675	1.03504	1.03792	1.12479	0.122808
F1LZQ6	Protein Amotl1 OS=Rattus norvegicus GN=Amotl1 PE=1 SV=3 - [F1LZQ6_RAT]	3.52	2	3	3	967	108.009	8.33838	0.838464		0.889902	0.864183	0.995147		1.14684	1.07099	1.23931	0.122919
A0A0G2KA23	Glycerol kinase OS=Rattus norvegicus GN=Gk PE=1 SV=1 - [A0A0G2KA23_RAT]	33.97	15	15	43	524	57.4681	5.65576	1.0067	1.05195	1.06889	1.04251	1.02309	0.978214	0.993001	0.998101	0.957398	0.122988
Q6AXS5	Plasminogen activator inhibitor 1 RNA-binding protein OS=Rattus norvegicus GN=Serbp1 PE=1 SV=2 - [PAIRB_RAT]	24.82	9	9	27	407	44.7273	8.54346	0.948494	0.972108	0.915855	0.945485	1.09102	0.960958	1.02391	1.0253	1.08441	0.123033
D4A4U3	Protein Mdp1 OS=Rattus norvegicus GN=Mdp1 PE=1 SV=1 - [D4A4U3_RAT]	15.24	2	2	6	164	18.5986	6.18896	0.932866	0.967756	0.987195	0.962605	1.13696	0.971569	1.07655	1.06169	1.10294	0.123235
Q497A6	Brd4 protein (Fragment) OS=Rattus norvegicus GN=Brd4 PE=2 SV=1 - [Q497A6_RAT]	4.59	2	3	5	566	63.1736	9.42236	0.916839		0.738771	0.827805	1.14567		1.04163	1.09365	1.32115	0.123244
F1M7V6	Cell adhesion molecule 4 OS=Rattus norvegicus GN=Cadm4 PE=1 SV=2 - [F1M7V6_RAT]	29.06	7	7	48	382	42.0314	5.84619	1.01514	1.01738	1.12915	1.05389	1.02501	0.920145	0.90738	0.950846	0.902228	0.123595
B5DF51	Membrane magnesium transporter 1 OS=Rattus norvegicus GN=Mmgt1 PE=2 SV=1 - [MMGT1_RAT]	18.32	1	1	4	131	14.6676	9.15869	0.993798	1.047		1.0204	1.25144	1.13006		1.19075	1.16694	0.12383
G3V811	Coagulation factor XIII A chain OS=Rattus norvegicus GN=F13a1 PE=1 SV=1 - [G3V811_RAT]	6.97	4	4	7	732	83.0016	5.61768	1.13168	0.942614	1.08272	1.05234	0.95989	0.831144	0.954615	0.915216	0.869699	0.123908
Q4KM65	Cleavage and polyadenylation specificity factor subunit 5 OS=Rattus norvegicus GN=Nudt21 PE=2 SV=1 - [CPSF5_RAT]	18.94	5	5	13	227	26.2237	8.82178	0.995975	1.0345	0.956974	0.995818	0.929332	0.900964	0.975443	0.935246	0.939174	0.123963
D3ZFC5	Phospholipid-transporting ATPase OS=Rattus norvegicus GN=Atp11c PE=1 SV=3 - [D3ZFC5_RAT]	4.51	3	3	9	1130	129.072	6.87354	0.991491	1.12113	1.03239	1.04834	0.837022	1.02878	0.866251	0.910683	0.868692	0.124022
Q6AY12	NADH-cytochrome b5 reductase 2 OS=Rattus norvegicus GN=Cyb5r2 PE=2 SV=1 - [NB5R2_RAT]	18.48	4	4	8	276	31.2192	6.37939	1.12013	1.07099	1.2047	1.13194	1.10933	0.90319	0.958135	0.99022	0.874798	0.124033
D3ZEG8	Protein RGD1309188 OS=Rattus norvegicus GN=RGD1309188 PE=1 SV=1 - [D3ZEG8_RAT]	37.45	6	6	13	267	29.8543	8.03076	0.977304	0.978025	1.03569	0.997005	1.21496	1.06421	1.04478	1.10799	1.11131	0.124122
F1MA15	BMP/retinoic acid-inducible neural-specific protein 2 OS=Rattus norvegicus GN=Brinp2 PE=4 SV=3 - [F1MA15_RAT]	5.12	3	4	7	782	89.0701	7.95752	1.03347	1.05636		1.04491	1.22178	1.12448		1.17313	1.12271	0.124226
A0A1B0GWU1	F-box only protein 10 (Predicted), isoform CRA_a OS=Rattus norvegicus GN=Fbxo10 PE=4 SV=1 - [A0A1B0GWU1_RAT]	1.89	2	2	4	950	104.253	7.81104	1.08994	0.948747	1.00438	1.01436	0.877033	0.907938	0.970436	0.918469	0.905469	0.124262
A0A0G2JXY9	Epsin-2 OS=Rattus norvegicus GN=Epn2 PE=1 SV=1 - [A0A0G2JXY9_RAT]	9.44	5	5	18	604	64.6194	8.23584	0.987815	1.00758	1.03907	1.01149	0.916182	0.99508	0.963871	0.958378	0.947493	0.124296
P97924	Kalirin OS=Rattus norvegicus GN=Kalrn PE=1 SV=3 - [KALRN_RAT]	12.61	23	28	55	2959	336.375	6.01123	0.875144	1.03324	0.876128	0.928172	1.00505	1.04856	1.04801	1.03387	1.11388	0.124339
D3Z956	Protein Rlbp1 OS=Rattus norvegicus GN=Rlbp1 PE=4 SV=1 - [D3Z956_RAT]	19.56	5	5	16	317	36.4274	5.05908	0.955253	1.08479	1.18048	1.0735	0.947623	0.929439	0.960107	0.945723	0.880968	0.124369
F1LQX4	Rho GTPase-activating protein 44 OS=Rattus norvegicus GN=Arhgap44 PE=1 SV=2 - [RHG44_RAT]	21.38	10	11	28	814	89.0583	6.50732	0.989272	1.10574	1.0894	1.06147	1.00724	0.979978	0.978536	0.988584	0.931333	0.124477
P54690	Branched-chain-amino-acid aminotransferase, cytosolic OS=Rattus norvegicus GN=Bcat1 PE=1 SV=1 - [BCAT1_RAT]	34.31	10	10	49	411	46.0161	5.75732	0.930385	1.02341	0.955525	0.969774	1.18674	1.01577	1.05049	1.08433	1.11813	0.12466
A0A0G2K478	Deoxyguanosine kinase (Predicted), isoform CRA_b OS=Rattus norvegicus GN=Dguok PE=1 SV=1 - [A0A0G2K478_RAT]	15.16	3	3	6	277	32.1254	8.57275	0.984761	0.851627	1.02623	0.954207	1.0512	1.04356	1.21672	1.10383	1.1568	0.124771
D4A5X1	Protein Stim2 OS=Rattus norvegicus GN=Stim2 PE=1 SV=2 - [D4A5X1_RAT]	8.48	5	5	10	743	83.4441	6.7417	1.02045	1.09369	1.4509	1.18835	0.939491	0.932065	0.920278	0.930611	0.783115	0.124867
Q4QQW3	Hydroxyacid-oxoacid transhydrogenase, mitochondrial OS=Rattus norvegicus GN=Adhfe1 PE=1 SV=1 - [HOT_RAT]	17.13	5	5	12	467	50.1935	7.54736	1.03697	1.05062	1.06967	1.05242	0.947791	0.960131	1.0515	0.986475	0.937341	0.124897
Q9JK41	High affinity copper uptake protein 1 OS=Rattus norvegicus GN=Slc31a1 PE=2 SV=1 - [COPT1_RAT]	5.88	1	1	3	187	21.1144	7.41553	1.06876		1.20622	1.13749	0.871069		0.970382	0.920726	0.809438	0.12497
Q6XDA1	Erythroid spectrin alpha OS=Rattus norvegicus GN=Spta1 PE=1 SV=1 - [Q6XDA1_RAT]	6.46	10	12	28	2385	276.451	5.04639	0.951949	0.970551	0.987719	0.970073	1.06848	1.03251	0.976201	1.02573	1.05738	0.125174
D4AD44	Protein Josd2 OS=Rattus norvegicus GN=Josd2 PE=4 SV=1 - [D4AD44_RAT]	6.38	1	1	3	188	20.785	7.43018	0.959094	0.934272	0.879023	0.924129	1.06617	1.01084	0.943144	1.00672	1.08937	0.125386
D4A8B1	Bardet-Biedl syndrome 4 homolog (Human) (Predicted) OS=Rattus norvegicus GN=Bbs4 PE=4 SV=1 - [D4A8B1_RAT]	6.35	3	3	4	520	58.2301	7.82568	1.06862	1.0395	1.34528	1.15113	0.814484	1.07254	0.811359	0.89946	0.781369	0.125646
G3V6U3	Asparagine-linked glycosylation 2 homolog (Yeast, alpha-1,3-mannosyltransferase), isoform CRA_a OS=Rattus norvegicus GN=Alg2 PE=1 SV=1 - [G3V6U3_RAT]	50.6	18	18	68	415	47.2883	7.97217	0.98852	1.00152	0.950728	0.980256	1.03901	1.03337	0.991794	1.02139	1.04196	0.125647
Q920P6	Adenosine deaminase OS=Rattus norvegicus GN=Ada PE=1 SV=3 - [ADA_RAT]	11.36	3	3	8	352	39.8741	5.50342	0.990866	0.888252	0.9341	0.937739	1.19675	0.98342	1.04047	1.07355	1.14482	0.125687
A0A0G2JSV0	N-myc downstream regulated gene 2, isoform CRA_a OS=Rattus norvegicus GN=Ndrg2 PE=1 SV=1 - [A0A0G2JSV0_RAT]	51.21	1	13	142	371	40.7381	5.30029		1.02146	1.10505	1.06326		0.965402	0.928961	0.947182	0.89083	0.125816
P11232	Thioredoxin OS=Rattus norvegicus GN=Txn PE=1 SV=2 - [THIO_RAT]	65.71	6	6	37	105	11.6657	4.91943	0.951725	1.00062	0.819914	0.924088	1.11828	0.99992	1.02776	1.04865	1.1348	0.126597
D3ZF11	Hepatitis B virus x interacting protein (Predicted), isoform CRA_a OS=Rattus norvegicus GN=Lamtor5 PE=1 SV=1 - [D3ZF11_RAT]	25.64	2	2	7	156	16.379	5.74463	0.992655	1.17364	1.332	1.1661	1.04428	0.905554	0.931586	0.960472	0.823663	0.126693
D3ZX42	G protein-coupled receptor 21 (Predicted), isoform CRA_a OS=Rattus norvegicus GN=Rabgap1 PE=1 SV=1 - [D3ZX42_RAT]	19.62	18	19	42	1065	120.89	5.2749	0.988016	0.993597	1.00823	0.996613	1.05773	1.07676	0.997517	1.044	1.04755	0.126702
A0A0G2JYA2	ADP-ribosylation factor interacting protein 1, isoform CRA_b OS=Rattus norvegicus GN=Arfip1 PE=1 SV=1 - [A0A0G2JYA2_RAT]	20.91	5	6	12	373	41.4074	6.66846	1.02924	1.04105	1.16022	1.07684	0.912554	0.967095	1.03478	0.971475	0.902155	0.126702
D4A017	Protein Tmem87a OS=Rattus norvegicus GN=Tmem87a PE=1 SV=3 - [D4A017_RAT]	13.31	5	5	7	541	61.627	8.29443	0.989679	1.01848	0.811895	0.940018	1.07939	1.06123	1.05468	1.0651	1.13307	0.126718
Q812E9	Neuronal membrane glycoprotein M6-a OS=Rattus norvegicus GN=Gpm6a PE=1 SV=1 - [GPM6A_RAT]	29.5	9	10	45	278	31.1744	5.2749	0.890003	1.06036	0.777393	0.909253	1.05826	1.03865	1.13486	1.07725	1.18477	0.126728
A0A0G2JZ88	Uncharacterized protein OS=Rattus norvegicus GN=RGD1306556 PE=1 SV=1 - [A0A0G2JZ88_RAT]	1.24	2	2	4	1770	192.294	9.01221	1.10662	1.05577	1.19796	1.12012	1.09182	0.937826	0.96802	0.99922	0.892069	0.12674
B2GV55	Protein Ube2q1 OS=Rattus norvegicus GN=Ube2q1 PE=1 SV=1 - [B2GV55_RAT]	28.2	6	7	11	422	46.1441	5.09717	0.985196	0.873344	0.812304	0.890281	0.93745	1.07372	1.03321	1.01479	1.13986	0.126915
P70549	Sodium/calcium exchanger 3 OS=Rattus norvegicus GN=Slc8a3 PE=1 SV=1 - [NAC3_RAT]	12.08	7	9	17	927	103.096	5.12256	1.02431	0.995153	1.1534	1.05762	0.952248	0.997102	0.86541	0.938253	0.887136	0.127024
P29418	ATP synthase subunit epsilon, mitochondrial OS=Rattus norvegicus GN=Atp5e PE=1 SV=2 - [ATP5E_RAT]	45.1	3	3	7	51	5.76311	10.0083	0.687687	1.00774	0.82037	0.838598	1.68872	1.09892	1.03804	1.27523	1.52066	0.127154
Q66H15	Regulator of microtubule dynamics protein 3 OS=Rattus norvegicus GN=Rmdn3 PE=1 SV=1 - [RMD3_RAT]	23.99	9	9	20	471	52.28	5.021	1.02389	1.07572	1.19648	1.0987	1.03705	0.973918	0.961169	0.990711	0.901715	0.127337
P62994	Growth factor receptor-bound protein 2 OS=Rattus norvegicus GN=Grb2 PE=1 SV=1 - [GRB2_RAT]	51.15	11	11	27	217	25.1904	6.31592	0.925648	0.971939	0.817469	0.905019	0.986161	0.974578	1.05358	1.00477	1.11022	0.127384
Q6JAM9	Transmembrane protein 35A OS=Rattus norvegicus GN=Tmem35a PE=1 SV=1 - [TM35A_RAT]	30.54	4	4	18	167	18.4613	9.99365	1.22242	0.884424	1.29326	1.13337	0.820783	0.90777	0.922654	0.883736	0.779744	0.127408
P85515	Alpha-centractin OS=Rattus norvegicus GN=Actr1a PE=1 SV=1 - [ACTZ_RAT]	51.33	6	16	61	376	42.5869	6.63916	0.994092	1.11259	1.08536	1.06401	1.02172	0.956248	0.980343	0.986105	0.926777	0.127531
O08697	ADP-ribosylation factor-like protein 2 OS=Rattus norvegicus GN=Arl2 PE=1 SV=1 - [ARL2_RAT]	36.96	6	6	19	184	20.8228	5.96045	1.05444	0.996556	0.920887	0.990626	1.09357	1.05563	1.0565	1.06857	1.07868	0.127579
F7ESM5	Nitrilase 1, isoform CRA_a OS=Rattus norvegicus GN=Nit1 PE=1 SV=1 - [F7ESM5_RAT]	16.49	4	4	15	291	32.0129	6.3667	1.03112	0.997863	0.982044	1.00368	1.1472	1.04941	1.03428	1.07696	1.07302	0.127718
F1LP64	E3 ubiquitin-protein ligase TRIP12 OS=Rattus norvegicus GN=Trip12 PE=1 SV=1 - [TRIPC_RAT]	8.84	13	14	29	2025	223.788	8.38232	0.975974	0.990456	0.932188	0.966206	1.04968	1.01647	0.982614	1.01625	1.0518	0.127719
A0A0G2K7D7	Protein Nars2 OS=Rattus norvegicus GN=Nars2 PE=1 SV=1 - [A0A0G2K7D7_RAT]	7.24	2	3	7	442	49.7272	6.78564	1.1127	1.03684	1.07749	1.07567	0.888665	0.995833	1.04668	0.977058	0.908322	0.127863
A0A0G2JU11	Rap guanine nucleotide exchange factor 2 OS=Rattus norvegicus GN=Rapgef2 PE=1 SV=1 - [A0A0G2JU11_RAT]	19.37	19	22	42	1657	185.442	6.63916	0.930724	1.00108	0.890723	0.940844	0.989094	1.02315	1.00407	1.00544	1.06865	0.128001
B0BN85	Protein SGT1 homolog OS=Rattus norvegicus GN=Sugt1 PE=2 SV=1 - [SGT1_RAT]	42.86	12	13	46	336	38.0669	5.2876	0.99598	0.994185	0.995084	0.995083	1.04079	1.02851	0.994865	1.02139	1.02644	0.128016
Q4KLJ8	Phosducin-like protein 3 OS=Rattus norvegicus GN=Pdcl3 PE=1 SV=1 - [PDCL3_RAT]	15.42	3	4	6	240	27.682	4.76709	1.00579	1.10435	1.15938	1.08984	1.0508	0.957274	0.921197	0.976423	0.89593	0.128086
P97577	Fasciculation and elongation protein zeta-1 OS=Rattus norvegicus GN=Fez1 PE=1 SV=1 - [FEZ1_RAT]	12.98	4	4	11	393	45.2159	4.33545	0.993219	0.952913	0.97021	0.972114	0.899537	0.967056	0.914427	0.927007	0.953599	0.128242
B2GUZ4	Peroxisome biogenesis factor 26 OS=Rattus norvegicus GN=Pex26 PE=1 SV=1 - [B2GUZ4_RAT]	2.33	1	1	2	301	33.1397	6.72705	1.12988		1.21487	1.17237	1.04725		0.92667	0.986962	0.841849	0.128463
Q6AY23	Pyrroline-5-carboxylate reductase 2 OS=Rattus norvegicus GN=Pycr2 PE=2 SV=1 - [P5CR2_RAT]	40.31	9	9	24	320	33.6516	7.76709	0.990016	0.971227	0.968428	0.976557	0.981037	1.00753	1.02752	1.00536	1.0295	0.128563
Q6P9W2	Ras-binding protein DA-Raf OS=Rattus norvegicus GN=Araf PE=2 SV=1 - [Q6P9W2_RAT]	46.24	6	7	20	186	20.8575	8.47021	1.01176	0.996311	1.13582	1.04796	0.983888	0.945343	0.9526	0.960611	0.916644	0.128588
A0A0G2QC31	Tyrosine-protein phosphatase non-receptor type 5 OS=Rattus norvegicus GN=Ptpn5 PE=1 SV=1 - [A0A0G2QC31_RAT]	12.33	5	5	11	584	65.1314	5.23682	1.09158	0.865842	1.28906	1.08216	0.919478	0.665542	0.839406	0.808142	0.746786	0.128636
Q5BJS4	FUN14 domain-containing protein 1 OS=Rattus norvegicus GN=Fundc1 PE=1 SV=1 - [FUND1_RAT]	10.97	1	1	3	155	17.1478	8.63135		0.907469	0.996623	0.952046		1.07496	1.05717	1.06606	1.11976	0.128915
A0A0G2JWP1	Protein Cstf2 OS=Rattus norvegicus GN=Cstf2 PE=1 SV=1 - [A0A0G2JWP1_RAT]	11.24	5	5	13	525	55.5137	7.03467	0.976704	1.00741	0.917555	0.967224	1.06242	0.985189	1.07007	1.03923	1.07444	0.129649
A0A0G2K1I6	Secretory carrier membrane protein 1 OS=Rattus norvegicus GN=Scamp1 PE=1 SV=1 - [A0A0G2K1I6_RAT]	39.8	9	9	22	304	33.9329	7.38623	0.976393	0.991163	0.900805	0.95612	1.11262	1.04103	0.982247	1.0453	1.09327	0.130305
D3ZHR8	Protein Tyw3 OS=Rattus norvegicus GN=Tyw3 PE=4 SV=2 - [D3ZHR8_RAT]	12.29	2	3	4	293	32.5825	8.06006		0.951529	0.961382	0.956456		1.07954	1.00953	1.04453	1.09209	0.130336
Q497C3	UPF0585 protein C16orf13 homolog OS=Rattus norvegicus PE=2 SV=2 - [CP013_RAT]	20.1	3	3	4	204	22.5976	7.31299	1.00638	1.11867		1.06252	0.934487	0.879779		0.907133	0.853753	0.130623
Q9JK72	Copper chaperone for superoxide dismutase OS=Rattus norvegicus GN=Ccs PE=1 SV=1 - [CCS_RAT]	13.14	3	3	4	274	28.8713	6.21436	1.03614	1.01368	1.45148	1.1671	0.907018	0.840637	0.93032	0.892659	0.764851	0.131047
M0R5J4	Uncharacterized protein OS=Rattus norvegicus PE=3 SV=1 - [M0R5J4_RAT]	75.35	21	27	524	434	47.0452	6.3667	0.99342	1.0082	0.982734	0.994783	1.03837	1.00492	1.01227	1.01852	1.02386	0.131505
G3V8M7	Rhomboid-like protein OS=Rattus norvegicus GN=Rhbdl1 PE=3 SV=1 - [G3V8M7_RAT]	7.51	2	2	2	373	41.7426	8.44092	1.00605		1.25983	1.13294	0.814523		0.822408	0.818466	0.722425	0.13156
P14562	Lysosome-associated membrane glycoprotein 1 OS=Rattus norvegicus GN=Lamp1 PE=1 SV=1 - [LAMP1_RAT]	13.02	5	5	16	407	43.9412	8.07471	1.09403	0.943955	1.03558	1.02452	0.95456	0.937648	0.930295	0.940834	0.918313	0.131633
Q5RK00	39S ribosomal protein L46, mitochondrial OS=Rattus norvegicus GN=Mrpl46 PE=2 SV=1 - [RM46_RAT]	7.22	2	2	4	277	31.6535	7.44482		0.951082	0.784669	0.867876		1.06126	1.09426	1.07776	1.24183	0.131813
B2RZ96	LOC689226 protein OS=Rattus norvegicus GN=Ube2r2 PE=1 SV=1 - [B2RZ96_RAT]	19.33	4	5	8	238	27.149	4.42432	1.12581	1.01345	1.25977	1.13301	1.03008	1.00592	0.907029	0.981009	0.865843	0.132152
D4A6F2	Ly6/neurotoxin 1 (Predicted), isoform CRA_a OS=Rattus norvegicus GN=Lynx1 PE=4 SV=1 - [D4A6F2_RAT]	13.79	1	1	7	116	12.8261	8.19189	1.05774	0.992563	1.05478	1.03503	1.01973	0.957637	0.963018	0.98013	0.94696	0.132157
D3ZWR3	Protein Asnsd1 OS=Rattus norvegicus GN=Asnsd1 PE=4 SV=1 - [D3ZWR3_RAT]	3.99	1	2	6	627	69.2557	6.43018	1.03998	1.04542	1.26329	1.11623	1.0392	0.922102	0.910195	0.957164	0.857498	0.132163
D3ZEY0	Protein Ccdc141 OS=Rattus norvegicus GN=Ccdc141 PE=1 SV=2 - [D3ZEY0_RAT]	4.77	6	6	9	1530	173.396	6.02393	0.905507	0.987002	0.939873	0.944127	1.10015	1.03223	0.962086	1.03149	1.09253	0.132428
D4AAG8	Protein Smchd1 OS=Rattus norvegicus GN=Smchd1 PE=4 SV=2 - [D4AAG8_RAT]	1.74	3	3	7	2006	225.847	7.32764	0.956569	0.848401	1.0058	0.936923	1.0971	1.10902	0.969335	1.05849	1.12975	0.132543
B0BN37	Uncharacterized protein (Fragment) OS=Rattus norvegicus GN=Hexdc PE=2 SV=1 - [B0BN37_RAT]	7.08	2	2	5	466	52.435	6.22705	1.09508	1.05454	1.55823	1.23595	0.95222	0.919974	0.920389	0.930861	0.753153	0.132629
A0A0G2KA25	Transmembrane 9 superfamily member OS=Rattus norvegicus GN=Tm9sf4 PE=1 SV=1 - [A0A0G2KA25_RAT]	14.46	6	6	13	643	74.6801	7.06396	0.97129	0.925412	0.757992	0.884898	0.979171	1.0443	1.01268	1.01205	1.14369	0.132675
Q8CFB0	FZ3-like protein (Fragment) OS=Rattus norvegicus PE=2 SV=1 - [Q8CFB0_RAT]	14.12	1	1	4	85	10.1164	7.85498	1.31301	1.01491	1.00947	1.11246	0.863072	0.963293	0.92117	0.915845	0.823259	0.132801
Q02589	[Protein ADP-ribosylarginine] hydrolase OS=Rattus norvegicus GN=Adprh PE=1 SV=2 - [ADPRH_RAT]	22.93	8	8	16	362	39.9354	5.99854	1.1017	1.0234	1.27575	1.13362	1.05136	0.964165	0.877917	0.964481	0.850801	0.132823
A0A0G2K0J3	Ankyrin-3 OS=Rattus norvegicus GN=Ank3 PE=1 SV=1 - [A0A0G2K0J3_RAT]	33.5	1	65	200	2615	284.271	7.92822		0.915608	0.735812	0.82571		1.05226	1.24109	1.14667	1.38871	0.13288
Q9JHZ9	Sodium-coupled neutral amino acid transporter 3 OS=Rattus norvegicus GN=Slc38a3 PE=2 SV=1 - [S38A3_RAT]	12.3	6	6	19	504	55.6	6.93213	0.95984	1.09121	0.929103	0.993383	1.08799	1.10284	1.07395	1.08826	1.09551	0.132921
Q7TPB1	T-complex protein 1 subunit delta OS=Rattus norvegicus GN=Cct4 PE=1 SV=3 - [TCPD_RAT]	57.51	28	29	127	539	58.0628	8.01611	1.03605	1.01909	1.14099	1.06538	1.00708	0.983237	0.986493	0.992269	0.931378	0.132982
P70581	Nucleoporin p58/p45 OS=Rattus norvegicus GN=Nup58 PE=1 SV=1 - [NUP58_RAT]	4.1	2	2	3	585	59.2288	9.29053	1.04248		1.16691	1.1047	0.907985		0.964841	0.936413	0.847667	0.133042
P20272	Cannabinoid receptor 1 OS=Rattus norvegicus GN=Cnr1 PE=1 SV=1 - [CNR1_RAT]	8.03	3	3	8	473	52.8103	8.26514	0.968425	0.938925	0.874579	0.92731	0.967038	1.06769	0.98288	1.00587	1.08472	0.133102
D4A6D9	Protein Hs1bp3 OS=Rattus norvegicus GN=Hs1bp3 PE=1 SV=1 - [D4A6D9_RAT]	20.51	5	5	9	390	43.4042	5.13525	1.0355	0.99805	1.19539	1.07631	0.942225	0.970772	0.970591	0.961196	0.893045	0.133361
Q5M9F5	Diphthine--ammonia ligase OS=Rattus norvegicus GN=Dph6 PE=2 SV=1 - [DPH6_RAT]	13.48	2	2	3	267	29.9651	5.09717	1.03412	1.12802	1.21906	1.12706	1.06039	1.0196	0.92675	1.00225	0.889253	0.133477
Q9Z269	Vesicle-associated membrane protein-associated protein B OS=Rattus norvegicus GN=Vapb PE=1 SV=3 - [VAPB_RAT]	44.03	8	9	44	243	26.899	7.78174	0.838666	0.961767	1.08659	0.962343	1.23722	1.06332	1.09122	1.13059	1.17483	0.133667
Q63081	Protein disulfide-isomerase A6 OS=Rattus norvegicus GN=Pdia6 PE=1 SV=2 - [PDIA6_RAT]	26.14	12	12	38	440	48.1433	5.13525	0.965764	1.01147	0.880474	0.952569	1.09313	0.978489	1.08703	1.05288	1.10531	0.133945
Q6AYL0	Protein Slc25a19 OS=Rattus norvegicus GN=Slc25a19 PE=2 SV=1 - [Q6AYL0_RAT]	13.52	4	4	8	318	35.6155	9.37842	0.95809	1.00115	0.915552	0.958263	1.01597	1.01221	0.991861	1.00668	1.05053	0.134023
F1M4G6	Uncharacterized protein OS=Rattus norvegicus PE=3 SV=1 - [F1M4G6_RAT]	19.12	1	6	58	319	33.9629	7.86963	1.04578	1.00999	1.16898	1.07492	0.944352	1.01852	0.96355	0.975475	0.90749	0.134055
Q71RJ2	Voltage-dependent calcium channel gamma-2 subunit OS=Rattus norvegicus GN=Cacng2 PE=1 SV=1 - [CCG2_RAT]	18.58	4	4	10	323	35.872	8.98291	0.853434	1.02667	0.679599	0.853233	1.05751	0.991539	1.10231	1.05045	1.23114	0.134177
Q5NDF0	Protein O-linked-mannose beta-1,4-N-acetylglucosaminyltransferase 2 OS=Rattus norvegicus GN=Pomgnt2 PE=2 SV=1 - [PMGT2_RAT]	19.83	7	7	22	580	66.6745	8.48486	1.11922	1.00854	1.12628	1.08468	1.04275	0.998363	0.926366	0.989161	0.911938	0.134502
B2RYT7	Haloacid dehalogenase-like hydrolase domain containing 3 OS=Rattus norvegicus GN=Hdhd3 PE=1 SV=1 - [B2RYT7_RAT]	17.93	3	3	14	251	27.7763	7.00537	0.983498	1.038	0.92222	0.981239	1.18587	1.01418	1.08105	1.0937	1.11461	0.134745
D3ZUX7	Protein Acsf3 OS=Rattus norvegicus GN=Acsf3 PE=1 SV=1 - [D3ZUX7_RAT]	11.84	4	4	11	583	65.2248	8.68994	1.05933	1.05921	1.21689	1.11181	0.993715	0.898267	1.0541	0.982027	0.883267	0.13487
M0RDG7	Protein Crlf3 OS=Rattus norvegicus GN=Crlf3 PE=1 SV=2 - [M0RDG7_RAT]	10	4	4	7	400	44.2491	4.94482	1.02213	0.937937	0.769498	0.909853	1.10532	1.07448	1.0008	1.0602	1.16524	0.135121
D3ZPJ1	Kelch-like 11 (Drosophila) (Predicted) OS=Rattus norvegicus GN=Klhl11 PE=4 SV=1 - [D3ZPJ1_RAT]	1.55	1	1	2	709	80.3429	6.06201	1.0163	0.988159		1.00223	0.904312	0.956253		0.930282	0.928214	0.135189
Q2THW6	Palmitoyltransferase OS=Rattus norvegicus GN=Zdhhc8 PE=2 SV=1 - [Q2THW6_RAT]	2.1	1	2	3	762	81.8304	9.33447	1.0842		1.32202	1.20311	0.938571		0.849872	0.894221	0.743256	0.135361
A0A0G2JVV5	Protein Usp14 OS=Rattus norvegicus GN=Usp14 PE=1 SV=1 - [A0A0G2JVV5_RAT]	48.47	23	23	59	458	52.2602	5.5542	1.0186	0.973341	0.928464	0.973468	1.01534	1.02749	1.02467	1.0225	1.05037	0.13547
D3ZZ62	Exportin, tRNA (Nuclear export receptor for tRNAs) (Predicted), isoform CRA_a OS=Rattus norvegicus GN=Xpot PE=1 SV=1 - [D3ZZ62_RAT]	10.58	7	7	13	728	83.4302	5.46533	0.993301	0.990224	1.05921	1.01424	0.885509	0.962627	0.984555	0.94423	0.93097	0.135509
D3ZQL7	Protein Tppp OS=Rattus norvegicus GN=Tppp PE=1 SV=1 - [D3ZQL7_RAT]	56.88	12	13	100	218	23.5321	9.40771	0.964685	1.03598	0.992774	0.997812	1.13498	1.00628	1.09423	1.0785	1.08086	0.135638
Q5BJP9	Phytanoyl-CoA dioxygenase domain-containing protein 1 OS=Rattus norvegicus GN=Phyhd1 PE=2 SV=1 - [PHYD1_RAT]	14.09	3	3	9	291	32.5323	5.8335	0.903503	0.897095	1.08488	0.961826	1.13803	1.03723	1.09102	1.08876	1.13197	0.135767
P84039	Ectonucleotide pyrophosphatase/phosphodiesterase family member 5 OS=Rattus norvegicus GN=Enpp5 PE=1 SV=2 - [ENPP5_RAT]	14.26	5	5	10	477	54.2554	6.22705	0.959942	0.980459	0.785673	0.908692	1.00695	1.0172	1.05802	1.02739	1.13062	0.136018
B5DEQ3	Probable Xaa-Pro aminopeptidase 3 OS=Rattus norvegicus GN=Xpnpep3 PE=1 SV=1 - [XPP3_RAT]	13.64	4	4	6	506	56.4186	7.13721	0.945544		0.958074	0.951809	1.00018		1.06599	1.03309	1.08539	0.136061
P53534	Glycogen phosphorylase, brain form (Fragment) OS=Rattus norvegicus GN=Pygb PE=1 SV=3 - [PYGB_RAT]	53.94	1	43	251	838	96.1131	6.68311		1.22955	1.09264	1.1611		1.00983	0.943687	0.976759	0.84124	0.136198
F1LPQ4	Phospholipase D2 OS=Rattus norvegicus GN=Pld2 PE=4 SV=3 - [F1LPQ4_RAT]	2.79	2	2	6	931	105.717	7.88428	1.0843	1.03203	1.38826	1.1682	0.918524	0.984558	0.971575	0.958219	0.820253	0.136374
Q4V897	Coiled-coil domain-containing protein 90B, mitochondrial OS=Rattus norvegicus GN=Ccdc90b PE=2 SV=1 - [CC90B_RAT]	13.28	3	3	4	256	29.7814	8.36768	1.03634	1.28445	1.16968	1.16349	1.06654	0.758846	1.00535	0.943579	0.810992	0.136451
D3ZTX0	Transmembrane emp24 domain-containing protein 7 OS=Rattus norvegicus GN=Tmed7 PE=1 SV=1 - [TMED7_RAT]	33.63	6	6	19	226	25.4627	6.88818	0.983505	0.963712	1.0226	0.98994	0.93879	0.928575	0.976403	0.947922	0.957556	0.136552
Q6AY56	Tubulin alpha-8 chain OS=Rattus norvegicus GN=Tuba8 PE=2 SV=1 - [TBA8_RAT]	40.76	4	16	519	449	50.0055	5.09717	1.07002	1.00969	1.05705	1.04559	0.97832	1.03522	0.949313	0.987616	0.944554	0.136589
Q63210	Guanine nucleotide-binding protein subunit alpha-12 OS=Rattus norvegicus GN=Gna12 PE=1 SV=3 - [GNA12_RAT]	13.98	5	6	35	379	44.0373	9.83252	1.07941	1.00009	0.99865	1.02605	0.8756	0.956844	0.997118	0.943188	0.919242	0.136733
Q04970	GTPase NRas OS=Rattus norvegicus GN=Nras PE=1 SV=1 - [RASN_RAT]	58.73	1	7	48	189	21.2295	5.17334	1.07173	1.01289	1.12688	1.0705	1.04183	0.930498	0.983091	0.985138	0.92026	0.137154
A0A0G2QC53	Epidermal growth factor receptor pathway substrate 15-like 1 OS=Rattus norvegicus GN=Eps15l1 PE=2 SV=1 - [A0A0G2QC53_RAT]	37.93	1	26	66	878	96.3871	5.07178	0.900726	0.955411		0.928068	1.24255	1.06396		1.15325	1.24264	0.137415
M0R5Q3	Protein Ranbp3 OS=Rattus norvegicus GN=Ranbp3 PE=1 SV=2 - [M0R5Q3_RAT]	18.98	9	9	15	490	52.3867	5.19873	0.986328	0.945295	0.813886	0.91517	1.13432	1.03631	0.968644	1.04642	1.14342	0.137527
P50475	Alanine--tRNA ligase, cytoplasmic OS=Rattus norvegicus GN=Aars PE=1 SV=3 - [SYAC_RAT]	51.86	40	40	149	968	106.723	5.61768	0.959288	0.985728	0.91994	0.954985	0.975358	1.0222	0.997507	0.998355	1.04541	0.137653
D3ZUM4	Beta-galactosidase OS=Rattus norvegicus GN=Glb1 PE=1 SV=1 - [D3ZUM4_RAT]	10.2	5	5	10	647	73.1813	7.48877	0.961485	1.04063	1.01369	1.00527	0.976624	0.896109	0.956663	0.943132	0.938189	0.137676
Q5XIH3	NADH dehydrogenase (Ubiquinone) flavoprotein 1 OS=Rattus norvegicus GN=Ndufv1 PE=1 SV=1 - [Q5XIH3_RAT]	56.68	20	20	125	464	50.6986	8.07471	0.948544	0.998773	0.981492	0.97627	0.998839	1.032	0.999782	1.01021	1.03476	0.137704
B2RYF6	Cleft lip and palate associated transmembrane protein 1 OS=Rattus norvegicus GN=Clptm1 PE=1 SV=1 - [B2RYF6_RAT]	11.75	7	7	15	664	75.2288	6.01123	0.911383	0.935092	0.765785	0.870753	0.919613	1.03342	1.01116	0.988063	1.13472	0.137738
Q58I15	Variant neurotensin receptor 2 OS=Rattus norvegicus GN=Ntsr2 PE=2 SV=1 - [Q58I15_RAT]	3.2	1	1	2	281	30.721	8.99756	1.11686	1.09677		1.10681	0.706793	0.941052		0.823923	0.744409	0.137862
A0A0G2JYR1	Protein Exoc6b OS=Rattus norvegicus GN=Exoc6b PE=1 SV=1 - [A0A0G2JYR1_RAT]	17.65	11	12	41	810	94.1301	6.39209	1.0071	1.00875	1.0155	1.01045	0.947936	0.979312	1.00752	0.978257	0.968138	0.137952
A0A0G2K756	Acyl-Coenzyme A binding domain containing 3 OS=Rattus norvegicus GN=Acbd3 PE=1 SV=1 - [A0A0G2K756_RAT]	24.71	10	10	20	526	60.2829	5.0083	1.02923	1.02781	1.23706	1.09803	1.01017	0.958812	0.90245	0.957143	0.871689	0.137998
Q3MIF1	Protein Ubfd1 OS=Rattus norvegicus GN=Ubfd1 PE=1 SV=1 - [Q3MIF1_RAT]	22.34	6	6	17	291	31.0018	5.87158	1.02654	0.946519	0.980835	0.98463	1.04987	1.00302	1.07331	1.04206	1.05833	0.138049
O70509	CD44 antigen OS=Rattus norvegicus GN=Cd44 PE=1 SV=1 - [O70509_RAT]	12.36	4	4	10	364	39.7004	5.13525	1.19288	1.05358	1.11487	1.12044	0.972851	0.910517	1.09843	0.993932	0.887089	0.138051
P63081	V-type proton ATPase 16 kDa proteolipid subunit OS=Rattus norvegicus GN=Atp6v0c PE=2 SV=1 - [VATL_RAT]	11.61	1	1	33	155	15.7975	9.12939	1.11504	0.886703	0.735647	0.912463	1.05177	1.13866	1.20785	1.13276	1.24143	0.138198
D4ABP9	F-box only protein 3 OS=Rattus norvegicus GN=Fbxo3 PE=3 SV=1 - [FBX3_RAT]	12.71	5	5	14	480	55.3198	4.99561	1.05555	1.03348	1.18298	1.09067	1.03285	0.999986	0.908062	0.980299	0.898804	0.138248
B2GUX8	Protein Sh3bp5l OS=Rattus norvegicus GN=Sh3bp5l PE=1 SV=1 - [B2GUX8_RAT]	9.69	3	3	3	392	43.4139	5.88428		1.04116	1.12954	1.08535		0.982057	0.901597	0.941827	0.867763	0.138298
F1LMH0	Neuronal-specific septin-3 OS=Rattus norvegicus GN=Sept3 PE=3 SV=1 - [F1LMH0_RAT]	49.16	16	16	48	358	40.6281	7.1958	0.949267	0.975277	0.839413	0.921319	0.977535	1.07646	0.995631	1.01654	1.10336	0.138492
D3ZML3	Cyclin-dependent kinase 11B OS=Rattus norvegicus GN=Cdk11b PE=1 SV=2 - [D3ZML3_RAT]	4.59	2	2	2	436	49.804	9.14404	0.903088		0.630772	0.76693	1.0698		1.257	1.1634	1.51696	0.138494
Q5U2R4	Mitochondrial ribonuclease P protein 1 OS=Rattus norvegicus GN=Trmt10c PE=2 SV=1 - [MRRP1_RAT]	13.53	6	7	12	414	48.2618	9.43701	1.03963	0.896387	0.939785	0.958601	1.09012	1.0307	1.01939	1.04674	1.09194	0.138624
Q5XIG8	Serine-threonine kinase receptor-associated protein OS=Rattus norvegicus GN=Strap PE=1 SV=1 - [STRAP_RAT]	48.29	14	14	46	350	38.432	5.12256	1.01935	0.981752	0.969896	0.990331	1.07095	1.01641	1.01488	1.03408	1.04417	0.138803
P28471	Gamma-aminobutyric acid receptor subunit alpha-4 OS=Rattus norvegicus GN=Gabra4 PE=2 SV=1 - [GBRA4_RAT]	9.96	4	4	9	552	60.912	9.27588	0.783884	1.09037	0.794847	0.889701	1.09437	1.05945	1.07269	1.0755	1.20883	0.139367
Q6NX65	Programmed cell death protein 10 OS=Rattus norvegicus GN=Pdcd10 PE=2 SV=1 - [PDC10_RAT]	38.1	6	6	19	210	24.3397	7.38623	0.950859	0.98076	1.00298	0.978199	1.04118	0.993929	1.01227	1.0158	1.03843	0.139487
A0A0G2JUR5	Myosin phosphatase Rho-interacting protein OS=Rattus norvegicus GN=Mprip PE=1 SV=1 - [A0A0G2JUR5_RAT]	20.02	10	29	64	2123	239.928	5.40186	0.92048	0.996531	0.91593	0.944314	0.991479	0.979659	1.05252	1.00789	1.06732	0.13952
B2RYB6	Aars2 protein (Fragment) OS=Rattus norvegicus GN=Aars2 PE=2 SV=1 - [B2RYB6_RAT]	3.75	2	2	6	746	81.8374	6.18896	0.988139	1.08554	1.21207	1.09525	0.852009	0.898605	1.04934	0.933319	0.852152	0.139672
Q5FVH8	Regulator of G-protein signaling 7-binding protein OS=Rattus norvegicus GN=Rgs7bp PE=2 SV=1 - [R7BP_RAT]	23.74	4	4	11	257	28.9475	8.51416	0.873114	1.0442	0.761538	0.892951	1.10168	1.00807	1.0467	1.05215	1.17828	0.139764
Q6AYU2	Pcbp2 protein OS=Rattus norvegicus GN=Pcbp2 PE=2 SV=1 - [Q6AYU2_RAT]	33.15	4	8	60	362	38.1974	6.78564	0.970781	0.992989	0.752133	0.905301	1.07512	1.01786	1.05697	1.04998	1.15982	0.139807
D3ZQG6	Tripartite motif-containing protein 2 OS=Rattus norvegicus GN=Trim2 PE=1 SV=2 - [TRIM2_RAT]	36.83	18	19	66	744	81.3761	7.04932	1.01103	1.00366	0.99634	1.00368	1.03567	1.00392	1.0305	1.02336	1.01962	0.139865
P10824	Guanine nucleotide-binding protein G(i) subunit alpha-1 OS=Rattus norvegicus GN=Gnai1 PE=1 SV=3 - [GNAI1_RAT]	40.68	4	13	124	354	40.3192	5.97314	0.975895	1.14797	1.0678	1.06389	0.974641	0.940808	0.990546	0.968665	0.910496	0.140048
D3ZBT7	Protein Fam8a1 OS=Rattus norvegicus GN=Fam8a1 PE=4 SV=2 - [D3ZBT7_RAT]	4.58	2	2	3	349	37.5352	7.1665	1.04	0.888291	1.16719	1.03183	0.402151	0.820322	0.906546	0.709673	0.687782	0.140114
B3DMA1	Atxn2l protein OS=Rattus norvegicus GN=Atxn2l PE=1 SV=1 - [B3DMA1_RAT]	8.3	8	8	21	1072	112.784	8.5874	0.952986	1.02196	0.931747	0.968897	1.13689	1.0019	1.03635	1.05838	1.09236	0.140607
A0A140TAB3	Kinesin light chain 1 OS=Rattus norvegicus GN=Klc1 PE=1 SV=1 - [A0A140TAB3_RAT]	47.28	15	24	74	552	62.8138	5.93506	0.937114	0.942871	0.954154	0.944713	0.9576	1.00831	0.961774	0.975894	1.03301	0.140619
Q9WUD9	Proto-oncogene tyrosine-protein kinase Src OS=Rattus norvegicus GN=Src PE=1 SV=4 - [SRC_RAT]	38.25	11	16	43	536	59.9351	7.41553	0.927917	1.00308	0.772326	0.901107	1.02548	1.02663	1.025	1.0257	1.13827	0.140637
D3ZNY3	Methylmalonic aciduria (Cobalamin deficiency) cblA type (Predicted), isoform CRA_a OS=Rattus norvegicus GN=Mmaa PE=1 SV=1 - [D3ZNY3_RAT]	19.76	6	6	11	415	46.3004	9.5835	0.991213	0.954968	1.05806	1.00141	0.968831	0.936946	0.888063	0.93128	0.929964	0.140672
O08839	Myc box-dependent-interacting protein 1 OS=Rattus norvegicus GN=Bin1 PE=1 SV=1 - [BIN1_RAT]	40.82	4	23	133	588	64.4933	5.03369	0.879648	1.01468	0.922536	0.938955	1.20264	1.01696	1.00867	1.07609	1.14605	0.140716
Q6AYU1	Mortality factor 4-like protein 1 OS=Rattus norvegicus GN=Morf4l1 PE=2 SV=1 - [MO4L1_RAT]	6.19	1	1	3	323	37.1773	9.18799	0.854672	1.03961	0.906377	0.933554	1.09996	1.00982	1.02905	1.04627	1.12074	0.140914
P21708	Mitogen-activated protein kinase 3 OS=Rattus norvegicus GN=Mapk3 PE=1 SV=5 - [MK03_RAT]	45	8	14	75	380	43.0531	6.60986	1.06533	0.925457	1.18007	1.05696	0.932456	0.910207	0.922248	0.921637	0.871974	0.141053
Q00981	Ubiquitin carboxyl-terminal hydrolase isozyme L1 OS=Rattus norvegicus GN=Uchl1 PE=1 SV=2 - [UCHL1_RAT]	65.02	13	13	146	223	24.8224	5.23682	0.983865	0.943396	1.04985	0.992369	1.12758	1.02298	1.06505	1.07187	1.08011	0.141094
P02683	Neuron-specific protein family member 1 OS=Rattus norvegicus GN=Nsg1 PE=2 SV=2 - [NSG1_RAT]	11.35	2	2	3	185	20.9298	6.21436	0.925919	0.811441		0.86868	0.994798	1.02029		1.00754	1.15986	0.141453
P60522	Gamma-aminobutyric acid receptor-associated protein-like 2 OS=Rattus norvegicus GN=Gabarapl2 PE=3 SV=1 - [GBRL2_RAT]	48.72	6	7	33	117	13.6581	8.104	0.967245	1.03479	0.855537	0.952524	1.08661	1.01015	1.07612	1.05763	1.11034	0.141491
P21994	Gap junction beta-2 protein OS=Rattus norvegicus GN=Gjb2 PE=1 SV=1 - [CXB2_RAT]	6.64	1	1	6	226	26.4336	8.99756	1.08014	1.03619	1.03569	1.05067	0.840726	0.830379	1.061	0.910702	0.86678	0.141824
Q9Z2L0	Voltage-dependent anion-selective channel protein 1 OS=Rattus norvegicus GN=Vdac1 PE=1 SV=4 - [VDAC1_RAT]	80.21	16	17	246	283	30.7366	8.54346	0.968553	1.00548	0.929298	0.967776	1.09225	0.985166	1.03395	1.03712	1.07166	0.141839
B0BN73	N-acetyltransferase 9 (Predicted) OS=Rattus norvegicus GN=Nat9 PE=1 SV=1 - [B0BN73_RAT]	4.56	1	1	3	241	27.7026	5.2749	1.03868	1.22729	1.22097	1.16231	0.84916	1.05733	1.06605	0.990846	0.852477	0.142431
A0A0G2K528	Protein Stx16 OS=Rattus norvegicus GN=Stx16 PE=1 SV=1 - [A0A0G2K528_RAT]	20.06	5	5	11	309	35.4194	5.51611	0.993958	1.04315	1.00296	1.01336	0.993113	0.952372	0.986782	0.977422	0.964539	0.14252
D4A565	NADH dehydrogenase (Ubiquinone) 1 beta subcomplex, 5 (Predicted), isoform CRA_b OS=Rattus norvegicus GN=Ndufb5 PE=1 SV=1 - [D4A565_RAT]	31.75	6	6	23	189	21.6505	9.46631	1.02268	0.987843	0.907245	0.972588	1.12526	1.01522	1.03872	1.05973	1.0896	0.142589
B1WC49	Api5 protein OS=Rattus norvegicus GN=Api5 PE=1 SV=1 - [B1WC49_RAT]	16.27	7	8	21	504	56.7498	5.92236	0.928224	0.975139	0.719746	0.87437	1.01406	0.99428	1.05393	1.02076	1.16742	0.142853
D4A1U1	Protein Zbtb20 OS=Rattus norvegicus GN=Zbtb20 PE=1 SV=1 - [D4A1U1_RAT]	1.8	1	1	3	668	73.3747	6.49365		1.00901	0.900995	0.955002		1.07531	1.09149	1.0834	1.13445	0.143065
A0A0G2K1R5	CaM kinase-like vesicle-associated protein OS=Rattus norvegicus GN=Camkv PE=1 SV=1 - [A0A0G2K1R5_RAT]	52.78	20	20	97	504	54.088	5.5415	0.967126	0.990294	1.0908	1.01607	0.949309	0.959673	0.924656	0.944546	0.929602	0.143277
C8YIX5	P2X purinoceptor OS=Rattus norvegicus GN=P2rx7 PE=2 SV=1 - [C8YIX5_RAT]	14.7	7	7	15	592	67.8459	8.11865	0.944745	0.915733	1.04966	0.970045	1.15042	1.01507	1.05582	1.07377	1.10693	0.143508
B2RYW9	Fumarylacetoacetate hydrolase domain-containing protein 2 OS=Rattus norvegicus GN=Fahd2 PE=1 SV=1 - [FAHD2_RAT]	51.76	13	13	66	313	34.5591	8.35303	0.975384	1.03966	0.986525	1.00052	1.07889	1.04287	1.02131	1.04769	1.04714	0.143701
D4A6K4	Golgi autoantigen, golgin subfamily a, 1 (Predicted) OS=Rattus norvegicus GN=Golga1 PE=1 SV=1 - [D4A6K4_RAT]	6.07	3	4	5	758	87.3307	5.43994		0.850578	0.884398	0.867488		0.954622	1.0764	1.01551	1.17064	0.143931
D3ZXD2	Protein Abca8 OS=Rattus norvegicus GN=Abca8a PE=1 SV=3 - [D3ZXD2_RAT]	14.24	18	18	47	1615	183.841	7.25439	0.963258	1.02595	1.02301	1.00407	1.02755	1.0644	1.04553	1.04583	1.04158	0.144034
F1MA82	Protein Map7 OS=Rattus norvegicus GN=Map7 PE=1 SV=3 - [F1MA82_RAT]	2.01	1	1	2	648	73.0399	9.46631	1.00749	0.949549		0.978519	1.16357	1.0637		1.11364	1.13808	0.144116
A0A0G2K9Y9	Zinc finger protein 326 OS=Rattus norvegicus GN=Zfp326 PE=1 SV=1 - [A0A0G2K9Y9_RAT]	5.56	2	2	4	504	57.0204	8.48486	1.06774	0.965244	1.04351	1.0255	0.990114	0.958781	0.944361	0.964419	0.940439	0.144578
Q3B7C8	Rap guanine nucleotide exchange factor (GEF) 3 OS=Rattus norvegicus GN=Rapgef3 PE=2 SV=1 - [Q3B7C8_RAT]	3.51	2	3	7	884	100.189	8.36768	1.04389	0.984454	1.1487	1.05901	0.923729	1.02398	0.886562	0.944758	0.892111	0.144736
A0A0H2UHU1	60S ribosomal protein L37a OS=Rattus norvegicus GN=Rpl37a PE=3 SV=1 - [A0A0H2UHU1_RAT]	41.3	3	3	5	92	10.2694	10.2866	0.805009	0.985449	0.721026	0.837161	0.942226	1.00848	0.998143	0.982949	1.17415	0.145037
Q32PY9	Probable gluconokinase OS=Rattus norvegicus GN=Idnk PE=2 SV=1 - [GNTK_RAT]	7.57	1	1	5	185	20.1975	6.39209	0.923064	1.12547	1.50835	1.18563	0.915633	0.895959	0.794422	0.868671	0.732668	0.145522
A0A0G2JV78	Oxysterol-binding protein OS=Rattus norvegicus GN=Osbpl5 PE=1 SV=1 - [A0A0G2JV78_RAT]	6.98	2	5	13	874	98.8289	7.6499	0.945256	1.02395	1.07736	1.01552	1.147	1.09693	1.0551	1.09968	1.08287	0.145665
Q9R1V3	Mothers against decapentaplegic homolog 5 OS=Rattus norvegicus GN=Smad5 PE=1 SV=1 - [SMAD5_RAT]	5.38	1	2	5	465	52.1817	7.7085	0.893459	0.958355	1.06152	0.97111	1.17454	1.25367	0.987433	1.13855	1.17242	0.145743
Q711G3	Isoamyl acetate-hydrolyzing esterase 1 homolog OS=Rattus norvegicus GN=Iah1 PE=2 SV=2 - [IAH1_RAT]	36.55	8	8	28	249	27.9864	5.94775	1.02015	1.01514	1.09451	1.04327	1.01231	0.995834	0.956355	0.988167	0.947182	0.145755
M0R749	Tetraspanin OS=Rattus norvegicus GN=Tspan15 PE=1 SV=2 - [M0R749_RAT]	4.1	1	1	2	293	32.7988	6.52197	0.69601		0.899822	0.797916	1.0118		1.10111	1.05646	1.32402	0.145765
A0A096MKH2	Protein Vta1 OS=Rattus norvegicus GN=Vta1 PE=1 SV=1 - [A0A096MKH2_RAT]	25.89	7	7	25	309	33.9539	6.12549	1.02092	1.00639	1.0891	1.0388	0.968296	1.00968	0.986155	0.988043	0.951135	0.145927
D4A2W9	Protein Samhd1 OS=Rattus norvegicus GN=Samhd1 PE=1 SV=3 - [D4A2W9_RAT]	16.06	7	7	9	573	66.5721	8.00146	0.981512	1.00135	0.758395	0.913751	1.06111	1.05565	1.04594	1.05423	1.15374	0.146123
D4AC73	Protein Chchd7 OS=Rattus norvegicus GN=Chchd7 PE=1 SV=2 - [D4AC73_RAT]	8.24	1	1	2	85	10.0947	8.51416		0.930702	0.697369	0.814035		1.05835	1.17768	1.11801	1.37342	0.146157
Q64548	Reticulon-1 OS=Rattus norvegicus GN=Rtn1 PE=1 SV=1 - [RTN1_RAT]	44.53	12	23	122	777	82.9506	4.61475	0.901246	0.994961	0.928814	0.941674	0.956692	1.03261	1.0636	1.01763	1.08066	0.146313
A0A0G2KAL9	Protein LOC102556337 OS=Rattus norvegicus GN=Mff PE=1 SV=1 - [A0A0G2KAL9_RAT]	35.74	7	7	21	291	32.781	7.44482	0.972891	0.984059	0.905049	0.954	1.07135	0.9686	1.03135	1.02377	1.07313	0.146369
D4A234	Protein Uri1 OS=Rattus norvegicus GN=Uri1 PE=1 SV=1 - [D4A234_RAT]	3.21	2	2	3	530	59.2363	4.98291	0.911102		0.748895	0.829999	1.02795		1.01009	1.01902	1.22774	0.146473
Q569A7	DPH5 homolog (S. cerevisiae) OS=Rattus norvegicus GN=Dph5 PE=1 SV=1 - [Q569A7_RAT]	15.66	3	3	3	281	31.17	5.2876	1.07009	1.07364		1.07187	0.832886	0.977036		0.904961	0.844285	0.146634
D4ADX8	Protein Raph1 OS=Rattus norvegicus GN=Raph1 PE=1 SV=2 - [D4ADX8_RAT]	5.93	6	6	9	1265	136.546	9.02686	0.890238	1.02234	0.881027	0.931203	1.01156	1.0535	0.992945	1.01933	1.09464	0.146693
D4A8X8	CTTNBP2 N-terminal like (Predicted), isoform CRA_a OS=Rattus norvegicus GN=Cttnbp2nl PE=1 SV=1 - [D4A8X8_RAT]	3.92	2	2	2	638	70.0334	7.50342	1.08189		1.17557	1.12873	0.821352		0.989888	0.90562	0.802336	0.146723
P04276	Vitamin D-binding protein OS=Rattus norvegicus GN=Gc PE=1 SV=3 - [VTDB_RAT]	21.43	8	8	14	476	53.509	5.85889	0.865475	0.940201	0.989481	0.931719	0.973947	1.03578	1.00229	1.00401	1.07759	0.146802
D3ZHV7	Protein Sdsl OS=Rattus norvegicus GN=Sdsl PE=1 SV=3 - [D3ZHV7_RAT]	28.88	6	6	19	329	34.9312	6.53662	1.13172	1.04368	1.25935	1.14492	1.08359	1.00853	0.911124	1.00108	0.87437	0.146878
A0A096MKB0	Max dimerization protein 3 OS=Rattus norvegicus GN=Rab24 PE=1 SV=1 - [A0A096MKB0_RAT]	28.08	5	5	10	203	23.1294	6.22705	1.05824	1.05587	1.40483	1.17298	1.05312	0.926213	0.809962	0.929766	0.792652	0.14718
A0A096MIS3	Translation initiation factor eIF-2B subunit delta OS=Rattus norvegicus GN=Eif2b4 PE=1 SV=2 - [A0A096MIS3_RAT]	19.77	8	8	12	521	57.487	9.24658	0.982799	0.960897	0.975343	0.973013	1.01387	0.973716	1.00621	0.997931	1.02561	0.147181
A0A0G2KBA2	Glypican-3 OS=Rattus norvegicus GN=Gpc3 PE=3 SV=1 - [A0A0G2KBA2_RAT]	2.92	1	1	2	513	57.9488	5.87158		0.914378	0.777381	0.84588		0.988469	1.06027	1.02437	1.21101	0.147342
F1LXF5	Protein Get4 OS=Rattus norvegicus GN=Get4 PE=1 SV=2 - [F1LXF5_RAT]	10.3	3	3	9	330	36.7292	5.41455	0.585314	1.16097	0.84693	0.864405	1.26357	1.14287	1.11417	1.17354	1.35763	0.147748
O02949	Mature MHC class I alpha chain (Fragment) OS=Rattus norvegicus GN=RT1.A2f PE=2 SV=1 - [O02949_RAT]	9.01	1	3	7	344	39.0932	5.13525	1.03557		1.16608	1.10082	0.956552		0.943501	0.950026	0.863014	0.148214
A0A140TAJ1	N-chimaerin OS=Rattus norvegicus GN=Chn1 PE=1 SV=1 - [A0A140TAJ1_RAT]	24.59	8	8	21	423	48.5796	6.72705	1.09919	0.998083	1.18458	1.09395	1.02491	1.00141	0.919198	0.981842	0.89752	0.148334
Q5U203	NEDD8-conjugating enzyme UBE2F OS=Rattus norvegicus GN=Ube2f PE=2 SV=2 - [UBE2F_RAT]	9.19	1	1	2	185	21.0667	6.53662	0.953392		0.986449	0.969921	1.00417		1.02294	1.01356	1.04499	0.148584
B0BNB1	Commd1 protein OS=Rattus norvegicus GN=Commd1 PE=1 SV=1 - [B0BNB1_RAT]	27.13	3	3	5	188	21.0238	7.54736	1.02244	1.10306	1.05092	1.0588	0.841507	0.889941	1.06307	0.931504	0.87977	0.148623
D3ZTJ0	Protein XRP2 OS=Rattus norvegicus GN=Rp2 PE=1 SV=3 - [D3ZTJ0_RAT]	11.78	4	4	15	348	39.2953	5.64307	1.02216	1.00355	1.08121	1.03564	0.997497	0.998731	0.981977	0.992735	0.958572	0.148643
Q4G069	Regulator of microtubule dynamics protein 1 OS=Rattus norvegicus GN=Rmdn1 PE=2 SV=1 - [RMD1_RAT]	28.06	7	8	16	310	35.3782	7.73779	0.919681	1.02665	0.749457	0.898594	1.04679	1.02859	1.05407	1.04315	1.16087	0.149124
D4A304	Protein Diras1 OS=Rattus norvegicus GN=Diras1 PE=4 SV=1 - [D4A304_RAT]	35.35	4	7	18	198	22.2775	8.89502	0.95683	0.998636	0.829653	0.928373	1.04615	1.01933	1.00043	1.02197	1.10082	0.14929
Q4KLX9	Protein Ccdc163 OS=Rattus norvegicus GN=Ccdc163 PE=2 SV=1 - [Q4KLX9_RAT]	5.19	1	2	3	347	39.4811	6.354	1.0639	0.879368		0.971636	1.24663	1.16144		1.20404	1.23919	0.149493
D4A022	Protein Gapvd1 OS=Rattus norvegicus GN=Gapvd1 PE=1 SV=3 - [D4A022_RAT]	13.34	17	17	35	1484	165.06	5.18604	0.984115	0.997	0.813861	0.931659	1.04434	1.06238	1.0129	1.03987	1.11615	0.149521
Q5U1Z2	Trafficking protein particle complex subunit 3 OS=Rattus norvegicus GN=Trappc3 PE=2 SV=1 - [TPPC3_RAT]	37.78	6	6	22	180	20.2892	4.95752	0.975616	0.994113	1.02725	0.998992	0.986923	0.960165	0.925974	0.957687	0.958654	0.149892
F1LPP6	A-kinase anchor protein 5 OS=Rattus norvegicus GN=Akap5 PE=1 SV=1 - [F1LPP6_RAT]	6.02	3	3	7	714	75.9262	4.7417	1.09931	1.09049	1.07248	1.08743	1.05385	0.946647	1.06051	1.02034	0.938302	0.14999
D4A3Q0	Protein Vstm2b OS=Rattus norvegicus GN=Vstm2b PE=4 SV=1 - [D4A3Q0_RAT]	8.39	2	2	3	286	30.3325	7.15186	0.929982	1.00884	0.987646	0.975489	1.17733	1.00198	1.05203	1.07711	1.10418	0.150417
D4IGX4	Alpha-(1,6)-fucosyltransferase (Fragment) OS=Rattus norvegicus GN=Fut8 PE=2 SV=1 - [D4IGX4_RAT]	10.96	3	3	6	575	66.443	7.51807	1.01752	1.1102	1.21962	1.11578	0.984229	0.899526	1.06327	0.982342	0.880406	0.150423
D3Z8E6	Calmodulin-regulated spectrin-associated protein 1 OS=Rattus norvegicus GN=Camsap1 PE=1 SV=2 - [CAMP1_RAT]	10.66	12	13	29	1604	178.414	6.69775	0.976483	0.990169	0.805464	0.924039	1.022	1.01705	1.05638	1.03181	1.11663	0.150431
A0A0G2JT86	Protein LOC500013 OS=Rattus norvegicus GN=LOC500013 PE=1 SV=1 - [A0A0G2JT86_RAT]	3.27	4	4	5	1529	176.522	7.41553	0.992314		1.06113	1.02672	0.94026		0.953554	0.946907	0.922264	0.150449
Q5I0K5	Mycophenolic acid acyl-glucuronide esterase, mitochondrial OS=Rattus norvegicus GN=Abhd10 PE=1 SV=2 - [ABHDA_RAT]	24.92	5	5	18	297	33.1313	8.89502	1.07667	0.968653	1.16079	1.06871	0.955902	1.00538	0.921761	0.961016	0.899234	0.150592
Q6AYQ4	Transmembrane protein 109 OS=Rattus norvegicus GN=Tmem109 PE=2 SV=1 - [TM109_RAT]	4.94	1	1	3	243	26.2254	9.77393	1.18375	1.01226	1.11796	1.10466	1.04287	0.871361	1.01259	0.975607	0.883178	0.150636
A0A096MJ04	Glutathione S-transferase omega 1, isoform CRA_a OS=Rattus norvegicus GN=Gsto1 PE=1 SV=1 - [A0A096MJ04_RAT]	60.09	1	11	34	213	24.9276	6.40479	0.903082	0.740809	0.651136	0.765009	0.894231	1.36611	0.931468	1.06394	1.39075	0.150653
D3ZH41	Cytoskeleton-associated protein 4 (Predicted) OS=Rattus norvegicus GN=Ckap4 PE=1 SV=2 - [D3ZH41_RAT]	30.98	9	9	22	326	36.2937	4.81787	0.959607	0.937636	0.91138	0.936208	1.02193	0.937289	1.07384	1.01102	1.07991	0.150694
D4ACC2	Protein Kank2 OS=Rattus norvegicus GN=Kank2 PE=1 SV=2 - [D4ACC2_RAT]	7.98	3	5	6	840	90.1665	5.46533	1.07076	0.985185	1.00119	1.01904	0.979215	0.981364	0.938158	0.966246	0.948188	0.151057
A0A0G2K9L9	Protein Mdn1 OS=Rattus norvegicus GN=Mdn1 PE=1 SV=1 - [A0A0G2K9L9_RAT]	0.33	2	2	3	4197	473.459	7.25439	1.04504	0.979124	0.965992	0.99672	0.92824	0.978565	0.922671	0.943159	0.946263	0.151174
Q5RK25	Phosphomannomutase OS=Rattus norvegicus GN=Pmm1 PE=1 SV=1 - [Q5RK25_RAT]	33.59	6	7	20	262	29.67	5.59229	0.99535	0.97056	0.816958	0.927623	1.05791	0.975161	1.15785	1.06364	1.14663	0.151361
F1LMB9	Exocyst complex component 2 OS=Rattus norvegicus GN=Exoc2 PE=1 SV=1 - [F1LMB9_RAT]	23.27	18	18	38	924	103.953	7.1665	0.991973	0.99224	1.01168	0.998632	1.02283	1.01341	1.00439	1.01354	1.01493	0.15137
P63036	DnaJ homolog subfamily A member 1 OS=Rattus norvegicus GN=Dnaja1 PE=1 SV=1 - [DNJA1_RAT]	37.53	12	12	48	397	44.8395	7.07861	0.969733	1.00422	0.968414	0.98079	1.02564	1.01256	0.988783	1.00899	1.02876	0.151376
P13084	Nucleophosmin OS=Rattus norvegicus GN=Npm1 PE=1 SV=1 - [NPM_RAT]	41.1	11	11	45	292	32.5398	4.76709	1.0468	0.987395	1.03935	1.02451	0.965734	0.961646	1.01346	0.98028	0.956825	0.151734
G3V845	Phosphoinositide phospholipase C OS=Rattus norvegicus GN=Plcg1 PE=1 SV=1 - [G3V845_RAT]	15.27	15	15	43	1290	148.42	5.96045	1.0075	0.978686	1.01672	1.00097	0.925713	0.998669	0.949346	0.957909	0.95698	0.15177
Q8R2E7	FAS-associated death domain protein OS=Rattus norvegicus GN=Fadd PE=1 SV=1 - [Q8R2E7_RAT]	15.38	2	2	4	208	23.1101	5.5542	1.06618	0.951576	1.15832	1.05869	0.927837	0.985115	0.93098	0.947977	0.895424	0.151798
Q64361	Latexin OS=Rattus norvegicus GN=Lxn PE=1 SV=1 - [LXN_RAT]	30.04	5	5	16	223	25.5636	6.15088	1.10265	0.977265	1.12104	1.06698	1.02414	0.805877	0.954077	0.92803	0.869771	0.151868
A0A0H2UHD5	Leucine-rich repeat transmembrane protein FLRT3 OS=Rattus norvegicus GN=Flrt3 PE=4 SV=1 - [A0A0H2UHD5_RAT]	6.45	2	2	3	543	60.8207	8.1333	0.916336	1.01047	1.02052	0.982442	1.26629	1.02169	1.0856	1.12453	1.14462	0.151973
G3V9M3	Protein Wdr47 OS=Rattus norvegicus GN=Wdr47 PE=1 SV=1 - [G3V9M3_RAT]	27.9	20	20	49	921	102.314	5.93506	0.971295	0.960901	0.879587	0.937261	0.963113	1.01826	1.00856	0.996644	1.06336	0.151984
A0A0G2K8I6	Protein Dennd6b OS=Rattus norvegicus GN=Dennd6b PE=4 SV=1 - [A0A0G2K8I6_RAT]	7.79	2	2	5	488	56.0708	9.0415	0.971934	0.880595	0.889718	0.914082	0.976553	1.05104	0.94317	0.990253	1.08333	0.152133
Q9NQR8	NADH dehydrogenase [ubiquinone] 1 alpha subcomplex assembly factor 4 OS=Rattus norvegicus GN=Ndufaf4 PE=1 SV=1 - [NDUF4_RAT]	46.55	7	8	20	174	20.1457	8.99756	1.05954	1.04621	1.15543	1.08706	1.04288	0.97038	1.03056	1.0146	0.933348	0.152322
P22734	Catechol O-methyltransferase OS=Rattus norvegicus GN=Comt PE=1 SV=2 - [COMT_RAT]	23.48	7	7	25	264	29.5783	5.65576	1.01964	0.993565	1.10962	1.04094	1.00263	0.908346	0.974262	0.961747	0.923921	0.152524
F1LMT8	Rab3 GTPase-activating protein non-catalytic subunit OS=Rattus norvegicus GN=Rab3gap2 PE=1 SV=3 - [F1LMT8_RAT]	24.16	1	26	71	1362	151.514	5.93506		1.03387	1.09833	1.0661		0.992893	0.920386	0.95664	0.897325	0.152658
Q5U2Q3	Ester hydrolase C11orf54 homolog OS=Rattus norvegicus PE=1 SV=1 - [CK054_RAT]	26.98	7	7	13	315	34.9704	6.62451	1.06364	1.10288	1.0913	1.08594	1.09902	0.897153	0.915034	0.970403	0.893606	0.152792
Q5I0H4	Calcium load-activated calcium channel OS=Rattus norvegicus GN=Tmco1 PE=2 SV=1 - [TMCO1_RAT]	17.02	3	3	6	188	21.1612	9.74463	1.01068	1.22384	1.01142	1.08198	0.921528	1.00371	0.917441	0.947561	0.875768	0.152888
P62744	AP-2 complex subunit sigma OS=Rattus norvegicus GN=Ap2s1 PE=1 SV=1 - [AP2S1_RAT]	36.62	5	5	39	142	17.0067	6.17627	1.00454	0.972672	0.905369	0.96086	1.0245	1.02742	0.994627	1.01551	1.05688	0.153203
B0BND0	Ectonucleotide pyrophosphatase/phosphodiesterase family member 6 OS=Rattus norvegicus GN=Enpp6 PE=1 SV=1 - [ENPP6_RAT]	18.41	7	7	28	440	50.6685	6.94678	0.973524	1.0758	1.03924	1.02952	0.911674	0.988421	0.983364	0.961153	0.933592	0.15327
P18665	39S ribosomal protein L3, mitochondrial OS=Rattus norvegicus GN=Mrpl3 PE=2 SV=1 - [RM03_RAT]	4.9	2	2	4	347	38.2289	9.59814	1.02303	1.01773	0.914769	0.985178	1.18421	1.03747	1.04588	1.08919	1.10557	0.153783
A0A0A0MXZ0	Iron-sulfur cluster assembly 1 homolog, mitochondrial OS=Rattus norvegicus GN=Isca1 PE=1 SV=1 - [A0A0A0MXZ0_RAT]	43.41	4	4	17	129	14.1134	8.86572	0.989764	0.960687	0.995667	0.982039	1.08897	1.00048	1.01301	1.03415	1.05307	0.154002
D4A7Y4	Protein Fam171a1 OS=Rattus norvegicus GN=Fam171a1 PE=1 SV=3 - [D4A7Y4_RAT]	8.7	6	6	7	862	95.143	7.54736	0.969847	1.16191	1.11076	1.08084	0.884659	1.02746	0.958187	0.956767	0.885208	0.154101
Q95571	RT1.A(U) alpha chain (Fragment) OS=Rattus norvegicus GN=RT1.A(u) PE=2 SV=1 - [Q95571_RAT]	13.08	2	4	7	344	38.7652	5.26221		1.00374	1.37816	1.19095		0.748908	0.789919	0.769413	0.646049	0.154607
Q3B7D1	Ubiquitin-conjugating enzyme E2 Z OS=Rattus norvegicus GN=Ube2z PE=1 SV=2 - [UBE2Z_RAT]	25.56	8	8	25	356	38.3276	5.61768	1.02298	1.00597	1.02311	1.01735	1.00135	1.01373	0.98901	1.00136	0.984282	0.154614
P83941	Transcription elongation factor B polypeptide 1 OS=Rattus norvegicus GN=Tceb1 PE=1 SV=1 - [ELOC_RAT]	38.39	4	4	15	112	12.465	4.77979	1.07433	1.03848	0.985609	1.03281	1.00369	0.969425	0.979736	0.984283	0.953019	0.154641
A0MZ67	Shootin-1 OS=Rattus norvegicus GN=Shtn1 PE=1 SV=1 - [SHOT1_RAT]	17.22	10	10	24	633	71.4016	5.43994	0.930717	0.983104	0.967772	0.960531	0.992964	1.03769	0.976774	1.00248	1.04367	0.154788
P18508	Gamma-aminobutyric acid receptor subunit gamma-2 OS=Rattus norvegicus GN=Gabrg2 PE=1 SV=1 - [GBRG2_RAT]	14.59	5	6	15	466	54.0422	8.47021	1.01758	0.980223	0.788252	0.928685	1.0327	1.0639	1.06708	1.05456	1.13554	0.154807
Q4FZS8	Syvn1 protein (Fragment) OS=Rattus norvegicus GN=Syvn1 PE=2 SV=1 - [Q4FZS8_RAT]	2.89	1	1	5	242	24.7575	4.81787	0.973594	1.05617	1.11539	1.04838	0.946986	0.903542	1.01725	0.955925	0.911808	0.154827
A0A0G2JW68	Synaptotagmin-6 OS=Rattus norvegicus GN=Syt6 PE=1 SV=1 - [A0A0G2JW68_RAT]	27.69	9	10	18	437	49.3109	7.7085	0.929773	0.99206	0.922745	0.948193	1.02195	1.04488	0.957438	1.00809	1.06317	0.154867
Q68FX1	Mannose-6-phosphate isomerase OS=Rattus norvegicus GN=Mpi PE=2 SV=1 - [MPI_RAT]	41.13	12	12	42	423	46.3939	6.02393	0.959792	0.959047	0.907579	0.942139	0.947633	1.05101	1.00975	1.0028	1.06438	0.154996
F7EL93	Protein Igdcc4 OS=Rattus norvegicus GN=Igdcc4 PE=4 SV=2 - [F7EL93_RAT]	3.87	3	3	5	1239	133.278	5.80811	1.0173	1.25952	1.16566	1.14749	1.08616	0.873804	0.99173	0.983898	0.857432	0.155122
C0JPT7	Filamin alpha OS=Rattus norvegicus GN=Flna PE=1 SV=1 - [C0JPT7_RAT]	26.37	44	47	107	2639	280.32	6.03662	0.958093	0.896269	1.04081	0.965056	0.871545	0.803168	0.929228	0.86798	0.899409	0.155187
Q63750	39S ribosomal protein L23, mitochondrial OS=Rattus norvegicus GN=Mrpl23 PE=2 SV=1 - [RM23_RAT]	20.55	2	2	4	146	17.0398	9.5835		0.963428	0.740319	0.851874		1.10704	1.09507	1.10105	1.29251	0.155448
A0A0G2JVH4	MICOS complex subunit MIC60 OS=Rattus norvegicus GN=Immt PE=1 SV=1 - [A0A0G2JVH4_RAT]	51.42	36	36	182	776	86.1759	5.84619	0.961613	0.986043	1.00013	0.982594	1.11215	1.00492	1.01761	1.04489	1.0634	0.155469
F1MAK9	Protein Smpd4 OS=Rattus norvegicus GN=Smpd4 PE=4 SV=3 - [F1MAK9_RAT]	4.25	3	3	5	824	93.2829	8.104	1.04868	1.02449	1.39619	1.15646	0.991406	0.912272	0.922949	0.942209	0.814738	0.155475
F1LPU4	Choline O-acetyltransferase OS=Rattus norvegicus GN=Chat PE=1 SV=3 - [F1LPU4_RAT]	5.01	2	2	3	639	71.8171	7.75244	1.02701	1.16831		1.09766	0.922433	0.951331		0.936882	0.853526	0.15556
Q63055	ADP-ribosylation factor-related protein 1 OS=Rattus norvegicus GN=Arfrp1 PE=2 SV=1 - [ARFRP_RAT]	28.86	4	4	4	201	22.6444	6.55127	1.05889	0.986987		1.02294	0.900792	0.950421		0.925606	0.904853	0.155704
Q5BJT9	Creatine kinase, mitochondrial 1, ubiquitous OS=Rattus norvegicus GN=Ckmt1b PE=1 SV=1 - [Q5BJT9_RAT]	50.24	2	16	190	418	46.9322	8.32373	0.983175	1.02869	1.15355	1.05514	0.964033	0.885901	0.997653	0.949195	0.899593	0.156079
Q4V7C7	Actin-related protein 3 OS=Rattus norvegicus GN=Actr3 PE=1 SV=1 - [ARP3_RAT]	54.55	15	17	90	418	47.327	5.88428	1.00445	0.99583	1.02495	1.00841	0.994137	0.997276	0.969988	0.987134	0.978902	0.156202
D4AAB5	Protein Pm20d2 OS=Rattus norvegicus GN=Pm20d2 PE=4 SV=1 - [D4AAB5_RAT]	6.26	2	2	3	431	46.6547	5.56689	1.159	0.933376	1.15866	1.08368	0.951331	0.97069	0.931541	0.951188	0.877738	0.156217
P50430	Arylsulfatase B OS=Rattus norvegicus GN=Arsb PE=2 SV=2 - [ARSB_RAT]	11.93	6	6	14	528	58.9215	6.59521	0.861046	1.01357	0.927824	0.934147	1.27406	0.987616	1.05052	1.10407	1.1819	0.156282
P69682	Adaptin ear-binding coat-associated protein 1 OS=Rattus norvegicus GN=Necap1 PE=1 SV=1 - [NECP1_RAT]	32.85	6	7	31	277	29.7741	6.37939	0.99103	1.01884	1.00537	1.00508	1.01469	1.02951	1.01891	1.02104	1.01588	0.156399
D3ZHY9	Protein Rasal1 OS=Rattus norvegicus GN=Rasal1 PE=4 SV=2 - [D3ZHY9_RAT]	43.95	27	27	72	801	89.5409	6.354	0.992609	1.01045	1.1364	1.04649	0.966059	0.991738	0.922849	0.960215	0.917561	0.15641
Q4KM93	Transmembrane protein 177 OS=Rattus norvegicus GN=Tmem177 PE=2 SV=1 - [TM177_RAT]	5.14	2	2	3	311	33.9799	9.61279	1.05323	0.998968	1.04549	1.03256	1.009	0.978735	1.00752	0.998421	0.966934	0.156501
D4A5D4	Protein Mtcl1 OS=Rattus norvegicus GN=Mtcl1 PE=1 SV=3 - [D4A5D4_RAT]	1.06	1	2	3	1611	180.178	5.5542		0.96619	0.717807	0.841998		1.10717	1.13076	1.11897	1.32894	0.156576
Q5PQJ6	Pyrroline-5-carboxylate reductase 3 OS=Rattus norvegicus GN=Pycrl PE=2 SV=1 - [P5CR3_RAT]	35.04	7	7	30	274	28.8598	7.06396	1.00905	1.04052	0.923744	0.991104	1.04672	1.03538	1.11643	1.06618	1.07575	0.156619
D4A4Y0	Protein Exosc4 OS=Rattus norvegicus GN=Exosc4 PE=1 SV=1 - [D4A4Y0_RAT]	4.9	1	1	3	245	26.3744	6.15088	1.07872	1.04888		1.0638	1.01033	0.932506		0.971419	0.913163	0.156965
D3ZZ51	Protein Prrc2b OS=Rattus norvegicus GN=Prrc2b PE=1 SV=3 - [D3ZZ51_RAT]	2.64	4	4	6	2232	242.958	8.33838	1.15329	1.01595	1.39898	1.1894	1.05542	0.981411	0.904083	0.980304	0.824197	0.157048
Q6AZ26	C-terminal binding protein 1 OS=Rattus norvegicus GN=Ctbp1 PE=1 SV=1 - [Q6AZ26_RAT]	30.95	7	10	41	391	42.6028	6.58057	0.944072	0.915631	0.825104	0.894936	0.915061	1.00793	1.01011	0.977701	1.09248	0.157212
P20767	Ig lambda-2 chain C region OS=Rattus norvegicus PE=4 SV=1 - [LAC2_RAT]	7.69	1	1	2	104	11.3106	5.98584		0.880011	0.896691	0.888351		1.28758	1.03952	1.16355	1.30979	0.15728
Q76IQ7	TOX high mobility group box family member 2 OS=Rattus norvegicus GN=Tox2 PE=2 SV=1 - [TOX2_RAT]	8.88	3	3	4	473	49.8449	8.42627	1.10083	1.03425	1.27741	1.1375	1.05421	0.847544	1.01058	0.970778	0.853434	0.157496
Q63430	Cold shock domain-containing protein C2 OS=Rattus norvegicus GN=Csdc2 PE=1 SV=3 - [CSDC2_RAT]	24.68	2	2	8	154	16.8664	7.54736	1.05732		1.11831	1.08782	0.992927		0.860691	0.926809	0.85199	0.157558
D4A7J8	PRP4 pre-mRNA processing factor 4 homolog (Yeast) OS=Rattus norvegicus GN=Prpf4 PE=1 SV=1 - [D4A7J8_RAT]	8.64	3	3	5	521	58.3063	7.28369	0.947312	1.01861	1.06699	1.01097	0.853146	1.00428	0.864066	0.907164	0.897317	0.157584
G3V6L4	Kinesin-like protein OS=Rattus norvegicus GN=Kif5c PE=1 SV=3 - [G3V6L4_RAT]	46.7	27	40	139	955	109.073	6.02393	1.01448	0.97003	0.9172	0.967237	0.998671	1.05432	1.01795	1.02365	1.05832	0.157702
F1M9A7	Acyl-coenzyme A oxidase OS=Rattus norvegicus GN=Acox3 PE=1 SV=2 - [F1M9A7_RAT]	6.29	3	3	7	699	78.1897	8.14795	1.02091	0.89314	0.91741	0.943819	1.00953	1.00188	1.0276	1.013	1.0733	0.158036
F7F3I7	Protein Sema4a OS=Rattus norvegicus GN=Sema4a PE=4 SV=1 - [F7F3I7_RAT]	17.98	13	14	41	762	83.4656	7.59131	0.959864	1.05979	0.899952	0.973203	1.11557	1.07665	1.01421	1.06881	1.09824	0.158206
Q5U2T0	Death associated protein 3 OS=Rattus norvegicus GN=Dap3 PE=2 SV=1 - [Q5U2T0_RAT]	19.44	6	6	14	391	44.466	8.92432	0.991577	1.03419	0.867813	0.964527	1.03898	1.03229	1.12096	1.06407	1.10321	0.158265
P25409	Alanine aminotransferase 1 OS=Rattus norvegicus GN=Gpt PE=1 SV=2 - [ALAT1_RAT]	17.54	8	8	15	496	55.0739	6.45557	1.01749	0.954479	1.02023	0.9974	0.948551	0.980186	0.918804	0.949181	0.951655	0.15835
B0BN51	Small nuclear ribonucleoprotein-associated protein OS=Rattus norvegicus GN=Snrpb PE=2 SV=1 - [B0BN51_RAT]	16.45	4	4	11	231	23.6402	10.9019	0.951784	0.997222	0.771965	0.90699	0.979729	1.04663	1.25793	1.09476	1.20703	0.158387
D3ZVU9	N-acetylaspartate synthetase OS=Rattus norvegicus GN=Nat8l PE=1 SV=1 - [NAT8L_RAT]	10.37	3	3	6	299	32.6979	8.52881	1.03751	1.1164	1.23988	1.13126	0.892331	1.02718	1.0649	0.994801	0.879373	0.158419
B5DEH4	Protein Uap1l1 OS=Rattus norvegicus GN=Uap1l1 PE=1 SV=1 - [B5DEH4_RAT]	23.87	8	9	19	507	56.3999	5.65576	1.08702	1.01683	1.34833	1.15073	1.0372	0.956272	0.890485	0.961319	0.835403	0.158493
D4ADZ2	Bicaudal D homolog 1 (Drosophila) (Predicted) OS=Rattus norvegicus GN=Bicd1 PE=4 SV=1 - [D4ADZ2_RAT]	7.9	5	6	10	835	95.7722	5.75732	1.02691	0.952765	1.12138	1.03369	0.979653	0.935065	0.914083	0.942934	0.912205	0.158842
F1LN92	Protein Afg3l2 OS=Rattus norvegicus GN=Afg3l2 PE=1 SV=1 - [F1LN92_RAT]	35.66	26	27	94	802	89.2955	8.60205	0.992858	0.986479	0.984475	0.987938	1.05225	1.00386	0.997907	1.01801	1.03043	0.158889
M0R548	Protein LOC100912029 OS=Rattus norvegicus GN=LOC100912029 PE=4 SV=1 - [M0R548_RAT]	1.24	1	1	2	647	72.6901	9.67139	1.03972		1.37274	1.20623	0.871239		0.785197	0.828218	0.686615	0.15903
D4AAH9	Protein Tbc1d23 OS=Rattus norvegicus GN=Tbc1d23 PE=1 SV=2 - [D4AAH9_RAT]	9.01	4	4	6	699	78.3371	5.36377	1.01314	0.994812	1.22318	1.07704	1.02441	0.897652	0.820187	0.914082	0.848695	0.159347
F1M7L6	Secretogranin III, isoform CRA_a OS=Rattus norvegicus GN=Scg3 PE=1 SV=2 - [F1M7L6_RAT]	20.38	10	10	25	471	53.2199	5.07178	1.05917	1.00099	1.17406	1.07807	1.01378	0.917135	0.997811	0.976244	0.905544	0.159405
M0R8T1	Membrane-associated guanylate kinase, WW and PDZ domain-containing protein 1 OS=Rattus norvegicus GN=Magi1 PE=1 SV=2 - [M0R8T1_RAT]	19.59	15	16	28	1159	126.426	5.70654	1.07361	1.01216	1.09747	1.06108	0.927028	1.04735	0.986177	0.98685	0.930044	0.159664
D3ZWJ9	Protein Fam234b OS=Rattus norvegicus GN=Fam234b PE=1 SV=1 - [D3ZWJ9_RAT]	5.93	3	3	4	624	66.9984	5.07178	1.06378		1.36603	1.21491	0.913802		0.826372	0.870087	0.716177	0.159723
Q75N36	Cytoplasmic CAR retention protein OS=Rattus norvegicus GN=Dnajc7 PE=2 SV=1 - [Q75N36_RAT]	20.24	8	8	16	494	56.5228	6.80029	1.006	0.978269	1.24464	1.0763	0.95539	0.88815	0.935994	0.926511	0.860828	0.15977
Q5XIG4	OCIA domain-containing protein 1 OS=Rattus norvegicus GN=Ociad1 PE=1 SV=1 - [OCAD1_RAT]	44.53	8	8	30	247	27.6418	7.41553	0.961096	1.03236	0.906164	0.966539	1.08104	1.00051	1.042	1.04118	1.07723	0.159845
Q5EB77	Ras-related protein Rab-18 OS=Rattus norvegicus GN=Rab18 PE=2 SV=1 - [RAB18_RAT]	34.95	5	6	27	206	22.9616	5.23682	0.942809	0.99731	0.812797	0.917639	1.03942	0.965354	1.08021	1.02833	1.12062	0.159927
P25093	Fumarylacetoacetase OS=Rattus norvegicus GN=Fah PE=1 SV=1 - [FAAA_RAT]	41.53	12	12	43	419	45.946	7.1665	0.954604	0.99479	1.02587	0.991754	1.13657	1.04267	1.01454	1.06459	1.07344	0.159933
Q9ESS6	Basal cell adhesion molecule OS=Rattus norvegicus GN=Bcam PE=2 SV=1 - [BCAM_RAT]	23.4	10	10	27	624	67.4694	5.78271	1.037	0.949809	1.15071	1.04584	0.894737	0.938349	0.978757	0.937281	0.896198	0.160063
D3ZL45	Protein RGD1560784 OS=Rattus norvegicus GN=RGD1560784 PE=4 SV=1 - [D3ZL45_RAT]	21.69	5	5	12	332	34.7511	6.82959	1.09347	1.06472	1.01673	1.0583	0.916932	1.03601	1.00462	0.985853	0.93154	0.160225
B2RYI0	WD repeat-containing protein 91 OS=Rattus norvegicus GN=Wdr91 PE=2 SV=1 - [WDR91_RAT]	8.17	7	7	14	747	83.0938	6.72705	0.95794	0.98972	0.75141	0.89969	0.984948	1.03454	1.10573	1.04174	1.15789	0.160286
D4A0Y2	Protein Dopey1 OS=Rattus norvegicus GN=Dopey1 PE=1 SV=2 - [D4A0Y2_RAT]	1.96	4	5	8	2452	275.135	6.37939	0.98145	0.983788	0.926814	0.964018	0.965933	1.04413	1.07123	1.0271	1.06543	0.160304
A0A0G2JSM7	Adducin 1 (Alpha), isoform CRA_b OS=Rattus norvegicus GN=Add1 PE=1 SV=1 - [A0A0G2JSM7_RAT]	43.67	19	21	81	735	80.2893	6.15088	0.877117	1.00292	0.980572	0.953536	1.00328	1.05392	1.01796	1.02505	1.075	0.160449
Q5EGY4	Synaptobrevin homolog YKT6 OS=Rattus norvegicus GN=Ykt6 PE=1 SV=1 - [YKT6_RAT]	52.53	10	10	25	198	22.3553	6.91748	0.95579	0.994452	0.970911	0.973718	1.0208	0.975373	1.02751	1.0079	1.0351	0.160489
Q6AXR4	Beta-hexosaminidase subunit beta OS=Rattus norvegicus GN=Hexb PE=2 SV=1 - [HEXB_RAT]	13.22	6	7	18	537	61.4884	7.94287	1.02466	1.04704	0.978662	1.01679	0.968993	1.00116	0.919215	0.963123	0.947222	0.16054
B2GUZ6	Protein Rtn4ip1 OS=Rattus norvegicus GN=Rtn4ip1 PE=1 SV=1 - [B2GUZ6_RAT]	32.58	8	8	21	396	43.5776	9.20264	0.917248	1.03757	0.908492	0.954436	1.09924	1.02642	1.00055	1.04207	1.09182	0.161235
Q9R0I8	Phosphatidylinositol 5-phosphate 4-kinase type-2 alpha OS=Rattus norvegicus GN=Pip4k2a PE=1 SV=1 - [PI42A_RAT]	25.12	4	9	28	406	46.1805	6.99072	1.01618	1.04605	1.07239	1.04488	0.987549	0.930845	1.0373	0.985231	0.942917	0.161464
O88763	Phosphatidylinositol 3-kinase catalytic subunit type 3 OS=Rattus norvegicus GN=Pik3c3 PE=1 SV=1 - [PK3C3_RAT]	17.7	10	11	26	887	101.47	6.81494	0.966151	0.98768	0.876563	0.943465	0.97627	1.02541	1.02173	1.0078	1.06819	0.161485
P09951	Synapsin-1 OS=Rattus norvegicus GN=Syn1 PE=1 SV=3 - [SYN1_RAT]	65.34	32	34	239	704	73.9426	9.80322	0.94005	1.02913	0.987169	0.98545	1.09676	1.01089	1.03519	1.04762	1.06308	0.161638
Q63345	Myelin-oligodendrocyte glycoprotein OS=Rattus norvegicus GN=Mog PE=1 SV=1 - [MOG_RAT]	39.18	12	12	48	245	27.8638	8.35303	0.994537	1.00216	0.880561	0.959085	0.98538	1.05811	1.09533	1.04627	1.09091	0.161757
D3ZV64	Protein RGD1307830 OS=Rattus norvegicus GN=RGD1307830 PE=1 SV=1 - [D3ZV64_RAT]	5.54	2	2	2	415	46.5325	6.29053		0.961061	1.00796	0.98451		1.03828	1.10116	1.06972	1.08655	0.161928
A0A0G2K952	Protein Usp32 OS=Rattus norvegicus GN=Usp32 PE=1 SV=1 - [A0A0G2K952_RAT]	7.01	9	9	18	1640	185.533	6.22705	1.02673	1.01337	1.09179	1.04396	0.874991	1.03876	0.944394	0.952717	0.912596	0.161977
D3ZTF6	Phosphatidylinositol 3-kinase, C2 domain containing, alpha polypeptide (Predicted), isoform CRA_a OS=Rattus norvegicus GN=Pik3c2a PE=1 SV=1 - [D3ZTF6_RAT]	3.56	5	5	7	1687	190.793	8.01611	0.968902	0.941513	0.994767	0.968394	1.02119	0.986914	0.99292	1.00034	1.03299	0.161988
D4A1G8	Protein Cep170b OS=Rattus norvegicus GN=Cep170b PE=1 SV=1 - [D4A1G8_RAT]	26.54	32	33	77	1575	171.591	6.72705	0.906097	0.986653	1.00116	0.964636	1.04292	0.995105	1.02357	1.02053	1.05794	0.162235
Q63910	Alpha globin OS=Rattus norvegicus GN=Hba-a3 PE=1 SV=2 - [Q63910_RAT]	46.48	4	6	49	142	15.515	8.22119	0.931505	1.0137	0.85191	0.932372	1.1279	0.971747	1.03201	1.04389	1.1196	0.162285
Q5U2T1	Calfacilitin OS=Rattus norvegicus GN=Tlcd1 PE=2 SV=1 - [TLCD1_RAT]	5.26	1	1	2	247	28.7102	9.45166		0.808776	0.499189	0.653983		0.955343	1.06496	1.01015	1.54462	0.162329
B5DEK0	Protein Rprd1b OS=Rattus norvegicus GN=Rprd1b PE=1 SV=1 - [B5DEK0_RAT]	15.64	3	4	8	326	36.8612	5.97314	1.093	1.02928	1.396	1.17276	0.966104	1.00901	0.957448	0.977521	0.833524	0.162642
D3ZFR9	Protein Rdh13 OS=Rattus norvegicus GN=Rdh13 PE=1 SV=1 - [D3ZFR9_RAT]	13.17	4	4	4	334	36.385	8.86572	1.09535	0.954151	1.47815	1.17589	0.918036	0.954572	0.831719	0.901442	0.766607	0.162892
M0R5N4	Prefoldin subunit 4 OS=Rattus norvegicus GN=Pfdn4 PE=1 SV=2 - [M0R5N4_RAT]	27.34	3	3	5	139	15.7728	4.729	0.952047	1.00359	0.890267	0.948633	1.17322	0.944207	1.12062	1.07935	1.13779	0.163168
Q923M1	Mitochondrial peptide methionine sulfoxide reductase OS=Rattus norvegicus GN=Msra PE=1 SV=1 - [MSRA_RAT]	37.77	6	6	12	233	25.8347	8.07471	0.997642	1.06767	1.07241	1.04591	1.03889	0.907325	0.959997	0.968739	0.92622	0.16319
D3ZKL3	Cytoplasmic polyadenylation element binding protein 4 (Predicted) OS=Rattus norvegicus GN=Cpeb4 PE=1 SV=1 - [D3ZKL3_RAT]	14.42	1	7	18	721	79.0956	6.90283	0.949869	0.971102		0.960485	1.00909	1.08757		1.04833	1.09146	0.163237
D3ZH92	Kelch-like 26 (Drosophila) (Predicted), isoform CRA_d OS=Rattus norvegicus GN=Klhl26 PE=4 SV=1 - [D3ZH92_RAT]	3.96	2	2	4	606	66.9315	7.00537	1.05076	1.01877	1.1063	1.05861	0.912859	1.06317	0.909355	0.961795	0.908542	0.163374
Q6B436	Cct-5 protein (Fragment) OS=Rattus norvegicus GN=Cct5 PE=2 SV=1 - [Q6B436_RAT]	40.88	2	7	29	159	16.8266	4.91943	0.958287	1.01204	1.0086	0.992974	1.05488	1.04713	1.00081	1.03427	1.04159	0.163403
B0K010	Protein Txndc17 OS=Rattus norvegicus GN=Txndc17 PE=1 SV=1 - [B0K010_RAT]	15.45	2	2	5	123	14.0829	4.93213	0.930452	0.958733	0.937035	0.942073	1.21623	0.950224	1.05738	1.07461	1.14069	0.163429
P63090	Pleiotrophin OS=Rattus norvegicus GN=Ptn PE=1 SV=1 - [PTN_RAT]	23.21	4	4	10	168	18.8566	9.59814	0.905956	0.985911	0.951031	0.947632	1.1057	0.972155	1.00293	1.02693	1.08368	0.163599
F1LQC5	Receptor protein serine/threonine kinase OS=Rattus norvegicus GN=Bmpr2 PE=1 SV=2 - [F1LQC5_RAT]	8.57	8	8	16	1038	114.809	6.23975	0.935583	0.981528	0.886269	0.93446	0.996274	0.99033	0.965401	0.984002	1.05302	0.163715
Q5U302	Catenin (Cadherin associated protein), alpha 1 OS=Rattus norvegicus GN=Ctnna1 PE=1 SV=1 - [Q5U302_RAT]	45.15	23	33	89	908	100.174	6.22705	0.974973	1.01901	1.03945	1.01114	0.960817	0.995668	0.964562	0.973682	0.962952	0.163778
A0A0G2K8X3	Protein Pid1 OS=Rattus norvegicus GN=Pid1 PE=1 SV=1 - [A0A0G2K8X3_RAT]	29.03	4	4	12	217	24.7823	6.99072	1.0058	1.10475	1.05881	1.05645	0.946838	0.989984	1.03602	0.990947	0.937993	0.163861
F1LVF5	Protein Ccdc149 OS=Rattus norvegicus GN=Ccdc149 PE=1 SV=3 - [F1LVF5_RAT]	4.11	2	2	2	535	60.1497	5.52881	1.07549	1.1674		1.12145	1.00117	1.03253		1.01685	0.906728	0.164041
E9PSK7	Protein Mapk8ip3 OS=Rattus norvegicus GN=Mapk8ip3 PE=1 SV=2 - [E9PSK7_RAT]	17.62	17	21	67	1322	145.559	5.45264	0.949945	0.99041	0.867376	0.93591	0.977762	1.00327	1.02293	1.00132	1.06989	0.164489
Q05759	CAMP-dependent protein kinase catalytic subunit (Fragment) OS=Rattus norvegicus GN=Prkacb PE=2 SV=1 - [Q05759_RAT]	39.52	1	12	43	334	38.9962	8.23584		0.955594	1.00712	0.981359		0.931516	0.914953	0.923234	0.940771	0.164804
P36876	Serine/threonine-protein phosphatase 2A 55 kDa regulatory subunit B alpha isoform OS=Rattus norvegicus GN=Ppp2r2a PE=2 SV=1 - [2ABA_RAT]	42.73	9	14	49	447	51.6455	6.20166	1.00606	0.987374	0.884098	0.959176	1.11042	1.07636	0.974528	1.05377	1.09862	0.164804
Q5RJZ3	Tetraspanin (Fragment) OS=Rattus norvegicus GN=Tspan6 PE=2 SV=1 - [Q5RJZ3_RAT]	8.59	2	2	7	198	22.241	7.04932	0.881014	0.868759	0.729701	0.826491	0.860431	0.941077	1.04189	0.9478	1.14678	0.164932
A0A0G2JW85	Ras GTPase-activating protein 3 OS=Rattus norvegicus GN=Rasa3 PE=1 SV=1 - [A0A0G2JW85_RAT]	26.26	15	15	31	834	95.9314	7.34229	1.04547	1.01044	0.980064	1.01199	0.94323	0.983078	0.988911	0.97174	0.960225	0.165075
Q62950	Dihydropyrimidinase-related protein 1 OS=Rattus norvegicus GN=Crmp1 PE=1 SV=1 - [DPYL1_RAT]	80.77	27	31	273	572	62.1566	7.12256	1.04632	0.974083	1.10568	1.04203	1.00628	0.962906	0.938995	0.969395	0.930296	0.165263
D3ZVS2	L-2-hydroxyglutarate dehydrogenase (Predicted) OS=Rattus norvegicus GN=L2hgdh PE=1 SV=1 - [D3ZVS2_RAT]	26.57	10	10	18	463	50.7005	8.48486	0.939851	0.964761	1.00654	0.970385	1.0022	1.13388	1.01192	1.04933	1.08136	0.16563
Q68FW4	Syntaxin-18 OS=Rattus norvegicus GN=Stx18 PE=2 SV=1 - [STX18_RAT]	12.87	3	3	5	334	38.4886	5.78271	0.977989		0.868221	0.923105	1.02846		1.10857	1.06852	1.15752	0.165701
P59722	Egl nine homolog 1 (Fragment) OS=Rattus norvegicus GN=Egln1 PE=2 SV=2 - [EGLN1_RAT]	7.99	3	3	7	338	36.0701	8.26514	1.06655	0.990072	1.08461	1.04708	0.936479	1.03055	0.971683	0.97957	0.935527	0.165979
D3ZXF8	Mitochondrial ribosomal protein L43 (Predicted), isoform CRA_b OS=Rattus norvegicus GN=Mrpl43 PE=1 SV=3 - [D3ZXF8_RAT]	16.03	3	3	7	156	17.5642	10.3013	1.04614	0.999326	1.05767	1.03438	0.964513	1.0289	0.973023	0.988811	0.955949	0.166083
D3ZBM3	Ferrochelatase OS=Rattus norvegicus GN=Fech PE=1 SV=1 - [D3ZBM3_RAT]	36.02	11	11	28	422	47.5213	8.71924	1.03251	1.03037	1.17061	1.07783	1.02477	0.991809	0.966689	0.994424	0.922617	0.166266
F1LN69	Misshapen-like kinase 1 OS=Rattus norvegicus GN=Mink1 PE=1 SV=3 - [F1LN69_RAT]	15.51	14	19	51	1354	152.408	7.85498	0.919864	1.06625	0.939503	0.975206	1.02426	1.08556	1.06547	1.05843	1.08534	0.166622
D3Z8B2	Protein Nup133 OS=Rattus norvegicus GN=Nup133 PE=1 SV=3 - [D3Z8B2_RAT]	9.71	8	8	14	1154	128.279	5.13525	0.991387	0.91019	1.02136	0.974312	1.03738	1.08379	1.00549	1.04222	1.0697	0.166789
B1WBX2	Protein Tmem69 OS=Rattus norvegicus GN=Tmem69 PE=2 SV=1 - [B1WBX2_RAT]	2.83	1	1	2	247	27.65	9.89111		1.11034	1.25758	1.18396		1.02142	1.03245	1.02693	0.86737	0.167266
G3V721	WW domain binding protein 2, isoform CRA_b OS=Rattus norvegicus GN=Wbp2 PE=1 SV=1 - [G3V721_RAT]	21.76	6	6	16	262	28.1405	6.78564	1.04821	1.00094	0.959547	1.0029	1.09944	1.04902	1.02814	1.05887	1.05581	0.167356
F1LM42	Protein Ank2 OS=Rattus norvegicus GN=Ank2 PE=1 SV=3 - [F1LM42_RAT]	47.88	62	133	496	3937	430.54	5.14795	0.961978	0.995753	1.0334	0.997045	1.04041	1.02834	1.02854	1.03243	1.03549	0.167445
Q1JU69	ZH11 protein OS=Rattus norvegicus GN=Cops7a PE=2 SV=1 - [Q1JU69_RAT]	36.68	7	7	14	229	25.3044	8.23584	1.04225	0.98463	1.34911	1.12533	0.848946	0.970896	0.953199	0.924347	0.821401	0.167461
A0A0G2JZP9	Protein Rnf11l1 OS=Rattus norvegicus GN=Rnf11l1 PE=1 SV=1 - [A0A0G2JZP9_RAT]	35.29	4	4	8	153	17.3963	4.86865	1.01651	1.04015	0.784586	0.947081	1.01814	1.11193	1.31047	1.14685	1.21093	0.167493
Q712J3	Bicaudal D homolog 2 (Drosophila), isoform CRA_a OS=Rattus norvegicus GN=Bicd2 PE=1 SV=1 - [Q712J3_RAT]	5.61	4	4	7	820	93.3659	5.33838	1.035	1.1106	1.10653	1.08404	0.89067	1.02978	1.05003	0.990162	0.913397	0.167653
P0C089	Phosphatidylglycerophosphatase and protein-tyrosine phosphatase 1 OS=Rattus norvegicus GN=Ptpmt1 PE=2 SV=1 - [PTPM1_RAT]	31.61	5	5	17	193	21.8725	9.5835	1.10931	1.00652	1.10911	1.07498	1.02908	0.980686	1.02541	1.01173	0.94116	0.167801
Q9ESB5	N-terminal EF-hand calcium-binding protein 1 OS=Rattus norvegicus GN=Necab1 PE=1 SV=1 - [NECA1_RAT]	28.69	6	6	18	352	40.8782	4.93213	0.892397	1.00832	0.977252	0.959322	1.13483	1.05037	0.979225	1.05481	1.09953	0.167865
Q05962	ADP/ATP translocase 1 OS=Rattus norvegicus GN=Slc25a4 PE=1 SV=3 - [ADT1_RAT]	62.08	8	19	312	298	32.9682	9.78857	1.0646	0.993573	1.03938	1.03252	0.895056	1.00421	0.993859	0.964375	0.934005	0.167978
A0A140TAI1	Ubiquilin 1, isoform CRA_a OS=Rattus norvegicus GN=Ubqln1 PE=1 SV=1 - [A0A140TAI1_RAT]	16.32	1	7	53	582	61.9753	4.94482	1.01863	1.01032	0.970542	0.999831	1.1326	0.988721	1.19469	1.10534	1.10552	0.168141
D3Z991	Protein Rps6kc1 OS=Rattus norvegicus GN=Rps6kc1 PE=1 SV=1 - [D3Z991_RAT]	5.78	3	3	5	1004	110.281	4.84326	1.02636		1.21532	1.12084	0.926596		0.913975	0.920286	0.821065	0.168347
P39069	Adenylate kinase isoenzyme 1 OS=Rattus norvegicus GN=Ak1 PE=1 SV=3 - [KAD1_RAT]	79.38	17	17	61	194	21.5702	7.89893	0.914222	0.901884	1.07271	0.962938	1.03866	1.04651	1.0942	1.05979	1.10058	0.168389
Q3MIE9	Protein Sms OS=Rattus norvegicus GN=Sms PE=1 SV=1 - [Q3MIE9_RAT]	45.08	11	11	23	366	41.2838	5.05908	1.02079	1.06746	1.10472	1.06432	1.02359	1.03437	0.93551	0.997821	0.93752	0.168578
A0A0G2K7W8	Histidine triad nucleotide-binding protein 3 OS=Rattus norvegicus GN=Hint3 PE=1 SV=1 - [A0A0G2K7W8_RAT]	73.85	7	8	25	130	14.308	5.52881	0.9959	1.04331	1.17954	1.07292	1.00895	0.977646	0.934448	0.973682	0.907509	0.168579
A0A068FP44	Coactivator-associated arginine methyltransferase 1 variant 5 OS=Rattus norvegicus GN=CARM1 PE=2 SV=1 - [A0A068FP44_RAT]	12.68	6	6	9	615	66.5408	6.75635	1.14165	0.969191	1.0494	1.05341	0.700285	0.981609	0.959206	0.880367	0.835726	0.168595
Q5FWT1	Protein FAM98A OS=Rattus norvegicus GN=Fam98a PE=2 SV=1 - [FA98A_RAT]	11.26	4	4	12	515	55.0362	8.90967	0.985896	1.00998	1.21052	1.0688	0.935422	0.960454	0.950212	0.948696	0.88763	0.168639
P62824	Ras-related protein Rab-3C OS=Rattus norvegicus GN=Rab3c PE=1 SV=1 - [RAB3C_RAT]	50.22	5	10	76	227	25.8556	5.23682	0.959187	0.988492	0.827757	0.925145	1.01514	0.972288	1.10522	1.03088	1.11429	0.168926
D4A453	Protein Cdc34 OS=Rattus norvegicus GN=Cdc34 PE=1 SV=2 - [D4A453_RAT]	11.91	2	3	5	235	26.605	4.56396	1.06457	1.07568	1.03924	1.05983	0.938509	1.02706	1.0424	1.00266	0.946055	0.169198
Q4V8H2	SEC3-like 1 (S. cerevisiae) OS=Rattus norvegicus GN=Exoc1 PE=2 SV=1 - [Q4V8H2_RAT]	17.47	2	11	23	681	76.6223	5.77002	0.987222	0.92942	0.571777	0.829473	0.885349	1.25333	1.23881	1.12583	1.35728	0.169518
Q562C6	Leucine zipper transcription factor-like protein 1 OS=Rattus norvegicus GN=Lztfl1 PE=2 SV=1 - [LZTL1_RAT]	40.13	11	11	25	299	34.6171	5.30029	1.04847	0.9801	1.11578	1.04812	0.97677	0.954207	1.00394	0.978306	0.933394	0.169609
D3ZN16	Protein Sergef OS=Rattus norvegicus GN=Sergef PE=1 SV=2 - [D3ZN16_RAT]	15.33	3	3	4	450	47.5604	6.45557	1.05174	0.998326	1.3426	1.13089	0.928639	1.01472	0.875274	0.939543	0.8308	0.169798
Q9EPC6	Profilin-2 OS=Rattus norvegicus GN=Pfn2 PE=1 SV=3 - [PROF2_RAT]	37.86	6	6	37	140	14.9923	6.99072	1.02798	0.926139	0.872906	0.942342	1.09039	0.978809	1.03747	1.03556	1.09892	0.169841
Q02974	Ketohexokinase OS=Rattus norvegicus GN=Khk PE=1 SV=1 - [KHK_RAT]	10.07	3	3	5	298	32.7285	6.66846		1.05945	1.26817	1.16381		0.956796	0.926923	0.941859	0.809288	0.169889
Q499T5	Calpain 7 OS=Rattus norvegicus GN=Capn7 PE=1 SV=1 - [Q499T5_RAT]	2.95	2	2	4	813	92.4577	7.97217	1.0744	1.01315		1.04377	0.902762	0.979178		0.94097	0.901508	0.170608
P82458	E3 ubiquitin-protein ligase Midline-1 OS=Rattus norvegicus GN=Mid1 PE=2 SV=1 - [TRI18_RAT]	3.15	2	2	2	667	75.1626	6.72705	1.08473	0.998085		1.04141	0.870494	0.956335		0.913415	0.877096	0.170697
P15999	ATP synthase subunit alpha, mitochondrial OS=Rattus norvegicus GN=Atp5a1 PE=1 SV=2 - [ATPA_RAT]	58.95	32	32	350	553	59.7166	9.18799	0.994915	1.03067	0.920548	0.982045	1.09027	0.99805	1.07302	1.05378	1.07305	0.170971
P53676	AP-3 complex subunit mu-1 OS=Rattus norvegicus GN=Ap3m1 PE=1 SV=1 - [AP3M1_RAT]	43.78	8	12	35	418	46.9514	6.93213	1.02328	0.968801	0.803371	0.931818	1.06598	1.02498	1.0404	1.04379	1.12016	0.170975
D4A559	Erythrocyte protein band 4.9 (Predicted), isoform CRA_a OS=Rattus norvegicus GN=Dmtn PE=1 SV=1 - [D4A559_RAT]	29.69	8	8	24	320	35.6681	6.55127	0.963372	0.986399	1.00995	0.986573	1.03529	0.990246	1.07971	1.03508	1.04917	0.171032
Q62780	Probable ATP-dependent RNA helicase DDX46 OS=Rattus norvegicus GN=Ddx46 PE=1 SV=1 - [DDX46_RAT]	11.24	10	10	16	1032	117.313	9.26123	1.02739	0.990793	1.10294	1.04038	1.01048	0.955856	0.970838	0.979057	0.941061	0.171178
F1LTH9	Protein Wrn OS=Rattus norvegicus GN=Wrn PE=1 SV=3 - [F1LTH9_RAT]	0.64	1	1	2	1400	157.174	6.48096		0.847378	0.888152	0.867765		1.062	0.940998	1.0015	1.15411	0.171199
A0A0G2K4A0	Protein Rab11fip5 OS=Rattus norvegicus GN=Rab11fip5 PE=1 SV=1 - [A0A0G2K4A0_RAT]	24.69	3	10	24	636	68.7202	9.12939	1.03867	1.02533	1.14129	1.06843	1.02728	1.01134	0.94123	0.993282	0.929664	0.17152
Q4FZT2	Protein phosphatase methylesterase 1 OS=Rattus norvegicus GN=Ppme1 PE=1 SV=2 - [PPME1_RAT]	42.49	15	15	43	386	42.2892	5.97314	1.01729	1.00563	1.15026	1.05773	0.963713	1.01685	0.927876	0.96948	0.91657	0.171904
Q62997	GDNF family receptor alpha-1 OS=Rattus norvegicus GN=Gfra1 PE=1 SV=1 - [GFRA1_RAT]	12.82	6	6	15	468	51.616	7.84033	0.987027	0.887491	0.983191	0.952569	0.987939	1.08552	1.00515	1.0262	1.0773	0.17198
M0R9Q1	Protein Rbm14 OS=Rattus norvegicus GN=Rbm14 PE=1 SV=1 - [M0R9Q1_RAT]	12.26	8	8	18	669	69.4509	9.67139	0.961563	1.03904	0.969331	0.989979	1.17847	1.02013	1.04513	1.08124	1.09219	0.172221
G3V678	Protein LOC100912534 OS=Rattus norvegicus GN=LOC100912534 PE=1 SV=1 - [G3V678_RAT]	26.67	3	3	8	150	17.1324	4.67822	0.995863	0.993078	0.938826	0.975922	1.11245	0.966531	1.09737	1.05879	1.08491	0.172224
D4A3I5	LOC361774 (Predicted) OS=Rattus norvegicus GN=Fam160b1 PE=1 SV=1 - [D4A3I5_RAT]	5.24	4	4	7	764	86.1568	5.31299	0.994501	1.00218	0.979483	0.992054	0.824442	0.947801	0.972971	0.915071	0.922401	0.172251
D4A732	Protein Mvb12b OS=Rattus norvegicus GN=Mvb12b PE=4 SV=2 - [D4A732_RAT]	12.3	4	4	8	317	35.3728	7.92822	0.93715	0.838928	1.01033	0.928801	1.1815	0.955193	1.0585	1.06507	1.14671	0.172402
D3ZWC6	Protein Sntb1 OS=Rattus norvegicus GN=Sntb1 PE=1 SV=1 - [D3ZWC6_RAT]	26.72	8	10	26	539	58.2561	8.30908	1.1428	0.995931	1.08343	1.07405	1.03812	0.991374	0.901992	0.977162	0.909788	0.172614
M0RAZ1	Uncharacterized protein OS=Rattus norvegicus PE=4 SV=2 - [M0RAZ1_RAT]	12.75	1	1	2	102	11.0995	5.96045	0.970324	0.796647		0.883485	1.04248	1.15076		1.09662	1.24125	0.172689
B2RYI2	Signal recognition particle subunit SRP68 OS=Rattus norvegicus GN=Srp68 PE=1 SV=1 - [B2RYI2_RAT]	36	17	17	40	625	70.4483	8.57275	1.00192	0.957748	1.18008	1.04658	0.892415	0.969215	0.922363	0.927998	0.886694	0.172727
Q9JJW3	Up-regulated during skeletal muscle growth protein 5 OS=Rattus norvegicus GN=Usmg5 PE=1 SV=1 - [USMG5_RAT]	53.45	3	3	16	58	6.40337	9.83252	1.02469	0.784305	0.902931	0.903974	1.01838	0.995405	1.05259	1.02212	1.1307	0.1731
A0A0U1ZFN5	E3 ubiquitin-protein ligase CBL OS=Rattus norvegicus GN=c-Cbl PE=2 SV=1 - [A0A0U1ZFN5_RAT]	10.05	7	7	13	846	93.3276	7.50342	0.975578	0.987701	0.821363	0.928214	0.968028	1.08272	1.04904	1.03326	1.11317	0.173103
G3V6M3	Synaptotagmin II OS=Rattus norvegicus GN=Syt2 PE=1 SV=1 - [G3V6M3_RAT]	40.52	9	16	71	422	47.2072	7.98682	0.848228	1.07793	0.999643	0.975266	1.13969	1.04489	1.10306	1.09588	1.12367	0.173143
D4A820	Cytochrome P450, family 2, subfamily s, polypeptide 1 OS=Rattus norvegicus GN=Cyp2s1 PE=4 SV=1 - [D4A820_RAT]	8.62	3	3	3	499	55.5134	9.0415	1.17679	0.991073	1.13258	1.10015	0.577957	1.03015	0.947888	0.851998	0.77444	0.173222
Q5XIW8	U4/U6.U5 tri-snRNP-associated protein 1 OS=Rattus norvegicus GN=Sart1 PE=1 SV=1 - [SNUT1_RAT]	12.66	7	8	12	806	90.9555	5.77002	0.985256	0.934125	0.77745	0.898944	0.996633	0.967474	1.14003	1.03471	1.15103	0.173817
P0C0K7	Ephrin type-B receptor 6 OS=Rattus norvegicus GN=Ephb6 PE=3 SV=3 - [EPHB6_RAT]	5.03	3	3	4	1013	110.243	6.82959	0.961601	1.05975	1.2555	1.09228	0.95435	0.975513	0.907367	0.945743	0.865842	0.173874
Q66H58	von Willebrand factor A domain-containing protein 9 OS=Rattus norvegicus GN=Vwa9 PE=2 SV=1 - [VWA9_RAT]	4.27	2	2	11	515	57.1068	5.12256	1.19157	1.06294	0.965709	1.07341	0.744364	0.945193	1.01479	0.901448	0.8398	0.174124
M0R5B6	Protein Exosc1 OS=Rattus norvegicus GN=Exosc1 PE=1 SV=1 - [M0R5B6_RAT]	10.39	1	1	2	154	16.7674	6.29053		1.07628	1.50616	1.29122		0.876257	0.803031	0.839644	0.650271	0.174158
F1LST1	Fibronectin OS=Rattus norvegicus GN=Fn1 PE=1 SV=3 - [F1LST1_RAT]	7.46	12	12	27	2387	262.591	5.80811	0.915317	0.985891	1.19581	1.03234	0.870064	0.920598	0.882917	0.891193	0.863276	0.174472
D3ZIM6	Protein Rnasek OS=Rattus norvegicus GN=Rnasek PE=1 SV=2 - [D3ZIM6_RAT]	9.18	1	1	4	98	10.9846	7.00537	0.871367	0.621274	0.990328	0.827656	0.964958	1.16898	0.978164	1.03737	1.25338	0.174486
P61589	Transforming protein RhoA OS=Rattus norvegicus GN=Rhoa PE=1 SV=1 - [RHOA_RAT]	54.4	3	9	44	193	21.7681	6.1001	0.998483	0.975073	0.805138	0.926232	1.08422	1.04406	0.984218	1.0375	1.12013	0.174593
P23978	Sodium- and chloride-dependent GABA transporter 1 OS=Rattus norvegicus GN=Slc6a1 PE=1 SV=1 - [SC6A1_RAT]	19.2	9	9	36	599	66.9571	7.95752	1.03645	0.962583	0.821326	0.940119	1.03533	1.03896	1.06039	1.04489	1.11145	0.174776
G3V7H6	Arginase OS=Rattus norvegicus GN=Arg2 PE=3 SV=1 - [G3V7H6_RAT]	3.39	1	1	2	354	38.66	6.72705	1.17618	0.998628		1.0874	0.907309	0.900464		0.903887	0.831235	0.17485
A0A096MJF9	Protein Tmem132e OS=Rattus norvegicus GN=Tmem132e PE=4 SV=1 - [A0A096MJF9_RAT]	9.13	8	8	15	1073	116.315	6.17627	1.01277	1.00124	1.03399	1.016	1.01288	0.973799	0.987504	0.991396	0.975784	0.174876
D3ZQ25	Fibulin-1 OS=Rattus norvegicus GN=Fbln1 PE=1 SV=1 - [D3ZQ25_RAT]	3.12	2	2	3	705	78.0195	5.16064	0.981948	1.09839		1.04017	0.925212	0.913424		0.919318	0.883814	0.174922
D3ZKK3	Protein Cnst OS=Rattus norvegicus GN=Cnst PE=1 SV=3 - [D3ZKK3_RAT]	3.56	2	2	2	786	84.2645	4.62744		1.05039	1.127	1.0887		0.961164	1.01871	0.989938	0.909286	0.175396
D4A4F9	RCG20461 OS=Rattus norvegicus GN=Stum PE=1 SV=3 - [D4A4F9_RAT]	21.74	2	2	4	138	14.7797	7.81104	1.00406	1.00972	1.35384	1.12254	1.01515	0.919326	0.683639	0.872704	0.777439	0.175415
Q5XI67	F-box only protein 30 OS=Rattus norvegicus GN=Fbxo30 PE=1 SV=1 - [FBX30_RAT]	7.01	3	3	8	742	81.9583	5.19873	1.17385	1.01484	1.21344	1.13404	0.89252	1.05959	1.04932	1.00048	0.88222	0.175643
B0BMX3	Protein S100a16 OS=Rattus norvegicus GN=S100a16 PE=1 SV=1 - [B0BMX3_RAT]	28.46	3	3	39	123	14.2148	5.51611	0.996915	0.993463	1.05984	1.01674	0.967657	1.00185	0.951887	0.973797	0.957765	0.175647
Q5FVL3	Protein FAM69B OS=Rattus norvegicus GN=Fam69b PE=3 SV=2 - [FA69B_RAT]	9.74	4	4	10	431	48.8062	7.94287	0.973747	1.02975	1.28617	1.09656	0.757915	0.971624	0.970759	0.900099	0.820843	0.175807
P61480	Ribosome biogenesis protein WDR12 OS=Rattus norvegicus GN=Wdr12 PE=2 SV=1 - [WDR12_RAT]	11.58	3	4	4	423	47.5328	5.89697	0.866942		0.780755	0.823849	0.926713		1.07629	1.0015	1.21564	0.175812
A0A0G2JYW3	Clathrin light chain A OS=Rattus norvegicus GN=Clta PE=1 SV=1 - [A0A0G2JYW3_RAT]	19.92	6	6	26	236	25.5644	4.4751	0.965165	0.997927	0.919113	0.960735	1.21324	0.96252	1.08053	1.08543	1.12979	0.175933
D3ZF21	Protein Gprin3 OS=Rattus norvegicus GN=Gprin3 PE=1 SV=2 - [D3ZF21_RAT]	6.43	3	4	8	762	81.2846	6.59521	0.819607	0.936178	0.86497	0.873585	0.891741	1.00699	0.956275	0.95167	1.08938	0.176062
A0A0G2K3L7	Spermatid perinuclear RNA binding protein, isoform CRA_b OS=Rattus norvegicus GN=Strbp PE=1 SV=1 - [A0A0G2K3L7_RAT]	17.28	6	11	20	648	70.7893	8.47021	1.01345	1.03891	0.867819	0.973392	1.04886	1.04017	1.12557	1.07153	1.10082	0.176148
G3V9S0	NADH-cytochrome b5 reductase OS=Rattus norvegicus GN=Cyb5r1 PE=1 SV=1 - [G3V9S0_RAT]	40.33	9	9	35	305	34.2111	8.83643	1.00034	1.0737	1.15561	1.07655	1.03433	0.993119	0.953373	0.993608	0.922954	0.17633
Q3ZB99	Protein Tjp2 OS=Rattus norvegicus GN=Tjp2 PE=1 SV=1 - [Q3ZB99_RAT]	27.84	27	27	77	1164	131.277	6.72705	1.01701	1.01183	0.984469	1.00443	1.04193	1.01074	1.02717	1.02661	1.02208	0.176487
D3Z900	Mitochondrial amidoxime reducing component 2 OS=Rattus norvegicus GN=Marc2 PE=1 SV=2 - [D3Z900_RAT]	19.53	8	8	14	338	38.2147	8.67529	0.938656	0.996046	0.768057	0.90092	0.975564	1.08317	1.01428	1.02434	1.13699	0.176779
D3ZUY0	Protein Rdh14 OS=Rattus norvegicus GN=Rdh14 PE=1 SV=1 - [D3ZUY0_RAT]	35.33	9	9	30	334	36.1729	8.08936	1.02251	1.00746	1.01391	1.01463	1.01764	1.0336	1.06665	1.0393	1.02431	0.177101
D3ZL85	Protein Hccs OS=Rattus norvegicus GN=Hccs PE=1 SV=1 - [D3ZL85_RAT]	27.37	6	6	15	274	31.1099	6.72705	1.00765	1.03741	1.1344	1.05982	1.04009	0.959022	0.938835	0.979314	0.924042	0.177199
Q9Z1W6	Protein LYRIC OS=Rattus norvegicus GN=Mtdh PE=1 SV=2 - [LYRIC_RAT]	19.62	9	9	16	581	63.9307	9.29053	0.942575	0.998773	0.900955	0.947434	1.09646	0.958475	1.02726	1.0274	1.0844	0.177243
F1M6X3	Potassium voltage-gated channel subfamily KQT member 2 OS=Rattus norvegicus GN=Kcnq2 PE=1 SV=2 - [F1M6X3_RAT]	14.08	9	9	23	852	93.9081	9.27588	1.02173	1.06792	1.05104	1.0469	1.04074	1.00723	0.959516	1.00249	0.957587	0.177361
Q5I0D1	Glyoxalase domain-containing protein 4 OS=Rattus norvegicus GN=Glod4 PE=1 SV=1 - [GLOD4_RAT]	73.15	20	20	72	298	33.2465	5.2749	1.01675	0.937162	1.03029	0.994733	0.937895	0.962401	0.805222	0.901839	0.906614	0.177369
A0A0H2UHV9	Coatomer subunit gamma OS=Rattus norvegicus GN=Copg2 PE=1 SV=1 - [A0A0H2UHV9_RAT]	17.82	8	12	37	870	97.5075	5.74463	0.944687	0.98653	0.873963	0.93506	1.00015	1.06904	0.960008	1.00973	1.07986	0.177946
M0R4G0	Protein Islr2 OS=Rattus norvegicus GN=Islr2 PE=4 SV=2 - [M0R4G0_RAT]	15.95	8	8	18	746	79.8285	5.49072	0.882804	1.03158	0.771617	0.895333	1.01704	1.08336	0.981991	1.02746	1.14758	0.178005
Q7TP54	Protein FAM65B OS=Rattus norvegicus GN=Fam65b PE=1 SV=1 - [FA65B_RAT]	10.31	8	9	31	1310	144.619	5.46533	0.923405	0.996009	0.881312	0.933575	1.08508	0.928088	1.15842	1.05719	1.13242	0.178009
Q9Z122	Fatty acid desaturase 2 OS=Rattus norvegicus GN=Fads2 PE=2 SV=1 - [FADS2_RAT]	11.26	4	4	10	444	52.3469	8.82178	0.978603	1.10571	1.1192	1.06784	0.905229	1.01211	1.00804	0.975127	0.913179	0.178097
O54922	Exocyst complex component 7 OS=Rattus norvegicus GN=Exoc7 PE=1 SV=1 - [EXOC7_RAT]	33.38	17	17	30	653	74.9988	6.7124	1.02467	1.02554	1.02992	1.02671	0.928466	1.01202	1.00703	0.982505	0.956944	0.178259
Q4KLJ1	RCG61762, isoform CRA_a OS=Rattus norvegicus GN=Srsf7 PE=2 SV=1 - [Q4KLJ1_RAT]	17.83	3	3	12	157	17.8799	9.30518	0.849144	1.02945	0.834164	0.904252	1.10178	0.977533	0.994567	1.02463	1.13312	0.178307
A0A0G2JTS9	Protein Fbxo42 OS=Rattus norvegicus GN=Fbxo42 PE=4 SV=1 - [A0A0G2JTS9_RAT]	4.32	3	3	5	717	77.7486	7.69385	0.98916	1.01657	0.685774	0.897168	1.09	1.03497	1.09305	1.07267	1.19562	0.178396
D3ZU83	ERGIC and golgi 3 (Predicted) OS=Rattus norvegicus GN=Ergic3 PE=1 SV=1 - [D3ZU83_RAT]	6.53	2	2	3	383	43.1956	6.37939	1.04447	0.944353		0.994411	0.641571	0.859228		0.7504	0.754617	0.178559
F1LU14	Sorting nexin OS=Rattus norvegicus GN=Snx32 PE=3 SV=3 - [F1LU14_RAT]	25.06	8	9	20	403	46.4431	7.63525	1.10611	1.03943	1.0497	1.06508	1.03857	0.96806	1.03663	1.01442	0.952437	0.17867
D4AEG7	Protein Tbc1d13 OS=Rattus norvegicus GN=Tbc1d13 PE=1 SV=3 - [D4AEG7_RAT]	25.75	9	9	17	400	46.4466	5.46533	1.00022	1.05249	1.23086	1.09452	1.01927	0.962343	0.942897	0.974837	0.890649	0.178698
Q400C7	Archaemetzincin-2 OS=Rattus norvegicus GN=Amz2 PE=2 SV=2 - [AMZ2_RAT]	13.09	4	5	6	359	41.353	7.97217	0.97943		1.16943	1.07443	0.863764		0.89383	0.878797	0.817919	0.178958
D4AC62	Protein Krt222 OS=Rattus norvegicus GN=Krt222 PE=3 SV=1 - [D4AC62_RAT]	14.92	2	3	6	295	34.0125	5.63037	0.899583	0.881362	0.850534	0.87716	0.937612	0.896069	1.08291	0.972198	1.10835	0.179119
Q9R010	Calcium and integrin-binding protein 1 OS=Rattus norvegicus GN=Cib1 PE=1 SV=3 - [CIB1_RAT]	6.81	1	1	4	191	21.7869	4.75439	1.02801	1.06703	1.10639	1.06714	1.03832	1.02753	0.917955	0.9946	0.93202	0.179253
P49793	Nuclear pore complex protein Nup98-Nup96 OS=Rattus norvegicus GN=Nup98 PE=1 SV=2 - [NUP98_RAT]	4.35	6	6	8	1816	197.16	6.22705	1.025	1.17399	1.29742	1.16547	1.13553	0.8269	0.952023	0.971484	0.833554	0.179292
F1LPG9	Protein Fam21c OS=Rattus norvegicus GN=Fam21c PE=1 SV=2 - [F1LPG9_RAT]	15.96	12	12	22	1328	144.971	4.75439	0.91811	1.01605	1.05925	0.997803	1.09204	1.07323	1.04324	1.0695	1.07186	0.179339
P37377	Alpha-synuclein OS=Rattus norvegicus GN=Snca PE=1 SV=1 - [SYUA_RAT]	58.57	7	9	57	140	14.5062	4.76709	0.846596	1.0244	0.99655	0.955849	1.23799	0.989345	1.08438	1.1039	1.15489	0.179377
Q5XIQ1	RAB, member of RAS oncogene family-like 2B OS=Rattus norvegicus GN=Rabl2a PE=2 SV=1 - [Q5XIQ1_RAT]	4.95	1	1	2	222	25.4216	5.68115	0.975536		0.862732	0.919134	1.02496		1.04639	1.03568	1.1268	0.179483
Q64244	ADP-ribosyl cyclase/cyclic ADP-ribose hydrolase 1 OS=Rattus norvegicus GN=Cd38 PE=1 SV=1 - [CD38_RAT]	29.7	8	8	27	303	34.4134	8.49951	0.952889	1.03552	0.841421	0.943278	1.23327	0.960539	1.10803	1.10062	1.1668	0.179495
B2RYK2	DPH1 homolog (S. cerevisiae) OS=Rattus norvegicus GN=Dph1 PE=2 SV=1 - [B2RYK2_RAT]	2.28	1	1	2	438	48.0737	7.62061		0.943061	0.719526	0.831293		1.07224	1.04669	1.05947	1.27448	0.179707
Q5I0L7	Protein KTI12 homolog OS=Rattus norvegicus GN=Kti12 PE=1 SV=1 - [KTI12_RAT]	17.71	4	4	9	350	38.3338	7.37158	1.06613	1.02953	1.08838	1.06135	1.04298	1.03479	1.0087	1.02883	0.969358	0.179725
Q5U2M4	DNA ligase OS=Rattus norvegicus GN=Lig3 PE=1 SV=1 - [Q5U2M4_RAT]	0.85	1	1	2	943	105.376	9.17334	1.04009		1.38763	1.21386	0.890149		0.818148	0.854149	0.703664	0.179884
A0A0G2KA71	Protein Nectin2 OS=Rattus norvegicus GN=Nectin2 PE=1 SV=1 - [A0A0G2KA71_RAT]	13.06	5	5	8	467	50.7169	5.47803	1.07404	1.01735	1.48274	1.19138	0.982714	0.859128	0.989558	0.9438	0.792192	0.180044
D4A104	Mitochondrial ribosomal protein L45 (Predicted) OS=Rattus norvegicus GN=Mrpl45 PE=1 SV=1 - [D4A104_RAT]	19.93	5	5	6	306	35.4174	9.40771	1.03139	0.957565	0.84833	0.94576	1.02167	1.07475	1.01536	1.03726	1.09675	0.180099
O70595	ATP-binding cassette sub-family B member 6, mitochondrial OS=Rattus norvegicus GN=Abcb6 PE=2 SV=1 - [ABCB6_RAT]	12.32	8	8	16	836	93.2456	8.27979	1.03892	0.956447	1.20322	1.06619	0.946587	0.968466	0.925749	0.946934	0.888143	0.180333
Q6P6S4	Nucleotide exchange factor SIL1 OS=Rattus norvegicus GN=Sil1 PE=2 SV=1 - [SIL1_RAT]	10.97	4	4	11	465	52.317	5.13525	0.999976	1.05637	1.31335	1.12323	0.969939	1.01283	0.614021	0.865596	0.77063	0.180447
M0R617	SH2-B PH domain containing signaling mediator 1, isoform CRA_a OS=Rattus norvegicus GN=Sh2b1 PE=1 SV=1 - [M0R617_RAT]	10.15	4	4	4	670	70.8194	5.79541	1.01738	0.971022	0.844142	0.944182	0.989234	1.03622	1.11942	1.04829	1.11026	0.180543
G3V912	Protein Tmx4 OS=Rattus norvegicus GN=Tmx4 PE=1 SV=1 - [G3V912_RAT]	19.35	6	6	17	336	37.517	4.34814	0.982728	0.964001	0.932505	0.959745	1.14553	0.955767	1.05352	1.0516	1.09571	0.180608
Q6DKG0	N-alpha-acetyltransferase 35, NatC auxiliary subunit OS=Rattus norvegicus GN=Naa35 PE=1 SV=1 - [NAA35_RAT]	16.55	9	9	23	725	83.155	7.29834	0.974291	0.988364	1.04841	1.00369	0.964422	0.974716	0.959522	0.96622	0.96267	0.181072
A0A0G2K101	Leucine zipper protein 1 OS=Rattus norvegicus GN=Luzp1 PE=1 SV=1 - [A0A0G2K101_RAT]	5.33	5	5	7	1051	117.079	8.44092	0.874581	0.978256	0.737321	0.863386	0.907948	1.01386	1.10684	1.00955	1.16929	0.181167
Q99J82	Integrin-linked protein kinase OS=Rattus norvegicus GN=Ilk PE=2 SV=1 - [ILK_RAT]	21.46	9	9	28	452	51.3399	8.07471	1.00733	0.971918	1.0171	0.99878	0.961298	0.983681	0.977357	0.974112	0.975302	0.181193
A0A0G2K464	Secretory carrier membrane protein 5, isoform CRA_a OS=Rattus norvegicus GN=Scamp5 PE=1 SV=1 - [A0A0G2K464_RAT]	22.55	4	4	30	235	26.051	8.54346	0.991862	1.00485	0.915336	0.970681	0.985634	1.06949	1.0367	1.03061	1.06174	0.18138
A0A0G2JUS7	Transmembrane protein 11, mitochondrial OS=Rattus norvegicus GN=Tmem11 PE=1 SV=1 - [A0A0G2JUS7_RAT]	24.43	4	4	13	176	19.8211	6.25244	1.0153	0.923145	1.02034	0.986263	1.12258	1.07779	0.995306	1.06522	1.08006	0.181391
Q5D178	Alpha 2 macroglobulin cardiac isoform (Fragment) OS=Rattus norvegicus PE=2 SV=1 - [Q5D178_RAT]	6.57	3	3	3	609	68.1503	7.1958	1.0251	0.861471	0.669406	0.851992	1.00501	0.993578	1.06783	1.02214	1.1997	0.1816
D3ZBB3	Protein Tmem47 OS=Rattus norvegicus GN=Tmem47 PE=1 SV=1 - [D3ZBB3_RAT]	10.5	2	2	4	181	19.9554	6.72705	1.05178	0.93084	1.34789	1.11017	0.885939	0.979123	0.82964	0.898234	0.809095	0.181867
D3ZS72	Protein Prex1 OS=Rattus norvegicus GN=Prex1 PE=1 SV=3 - [D3ZS72_RAT]	15.58	21	23	45	1643	184.275	6.31592	1.03548	0.957848	0.989345	0.994223	0.962288	0.964633	0.940403	0.955775	0.961328	0.181878
A0A0G2K1Q8	Protein Abca3 OS=Rattus norvegicus GN=Abca3 PE=1 SV=1 - [A0A0G2K1Q8_RAT]	2.41	5	5	9	1704	191.644	7.10791	0.961	0.979634	0.978755	0.97313	0.936291	0.976213	0.935689	0.949398	0.975612	0.182175
A0A0G2K6M8	Protein Depdc5 OS=Rattus norvegicus GN=Depdc5 PE=1 SV=1 - [A0A0G2K6M8_RAT]	2.26	2	2	4	1591	180.047	6.78564	1.01712	0.948133	0.862723	0.94266	0.969488	1.04441	1.08395	1.03262	1.09543	0.182616
A0A0G2K736	Protein Kdm1a OS=Rattus norvegicus GN=Kdm1a PE=1 SV=1 - [A0A0G2K736_RAT]	4.05	3	3	6	865	93.912	6.46826	0.961948	0.900146	0.744299	0.868798	0.939084	0.969548	1.04671	0.985114	1.13388	0.182673
D4A6X4	Acylphosphatase OS=Rattus norvegicus GN=Acyp1 PE=1 SV=1 - [D4A6X4_RAT]	53.54	5	5	18	99	11.3048	9.30518	0.966436	0.978858	1.0044	0.983233	1.26125	1.00578	1.06115	1.10939	1.12831	0.18284
Q8R5H8	Fas apoptotic inhibitory molecule 1 OS=Rattus norvegicus GN=Faim PE=2 SV=1 - [FAIM1_RAT]	22.39	3	3	9	201	22.6902	4.97021	0.99886	0.957249	1.08491	1.01367	1.09488	1.03662	1.15137	1.09429	1.07953	0.182883
P29066	Beta-arrestin-1 OS=Rattus norvegicus GN=Arrb1 PE=1 SV=1 - [ARRB1_RAT]	33.49	10	11	35	418	46.9902	6.27783	1.04168	1.047	1.27267	1.12045	0.908023	1.06556	0.957404	0.976996	0.871968	0.183129
A0A0G2K2M9	Protein Srrm2 OS=Rattus norvegicus GN=Srrm2 PE=1 SV=1 - [A0A0G2K2M9_RAT]	5.73	11	11	25	2707	295.932	12.0151	0.882415	0.998647	0.805173	0.895412	0.954903	0.991157	1.03169	0.992583	1.10852	0.183195
Q9JMC1	Phosphatidylinositol 4,5-bisphosphate 5-phosphatase A OS=Rattus norvegicus GN=Inpp5j PE=1 SV=1 - [PI5PA_RAT]	9.09	8	8	19	1001	107.142	9.51025	0.749416	1.03738	0.909246	0.898679	1.02843	1.101	0.995464	1.04163	1.15907	0.18326
B2GV24	E3 UFM1-protein ligase 1 OS=Rattus norvegicus GN=Ufl1 PE=1 SV=1 - [UFL1_RAT]	25.6	16	16	28	793	89.5294	6.99072	0.978913	1.00194	0.922468	0.967774	1.01618	0.98531	1.03574	1.01241	1.04612	0.183614
P07483	Fatty acid-binding protein, heart OS=Rattus norvegicus GN=Fabp3 PE=1 SV=2 - [FABPH_RAT]	40.6	5	5	18	133	14.7656	6.32861	0.832859	1.1171	0.852704	0.93422	1.14971	0.997665	1.16601	1.10446	1.18223	0.184025
Q812E4	Synaptotagmin-like protein 5 OS=Rattus norvegicus GN=Sytl5 PE=2 SV=1 - [SYTL5_RAT]	9.43	7	7	14	753	83.5935	8.70459	1.05419	0.949084	0.84339	0.948887	1.04081	1.03701	1.0645	1.04744	1.10386	0.184067
P46462	Transitional endoplasmic reticulum ATPase OS=Rattus norvegicus GN=Vcp PE=1 SV=3 - [TERA_RAT]	59.8	36	37	238	806	89.2927	5.26221	0.94392	1.01822	0.97985	0.980663	1.01389	1.03605	1.00457	1.01817	1.03824	0.184184
D4A3E3	Protein Arid1a OS=Rattus norvegicus GN=Arid1a PE=1 SV=3 - [D4A3E3_RAT]	3.56	3	4	9	2021	217.443	6.771	1.10471	0.937094	1.54825	1.19668	0.904649	0.916429	0.891818	0.904298	0.755671	0.184312
A0A0G2JSR4	RCG34857 OS=Rattus norvegicus GN=Stat5b PE=1 SV=1 - [A0A0G2JSR4_RAT]	17.81	5	14	36	786	89.9625	6.04932	0.932156	0.842011	0.995561	0.923242	1.05553	0.949877	1.02646	1.01062	1.09464	0.18456
D4AB36	Protein Flywch2 OS=Rattus norvegicus GN=Flywch2 PE=4 SV=1 - [D4AB36_RAT]	13.67	1	1	3	139	14.2264	9.30518	0.801907	1.00827	0.431829	0.747337	1.45771	0.93909	0.982289	1.12636	1.50717	0.184604
G3V619	Activating signal cointegrator 1 complex subunit 1, isoform CRA_b OS=Rattus norvegicus GN=Ascc1 PE=1 SV=1 - [G3V619_RAT]	8.71	3	3	3	356	41.1537	6.41748		0.898537	0.944368	0.921452		1.00706	0.962775	0.984917	1.06887	0.184643
A0A0G2JSJ3	Protein LOC100909595 OS=Rattus norvegicus GN=Slc2a3 PE=1 SV=1 - [A0A0G2JSJ3_RAT]	15.82	7	8	35	493	53.5279	4.86865	0.896741	1.01249	1.00322	0.970816	1.07361	1.00588	1.03468	1.03806	1.06926	0.184646
D3ZJR1	Protein Eps15l1 OS=Rattus norvegicus GN=Eps15l1 PE=1 SV=3 - [D3ZJR1_RAT]	36.52	1	26	66	909	99.4257	5.021	0.926092		1.02683	0.976461	1.17443		1.06891	1.12167	1.14871	0.18478
M0R7K1	Protein lin-7 homolog A OS=Rattus norvegicus GN=Lin7a PE=1 SV=2 - [M0R7K1_RAT]	47.95	5	9	25	219	24.5499	8.73389	1.05619	0.94605	0.964618	0.988953	1.08753	1.01119	1.06427	1.05433	1.06611	0.184812
P01041	Cystatin-B OS=Rattus norvegicus GN=Cstb PE=1 SV=1 - [CYTB_RAT]	34.69	3	3	11	98	11.1886	6.30322	1.12873	0.947546	1.23198	1.10275	0.867667	0.965817	1.02125	0.951578	0.862912	0.184842
D4ACK1	Protein Nup214 OS=Rattus norvegicus GN=Nup214 PE=1 SV=2 - [D4ACK1_RAT]	4.3	6	6	6	1790	181.015	7.53271	0.977175	1.07465		1.02591	0.930857	0.926999		0.928928	0.905465	0.185095
P83868	Prostaglandin E synthase 3 OS=Rattus norvegicus GN=Ptges3 PE=1 SV=2 - [TEBP_RAT]	35.63	5	5	23	160	18.7094	4.55127	0.911219	1.04862	0.958799	0.97288	1.021	1.05324	1.04291	1.03905	1.06801	0.185142
Q5EB85	Rbbp6 protein (Fragment) OS=Rattus norvegicus GN=Rbbp6 PE=2 SV=1 - [Q5EB85_RAT]	4.04	1	1	2	223	24.4306	9.72998		1.08114	1.13891	1.11003		0.982986	1.0545	1.01874	0.917767	0.185453
P07824	Arginase-1 OS=Rattus norvegicus GN=Arg1 PE=1 SV=2 - [ARGI1_RAT]	11.76	2	2	3	323	34.9513	7.25439	0.975104	0.814585		0.894845	1.03626	1.08799		1.06213	1.18694	0.185723
D3ZR63	Protein Gfod1 OS=Rattus norvegicus GN=Gfod1 PE=4 SV=1 - [D3ZR63_RAT]	9.49	4	4	9	390	43.2299	5.92236	1.03566	1.01157	0.979534	1.00892	0.752574	0.986837	0.937363	0.892258	0.884369	0.185821
Q63362	NADH dehydrogenase [ubiquinone] 1 alpha subcomplex subunit 5 OS=Rattus norvegicus GN=Ndufa5 PE=1 SV=3 - [NDUA5_RAT]	74.14	9	10	57	116	13.4033	7.43018	0.935519	1.04003	0.831961	0.935835	1.01463	1.01063	1.10637	1.04388	1.11545	0.185823
D4AB33	Protein phosphatase 1 regulatory subunit 15A OS=Rattus norvegicus GN=Peg3 PE=1 SV=2 - [D4AB33_RAT]	1.9	2	2	2	1579	180.447	5.38916		0.840077	0.845836	0.842956		0.990311	1.29007	1.14019	1.35261	0.185868
M0R9X8	Cytoplasmic dynein 1 heavy chain 1 OS=Rattus norvegicus GN=Dync1h1 PE=1 SV=2 - [M0R9X8_RAT]	50.62	208	208	990	4644	531.712	6.41748	0.966922	0.999567	0.924529	0.963673	0.986164	1.05692	0.996114	1.01306	1.05125	0.186291
Q8VHW9	Voltage-dependent calcium channel gamma-4 subunit OS=Rattus norvegicus GN=Cacng4 PE=1 SV=1 - [CCG4_RAT]	13.46	2	2	4	327	36.4995	9.1001	0.877584	0.956421	1.0235	0.952502	0.955825	1.09261	1.15003	1.06616	1.11932	0.186581
P0CE43	Growth factor receptor-bound protein 10 OS=Rattus norvegicus GN=Grb10 PE=3 SV=1 - [GRB10_RAT]	9.68	6	6	13	599	67.8394	8.95361	0.997373	0.94322	0.734896	0.89183	1.00394	1.03817	1.01839	1.02017	1.1439	0.186633
Q6QBQ4	Phospholipid scramblase 3 OS=Rattus norvegicus GN=Plscr3 PE=2 SV=1 - [PLS3_RAT]	19.93	4	4	14	296	31.6259	6.63916	0.919871	0.961258	0.931424	0.937517	0.937811	0.984452	1.02864	0.983633	1.04919	0.18671
E9PTG5	Protein Plekha5 OS=Rattus norvegicus GN=Plekha5 PE=1 SV=2 - [E9PTG5_RAT]	12.65	13	14	27	1281	145.497	7.31299	0.880835	0.998643	0.942709	0.940729	1.06882	0.976269	0.990021	1.0117	1.07544	0.186719
Q5PQK2	Fusion, derived from t(1216) malignant liposarcoma (Human) OS=Rattus norvegicus GN=Fus PE=1 SV=1 - [Q5PQK2_RAT]	16.02	5	7	27	518	52.6415	9.36377	1.06475	0.963576	0.811345	0.946556	1.09542	1.04695	1.0558	1.06606	1.12625	0.186943
A0A0G2JWK6	Protein Amer2 OS=Rattus norvegicus GN=Amer2 PE=1 SV=1 - [A0A0G2JWK6_RAT]	20.24	8	8	10	509	53.6812	8.48486	0.996639	0.898848	0.870755	0.922081	0.964196	0.978622	1.11036	1.01772	1.10373	0.187018
D3ZWD1	Protein Lrch3 OS=Rattus norvegicus GN=Lrch3 PE=1 SV=2 - [D3ZWD1_RAT]	3.22	2	3	3	683	75.2266	6.75635		0.874693	0.999756	0.937225		1.06111	1.233	1.14705	1.22388	0.187068
Q6AY02	Protein Rbm17 OS=Rattus norvegicus GN=Rbm17 PE=1 SV=1 - [Q6AY02_RAT]	7.65	3	3	4	405	45.3201	5.8208	0.878811	0.974687		0.926749	1.22219	1.03917		1.13068	1.22005	0.187075
D4A507	Protein Clip3 OS=Rattus norvegicus GN=Clip3 PE=1 SV=1 - [D4A507_RAT]	12.43	4	4	6	547	59.5493	7.94287	1.05966	1.01706	1.17229	1.083	1.03229	1.01279	0.960818	1.00196	0.925173	0.187141
B5DES0	Protein Snrpd2 OS=Rattus norvegicus GN=Snrpd2 PE=1 SV=1 - [B5DES0_RAT]	61.86	7	7	17	118	13.5182	9.90576	1.00551	1.01336	1.03345	1.01744	1.09156	1.02557	1.03903	1.05205	1.03402	0.187261
Q5M7X1	Coatomer protein complex, subunit beta 2 (Beta prime) OS=Rattus norvegicus GN=Copb2 PE=2 SV=1 - [Q5M7X1_RAT]	32.82	22	22	56	905	102.396	5.2749	1.01899	1.00564	1.07169	1.03211	1.0124	1.00141	0.956464	0.990092	0.959292	0.187319
A0A0G2K2V5	Protein Exoc1 OS=Rattus norvegicus GN=Exoc1 PE=1 SV=1 - [A0A0G2K2V5_RAT]	19	4	13	27	721	81.9434	6.41748	1.01685	0.977991	0.978377	0.991073	1.13003	1.07209	0.983377	1.06183	1.0714	0.187408
A0A0G2JZF6	Protein Ndufaf2 OS=Rattus norvegicus GN=Ndufaf2 PE=1 SV=1 - [A0A0G2JZF6_RAT]	46.39	6	6	14	166	19.5419	8.98291	1.06419	1.01398	1.31329	1.13049	1.05761	0.9275	0.914606	0.966571	0.855004	0.187409
D3ZKD3	RNA demethylase ALKBH5 OS=Rattus norvegicus GN=Alkbh5 PE=1 SV=1 - [ALKB5_RAT]	3.8	2	2	3	395	44.4257	9.08545	1.04916		1.32578	1.18747	0.949637		0.836241	0.892939	0.751968	0.187596
G3V7I0	Peroxiredoxin 3 OS=Rattus norvegicus GN=Prdx3 PE=1 SV=1 - [G3V7I0_RAT]	43.19	9	9	37	257	28.2815	7.54736	1.05159	1.03889	1.04518	1.04522	1.02979	1.00923	1.04468	1.0279	0.983429	0.187668
G3V7R1	RCG60197, isoform CRA_a OS=Rattus norvegicus GN=Nup50 PE=1 SV=1 - [G3V7R1_RAT]	6.21	2	2	4	467	49.7177	6.46826	0.969414	1.02334	1.24902	1.08059	1.02201	0.88697	0.861169	0.923381	0.854515	0.187847
Q6J2U6	E3 ubiquitin-protein ligase RNF114 OS=Rattus norvegicus GN=Rnf114 PE=2 SV=1 - [RN114_RAT]	26.64	5	5	10	229	25.6473	6.81494	1.04743	0.986051	1.14848	1.06065	1.01683	0.961573	0.961961	0.980122	0.924074	0.18798
Q80WE1	Synaptic functional regulator FMR1 OS=Rattus norvegicus GN=Fmr1 PE=1 SV=2 - [FMR1_RAT]	13.15	3	7	29	593	66.7396	7.2251	0.806892	1.0215	0.935503	0.921299	1.10111	1.05394	0.962788	1.03928	1.12806	0.188023
P32089	Tricarboxylate transport protein, mitochondrial OS=Rattus norvegicus GN=Slc25a1 PE=1 SV=1 - [TXTP_RAT]	19.94	6	6	25	311	33.8138	9.86182	1.01514	0.970776	1.00764	0.997851	0.862178	0.971989	0.972836	0.935668	0.937683	0.188034
B2GUV5	ATPase, H transporting, lysosomal V1 subunit G1 OS=Rattus norvegicus GN=Atp6v1g1 PE=1 SV=1 - [B2GUV5_RAT]	38.14	4	4	11	118	13.702	7.28369	1.05425	0.986573	1.18565	1.07549	1.00912	0.938194	0.984166	0.97716	0.908572	0.188059
Q62920	PDZ and LIM domain protein 5 OS=Rattus norvegicus GN=Pdlim5 PE=1 SV=2 - [PDLI5_RAT]	13.71	6	6	15	591	63.1612	8.38232	0.963365	0.915941	0.824217	0.901174	0.994661	0.921442	1.08975	1.00195	1.11183	0.188116
Q02874	Core histone macro-H2A.1 OS=Rattus norvegicus GN=H2afy PE=1 SV=4 - [H2AY_RAT]	46.63	12	14	65	371	39.4794	9.78857	1.03075	0.976252	0.908548	0.971852	1.13072	0.978073	1.07781	1.0622	1.09296	0.188299
E9PT90	Protein Spg20 OS=Rattus norvegicus GN=Spg20 PE=1 SV=3 - [E9PT90_RAT]	19.6	4	11	26	796	85.8124	5.92236	1.08643	0.978002	0.98654	1.01699	1.14531	1.05367	1.0661	1.08836	1.07018	0.188813
Q6AYA7	Protein Rfk OS=Rattus norvegicus GN=Rfk PE=1 SV=1 - [Q6AYA7_RAT]	12.9	2	2	8	155	17.4699	7.54736	1.06251	0.978467	1.09401	1.045	1.17612	1.09525	1.07996	1.11711	1.06901	0.188905
Q9WTQ1	Serine/threonine-protein kinase D1 OS=Rattus norvegicus GN=Prkd1 PE=1 SV=2 - [KPCD1_RAT]	5.56	3	3	5	918	101.978	6.53662	1.1159	0.926986	1.32824	1.12371	0.989135	0.848775	0.949039	0.928983	0.826713	0.189092
G3V7G0	Cytoplasmic dynein 1 light intermediate chain 1 OS=Rattus norvegicus GN=Dync1li1 PE=1 SV=1 - [G3V7G0_RAT]	58.51	20	21	77	523	56.6351	6.29053	0.957915	1.00307	1.01151	0.990831	1.09417	0.997587	1.03553	1.04243	1.05207	0.189186
P62832	60S ribosomal protein L23 OS=Rattus norvegicus GN=Rpl23 PE=2 SV=1 - [RL23_RAT]	56.43	6	6	32	140	14.8561	10.5063	0.970615	0.978994	0.970371	0.973327	1.0185	0.972008	0.994512	0.995006	1.02227	0.18919
A0A0G2JST3	Keratin, type II cytoskeletal 1 OS=Rattus norvegicus GN=Krt1 PE=1 SV=1 - [A0A0G2JST3_RAT]	4.48	1	3	11	625	64.7171	7.92822		1.18638	0.924358	1.05537		0.619949	0.831305	0.725627	0.687557	0.189197
A0A0G2JYD3	Protein Uggt2 OS=Rattus norvegicus GN=Uggt2 PE=1 SV=1 - [A0A0G2JYD3_RAT]	3.83	3	5	6	1436	165.273	6.65381	0.892915	1.09105	0.916514	0.966827	1.10568	0.998734	1.23657	1.11366	1.15187	0.189208
Q62896	BET1 homolog OS=Rattus norvegicus GN=Bet1 PE=1 SV=1 - [BET1_RAT]	15.25	1	1	2	118	13.2217	9.0708	1.13753		1.18337	1.16045	0.951696		1.08785	1.01977	0.878774	0.189275
F1MAF8	Protein Atg2b OS=Rattus norvegicus GN=Atg2b PE=1 SV=2 - [F1MAF8_RAT]	15.17	24	24	47	1977	220.208	5.96045	0.989799	0.958668	0.919551	0.956006	0.997644	1.08771	0.973438	1.0196	1.06652	0.189454
F1LMN8	KH domain-containing, RNA-binding, signal transduction-associated protein 3 OS=Rattus norvegicus GN=Khdrbs3 PE=1 SV=2 - [F1LMN8_RAT]	15.03	4	6	17	346	38.7237	8.45557	1.10203	0.943534	1.15368	1.06641	1.00109	0.898506	0.967861	0.955818	0.896291	0.18964
D3ZAL7	Protein Gab1 OS=Rattus norvegicus GN=Gab1 PE=1 SV=2 - [D3ZAL7_RAT]	4.33	2	2	4	693	76.6134	6.02393	0.86829	0.960179	0.636859	0.821776	0.979806	1.16365	0.904801	1.01609	1.23645	0.189729
P62804	Histone H4 OS=Rattus norvegicus GN=Hist1h4b PE=1 SV=2 - [H4_RAT]	51.46	6	6	121	103	11.3604	11.356	1.05277	0.967194	0.993888	1.00462	1.12894	1.0441	1.02987	1.06764	1.06273	0.189769
G3V826	Transketolase OS=Rattus norvegicus GN=Tkt PE=1 SV=1 - [G3V826_RAT]	50.23	28	28	182	655	71.1133	7.62061	0.969374	1.02143	0.928764	0.97319	1.00273	1.04438	1.01246	1.01986	1.04796	0.190271
S4X470	E3 ubiquitin-protein ligase parkin isoform OS=Rattus norvegicus GN=Park2 PE=2 SV=1 - [S4X470_RAT]	9.3	4	4	7	344	38.5331	6.56592	0.90902	0.965956	0.935294	0.936757	1.2203	0.974999	0.994678	1.06333	1.13512	0.190522
D3ZRN5	Protein Trove2 OS=Rattus norvegicus GN=Trove2 PE=1 SV=1 - [D3ZRN5_RAT]	29.74	13	13	31	538	60.004	8.06006	1.00441	0.994269	1.03578	1.01149	0.985529	1.00433	0.958015	0.982626	0.971465	0.191014
Q6TA25	FGFR1 oncogene partner 2 homolog OS=Rattus norvegicus GN=Fgfr1op2 PE=2 SV=2 - [FGOP2_RAT]	15.42	3	3	5	253	29.3559	5.8335	1.08218	1.07005	0.999745	1.05066	1.04367	0.925528	0.981373	0.983524	0.936103	0.191129
A0A0G2K466	Oxidoreductase NAD-binding domain containing 1 (Predicted), isoform CRA_a OS=Rattus norvegicus GN=Oxnad1 PE=1 SV=1 - [A0A0G2K466_RAT]	7.42	2	2	6	310	34.8251	8.51416	1.01156	0.976962	0.844784	0.944436	1.03359	0.98752	1.0885	1.03654	1.09752	0.191133
D4A3M8	Non-catalytic region of tyrosine kinase adaptor protein 2 (Predicted) OS=Rattus norvegicus GN=Nck2 PE=1 SV=1 - [D4A3M8_RAT]	30.26	8	9	19	380	42.8825	6.94678	0.973123	1.02484	0.997799	0.998586	1.05074	1.0222	1.01197	1.0283	1.02976	0.191194
D3ZUV9	Protein Cnot3 OS=Rattus norvegicus GN=Cnot3 PE=1 SV=2 - [D3ZUV9_RAT]	4.13	2	2	3	751	81.8305	6.20166	1.09797	1.10219	1.03537	1.07851	1.02549	0.911596	1.06196	0.999681	0.926913	0.191265
D3ZD97	DEAH (Asp-Glu-Ala-His) box polypeptide 15 (Predicted), isoform CRA_b OS=Rattus norvegicus GN=Dhx15 PE=1 SV=1 - [D3ZD97_RAT]	27.67	18	18	52	795	90.9192	7.45947	1.02877	1.06359	0.983253	1.02521	0.911576	1.02552	0.945136	0.960742	0.937121	0.191276
D3ZZP2	Protein Rab39a OS=Rattus norvegicus GN=Rab39a PE=4 SV=1 - [D3ZZP2_RAT]	11.52	2	3	14	217	24.9047	7.94287	0.967903	0.970547	1.19621	1.04489	0.91182	0.973543	0.8613	0.915554	0.876222	0.191312
P47820	Angiotensin-converting enzyme OS=Rattus norvegicus GN=Ace PE=1 SV=1 - [ACE_RAT]	4.04	4	4	10	1313	150.812	6.58057	0.977545	1.10162	1.1237	1.06762	0.620364	1.07264	0.858164	0.850389	0.796527	0.191367
A0A0G2QC21	Rho guanine nucleotide exchange factor 7 OS=Rattus norvegicus GN=Arhgef7 PE=1 SV=1 - [A0A0G2QC21_RAT]	31.09	5	21	52	862	97.1051	6.7417	0.861746	1.01776	0.691287	0.856929	0.946347	1.04649	1.04994	1.01426	1.1836	0.191498
P55770	NHP2-like protein 1 OS=Rattus norvegicus GN=Snu13 PE=2 SV=4 - [NH2L1_RAT]	33.59	4	4	10	128	14.1646	8.45557	1.05717	0.998621	0.78334	0.946377	1.16557	1.01838	1.09527	1.09307	1.15501	0.191652
A0A0G2K6Y4	Protein Sgsm2 OS=Rattus norvegicus GN=Sgsm2 PE=4 SV=2 - [A0A0G2K6Y4_RAT]	3.44	3	4	10	989	111.473	6.41748	0.957992	0.961082	0.935637	0.951571	0.94841	1.06705	1.00489	1.00678	1.05802	0.191691
Q5BJS6	Protein Tmem50b OS=Rattus norvegicus GN=Tmem50b PE=2 SV=1 - [Q5BJS6_RAT]	14.56	2	2	6	158	17.9359	5.38916	1.09952	0.878068	1.19899	1.05886	0.864848	0.947682	0.903574	0.905368	0.855039	0.191694
Q07205	Eukaryotic translation initiation factor 5 OS=Rattus norvegicus GN=Eif5 PE=1 SV=1 - [IF5_RAT]	43.12	14	15	68	429	48.9237	5.51611	1.0171	1.0471	1.11314	1.05911	1.03269	1.00021	1.00211	1.01167	0.955203	0.19191
D3ZJD3	Protein LOC100362069 OS=Rattus norvegicus GN=RGD1565183 PE=4 SV=1 - [D3ZJD3_RAT]	21.17	3	3	8	137	15.5555	11.9272	1.0911	0.910147	1.12955	1.0436	0.911702	0.933437	0.960682	0.935274	0.896199	0.192083
P69736	Endothelial differentiation-related factor 1 OS=Rattus norvegicus GN=Edf1 PE=1 SV=1 - [EDF1_RAT]	32.43	5	5	6	148	16.3589	9.99365	0.96889	0.977831	0.712825	0.886515	1.00153	0.981734	1.1966	1.05995	1.19564	0.192161
P97621	Polyubiquitin (Fragment) OS=Rattus norvegicus PE=2 SV=1 - [P97621_RAT]	58.54	1	4	23	41	4.60439	4.81787	0.929929	0.997598		0.963764	1.17413	1.04159		1.10786	1.14951	0.192413
Q498U4	SAP domain-containing ribonucleoprotein OS=Rattus norvegicus GN=Sarnp PE=1 SV=3 - [SARNP_RAT]	31.43	6	6	16	210	23.5904	6.65381	0.9838	1.01594	1.01007	1.00327	1.06527	0.996215	1.06767	1.04305	1.03965	0.192744
D3ZFB2	Protein Luc7l3 OS=Rattus norvegicus GN=Luc7l3 PE=1 SV=1 - [D3ZFB2_RAT]	14.66	5	5	9	491	58.3881	9.94971	0.963443	0.983241	0.644456	0.863713	1.10198	0.977551	1.05347	1.04433	1.20912	0.193199
D3Z9I1	Protein Coa3 OS=Rattus norvegicus GN=Coa3 PE=1 SV=1 - [D3Z9I1_RAT]	17.59	2	2	7	108	11.9212	9.59814	0.710776	0.952502	0.991743	0.885007	1.2565	0.987894	0.994807	1.07973	1.22003	0.193222
P25977	Nucleolar transcription factor 1 OS=Rattus norvegicus GN=Ubtf PE=1 SV=1 - [UBF1_RAT]	7.59	6	6	7	764	89.3812	5.80811	0.872382	0.96733	0.968048	0.93592	1.07066	0.961727	0.989106	1.00716	1.07612	0.193264
A0A140TAC4	Tyrosine-protein kinase OS=Rattus norvegicus GN=Fer PE=1 SV=1 - [A0A140TAC4_RAT]	9.73	7	7	12	822	94.1265	6.96143	1.09661	0.967572	1.09766	1.05395	0.945027	0.982005	1.01267	0.9799	0.929744	0.193348
D3ZDR2	Chromatin modifying protein 6 (Predicted) OS=Rattus norvegicus GN=Chmp6 PE=1 SV=1 - [D3ZDR2_RAT]	19.5	3	3	7	200	23.2741	5.31299	1.06064	0.899657	0.79395	0.918083	1.06506	0.9973	1.07192	1.04476	1.13798	0.193363
F1M0N7	Uncharacterized protein OS=Rattus norvegicus GN=Carmil1 PE=1 SV=2 - [F1M0N7_RAT]	9.9	10	10	24	1374	152.063	7.73779	1.13374	1.02307	1.00803	1.05495	0.926945	1.02672	0.981572	0.978411	0.927451	0.19348
D3ZBS2	Inter-alpha-trypsin inhibitor heavy chain H3 OS=Rattus norvegicus GN=Itih3 PE=1 SV=3 - [D3ZBS2_RAT]	24.69	18	18	90	887	99.0057	6.31592	1.04357	1.00393	1.11193	1.05314	1.03227	0.924443	0.993775	0.983496	0.933866	0.193492
D4A562	Intraflagellar transport protein 81 homolog OS=Rattus norvegicus GN=Ift81 PE=4 SV=2 - [D4A562_RAT]	6.37	4	4	4	675	78.9783	8.92432	1.07492		1.07467	1.0748	0.946223		1.03404	0.99013	0.921226	0.193622
Q5RJN4	Repressor of yield of DENV protein homolog OS=Rattus norvegicus GN=Ryden PE=2 SV=1 - [RYDEN_RAT]	30.67	4	4	8	163	18.8525	9.31982	1.06289	0.962398	1.30211	1.10913	1.00283	0.929338	0.903422	0.945198	0.852196	0.193697
D3Z9V8	Protein Tmem25 OS=Rattus norvegicus GN=Tmem25 PE=1 SV=1 - [D3Z9V8_RAT]	3.01	1	1	2	365	39.1785	8.19189		0.970795	0.715505	0.84315		1.05516	1.24863	1.15189	1.36618	0.193706
Q5XXR3	Rho guanine nucleotide exchange factor 6 OS=Rattus norvegicus GN=Arhgef6 PE=1 SV=1 - [ARHG6_RAT]	8.94	3	5	6	772	86.9579	5.79541	1.08922		1.44842	1.26882	0.956409		0.86842	0.912414	0.719106	0.193748
Q5XIH0	Repressor of RNA polymerase III transcription MAF1 homolog OS=Rattus norvegicus GN=Maf1 PE=2 SV=1 - [MAF1_RAT]	2.69	1	1	2	260	28.9037	4.64014	0.941683	0.997794		0.969738	1.03818	1.16056		1.09937	1.13368	0.194
D3Z853	Apoptosis, caspase activation inhibitor (Predicted), isoform CRA_c OS=Rattus norvegicus GN=Aven PE=1 SV=1 - [D3Z853_RAT]	14.75	2	2	3	217	23.8906	4.4624	0.967646	1.09324	1.12932	1.0634	0.927642	0.898556	1.04926	0.958487	0.901338	0.1941
A0A0G2K5D5	Protein Arhgap26 OS=Rattus norvegicus GN=Arhgap26 PE=1 SV=1 - [A0A0G2K5D5_RAT]	19.63	15	15	30	759	86.0023	6.66846	1.03787	0.980957	1.05055	1.02313	0.979867	0.997331	0.989408	0.988869	0.966517	0.194227
Q05683	Glutamate decarboxylase 2 OS=Rattus norvegicus GN=Gad2 PE=1 SV=1 - [DCE2_RAT]	41.71	21	22	132	585	65.3596	6.90283	1.10652	0.9688	1.06723	1.04752	0.9563	1.0045	0.979646	0.98015	0.935689	0.194398
P49803	Regulator of G-protein signaling 7 OS=Rattus norvegicus GN=Rgs7 PE=1 SV=2 - [RGS7_RAT]	26	9	11	35	477	55.6561	8.22119	0.942565	1.04003	0.895781	0.95946	1.04468	1.01499	1.0214	1.02702	1.07042	0.194834
D4ACN9	Protein Slc25a36 OS=Rattus norvegicus GN=Slc25a36 PE=3 SV=1 - [D4ACN9_RAT]	4.5	1	1	4	311	34.2445	8.77783	1.0373	1.06396	0.965321	1.02219	1.00248	0.939578	0.962533	0.968197	0.947175	0.194894
M0RAI4	Protein Ears2 OS=Rattus norvegicus GN=Ears2 PE=1 SV=2 - [M0RAI4_RAT]	11.66	4	4	7	523	58.2246	8.23584	1.06791	1.05095	1.50264	1.20716	0.979389	1.03808	0.882994	0.966821	0.800903	0.194955
O35826	Bifunctional UDP-N-acetylglucosamine 2-epimerase/N-acetylmannosamine kinase OS=Rattus norvegicus GN=Gne PE=1 SV=1 - [GLCNE_RAT]	4.16	2	2	3	722	79.1759	6.81494	1.15063		1.05274	1.10169	0.840355		1.00164	0.920996	0.835988	0.195508
Q5U2Y3	MAGUK p55 subfamily member 7 OS=Rattus norvegicus GN=Mpp7 PE=2 SV=2 - [MPP7_RAT]	3.99	2	2	2	576	65.5821	7.15186	0.955197	0.924146		0.939671	0.988433	0.965185		0.976809	1.03952	0.195599
P22509	rRNA 2'-O-methyltransferase fibrillarin OS=Rattus norvegicus GN=Fbl PE=1 SV=2 - [FBRL_RAT]	22.94	3	5	15	327	34.2006	10.2427	0.929635	1.02961	1.04217	1.00047	1.09696	1.1291	1.00982	1.07862	1.07811	0.195735
Q7TP42	Ab2-292 OS=Rattus norvegicus GN=Sec62 PE=1 SV=1 - [Q7TP42_RAT]	2.81	2	2	4	605	67.888	7.57666	1.03341	1.02507	1.20144	1.08664	1.07375	0.931692	0.844549	0.949996	0.874251	0.195847
Q6AYA5	Transmembrane protein 106B OS=Rattus norvegicus GN=Tmem106b PE=1 SV=1 - [T106B_RAT]	7.64	2	2	5	275	31.1325	7.32764	1.05971	1.03221	1.18315	1.09169	1.07688	0.946653	0.963956	0.995829	0.912192	0.195915
A0A0G2JX25	GMP reductase OS=Rattus norvegicus GN=Gmpr2 PE=1 SV=1 - [A0A0G2JX25_RAT]	36.21	8	9	16	348	38.0231	7.44482	1.08646	0.992807	1.04267	1.04065	0.962885	1.03616	0.931442	0.97683	0.938674	0.19599
P97610	Synaptotagmin-12 OS=Rattus norvegicus GN=Syt12 PE=1 SV=1 - [SYT12_RAT]	34.68	12	12	28	421	46.5789	5.78271	0.950405	1.02268	0.876454	0.949848	1.08639	0.979781	1.02631	1.03083	1.08525	0.196391
D3ZTN1	Protein Tesc OS=Rattus norvegicus GN=Tesc PE=4 SV=1 - [D3ZTN1_RAT]	26.64	5	5	8	214	24.5841	4.98291	1.05039	1.07098	0.946102	1.02249	0.922219	1.00092	0.930607	0.951249	0.930323	0.196434
F1LV13	Heterogeneous nuclear ribonucleoprotein M OS=Rattus norvegicus GN=Hnrnpm PE=1 SV=1 - [F1LV13_RAT]	46.09	25	25	80	690	73.6734	8.74854	1.00624	0.985331	0.946803	0.979457	0.993312	1.00814	1.04021	1.01389	1.03515	0.196489
A0A0G2JU66	Nuclear protein localization protein 4 homolog OS=Rattus norvegicus GN=Nploc4 PE=1 SV=1 - [A0A0G2JU66_RAT]	15.46	8	8	16	608	67.9709	6.49365	0.98787	1.07425	1.2451	1.10241	0.967595	0.98655	0.99949	0.984545	0.893085	0.196566
D4ABC4	Protein Ppp4r3a OS=Rattus norvegicus GN=Ppp4r3a PE=1 SV=3 - [D4ABC4_RAT]	5.55	3	3	8	721	82.3214	4.88135	1.07541	1.02649	1.09019	1.06403	0.929564	1.0729	0.973367	0.991945	0.932255	0.196598
A1EC95	HEAT repeat-containing protein 6 OS=Rattus norvegicus GN=Heatr6 PE=1 SV=1 - [HEAT6_RAT]	3.43	3	4	8	1252	136.418	7.94287	0.83824	1.002	0.646718	0.828987	0.938642	1.03412	1.00896	0.993909	1.19894	0.196636
Q5U2T9	FK506 binding protein 5 OS=Rattus norvegicus GN=Fkbp5 PE=1 SV=1 - [Q5U2T9_RAT]	18.42	6	6	12	456	50.9326	6.16357	1.02464	0.985732	1.2148	1.07506	0.795402	1.01233	0.967919	0.925217	0.860623	0.196848
A0A0G2K6L9	Protein Cntnap4 OS=Rattus norvegicus GN=Cntnap4 PE=4 SV=1 - [A0A0G2K6L9_RAT]	12.87	12	12	25	1111	122.866	7.63525	0.891607	1.02993	0.889977	0.93717	1.0332	1.02584	0.980712	1.01325	1.08118	0.196893
D3ZBE8	Protein Upf3b OS=Rattus norvegicus GN=Upf3b PE=1 SV=1 - [D3ZBE8_RAT]	7.84	4	4	6	472	57.0287	9.43701	0.906126	1.01407	0.748856	0.889683	0.979824	0.99393	1.31152	1.09509	1.23088	0.197032
P62864	40S ribosomal protein S30 OS=Rattus norvegicus GN=Fau PE=1 SV=1 - [RS30_RAT]	18.64	2	2	5	59	6.64382	12.147	0.967129	0.891879	0.627659	0.828889	0.886387	1.11119	1.06167	1.01975	1.23026	0.197065
A0A0G2JYU3	Protein Astn2 OS=Rattus norvegicus GN=Astn2 PE=4 SV=1 - [A0A0G2JYU3_RAT]	3.4	4	4	5	1354	149.48	6.03662	0.856607	0.988936	0.891179	0.912241	1.16717	0.941777	0.993325	1.03409	1.13357	0.197207
Q66H61	Glutaminyl-tRNA synthetase OS=Rattus norvegicus GN=Qars PE=1 SV=1 - [Q66H61_RAT]	30.19	17	17	38	775	87.6448	7.31299	0.956865	1.03041	0.949077	0.978785	1.01512	1.05593	1.00522	1.02542	1.04765	0.197419
Q7TMZ5	ADP-ribosylation factor-like 6 interacting protein 1 OS=Rattus norvegicus GN=Arl6ip1 PE=1 SV=1 - [Q7TMZ5_RAT]	11.82	3	3	3	203	23.4355	9.31982	0.973342	0.91401		0.943676	1.06373	0.995543		1.02964	1.09109	0.197509
Q8VIJ5	Protein O-GlcNAcase OS=Rattus norvegicus GN=Mgea5 PE=1 SV=1 - [OGA_RAT]	33.08	23	24	58	916	102.852	4.91943	0.988849	1.00103	1.04551	1.0118	0.961939	1.00651	0.887461	0.951971	0.940874	0.197611
F1LNV5	Calcium uptake protein 1, mitochondrial OS=Rattus norvegicus GN=Micu1 PE=1 SV=2 - [F1LNV5_RAT]	17.61	6	6	20	477	54.1924	8.76318	0.949431	0.952182	0.990479	0.96403	1.04681	1.06621	0.952615	1.02188	1.06001	0.197785
D3ZDI7	Protein Ppp2r5a OS=Rattus norvegicus GN=Ppp2r5a PE=1 SV=1 - [D3ZDI7_RAT]	11.52	4	5	14	486	56.3012	6.85889	0.919746	1.05736	1.18364	1.05358	0.895559	0.962341	0.938807	0.932236	0.884827	0.197838
Q8CHM7	2-hydroxyacyl-CoA lyase 1 OS=Rattus norvegicus GN=Hacl1 PE=1 SV=1 - [HACL1_RAT]	6.71	4	4	11	581	63.5752	7.32764	1.11645	1.05799	0.961844	1.04543	0.876343	1.01873	0.958539	0.951203	0.909871	0.197952
F1LNC4	Vesicle transport through interaction with t-SNAREs homolog 1B OS=Rattus norvegicus GN=Vti1b PE=1 SV=2 - [F1LNC4_RAT]	15.42	3	3	14	201	23.082	8.36768	1.00686	1.02814	0.912057	0.982352	1.12145	0.981011	1.11061	1.07102	1.09026	0.198034
Q5U2U7	mRNA cap guanine-N7 methyltransferase OS=Rattus norvegicus GN=Rnmt PE=1 SV=1 - [MCES_RAT]	17.35	6	6	11	461	52.7833	6.39209	1.01331	1.05652	1.05606	1.04196	0.919293	1.0484	0.97282	0.980171	0.940697	0.198168
D3ZB55	Protein Coa5 OS=Rattus norvegicus GN=Coa5 PE=1 SV=1 - [D3ZB55_RAT]	37.84	2	2	3	74	8.35304	8.70459	0.97133	0.973762	0.999666	0.981586	1.0653	0.968226	1.07098	1.03483	1.05425	0.198177
A0A0G2QC63	Sec24d protein OS=Rattus norvegicus GN=Sec24d PE=2 SV=1 - [A0A0G2QC63_RAT]	6.92	4	4	5	708	79.6125	6.94678	0.97887	0.968766	1.07881	1.00882	0.878427	0.993785	0.930375	0.934196	0.926031	0.198257
Q75Q41	Mitochondrial import receptor subunit TOM22 homolog OS=Rattus norvegicus GN=Tomm22 PE=1 SV=1 - [TOM22_RAT]	33.8	4	4	19	142	15.4808	4.33545	0.977182	0.97716	0.883228	0.945857	1.02169	0.956943	1.11168	1.0301	1.08907	0.198448
D3ZSF3	Peptidyl-prolyl cis-trans isomerase OS=Rattus norvegicus PE=3 SV=1 - [D3ZSF3_RAT]	17.76	1	1	16	152	16.4647	5.09717	0.993474	1.1786	0.956651	1.04291	1.34964	1.05831	1.22308	1.21034	1.16054	0.198538
Q8R553	Calsyntenin-3 OS=Rattus norvegicus GN=Clstn3 PE=2 SV=1 - [CSTN3_RAT]	8.36	5	6	15	957	105.879	5.40186	0.943742	1.00052	0.920704	0.954988	1.08275	0.98288	0.986119	1.01725	1.0652	0.198556
Q6MG82	Proline-rich transmembrane protein 1 OS=Rattus norvegicus GN=Prrt1 PE=1 SV=2 - [PRRT1_RAT]	12.09	3	3	9	306	31.369	7.6499	0.883116	1.05698	0.85082	0.930305	0.995839	1.02315	1.10219	1.04039	1.11833	0.19859
D3Z8R4	Protein Rbm25l1 OS=Rattus norvegicus GN=Rbm25l1 PE=1 SV=3 - [D3Z8R4_RAT]	8.69	6	6	18	817	96.4647	6.39209	0.999933	1.01252	1.16067	1.05771	1.02432	0.932128	0.943231	0.966561	0.913826	0.198649
Q4V8E1	GATA zinc finger domain containing 2B OS=Rattus norvegicus GN=Gatad2b PE=1 SV=1 - [Q4V8E1_RAT]	2.87	2	2	5	593	65.22	9.70068	0.850762	0.970941	1.03524	0.952314	1.27483	0.995203	1.05282	1.10762	1.16308	0.198744
Q5XIR5	BCL2-associated athanogene 4 OS=Rattus norvegicus GN=Bag4 PE=2 SV=1 - [Q5XIR5_RAT]	9.19	3	3	5	457	49.3123	5.35107	0.949987	0.882111	0.90172	0.911273	1.2913	0.950771	0.994144	1.07874	1.18377	0.198918
D3ZEJ2	Protein Mcur1 OS=Rattus norvegicus GN=Mcur1 PE=1 SV=1 - [D3ZEJ2_RAT]	6.85	2	2	3	336	37.5275	10.2573	1.00954	0.991476	0.991343	0.997453	0.924545	1.00109	0.961016	0.962218	0.964675	0.198985
A0A0H2UI02	Serine/threonine kinase 11 (Predicted), isoform CRA_a OS=Rattus norvegicus GN=Stk11 PE=1 SV=1 - [A0A0H2UI02_RAT]	14.91	4	4	13	436	49.2142	7.02002	0.971658	1.00283	1.05122	1.00857	1.16742	1.07449	1.0147	1.08554	1.07631	0.199279
B0K008	Eukaryotic translation initiation factor 1 OS=Rattus norvegicus GN=Eif1 PE=1 SV=1 - [B0K008_RAT]	38.94	4	4	9	113	12.7386	7.44482	0.919999	1.00946		0.964728	1.09214	1.03648		1.06431	1.10322	0.199297
D3ZMX6	Protein Sntb2 OS=Rattus norvegicus GN=Sntb2 PE=1 SV=3 - [D3ZMX6_RAT]	9.58	3	5	11	522	56.4902	8.68994	1.04885	1.02812	1.49263	1.18987	1.03472	0.973386	0.776345	0.928151	0.780047	0.199311
B5DF01	Vps11 protein (Fragment) OS=Rattus norvegicus GN=Vps11 PE=2 SV=1 - [B5DF01_RAT]	16.28	13	14	34	903	103.627	7.00537	1.00791	0.995179	0.845278	0.949455	1.00639	1.06625	1.02937	1.034	1.08905	0.199383
Q5BK56	Glutathione S-transferase OS=Rattus norvegicus GN=Gstm4 PE=1 SV=1 - [Q5BK56_RAT]	49.54	1	10	62	218	25.5369	5.93506		0.912025	0.730668	0.821347		0.971988	1.03076	1.00138	1.21919	0.199538
P26817	Beta-adrenergic receptor kinase 1 OS=Rattus norvegicus GN=Grk2 PE=1 SV=1 - [ARBK1_RAT]	34.25	14	19	47	689	79.7335	6.99072	1.02905	1.02734	1.10413	1.05351	0.998572	1.04208	0.961456	1.0007	0.949876	0.199625
D3ZZW1	Protein Dock1 OS=Rattus norvegicus GN=Dock1 PE=1 SV=1 - [D3ZZW1_RAT]	8.48	12	14	24	1864	214.829	7.53271	1.01296	0.979834	0.756115	0.916303	0.985376	1.06321	1.10529	1.05129	1.14732	0.199731
B4F7A2	Armc8 protein (Fragment) OS=Rattus norvegicus GN=Armc8 PE=2 SV=1 - [B4F7A2_RAT]	22.47	11	11	22	672	75.2531	6.72705	0.994713	0.987085	0.843867	0.941889	0.982361	1.03256	1.05845	1.02446	1.08766	0.200346
B5DEZ8	Plexin domain containing 2 OS=Rattus norvegicus GN=Plxdc2 PE=1 SV=1 - [B5DEZ8_RAT]	12.83	5	5	11	530	59.3793	6.62451	1.03701	1.01578	1.07443	1.04241	1.04247	0.987561	0.940116	0.99005	0.949771	0.200357
D3ZPE6	Mitochondrial ribosomal protein L51 (Predicted) OS=Rattus norvegicus GN=Mrpl51 PE=1 SV=1 - [D3ZPE6_RAT]	10.16	2	2	5	128	15.0371	10.9751	0.996073	0.981657	0.769451	0.915727	1.03795	1.01713	1.02983	1.0283	1.12293	0.200406
D3ZTG2	Protein Ttc27 OS=Rattus norvegicus GN=Ttc27 PE=1 SV=1 - [D3ZTG2_RAT]	6.38	4	4	7	847	96.4875	5.8335	0.983944	0.961604	0.832289	0.925946	0.984157	1.0141	1.00028	0.999512	1.07945	0.200554
Q4V794	Protein Vps37a OS=Rattus norvegicus GN=Vps37a PE=1 SV=1 - [Q4V794_RAT]	12.06	3	3	10	398	44.4597	5.66846	0.993486	1.0588	0.883268	0.978517	1.0483	1.02842	1.18609	1.08761	1.11148	0.200678
D4A6U4	Protein Tecpr2 OS=Rattus norvegicus GN=Tecpr2 PE=1 SV=2 - [D4A6U4_RAT]	3.74	5	5	5	1417	154.712	5.2749	0.988833	0.924626	0.916068	0.943175	0.945374	1.01213	1.08492	1.01414	1.07524	0.200722
Q6AXN3	Transmembrane emp24 domain-containing protein 5 OS=Rattus norvegicus GN=Tmed5 PE=2 SV=1 - [TMED5_RAT]	9.61	2	2	7	229	26.1191	4.75439	0.943498	1.05874	0.849161	0.950465	1.12186	1.00419	1.04537	1.05714	1.11223	0.200749
Q6AY04	m-AAA protease-interacting protein 1, mitochondrial OS=Rattus norvegicus GN=Maip1 PE=2 SV=1 - [MAIP1_RAT]	15.12	4	4	18	291	33.0692	9.0415	1.02134	0.9234	0.818673	0.921139	0.986428	0.994089	1.09863	1.02638	1.11425	0.20085
Q6UPE0	Choline dehydrogenase, mitochondrial OS=Rattus norvegicus GN=Chdh PE=1 SV=1 - [CHDH_RAT]	8.01	4	4	9	599	66.3464	8.47021	0.966733	1.01106	1.28152	1.08644	0.97327	0.901721	0.92248	0.93249	0.858301	0.20085
D4A9A3	Protein Cenpv OS=Rattus norvegicus GN=Cenpv PE=1 SV=3 - [D4A9A3_RAT]	22.8	4	4	16	250	27.4857	9.40771	1.05447	0.981639	0.942844	0.992983	1.23542	1.00863	1.0775	1.10718	1.11501	0.200952
B0BNG6	Use1 protein (Fragment) OS=Rattus norvegicus GN=Use1 PE=2 SV=1 - [B0BNG6_RAT]	11.36	3	3	4	264	29.9068	9.23193	1.12448	1.06355	0.992732	1.06025	1.04441	0.919452	0.976176	0.980013	0.924321	0.200996
D3ZUC9	Oxidative-stress responsive 1 (Predicted) OS=Rattus norvegicus GN=Oxsr1 PE=1 SV=1 - [D3ZUC9_RAT]	19.73	6	8	18	527	58.1681	6.56592	0.961621	0.997867	1.17011	1.0432	0.907665	0.947999	0.967978	0.941214	0.902237	0.201067
Q27W02	Protein mago nashi homolog OS=Rattus norvegicus GN=Magoh PE=2 SV=1 - [MGN_RAT]	36.99	4	4	6	146	17.1528	6.11279		1.04497	1.25239	1.14868		0.900481	0.979752	0.940116	0.818433	0.20109
Q66H98	Serum deprivation-response protein OS=Rattus norvegicus GN=Sdpr PE=1 SV=3 - [SDPR_RAT]	15.59	6	6	9	417	46.3583	5.2876	1.01915	1.0201	1.16522	1.06816	0.920962	0.951299	1.04837	0.973544	0.911425	0.201126
A0A0G2KA11	Protein Prex2 OS=Rattus norvegicus GN=Prex2 PE=1 SV=1 - [A0A0G2KA11_RAT]	13.7	17	19	29	1598	181.62	7.44482	1.02456	1.00388	1.14698	1.05847	0.943736	1.03893	0.939938	0.9742	0.920385	0.201289
M0RDK4	Protein Pitpnm3 OS=Rattus norvegicus GN=Pitpnm3 PE=1 SV=2 - [M0RDK4_RAT]	13.67	8	8	11	922	101.138	7.28369	1.01869	0.919212	0.848133	0.928678	1.01765	0.961496	1.09188	1.02367	1.10229	0.201567
G3V6R7	3-oxoacyl-[acyl-carrier-protein] synthase, mitochondrial OS=Rattus norvegicus GN=Oxsm PE=1 SV=1 - [G3V6R7_RAT]	31.14	8	8	11	456	47.9742	7.34229	1.09481	1.01754	1.46286	1.19174	0.999903	1.05196	0.809306	0.953722	0.80028	0.201608
Q6TEK3	Vitamin K epoxide reductase complex subunit 1-like protein 1 OS=Rattus norvegicus GN=Vkorc1l1 PE=1 SV=1 - [VKORL_RAT]	15.91	3	3	13	176	19.7656	8.95361	0.912311	1.01908	1.1714	1.03426	0.710208	0.942258	0.951612	0.868026	0.839269	0.201988
D3ZPT0	Protein Prr36 OS=Rattus norvegicus GN=Prr36 PE=4 SV=2 - [D3ZPT0_RAT]	13.05	9	9	24	1050	105.149	10.1255	0.920832	0.989288	1.03256	0.980892	1.08518	1.00313	1.03852	1.04228	1.06258	0.202175
F1M8L1	Kinesin-like protein OS=Rattus norvegicus GN=Kif2a PE=1 SV=2 - [F1M8L1_RAT]	28.13	18	19	56	704	79.6396	6.68311	0.994569	0.996912	0.975269	0.988916	0.916613	0.992912	0.95168	0.953735	0.964425	0.202287
Q5XIB4	Ufm1-specific protease 2 OS=Rattus norvegicus GN=Ufsp2 PE=2 SV=1 - [UFSP2_RAT]	9.76	3	3	5	461	52.2737	6.53662	1.04919	1.04927	1.04905	1.04917	1.04054	1.00187	0.871517	0.971309	0.925786	0.202458
G3V8L1	PYD and CARD domain containing OS=Rattus norvegicus GN=Pycard PE=1 SV=1 - [G3V8L1_RAT]	26.42	3	3	5	193	21.6591	5.2749	0.977579	0.95074	1.37815	1.10216	0.747318	0.90834	0.956669	0.870776	0.790065	0.202641
D3ZZZ5	Phosphopantothenoylcysteine decarboxylase (Predicted), isoform CRA_a OS=Rattus norvegicus GN=Ppcdc PE=1 SV=1 - [D3ZZZ5_RAT]	11.98	2	2	3	242	26.5366	5.80811	1.10247		1.03964	1.07106	1.02146		0.979784	1.00062	0.934241	0.202683
A0A0G2K0M8	Neural cell adhesion molecule 1 OS=Rattus norvegicus GN=Ncam1 PE=1 SV=1 - [A0A0G2K0M8_RAT]	56.1	13	43	312	1016	108.482	4.86865	0.971787	1.01267	1.15822	1.04756	0.940181	0.98975	0.94457	0.958167	0.914664	0.202771
Q06000	Lipoprotein lipase OS=Rattus norvegicus GN=Lpl PE=1 SV=1 - [LIPL_RAT]	3.59	1	1	3	474	53.0489	8.1333	1.23126	0.9165	1.12958	1.09245	0.926952	1.00818	0.889896	0.941675	0.861986	0.202806
O55004	Ribonuclease 4 OS=Rattus norvegicus GN=Rnase4 PE=1 SV=1 - [RNAS4_RAT]	33.33	3	3	6	147	16.8923	8.51416	1.05895	0.896395	1.06967	1.00834	0.803882	0.968172	0.915033	0.895696	0.888287	0.202917
P83888	Tubulin gamma-1 chain OS=Rattus norvegicus GN=Tubg1 PE=2 SV=1 - [TBG1_RAT]	18.4	1	7	19	451	51.0687	6.02393		1.01463	1.12859	1.07161		0.966188	0.96438	0.965284	0.900777	0.203053
F1M3P6	Protein SCAI OS=Rattus norvegicus GN=Scai PE=1 SV=2 - [F1M3P6_RAT]	21.12	12	12	35	606	70.2448	8.60205	1.02175	1.00016	0.969655	0.997189	0.93454	0.974577	0.984483	0.964533	0.967252	0.203088
D3ZA46	Gem-interacting protein (Predicted) OS=Rattus norvegicus GN=Gmip PE=1 SV=1 - [D3ZA46_RAT]	4.64	3	3	3	969	107.13	5.77002	0.877793	0.976364		0.927079	1.29056	1.03381	1.02852	1.11763	1.20554	0.203402
Q9WVK3	Peroxisomal trans-2-enoyl-CoA reductase OS=Rattus norvegicus GN=Pecr PE=2 SV=1 - [PECR_RAT]	31.35	7	7	17	303	32.4126	8.68994	1.04648	1.08328	0.995067	1.04161	1.01239	0.889512	1.00655	0.969485	0.930756	0.203515
D3ZU84	Protein Stxbp5l OS=Rattus norvegicus GN=Stxbp5l PE=1 SV=3 - [D3ZU84_RAT]	20.18	16	17	33	1090	121.939	6.59521	0.90993	1.02737	0.892411	0.943237	1.11482	1.0291	0.963311	1.03575	1.09808	0.203894
Q4KM77	Etoposide-induced protein 2.4 homolog OS=Rattus norvegicus GN=Ei24 PE=1 SV=1 - [EI24_RAT]	5.59	2	2	5	340	38.8676	9.71533	1.07176	0.99964	1.03362	1.03501	0.957672	1.03912	0.940411	0.979066	0.945949	0.203912
P14925	Peptidyl-glycine alpha-amidating monooxygenase OS=Rattus norvegicus GN=Pam PE=1 SV=1 - [AMD_RAT]	18.03	15	15	39	976	108.606	6.17627	1.10069	0.999053	1.19069	1.09681	1.00738	0.982253	1.0384	1.00935	0.920255	0.204063
B4F795	Choline transporter-like protein 2 OS=Rattus norvegicus GN=Slc44a2 PE=2 SV=1 - [CTL2_RAT]	15.18	9	10	28	705	79.8435	8.79248	1.0978	1.00273	1.16575	1.08876	1.04295	1.00547	0.992019	1.01348	0.930861	0.204229
Q80YG1	Phosphoserine aminotransferase OS=Rattus norvegicus GN=Psat1 PE=2 SV=1 - [Q80YG1_RAT]	47.3	2	17	89	370	40.5627	7.97217	0.938745	1.04793	0.895816	0.960831	1.23019	1.02949	1.00606	1.08858	1.13295	0.204331
O35821	Myb-binding protein 1A OS=Rattus norvegicus GN=Mybbp1a PE=1 SV=2 - [MBB1A_RAT]	11.01	12	12	32	1344	152.191	8.95361	1.05827	0.923229	1.10481	1.02877	0.915409	0.989153	0.907791	0.937451	0.911234	0.2046
A0A0G2K562	Disintegrin and metalloproteinase domain-containing protein 10 OS=Rattus norvegicus GN=Adam10 PE=1 SV=1 - [A0A0G2K562_RAT]	13.35	8	8	14	749	84.0327	7.76709	1.01267	1.03641	1.09737	1.04882	0.996306	1.03207	0.879079	0.969153	0.924045	0.204765
F1M820	Sorbin and SH3 domain-containing protein 1 OS=Rattus norvegicus GN=Sorbs1 PE=1 SV=1 - [F1M820_RAT]	24.42	5	26	88	1290	143.279	8.22119	0.89623	1.02841	0.877836	0.934159	1.05316	1.02387	0.968433	1.01516	1.08671	0.204849
D3Z9Z3	Protein Spg11 OS=Rattus norvegicus GN=Spg11 PE=4 SV=2 - [D3Z9Z3_RAT]	1.3	2	3	5	2315	261.468	5.88428	0.992575	1.04951		1.02104	0.965948	0.970261		0.968104	0.948154	0.204854
D4AD70	Protein RGD1561636 OS=Rattus norvegicus GN=RGD1561636 PE=3 SV=1 - [D4AD70_RAT]	47.14	4	5	26	70	8.24076	10.0962	1.04529	0.987312	1.09741	1.04334	0.84244	0.991281	1.01324	0.948988	0.909569	0.204862
B5DF47	KRIT1, ankyrin repeat containing OS=Rattus norvegicus GN=Krit1 PE=2 SV=1 - [B5DF47_RAT]	4.08	2	2	3	736	83.9784	8.33838	0.9379	0.990524	1.17889	1.03577	0.89486	0.954398	0.916858	0.922039	0.890194	0.204929
D3Z8M8	TSC22 domain family protein 1 OS=Rattus norvegicus GN=Tsc22d1 PE=1 SV=1 - [D3Z8M8_RAT]	5.05	3	5	10	1050	106.722	5.87158	0.932473	0.983149	0.928157	0.947926	1.11991	0.927955	1.06806	1.03864	1.0957	0.205022
B4F7F3	Arvcf protein OS=Rattus norvegicus GN=Arvcf PE=1 SV=1 - [B4F7F3_RAT]	22.51	15	15	44	973	105.422	6.56592	0.997325	1.03007	1.18391	1.07043	1.02247	0.948394	0.959375	0.976745	0.912475	0.20514
P61459	Pterin-4-alpha-carbinolamine dehydratase OS=Rattus norvegicus GN=Pcbd1 PE=1 SV=2 - [PHS_RAT]	43.27	4	5	12	104	11.992	6.80029	1.24532	1.02233	1.48585	1.25116	1.17941	0.881803	0.964064	1.00842	0.805988	0.205152
D3ZKR9	Protein Zcchc6 OS=Rattus norvegicus GN=Zcchc6 PE=1 SV=3 - [D3ZKR9_RAT]	1.15	2	2	3	1479	168.234	6.66846	0.982739	1.08819		1.03547	0.882798	0.95326		0.918029	0.886585	0.205241
Q9R1R4	Tudor domain-containing protein 7 OS=Rattus norvegicus GN=Tdrd7 PE=1 SV=1 - [TDRD7_RAT]	10.51	9	10	15	1113	125.23	7.03467	1.07601	1.0013	0.947914	1.00841	0.908467	0.980471	0.943325	0.944088	0.936215	0.205333
A0A1B0GWW0	Protein Ube3c (Fragment) OS=Rattus norvegicus GN=Ube3c PE=1 SV=1 - [A0A1B0GWW0_RAT]	18.3	15	15	26	962	110.392	6.68311	0.982397	1.05325	0.993611	1.00975	0.961686	0.97264	0.989057	0.974461	0.965049	0.205723
F1LUA1	Protein Eea1 OS=Rattus norvegicus GN=Eea1 PE=1 SV=1 - [F1LUA1_RAT]	36.14	45	46	116	1411	161.008	5.78271	0.983486	1.01428	0.89579	0.964518	1.02467	1.00391	1.02959	1.01939	1.05689	0.205758
Q6AYE2	Endophilin-B1 OS=Rattus norvegicus GN=Sh3glb1 PE=2 SV=1 - [SHLB1_RAT]	17.53	5	6	23	365	40.7618	6.03662	0.971812	1.00079	0.997516	0.99004	1.0631	1.02821	0.986846	1.02605	1.03637	0.20584
Q5FVQ8	NLR family member X1 OS=Rattus norvegicus GN=Nlrx1 PE=2 SV=1 - [NLRX1_RAT]	18.91	16	16	30	973	107.522	7.56201	1.12487	1.05201	0.962927	1.0466	0.860983	0.997215	0.990039	0.949412	0.907139	0.20597
D4A105	Protein Tmem63b OS=Rattus norvegicus GN=Tmem63b PE=1 SV=2 - [D4A105_RAT]	6.13	5	5	11	832	94.683	7.48877	0.975783	1.00113	0.886196	0.954369	1.0016	1.05023	0.98979	1.01388	1.06235	0.206089
D4A4P1	Myc box-dependent-interacting protein 1 OS=Rattus norvegicus GN=Bin1 PE=1 SV=3 - [D4A4P1_RAT]	35.84	1	20	114	572	62.9976	5.24951		1.05119	1.21441	1.1328		1.0044	0.864572	0.934484	0.824931	0.206256
G3V8H5	Inhibitor of kappaB kinase beta, isoform CRA_b OS=Rattus norvegicus GN=Ikbkb PE=1 SV=1 - [G3V8H5_RAT]	1.19	1	1	2	757	86.837	6.25244		1.08433	1.3023	1.19332		1.00916	0.968191	0.988677	0.828513	0.206277
G3V9R0	LUC7-like (S. cerevisiae), isoform CRA_b OS=Rattus norvegicus GN=Luc7l PE=1 SV=3 - [G3V9R0_RAT]	16.71	3	6	11	371	44.0225	9.93506	0.969356	1.18842		1.07889	0.879349	0.874367		0.876858	0.812743	0.206493
B1WC70	Protein Ppp1r8 OS=Rattus norvegicus GN=Ppp1r8 PE=1 SV=1 - [B1WC70_RAT]	20.23	4	4	8	351	38.5159	7.37158	1.03273	1.03937	1.4245	1.16553	0.963149	1.00963	0.929652	0.967476	0.830072	0.206651
F1M998	Protein Snx25 OS=Rattus norvegicus GN=Snx25 PE=4 SV=3 - [F1M998_RAT]	5.24	4	4	5	840	97.113	6.30322	1.03892	0.874916	1.08136	0.998399	0.739694	0.954237	0.895737	0.863223	0.864607	0.206656
M0RDK9	Protein Acad8 OS=Rattus norvegicus GN=Acad8 PE=1 SV=2 - [M0RDK9_RAT]	18	7	7	11	411	45.1264	8.07471	1.01595	0.991162	0.855412	0.954173	1.19278	1.03839	0.988722	1.0733	1.12484	0.206757
Q792X9	GDNF receptor-beta (Fragment) OS=Rattus norvegicus PE=2 SV=1 - [Q792X9_RAT]	21.4	8	8	15	444	49.5457	7.54736	0.944381	1.04452	1.18557	1.05816	0.981312	0.968466	0.873544	0.941107	0.889385	0.206788
G3V9G7	Protein R3hdm2 OS=Rattus norvegicus GN=R3hdm2 PE=1 SV=1 - [G3V9G7_RAT]	1.71	1	1	2	993	108.747	8.55811		0.991973	0.653596	0.822785		1.13983	1.12919	1.13451	1.37887	0.206881
B5DF24	Uridine kinase OS=Rattus norvegicus GN=Uck1 PE=1 SV=1 - [B5DF24_RAT]	17.67	5	5	9	283	31.6612	7.54736	1.04126	0.983042	0.853801	0.959369	1.02791	1.03365	1.07537	1.04565	1.08993	0.207099
Q63530	Phosphotriesterase-related protein OS=Rattus norvegicus GN=Pter PE=2 SV=2 - [PTER_RAT]	3.72	2	2	2	349	39.12	6.88818	1.06903	0.984839		1.02694	0.762861	0.936397		0.849629	0.827344	0.207373
D3ZC63	Protein Cmpk2 OS=Rattus norvegicus GN=Cmpk2 PE=1 SV=3 - [D3ZC63_RAT]	43.4	13	13	31	447	50.0819	7.23975	0.981816	1.00275	0.943951	0.976172	0.991144	1.05308	1.00066	1.01496	1.03973	0.207507
F1M7P8	Protein Spryd3 OS=Rattus norvegicus GN=Spryd3 PE=4 SV=1 - [F1M7P8_RAT]	2.49	1	1	2	442	49.6655	6.16357	0.885664		0.78187	0.833767	0.930163		1.09454	1.01235	1.21419	0.207573
P60042	Somatostatin OS=Rattus norvegicus GN=Sst PE=1 SV=1 - [SMS_RAT]	16.38	2	2	3	116	12.7374	5.51611	1.17562		1.08553	1.13058	0.963519		1.05792	1.01072	0.893983	0.207593
B1H263	RGD1307041 protein (Fragment) OS=Rattus norvegicus GN=Pcid2 PE=2 SV=1 - [B1H263_RAT]	21.36	7	7	19	398	45.9448	8.52881	1.0044	0.990112	0.894181	0.962897	1.06215	1.0034	1.00257	1.02271	1.06212	0.207601
O35964	Endophilin-A2 OS=Rattus norvegicus GN=Sh3gl1 PE=1 SV=1 - [SH3G1_RAT]	39.95	11	16	43	368	41.4662	5.60498	0.951046	1.02662	0.914071	0.963912	1.01218	1.01436	1.01443	1.01366	1.05161	0.207618
B1H231	Protein Rnf128 OS=Rattus norvegicus GN=Rnf128 PE=2 SV=1 - [B1H231_RAT]	2.74	1	1	2	402	44.428	5.8208	1.06436	1.20283		1.1336	1.02406	0.970346		0.997202	0.879681	0.207667
Q1EG89	Myocardial ischemic preconditioning associated protein 7 OS=Rattus norvegicus GN=Pxn PE=1 SV=1 - [Q1EG89_RAT]	5.57	2	2	8	557	60.8762	6.30322	0.915228	1.15364	1.0831	1.05066	0.814306	0.991882	0.946975	0.917721	0.873472	0.207703
F1LRV4	Heat shock 70 kDa protein 4 OS=Rattus norvegicus GN=Hspa4 PE=1 SV=1 - [F1LRV4_RAT]	52.38	37	40	213	840	93.9671	5.21143	0.983958	0.968508	0.944793	0.965753	1.00203	1.01186	0.965248	0.993048	1.02826	0.20792
P13599	IgG receptor FcRn large subunit p51 OS=Rattus norvegicus GN=Fcgrt PE=1 SV=1 - [FCGRN_RAT]	2.46	1	1	3	366	40.1431	5.04639	1.01609	1.00626	0.952147	0.991498	0.702452	0.887668	0.992496	0.860872	0.868254	0.208039
B0BN46	Grhpr protein OS=Rattus norvegicus GN=Grhpr PE=1 SV=1 - [B0BN46_RAT]	27.46	8	8	25	335	35.9148	7.92822	1.07409	1.07286	1.06368	1.07021	0.699798	1.03217	1.00138	0.911117	0.851343	0.208071
D4A9Q3	Protein RGD1563570 OS=Rattus norvegicus GN=RGD1563570 PE=3 SV=1 - [D4A9Q3_RAT]	20.28	3	3	9	143	15.7235	10.0815	0.936065	0.964913	0.748223	0.883067	0.936532	0.993014	1.07419	1.00125	1.13383	0.208116
G3V8M6	Folate receptor 1 (Adult), isoform CRA_b OS=Rattus norvegicus GN=Folr1 PE=4 SV=1 - [G3V8M6_RAT]	14.51	3	3	3	255	29.5509	7.1665	0.995643		1.63786	1.31675	0.734997		0.720942	0.72797	0.552852	0.208232
A0A0G2K8W9	Protein Sptbn1 OS=Rattus norvegicus GN=Sptbn1 PE=1 SV=1 - [A0A0G2K8W9_RAT]	63.87	120	135	785	2358	273.307	5.64307	0.958653	1.00903	0.972371	0.980018	1.00918	1.03352	0.987547	1.01008	1.03068	0.208342
Q66HQ8	Rab7l1 protein OS=Rattus norvegicus GN=Rab29 PE=1 SV=1 - [Q66HQ8_RAT]	5.99	1	1	2	167	18.9595	7.97217		1.15125	1.07603	1.11364		0.829519	1.02096	0.925237	0.830823	0.208426
Q63487	Ras-related GTP-binding protein B OS=Rattus norvegicus GN=RragB PE=1 SV=1 - [RRAGB_RAT]	16.04	1	5	12	374	43.1638	6.37939	1.19486	0.894478	1.0964	1.06191	0.697144	0.997895	0.922957	0.872665	0.821787	0.208794
A0A0G2K1Y8	Spectrin alpha chain, non-erythrocytic 1 OS=Rattus norvegicus GN=Sptan1 PE=1 SV=1 - [A0A0G2K1Y8_RAT]	69.7	5	172	965	2498	287.526	5.35107	0.914039	1.01411	0.829821	0.919323	0.943981	1.04553	1.05635	1.01529	1.10439	0.20912
G3V8B6	26S proteasome non-ATPase regulatory subunit 1 OS=Rattus norvegicus GN=Psmd1 PE=1 SV=1 - [G3V8B6_RAT]	38.41	28	28	89	953	105.633	5.38916	0.973837	0.979046	0.934161	0.962348	0.952772	1.05921	1.0316	1.01453	1.05422	0.209186
A0A0G2K9I3	Golgin subfamily A member 4 OS=Rattus norvegicus GN=Golga4 PE=1 SV=1 - [A0A0G2K9I3_RAT]	3.25	6	6	10	2213	254.806	5.38916	1.00545	0.986778	1.06348	1.01857	0.947345	0.961449	1.01149	0.973428	0.955684	0.209313
G3V8E2	Protein Strip1 OS=Rattus norvegicus GN=Strip1 PE=1 SV=2 - [G3V8E2_RAT]	21.52	9	13	27	892	101.521	6.59521	0.879997	1.04003	0.925852	0.948625	1.04492	0.9971	1.02612	1.02271	1.0781	0.209338
A0A096P6M3	Regulating synaptic membrane exocytosis protein 2 OS=Rattus norvegicus GN=Rims2 PE=1 SV=2 - [A0A096P6M3_RAT]	14.75	13	15	33	1498	169.554	9.46631	0.974966	1.06194	1.08834	1.04175	0.929327	1.04697	0.864214	0.946838	0.908893	0.20936
G3V667	Integrin, alpha 6, isoform CRA_a OS=Rattus norvegicus GN=Itga6 PE=1 SV=1 - [G3V667_RAT]	16.68	15	15	33	1073	119.404	7.06396	1.07433	1.02213	0.93771	1.01139	0.954924	0.960588	0.9377	0.951071	0.940361	0.209658
A0A5D0	Cd200 molecule OS=Rattus norvegicus GN=Cd200 PE=2 SV=1 - [A0A5D0_RAT]	25.18	1	7	45	278	31.0961	8.80713	0.802133	0.919441		0.860787	1.02647	0.950198		0.988336	1.14818	0.20986
B2RYU6	Trafficking protein particle complex subunit 2-like protein OS=Rattus norvegicus GN=Trappc2l PE=2 SV=1 - [TPC2L_RAT]	31.65	4	4	10	139	16.0209	6.771	1.14909	0.992426	1.02614	1.05589	1.00223	0.962471	0.98375	0.982816	0.930798	0.209976
Q9JLU4	SH3 and multiple ankyrin repeat domains protein 3 OS=Rattus norvegicus GN=Shank3 PE=1 SV=3 - [SHAN3_RAT]	20	24	24	70	1740	186.262	8.83643	0.762603	1.06447	0.930954	0.919344	1.10415	1.02868	1.03143	1.05475	1.14729	0.210013
P63074	Eukaryotic translation initiation factor 4E OS=Rattus norvegicus GN=Eif4e PE=1 SV=1 - [IF4E_RAT]	22.58	4	5	13	217	25.0375	6.15088	1.01851	0.987711	0.983664	0.996627	1.08196	1.00939	1.01429	1.03521	1.03872	0.210126
D3ZKQ4	Protein Rabl6 OS=Rattus norvegicus GN=Rabl6 PE=1 SV=1 - [D3ZKQ4_RAT]	21.2	10	10	32	731	80.204	5.47803	0.990901	1.00302	1.07707	1.02366	0.979721	1.00408	0.942535	0.975447	0.952898	0.210202
M9MMM8	Serine/threonine-protein kinase BRSK2 OS=Rattus norvegicus GN=Brsk2 PE=1 SV=2 - [M9MMM8_RAT]	27.64	10	13	28	709	78.6404	8.85107	0.976201	1.09233	1.11608	1.06154	1.01104	1.01503	0.924123	0.983399	0.926391	0.210283
Q568Z5	RGD1307526 protein OS=Rattus norvegicus GN=Sltm PE=2 SV=1 - [Q568Z5_RAT]	5.23	2	2	4	306	35.0061	10.7261	0.852656	0.872985	1.04002	0.921886	1.08418	0.985193	0.996345	1.02191	1.1085	0.21034
D3ZYQ9	Protein Rnf20 OS=Rattus norvegicus GN=Rnf20 PE=1 SV=1 - [D3ZYQ9_RAT]	4.11	3	4	7	973	113.39	5.96045	0.97533		0.711534	0.843432	1.08467		1.08208	1.08338	1.28449	0.210515
P10959	Carboxylesterase 1C OS=Rattus norvegicus GN=Ces1c PE=1 SV=3 - [EST1C_RAT]	11.29	5	6	10	549	60.1365	5.73193		0.98264	0.912335	0.947487		1.00217	1.06806	1.03512	1.09249	0.210539
Q68G38	Torsin-1A OS=Rattus norvegicus GN=Tor1a PE=1 SV=1 - [TOR1A_RAT]	11.71	3	4	6	333	37.9245	7.21045	1.01435	1.08482	1.04451	1.0479	0.977157	1.01747	1.03202	1.00888	0.962772	0.210614
F1M635	Protein Lbh OS=Rattus norvegicus GN=Lbh PE=1 SV=3 - [F1M635_RAT]	23.86	2	2	7	88	10.1457	4.29736	1.04093	1.02872	1.24242	1.10402	1.07545	0.866371	0.959461	0.967094	0.875975	0.210759
P58405	Striatin-3 OS=Rattus norvegicus GN=Strn3 PE=1 SV=2 - [STRN3_RAT]	26.83	2	13	20	794	87.0573	5.32568	1.08479	1.13913	1.42191	1.21528	1.12486	1.02539	0.99831	1.04952	0.863605	0.21084
Q99JE6	1-phosphatidylinositol 4,5-bisphosphate phosphodiesterase beta-3 OS=Rattus norvegicus GN=Plcb3 PE=1 SV=2 - [PLCB3_RAT]	3.97	5	5	11	1234	139.363	5.8335	1.04198	0.962309	1.02853	1.01094	0.947277	0.940735	1.00344	0.963817	0.953385	0.210859
Q5XIE6	3-hydroxyisobutyryl-CoA hydrolase, mitochondrial OS=Rattus norvegicus GN=Hibch PE=1 SV=2 - [HIBCH_RAT]	39.22	14	15	38	385	42.9973	8.45557	0.97899	1.00757	1.07151	1.01936	1.10954	1.09096	1.02495	1.07515	1.05473	0.211113
Q5XI04	Protein Stom OS=Rattus norvegicus GN=Stom PE=1 SV=1 - [Q5XI04_RAT]	9.15	2	2	2	284	31.3585	7.03467	1.24723		1.10134	1.17429	1.0564		0.888624	0.972513	0.828174	0.211182
M0RAR2	Uncharacterized protein OS=Rattus norvegicus PE=4 SV=2 - [M0RAR2_RAT]	1.49	1	1	2	469	52.072	8.14795		1.10887	1.53512	1.32199		0.98966	0.826642	0.908151	0.686955	0.211402
A0A0G2K7X0	Protein LOC100909983 OS=Rattus norvegicus GN=LOC100909983 PE=1 SV=1 - [A0A0G2K7X0_RAT]	25.33	6	6	19	229	26.3001	4.00537	0.98396	0.993355	1.01173	0.996348	1.18477	1.00505	1.04489	1.07824	1.08219	0.211445
F1M062	Protein Larp1 OS=Rattus norvegicus GN=Larp1 PE=1 SV=3 - [F1M062_RAT]	19.76	13	13	29	931	106.874	8.20654	1.07922	0.972405	1.14613	1.06592	0.941879	1.01903	0.990299	0.983737	0.922898	0.211921
A0A0G2K6H5	Craniofacial development protein 1 OS=Rattus norvegicus GN=Cfdp1 PE=1 SV=1 - [A0A0G2K6H5_RAT]	14.39	3	3	9	285	31.2915	4.77979	0.92346	1.10776	0.817702	0.949641	1.1471	0.969665	1.30843	1.14173	1.20228	0.211949
D3ZNF4	Protein Tbl1xr1 OS=Rattus norvegicus GN=Tbl1xr1 PE=1 SV=1 - [D3ZNF4_RAT]	8.37	2	2	3	514	55.6361	5.63037	1.00681		0.832007	0.919408	1.06097		1.26702	1.16399	1.26602	0.211949
D4ABN8	Protein Xrn1 OS=Rattus norvegicus GN=Xrn1 PE=1 SV=2 - [D4ABN8_RAT]	3.54	4	4	4	1723	195.029	7.43018	1.07179		1.35066	1.21122	0.964526		0.95318	0.958853	0.79164	0.212259
D3ZGZ9	Protein Wdr59 OS=Rattus norvegicus GN=Wdr59 PE=1 SV=3 - [D3ZGZ9_RAT]	6.43	4	4	5	933	105.621	8.01611	0.924857	0.823677	0.935753	0.894762	0.908825	1.1496	0.980769	1.01307	1.13222	0.212261
B2GV96	Coiled-coil domain containing 115 OS=Rattus norvegicus GN=Ccdc115 PE=1 SV=1 - [B2GV96_RAT]	7.78	1	1	4	180	19.8024	8.83643	0.895687	0.96747	0.579454	0.814204	0.890926	1.02657	1.15162	1.02304	1.25649	0.212623
P40307	Proteasome subunit beta type-2 OS=Rattus norvegicus GN=Psmb2 PE=1 SV=1 - [PSB2_RAT]	31.84	6	7	16	201	22.8977	7.44482	0.99254	1.00297	0.752678	0.916063	1.14117	1.01837	1.00128	1.05361	1.15015	0.212691
A0JN17	V-Ki-ras2 Kirsten rat sarcoma viral oncogene homolog OS=Rattus norvegicus GN=Kras PE=2 SV=1 - [A0JN17_RAT]	67.02	4	9	48	188	21.4809	8.11865	1.00205	1.04454	0.983036	1.00987	1.17716	1.01787	1.06089	1.08531	1.0747	0.212719
M0R9J6	Hypothetical LOC288978, isoform CRA_a OS=Rattus norvegicus GN=LOC288978 PE=4 SV=1 - [M0R9J6_RAT]	5.56	1	1	2	126	14.6797	8.14795	0.93357		0.922114	0.927842	1.15212		0.992493	1.07231	1.1557	0.212771
F1M8D7	Protein Ints1 OS=Rattus norvegicus GN=Ints1 PE=1 SV=3 - [F1M8D7_RAT]	4.63	2	2	4	713	79.4744	7.02002	0.944269	0.940276	1.09215	0.992231	1.207	1.04231	1.05184	1.10038	1.109	0.213189
D3ZPL0	Protein Nrip2 OS=Rattus norvegicus GN=Nrip2 PE=4 SV=1 - [D3ZPL0_RAT]	26.64	5	5	12	229	25.2781	7.69385	1.09289	0.981688	1.12432	1.0663	0.964381	0.975867	1.04012	0.993457	0.931688	0.213376
B0K032	Protein Ptp4a3 OS=Rattus norvegicus GN=Ptp4a3 PE=2 SV=1 - [B0K032_RAT]	42.2	5	5	9	173	19.6392	9.31982	1.01702	1.13364	1.06463	1.07176	0.826808	1.07598	0.95973	0.954172	0.890281	0.213404
Q66H94	Peptidyl-prolyl cis-trans isomerase FKBP9 OS=Rattus norvegicus GN=Fkbp9 PE=2 SV=1 - [FKBP9_RAT]	4.56	2	2	4	570	63.0865	5.09717	1.01082	1.10205	0.976323	1.02973	0.79512	0.963225	1.00318	0.920508	0.893931	0.213789
D4AEG3	Protein Ppil4 OS=Rattus norvegicus GN=Ppil4 PE=1 SV=3 - [D4AEG3_RAT]	1.42	1	1	2	492	57.2246	6.02393	1.05503	0.962612		1.00882	0.797691	0.929838		0.863764	0.856211	0.21382
A0A0G2JYN4	Protein Ergic2 OS=Rattus norvegicus GN=Ergic2 PE=1 SV=1 - [A0A0G2JYN4_RAT]	9.28	2	2	5	377	42.4514	6.82959	1.06354	0.981215		1.02238	1.18314	1.08797		1.13555	1.1107	0.213865
A8C4G9	Protein Zmynd8 OS=Rattus norvegicus GN=Zmynd8 PE=1 SV=1 - [A8C4G9_RAT]	4.06	4	4	5	1208	133.521	7.34229	1.12695	0.997934	0.982088	1.03566	0.901032	1.0164	0.936351	0.951262	0.918511	0.213982
D3ZBG6	Protein Ptrhd1 OS=Rattus norvegicus GN=Ptrhd1 PE=1 SV=1 - [D3ZBG6_RAT]	14.29	2	2	3	140	16.0155	9.46631		0.993496	1.00035	0.996922		0.904542	0.970356	0.937449	0.940343	0.214068
G3V640	Mitochondrial import inner membrane translocase subunit TIM44 OS=Rattus norvegicus GN=Timm44 PE=1 SV=1 - [G3V640_RAT]	30.46	13	14	32	453	51.0284	8.30908	0.880386	1.02287	0.919228	0.940829	1.02501	0.978537	1.01769	1.00708	1.07041	0.214176
F1M0A6	Tyrosine-protein kinase OS=Rattus norvegicus GN=LOC100909750 PE=3 SV=1 - [F1M0A6_RAT]	3.93	3	3	3	1119	122.164	8.82178	1.12616	0.99605		1.06111	0.959193	0.917557		0.938375	0.884337	0.214199
A0A0G2JW01	Protein Ablim1 OS=Rattus norvegicus GN=Ablim1 PE=1 SV=1 - [A0A0G2JW01_RAT]	20.61	4	6	25	427	48.6093	8.07471	0.856842	0.914196	1.05416	0.941731	1.10501	0.996575	1.02087	1.04082	1.10522	0.214251
D3ZB81	Protein Slc25a31 OS=Rattus norvegicus GN=Slc25a31 PE=3 SV=3 - [D3ZB81_RAT]	13.75	2	5	70	320	35.2043	9.59814	0.980163	1.06107	0.879942	0.973724	1.24047	1.00336	1.06717	1.10367	1.13345	0.214267
Q9QZA2	Programmed cell death 6-interacting protein OS=Rattus norvegicus GN=Pdcd6ip PE=1 SV=2 - [PDC6I_RAT]	40.78	1	31	97	873	96.5705	6.52197	0.999951	1.04766	1.04126	1.02962	0.855217	0.99034	1.01439	0.953314	0.925886	0.214303
Q03351	NT-3 growth factor receptor OS=Rattus norvegicus GN=Ntrk3 PE=1 SV=2 - [NTRK3_RAT]	8.22	2	5	12	864	97.0017	6.60986	1.00987	1.01727	1.1249	1.05068	1.03676	0.952087	0.959899	0.982915	0.935505	0.214325
D4A0W1	ER membrane protein complex subunit 4 OS=Rattus norvegicus GN=Emc4 PE=1 SV=1 - [D4A0W1_RAT]	18.58	3	3	5	183	20.1442	9.17334		0.883184	0.660569	0.771876		0.939077	1.05524	0.997157	1.29186	0.214609
P11530	Dystrophin OS=Rattus norvegicus GN=Dmd PE=1 SV=2 - [DMD_RAT]	5.09	12	14	44	3677	425.563	5.90967	0.945313	0.987979	1.03413	0.989141	0.943326	0.949298	0.959542	0.950722	0.961159	0.214704
F1LQ48	Heterogeneous nuclear ribonucleoprotein L OS=Rattus norvegicus GN=Hnrnpl PE=1 SV=2 - [HNRPL_RAT]	42.22	18	18	71	623	67.8603	8.47021	1.02951	0.999065	1.1002	1.04293	1.01929	1.00079	0.928396	0.982825	0.942374	0.21494
D3Z9K9	Glycerophosphodiester phosphodiesterase domain containing 2 (Predicted), isoform CRA_a OS=Rattus norvegicus GN=Gdpd2 PE=4 SV=1 - [D3Z9K9_RAT]	10.97	5	5	9	538	61.1631	8.1626	0.966818	1.06233	0.939164	0.989437	1.04565	1.02337	1.07871	1.04924	1.06044	0.214964
D4A531	DNA-directed RNA polymerase subunit OS=Rattus norvegicus GN=Polr2i PE=1 SV=1 - [D4A531_RAT]	18.4	1	1	2	125	14.5136	5.13525	0.353293		0.916901	0.635097	1.33017		1.06007	1.19512	1.88179	0.214986
D3ZH78	Protein Gprin2 OS=Rattus norvegicus GN=Gprin2 PE=1 SV=1 - [D3ZH78_RAT]	15.6	4	4	7	455	47.069	5.98584	1.17516	0.990497	1.12447	1.09671	1.07034	0.986773	0.931732	0.996281	0.908428	0.215121
A0A0H2UHD9	Nicalin OS=Rattus norvegicus GN=Ncln PE=1 SV=1 - [A0A0H2UHD9_RAT]	20.64	11	11	21	562	62.8244	6.58057	1.01429	1.03366	1.04031	1.02942	0.986628	0.995024	1.03382	1.00516	0.976429	0.215307
A0A0G2QC06	Serotransferrin OS=Rattus norvegicus GN=Tf PE=1 SV=1 - [A0A0G2QC06_RAT]	36.77	6	32	108	979	107.34	8.04541	1.09267	1.02095	0.93095	1.01486	0.881122	0.943672	0.978298	0.934364	0.920686	0.215445
G3V6K3	Exosome component 7 OS=Rattus norvegicus GN=Exosc7 PE=1 SV=1 - [G3V6K3_RAT]	8.93	2	2	5	291	31.8421	5.18604	1.16177	0.965303	1.23783	1.12164	1.06726	0.975192	0.914254	0.985568	0.878688	0.21555
D4A4T9	Cysteine and histidine-rich domain-containing protein 1 OS=Rattus norvegicus GN=Chordc1 PE=3 SV=1 - [CHRD1_RAT]	48.04	11	11	33	331	37.3377	7.89893	0.945193	1.02564	1.04624	1.00569	1.1937	1.05693	1.0288	1.09314	1.08696	0.215773
P31662	Sodium-dependent neutral amino acid transporter SLC6A17 OS=Rattus norvegicus GN=Slc6a17 PE=1 SV=1 - [S6A17_RAT]	24.62	13	14	49	727	81.0024	6.41748	0.956397	1.02343	0.874009	0.95128	0.96807	1.06867	1.05157	1.02944	1.08216	0.215912
A0A0G2K1G1	Solute carrier family 41 member 3 OS=Rattus norvegicus GN=Slc41a3 PE=4 SV=1 - [A0A0G2K1G1_RAT]	9.63	3	3	5	488	53.2723	7.63525	1.2013	0.944869	0.981566	1.04258	0.699227	0.978428	0.931696	0.869784	0.834264	0.216148
D4A563	Protein Peak1 OS=Rattus norvegicus GN=Peak1 PE=1 SV=1 - [D4A563_RAT]	2.83	2	2	3	1733	190.993	6.96143	0.599913		0.893412	0.746662	0.967263		1.10282	1.03504	1.38623	0.216352
A0A0G2K777	Protein Rhot1 OS=Rattus norvegicus GN=Rhot1 PE=1 SV=1 - [A0A0G2K777_RAT]	19.15	10	11	31	752	86.0085	6.78564	1.00773	0.98716	0.996535	0.997142	0.99159	0.984849	0.98744	0.98796	0.990792	0.216416
Q6BBI8	Ubiquitin-fold modifier-conjugating enzyme 1 OS=Rattus norvegicus GN=Ufc1 PE=2 SV=1 - [UFC1_RAT]	22.75	4	4	9	167	19.48	7.40088	1.03711	1.0626	0.88659	0.995432	1.18114	1.06517	1.04513	1.09715	1.10218	0.216483
A0A0G2K2L8	Peripheral plasma membrane protein CASK OS=Rattus norvegicus GN=Cask PE=1 SV=1 - [A0A0G2K2L8_RAT]	32.23	7	25	77	909	103.145	6.43018	0.977404	1.05515	1.10493	1.04583	0.93126	1.0468	0.914058	0.964039	0.921794	0.2166
B5DEP1	Pdcd6 protein OS=Rattus norvegicus GN=Pdcd6 PE=2 SV=1 - [B5DEP1_RAT]	22.22	4	4	11	189	21.6867	5.64307	1.03198	1.0393	1.08734	1.05287	1.06024	0.927925	0.985611	0.991258	0.941481	0.216738
B2RYS8	NADH dehydrogenase [ubiquinone] 1 beta subcomplex subunit 8, mitochondrial OS=Rattus norvegicus GN=Ndufb8 PE=1 SV=1 - [B2RYS8_RAT]	46.77	6	6	35	186	21.9444	6.04932	1.07928	0.987473	1.36102	1.14259	1.06818	0.920148	0.889306	0.959212	0.839506	0.216902
P51607	N-acylglucosamine 2-epimerase OS=Rattus norvegicus GN=Renbp PE=2 SV=2 - [RENBP_RAT]	11.86	3	4	14	430	49.5725	5.75732	1.01102	1.24133		1.12618	0.942685	0.888574		0.91563	0.813042	0.217055
D4A255	Protein Tldc1 OS=Rattus norvegicus GN=Tldc1 PE=1 SV=3 - [D4A255_RAT]	14.57	5	5	10	453	50.2328	6.99072	0.893987	0.937921	0.656271	0.829393	0.909651	0.997198	0.983632	0.963494	1.16169	0.217116
Q5HZA3	Zinc finger CCHC domain-containing protein 12 OS=Rattus norvegicus GN=Zcchc12 PE=2 SV=1 - [ZCH12_RAT]	2.24	1	1	2	401	45.1256	5.38916	1.08338	0.96604		1.02471	0.829769	0.936924		0.883346	0.862047	0.217169
A0A0G2K1P1	Protein Mtmr7 OS=Rattus norvegicus GN=Mtmr7 PE=1 SV=1 - [A0A0G2K1P1_RAT]	22.88	10	12	21	660	75.7874	6.41748	0.97471	0.99883	0.916712	0.963417	0.975805	1.02141	1.16463	1.05395	1.09397	0.217321
A0A0G2K6R0	Protein Tnrc6b OS=Rattus norvegicus GN=Tnrc6b PE=1 SV=1 - [A0A0G2K6R0_RAT]	1.07	2	2	5	1783	189.854	6.40479	0.890793	0.931747	1.06871	0.96375	1.11629	1.01212	1.03626	1.05489	1.09457	0.217508
A0A0G2K509	Keratin, type II cytoskeletal 5 OS=Rattus norvegicus GN=Krt5 PE=1 SV=1 - [A0A0G2K509_RAT]	9.48	2	6	17	591	62.7527	6.82959	1.40618		0.955596	1.18089	0.76794		0.792162	0.780051	0.660564	0.21761
F1LU97	Protein Sash1 OS=Rattus norvegicus GN=Sash1 PE=1 SV=3 - [F1LU97_RAT]	17.52	14	14	26	1073	117.802	6.91748	0.895698	0.949166	1.02166	0.955507	0.997009	0.993314	1.07037	1.02023	1.06774	0.217734
Q6PDU2	Mitochondrial ribosomal protein S18A OS=Rattus norvegicus GN=Mrps18a PE=1 SV=1 - [Q6PDU2_RAT]	5.61	1	1	2	196	22.2208	10.3013		1.02945	0.91008	0.969766		1.07644	1.07505	1.07574	1.10928	0.217805
B0BN56	28S ribosomal protein S31, mitochondrial OS=Rattus norvegicus GN=Mrps31 PE=2 SV=1 - [RT31_RAT]	17.57	8	8	16	387	43.9345	8.27979	0.998714	0.980564	0.905015	0.961431	1.03277	0.978162	1.01797	1.00963	1.05014	0.217901
G3V6X5	Histamine H1 receptor OS=Rattus norvegicus GN=Hrh1 PE=1 SV=1 - [G3V6X5_RAT]	5.14	2	2	3	486	55.6565	9.31982	1.05887	1.06636		1.06261	0.946634	1.03001		0.988323	0.930087	0.217912
F1M1Y0	SH3-containing GRB2-like protein 3-interacting protein 1 OS=Rattus norvegicus GN=Sgip1 PE=1 SV=3 - [F1M1Y0_RAT]	43.65	24	24	86	827	88.4842	8.17725	0.953445	1.02946	0.987732	0.990212	1.04139	1.01877	1.01372	1.02463	1.03476	0.217967
G3V7V4	Ectonucleotide pyrophosphatase/phosphodiesterase family member 1 OS=Rattus norvegicus GN=Enpp1 PE=1 SV=3 - [G3V7V4_RAT]	2.29	2	2	3	872	99.3961	6.68311	1.1183	1.10816	1.03513	1.0872	0.860043	1.07157	1.02617	0.985929	0.906854	0.218412
D4A4P8	Protein tweety homolog OS=Rattus norvegicus GN=Ttyh2 PE=1 SV=2 - [D4A4P8_RAT]	6.18	3	3	6	566	62.4942	5.92236	0.963678	1.04677	0.906203	0.972217	1.00642	1.02771	1.09829	1.04414	1.07398	0.218765
Q5RK19	Vacuolar-sorting protein SNF8 OS=Rattus norvegicus GN=Snf8 PE=1 SV=1 - [SNF8_RAT]	18.22	4	4	4	258	28.8661	6.65381	1.01118		0.826214	0.918699	1.1017		1.06826	1.08498	1.181	0.218876
D3ZGY1	Protein Pym1 OS=Rattus norvegicus GN=Pym1 PE=1 SV=1 - [D3ZGY1_RAT]	16.75	3	3	9	203	22.713	9.64209	1.03291	1.01839	1.21385	1.08839	1.01511	0.843522	1.02823	0.962286	0.884141	0.218928
F1M9C9	Protein Hars2 OS=Rattus norvegicus GN=Hars2 PE=1 SV=1 - [F1M9C9_RAT]	18.34	8	10	20	507	57.2908	7.85498	1.03444	0.969491	1.07998	1.02797	0.860547	1.01898	0.958949	0.946157	0.920413	0.219277
Q4KM24	Peroxisomal biogenesis factor 11 beta OS=Rattus norvegicus GN=Pex11b PE=1 SV=1 - [Q4KM24_RAT]	19.77	4	5	15	258	28.6243	9.78857	1.23509	1.02677	0.962416	1.07476	0.952438	0.924857	0.981005	0.952767	0.886494	0.219484
Q5M821	Protein phosphatase 1H OS=Rattus norvegicus GN=Ppm1h PE=1 SV=2 - [PPM1H_RAT]	23.78	10	10	37	513	56.3447	6.72705	0.975235	1.05488	0.845247	0.958453	1.03199	1.05088	1.0617	1.04819	1.09363	0.219557
Q63042	FAD-linked sulfhydryl oxidase ALR OS=Rattus norvegicus GN=Gfer PE=1 SV=2 - [ALR_RAT]	14.14	3	3	6	198	22.8219	7.91357	1.02536	1.05701	0.991808	1.02473	0.97578	1.01739	0.981039	0.991403	0.967482	0.219721
Q68SB1	Double-stranded RNA-binding protein Staufen homolog 2 OS=Rattus norvegicus GN=Stau2 PE=1 SV=1 - [STAU2_RAT]	15.41	7	7	9	571	62.6422	9.5249	1.03041	1.02581	0.786683	0.947632	1.09067	1.04979	1.05753	1.066	1.12491	0.219843
Q569B5	Leucine-rich repeat-containing protein 14 OS=Rattus norvegicus GN=Lrrc14 PE=2 SV=1 - [LRC14_RAT]	1.62	1	1	2	493	54.8798	7.02002		0.892161	0.967992	0.930076		1.05969	0.986397	1.02304	1.09995	0.219948
A0A0G2K7C6	Protein phosphatase 1B OS=Rattus norvegicus GN=Ppm1b PE=1 SV=1 - [A0A0G2K7C6_RAT]	28.19	7	9	30	447	49.2601	5.32568	1.04798	1.01198	1.25109	1.10368	1.04721	0.976563	0.931395	0.985057	0.892518	0.220189
D3ZG98	Protein Lancl3 OS=Rattus norvegicus GN=Lancl3 PE=4 SV=1 - [D3ZG98_RAT]	5.48	2	2	4	420	46.3695	7.09326	0.997191	1.01886	1.1171	1.04438	0.806588	1.01349	0.987394	0.935824	0.896055	0.220261
A0A0G2K6Y2	Sodium channel protein OS=Rattus norvegicus GN=Scn1a PE=1 SV=1 - [A0A0G2K6Y2_RAT]	8.51	6	18	46	2009	228.523	5.87158	0.970164	1.02161	0.730228	0.907335	1.03284	1.01567	1.0705	1.03967	1.14585	0.220558
B0BN63	LOC681996 protein OS=Rattus norvegicus GN=Ahsa1 PE=1 SV=1 - [B0BN63_RAT]	45.56	14	14	72	338	38.0802	5.52881	0.972884	0.980566	0.791089	0.914846	0.999673	0.99975	1.01514	1.00485	1.09838	0.221017
D3ZW56	Neurofascin OS=Rattus norvegicus GN=Nfasc PE=1 SV=3 - [D3ZW56_RAT]	35	4	35	146	1157	130.178	6.75635	0.860226	1.07451	0.624423	0.853054	1.20095	0.936279	1.0773	1.07151	1.25609	0.221018
P06302	Prothymosin alpha OS=Rattus norvegicus GN=Ptma PE=1 SV=2 - [PTMA_RAT]	22.32	4	4	7	112	12.3751	3.84033	0.839279	1.00194	0.309286	0.716833	1.10794	0.85382	1.2044	1.05539	1.47229	0.221169
F1M1T9	Phosphodiesterase OS=Rattus norvegicus GN=Pde4b PE=1 SV=2 - [F1M1T9_RAT]	21.62	9	12	24	643	73.0469	5.09717	0.955446	1.00773	0.925984	0.963053	1.05624	0.972235	1.00878	1.01242	1.05126	0.22126
F1LV89	Protein Rap1gap OS=Rattus norvegicus GN=Rap1gap PE=1 SV=3 - [F1LV89_RAT]	34.79	20	21	61	753	83.1763	6.30322	0.976844	1.01945	1.01472	1.00367	0.999045	0.97499	0.961431	0.978489	0.974908	0.221353
Q5BJQ5	GTP-binding protein Rit2 OS=Rattus norvegicus GN=Rit2 PE=2 SV=1 - [RIT2_RAT]	3.23	1	1	2	217	24.7454	6.91748	1.08164	1.038		1.05982	1.01855	0.933593		0.976069	0.920978	0.221559
O88370	Phosphatidylinositol 5-phosphate 4-kinase type-2 gamma OS=Rattus norvegicus GN=Pip4k2c PE=1 SV=1 - [PI42C_RAT]	11.43	5	5	15	420	47.0189	6.81494	0.951106	1.08258	1.28503	1.10624	1.01098	0.952468	0.917513	0.960319	0.868094	0.221565
F1LRQ1	Aldehyde oxidase 1 OS=Rattus norvegicus GN=Aox1 PE=1 SV=3 - [F1LRQ1_RAT]	2.4	2	2	3	1333	146.803	6.96143	1.00002		1.53527	1.26764	0.714162		0.852143	0.783153	0.617802	0.221692
D4A510	Protein Smarcc2 OS=Rattus norvegicus GN=Smarcc2 PE=1 SV=3 - [D4A510_RAT]	20.44	18	18	41	1135	124.661	5.43994	1.05274	1.00012	1.15886	1.07057	1.04415	0.952046	0.981222	0.992474	0.92705	0.221775
D3ZAU7	Protein Ttbk1 OS=Rattus norvegicus GN=Ttbk1 PE=1 SV=3 - [D3ZAU7_RAT]	10.25	9	9	15	1307	141.519	5.50342	1.09856	0.979855	1.24148	1.10663	1.04731	0.996183	0.895907	0.979801	0.88539	0.221812
A0A0G2JTG7	Heterogeneous nuclear ribonucleoprotein H OS=Rattus norvegicus GN=Hnrnph1 PE=1 SV=1 - [A0A0G2JTG7_RAT]	31.4	4	11	49	449	49.1684	6.30322	1.01348	1.00601	0.900658	0.973383	1.08517	1.06183	0.981552	1.04285	1.07137	0.222009
Q5BJV6	Modulator of apoptosis 1 OS=Rattus norvegicus GN=Moap1 PE=2 SV=1 - [Q5BJV6_RAT]	6.82	2	2	2	352	39.4319	6.59521	0.965146	0.957292		0.961219	1.01699	0.976911		0.996949	1.03717	0.222257
D3ZMR2	Protein Uhrf1bp1 OS=Rattus norvegicus GN=Uhrf1bp1 PE=1 SV=3 - [D3ZMR2_RAT]	7.67	8	9	12	1448	158.511	6.07471	1.04397	0.994003	0.827569	0.955179	1.0358	1.03252	1.09289	1.05374	1.10318	0.222425
Q62609	Noelin OS=Rattus norvegicus GN=Olfm1 PE=1 SV=1 - [NOE1_RAT]	4.33	2	2	9	485	55.4065	6.94678	0.769201	1.05792	0.845044	0.89072	1.11685	0.936015	1.05844	1.0371	1.16434	0.222798
Q6P7Q1	BRCA1-A complex subunit BRE OS=Rattus norvegicus GN=Bre PE=1 SV=1 - [BRE_RAT]	15.4	5	5	11	383	43.5309	5.93506	0.999854	0.968156	1.07292	1.01364	0.843163	0.97132	0.987652	0.934045	0.921472	0.222899
P0C0A1	Vacuolar protein-sorting-associated protein 25 OS=Rattus norvegicus GN=Vps25 PE=1 SV=1 - [VPS25_RAT]	42.05	6	6	17	176	20.7485	6.34131	0.955045	1.05857	1.23984	1.08448	1.00617	0.918477	0.952395	0.959016	0.884305	0.222954
A0A0G2JTW1	Protein Rap2a OS=Rattus norvegicus GN=Rap2a PE=4 SV=1 - [A0A0G2JTW1_RAT]	54.64	3	7	31	183	20.6293	4.81787	1.04119	0.940442	1.09747	1.02637	0.965052	0.947911	0.965943	0.959635	0.934981	0.222979
A0A0G2KAD5	Rab proteins geranylgeranyltransferase component A 1 OS=Rattus norvegicus GN=Chm PE=1 SV=1 - [A0A0G2KAD5_RAT]	12.11	8	8	11	611	68.4153	4.85596	0.996882		1.06041	1.02865	0.979098		0.896677	0.937887	0.911768	0.223224
A0A0G2JXK7	F-box only protein 7 OS=Rattus norvegicus GN=Fbxo7 PE=1 SV=1 - [A0A0G2JXK7_RAT]	17.8	5	5	20	427	47.1152	6.17627	1.04192	1.06522	1.17401	1.09371	1.09501	0.974956	0.950606	1.00686	0.920585	0.22386
Q6P790	60S ribosomal protein L6 (Fragment) OS=Rattus norvegicus GN=Rpl6 PE=2 SV=1 - [Q6P790_RAT]	28.28	8	8	24	297	33.4529	10.7847	1.14923	0.995149	1.03213	1.05884	0.692992	1.03428	0.959621	0.895631	0.845863	0.223899
M0R5F8	High mobility group nucleosome-binding domain-containing protein 5 OS=Rattus norvegicus GN=Hmgn5 PE=1 SV=1 - [M0R5F8_RAT]	14.93	5	5	8	402	45.4338	4.37354	0.989511	1.09792	0.86812	0.985184	1.15865	1.02124	1.11046	1.09678	1.11327	0.223915
A0A0G2JSL0	Proteasome subunit beta type OS=Rattus norvegicus GN=rCG_63409 PE=3 SV=1 - [A0A0G2JSL0_RAT]	25.21	5	5	18	238	25.2875	4.99561	1.0101	1.07234	1.29414	1.12553	1.04423	0.941387	0.997715	0.994445	0.883538	0.223937
F1LN75	Septin-9 OS=Rattus norvegicus GN=Sept9 PE=1 SV=3 - [F1LN75_RAT]	35.16	1	14	72	566	63.7598	8.6167	0.880513	1.01479		0.94765	1.04589	1.1037		1.0748	1.13417	0.224077
A0A0G2K9E8	Unconventional myosin-Ie OS=Rattus norvegicus GN=Myo1e PE=1 SV=1 - [A0A0G2K9E8_RAT]	7.82	7	7	12	998	114.397	9.45166	0.960786	0.979092	1.07111	1.00366	0.922513	0.941442	0.98177	0.948575	0.945114	0.2242
F1LSL2	Nuclear pore complex protein Nup107 OS=Rattus norvegicus GN=Nup107 PE=1 SV=2 - [F1LSL2_RAT]	4.65	4	4	7	925	106.809	5.49072	1.01713	0.964812	0.954975	0.978972	1.03556	1.00101	0.998224	1.0116	1.03333	0.224376
P57769	Sorting nexin-16 OS=Rattus norvegicus GN=Snx16 PE=1 SV=2 - [SNX16_RAT]	12.21	3	3	7	344	38.8243	5.2749	0.957178	1.03458	0.914235	0.968664	1.01197	1.00421	1.18146	1.06588	1.10036	0.224402
P62483	Voltage-gated potassium channel subunit beta-2 OS=Rattus norvegicus GN=Kcnab2 PE=1 SV=1 - [KCAB2_RAT]	53.13	14	18	68	367	40.995	8.99756	0.884342	1.053	0.993529	0.976956	1.14003	1.04309	1.01551	1.06621	1.09136	0.224424
Q5PQX1	Torsin-1A-interacting protein 1 OS=Rattus norvegicus GN=Tor1aip1 PE=1 SV=1 - [TOIP1_RAT]	16.81	7	7	19	583	65.6089	6.41748	1.10012	0.979859	1.00421	1.02806	0.906253	0.969693	1.00632	0.960756	0.93453	0.224785
D3ZIL9	DIS3-like exonuclease 2 OS=Rattus norvegicus GN=Dis3l2 PE=1 SV=2 - [D3ZIL9_RAT]	11.42	9	9	15	876	98.3371	5.93506	0.925215	0.996216	0.869369	0.930266	0.966759	1.04113	0.971602	0.993163	1.06761	0.224932
D4A4R1	Protein Eml3 OS=Rattus norvegicus GN=Eml3 PE=1 SV=2 - [D4A4R1_RAT]	5.58	3	3	3	896	95.5806	7.2251		1.00096	0.997642	0.999301		0.945666	0.984805	0.965236	0.965911	0.224967
O88339	Epsin-1 OS=Rattus norvegicus GN=Epn1 PE=1 SV=1 - [EPN1_RAT]	12	6	6	23	575	60.1207	4.80518	0.956558	1.03792	0.842653	0.945709	1.04592	1.01789	1.01987	1.02789	1.0869	0.225089
B1WC02	CTP synthase OS=Rattus norvegicus GN=Ctps1 PE=1 SV=1 - [B1WC02_RAT]	14.72	7	7	11	591	66.5981	6.58057	1.0464	0.942967	1.10598	1.03178	0.959849	0.989518	0.927091	0.95882	0.929285	0.22517
Q4G063	Cysteine-rich with EGF-like domain protein 2 OS=Rattus norvegicus GN=Creld2 PE=1 SV=1 - [CREL2_RAT]	6.02	2	2	3	349	38.2249	4.56396	0.855192	0.967123		0.911158	1.15977	1.00014		1.07995	1.18525	0.225492
B2GV87	Receptor-type tyrosine-protein phosphatase epsilon OS=Rattus norvegicus GN=Ptpre PE=2 SV=1 - [PTPRE_RAT]	13.59	9	9	22	699	80.6818	7.02002	1.09233	0.985724	1.02765	1.03524	0.866735	1.00589	0.99801	0.956878	0.92431	0.225661
Q0GLB6	DPPY splice variant c OS=Rattus norvegicus GN=Dpp10 PE=2 SV=1 - [Q0GLB6_RAT]	29	20	22	73	800	91.1952	6.48096	0.995442	1.01576	0.985111	0.998771	1.0642	1.0052	1.01451	1.02797	1.02924	0.225674
D3ZG88	Mammary tumor virus receptor 2, isoform CRA_a OS=Rattus norvegicus GN=Sssca1 PE=1 SV=1 - [D3ZG88_RAT]	27.64	3	3	11	199	21.3046	5.12256	1.01671	1.0099	0.869738	0.96545	1.08228	0.999016	1.04518	1.04216	1.07946	0.225706
A0A0H2UHH3	ATP-binding cassette sub-family B member 8, mitochondrial OS=Rattus norvegicus GN=Abcb8 PE=1 SV=1 - [A0A0H2UHH3_RAT]	19.44	12	12	21	710	77.458	9.5249	0.921129	1.04686	0.9242	0.964062	1.11575	0.993321	1.02142	1.0435	1.0824	0.225925
E9PU32	Chloride channel protein OS=Rattus norvegicus GN=Clcn2 PE=1 SV=2 - [E9PU32_RAT]	5.98	4	4	4	887	96.9244	8.52881	0.793676	1.06345	0.860232	0.905784	1.17826	1.00692	0.973796	1.05299	1.16252	0.22596
D3ZDS0	Protein Prr18 OS=Rattus norvegicus GN=Prr18 PE=4 SV=1 - [D3ZDS0_RAT]	13.64	2	2	2	308	32.3081	11.2681	1.02321		1.04951	1.03636	1.17918		1.07661	1.1279	1.08832	0.225963
G3V9E4	Acylamino-acid-releasing enzyme OS=Rattus norvegicus GN=Apeh PE=1 SV=1 - [G3V9E4_RAT]	35.38	16	16	54	732	81.3154	5.73193	1.0182	0.992591	1.04447	1.01842	0.975259	1.02062	0.949396	0.981757	0.963998	0.22599
Q642C0	DnaJ homolog subfamily C member 8 OS=Rattus norvegicus GN=Dnajc8 PE=2 SV=1 - [DNJC8_RAT]	10.28	3	3	5	253	29.7944	9.05615	1.00558	0.982129	0.905487	0.964397	1.2325	0.966955	1.05322	1.08423	1.12425	0.22616
A0A0G2K4T8	Mitochondrial intermediate peptidase OS=Rattus norvegicus GN=Mipep PE=1 SV=1 - [A0A0G2K4T8_RAT]	11.53	6	6	10	711	80.8234	6.56592	1.00641	0.946345	0.978395	0.97705	1.00076	1.04911	0.9894	1.01309	1.03689	0.226264
P04639	Apolipoprotein A-I OS=Rattus norvegicus GN=Apoa1 PE=1 SV=2 - [APOA1_RAT]	39.38	8	8	31	259	30.0432	5.74463	0.995533	0.959664	1.12271	1.02597	0.976263	0.92766	0.953667	0.95253	0.928421	0.226422
Q5XI79	Protein arginine methyltransferase NDUFAF7, mitochondrial OS=Rattus norvegicus GN=Ndufaf7 PE=2 SV=1 - [NDUF7_RAT]	21.33	6	6	12	436	48.6848	6.72705	0.989136	1.08609	1.26786	1.11436	0.972507	1.0189	0.997028	0.996145	0.893916	0.226477
P35400	Metabotropic glutamate receptor 7 OS=Rattus norvegicus GN=Grm7 PE=1 SV=1 - [GRM7_RAT]	19.34	13	13	30	915	102.166	7.88428	1.06358	0.988901	1.09312	1.04853	0.99381	1.03532	0.926289	0.985138	0.939539	0.226503
Q6IRL2	Mitofusin 2 OS=Rattus norvegicus GN=LOC100911485 PE=1 SV=1 - [Q6IRL2_RAT]	28.53	15	16	50	757	86.1258	6.85889	1.00643	0.994938	1.09134	1.0309	0.941468	1.02815	0.945203	0.971608	0.942482	0.226528
Q4QQU5	Protein YIPF6 OS=Rattus norvegicus GN=Yipf6 PE=1 SV=1 - [YIPF6_RAT]	5.93	1	1	3	236	26.0896	6.15088	1.05751	1.01998	1.2595	1.11233	1.04243	1.01241	0.935681	0.99684	0.896175	0.226532
Q7TP07	Da1-12 OS=Rattus norvegicus GN=Vps13a PE=2 SV=1 - [Q7TP07_RAT]	11.13	8	12	27	1446	166.512	8.35303	1.00911	0.993608	0.959904	0.987542	1.06054	0.987368	1.02453	1.02414	1.03706	0.226534
F1LSM8	Dedicator of cytokinesis protein 9 OS=Rattus norvegicus GN=Dock9 PE=1 SV=2 - [F1LSM8_RAT]	7.73	12	14	24	2058	234.655	7.51807	0.934923	1.00737	1.01249	0.984928	1.03306	1.02404	1.00907	1.02206	1.0377	0.226541
A0A0G2JYC2	Metal transporter CNNM4 OS=Rattus norvegicus GN=Cnnm4 PE=1 SV=1 - [A0A0G2JYC2_RAT]	7.9	2	6	7	747	84.0083	6.20166	0.970563	1.02992		1.00024	0.893331	0.956974		0.925152	0.924931	0.226548
A0A096MJ99	Protein Vamp4 OS=Rattus norvegicus GN=Vamp4 PE=1 SV=1 - [A0A096MJ99_RAT]	36.88	4	4	9	141	16.3585	7.34229	0.986189	1.09517	0.86974	0.983698	1.05212	1.13078	1.06559	1.08283	1.10077	0.22677
Q9QYW3	MOB-like protein phocein OS=Rattus norvegicus GN=Mob4 PE=1 SV=1 - [PHOCN_RAT]	32	6	6	15	225	26.0156	5.78271	0.986796	0.950284	0.960261	0.96578	1.06342	1.0084	0.960765	1.01086	1.04668	0.226817
P13638	Sodium/potassium-transporting ATPase subunit beta-2 OS=Rattus norvegicus GN=Atp1b2 PE=2 SV=1 - [AT1B2_RAT]	54.14	13	13	73	290	33.3905	8.30908	0.965226	1.04082	0.952316	0.986121	1.06916	1.01437	1.01589	1.03314	1.04768	0.226847
B4F770	Ccdc28b protein OS=Rattus norvegicus GN=Ccdc28b PE=2 SV=1 - [B4F770_RAT]	7.5	1	1	2	200	22.0771	5.36377	0.96288		1.14591	1.0544	0.898627		0.894545	0.896586	0.850332	0.226854
F1M4I1	Protein Ctnna3 OS=Rattus norvegicus GN=Ctnna3 PE=1 SV=3 - [F1M4I1_RAT]	4.04	1	2	4	545	61.0806	7.1958	0.920288	0.889729	0.581532	0.797183	0.863029	0.994757	1.0579	0.971897	1.21916	0.226865
Q6TXE9	LRRGT00050 OS=Rattus norvegicus GN=Eprs PE=1 SV=1 - [Q6TXE9_RAT]	38.96	44	44	143	1486	166.676	7.50342	0.995146	1.00733	0.932716	0.978397	1.04799	1.0366	0.982217	1.02227	1.04484	0.226885
D3ZEG9	Protein Ercc2 OS=Rattus norvegicus GN=Ercc2 PE=1 SV=1 - [D3ZEG9_RAT]	1.58	1	1	2	760	86.759	6.91748	1.01056	0.945816		0.978186	1.02689	1.10699		1.06694	1.09073	0.22695
D4A4J1	Protein Fam196a OS=Rattus norvegicus GN=Fam196a PE=4 SV=1 - [D4A4J1_RAT]	8.72	3	3	7	470	51.8752	7.7085	1.0752	0.968428	0.80019	0.947939	1.03944	1.02902	1.16622	1.07823	1.13744	0.227111
D4A7G5	Protein Ganc OS=Rattus norvegicus GN=Ganc PE=1 SV=1 - [D4A7G5_RAT]	2.3	2	2	3	913	103.495	6.78564	1.02736	0.974981	0.825568	0.942636	1.00789	1.02463	1.06326	1.03193	1.09472	0.22716
F1M8P6	Uncharacterized protein OS=Rattus norvegicus PE=3 SV=2 - [F1M8P6_RAT]	15.18	1	5	15	257	27.6711	7.75244	1.00842	0.892919		0.950668	1.04672	1.05386		1.05029	1.1048	0.227233
A0A140TA99	Transcription elongation factor B polypeptide 2 OS=Rattus norvegicus GN=Tceb2 PE=1 SV=1 - [A0A140TA99_RAT]	59.83	6	6	15	117	13.0306	5.0083	0.975254	0.944977	0.980809	0.967013	1.19417	0.985015	1.00851	1.06257	1.09881	0.227431
G3V9H0	Ras GTPase-activating protein 1 OS=Rattus norvegicus GN=Rasa1 PE=1 SV=2 - [G3V9H0_RAT]	18.27	15	15	31	996	111.595	6.65381	0.977043	0.968639	0.645425	0.863703	0.969603	1.04643	1.05579	1.02394	1.18552	0.22756
B2RYJ4	L-aminoadipate-semialdehyde dehydrogenase-phosphopantetheinyl transferase OS=Rattus norvegicus GN=Aasdhppt PE=2 SV=1 - [ADPPT_RAT]	6.15	2	2	3	309	35.7931	6.65381	0.984835	0.983603		0.984219	1.05289	1.0024		1.02765	1.04412	0.227602
F1M6C4	Protein Arl15 OS=Rattus norvegicus GN=Arl15 PE=1 SV=2 - [F1M6C4_RAT]	46.57	8	8	17	204	22.8915	5.63037	1.11793	0.993648	1.09251	1.06803	0.889056	1.03704	1.02073	0.982277	0.919707	0.227826
P97538	Ras-related protein M-Ras OS=Rattus norvegicus GN=Mras PE=1 SV=2 - [RASM_RAT]	49.04	8	8	22	208	23.8724	8.77783	1.05373	1.00389	0.965381	1.00767	1.20237	1.0345	1.04329	1.09339	1.08507	0.227899
F7EN52	Cyp46a1 protein OS=Rattus norvegicus GN=Cyp46a1 PE=2 SV=2 - [F7EN52_RAT]	41.2	17	17	58	500	56.6635	9.02686	0.896953	1.03361	0.876764	0.935777	1.03882	1.04342	0.962885	1.01504	1.0847	0.228197
Q5FWY5	AH receptor-interacting protein OS=Rattus norvegicus GN=Aip PE=1 SV=1 - [AIP_RAT]	33.94	10	10	30	330	37.5752	6.53662	1.05203	0.982408	1.03995	1.0248	1.00091	0.94314	1.00517	0.983073	0.959287	0.228239
D3ZX63	Protein LOC103692166 OS=Rattus norvegicus GN=Wdr54 PE=4 SV=1 - [D3ZX63_RAT]	54.19	10	10	27	334	35.572	6.21436	1.03685	0.970327	1.14053	1.04924	0.927274	0.987789	1.00081	0.971957	0.926346	0.22888
Q9EPH7	Solute carrier family 25, member 27, isoform CRA_b OS=Rattus norvegicus GN=Slc25a27 PE=2 SV=1 - [Q9EPH7_RAT]	24.22	7	7	14	322	35.8145	9.20264	0.888753	1.16606	1.11092	1.05524	1.00262	0.871058	0.891492	0.921724	0.87347	0.228909
Q5XIM9	T-complex protein 1 subunit beta OS=Rattus norvegicus GN=Cct2 PE=1 SV=3 - [TCPB_RAT]	68.79	30	30	190	535	57.4221	6.45557	0.995263	1.0007	0.886447	0.960804	1.02974	0.990725	1.02972	1.01673	1.05821	0.228959
A1L108	Actin-related protein 2/3 complex subunit 5-like protein OS=Rattus norvegicus GN=Arpc5l PE=1 SV=2 - [ARP5L_RAT]	63.4	7	7	20	153	16.9998	6.80029	0.989899	0.984273	1.05895	1.01104	1.13444	1.06255	1.01536	1.07078	1.05909	0.229157
Q5PPM8	Type 1 phosphatidylinositol 4,5-bisphosphate 4-phosphatase OS=Rattus norvegicus GN=Tmem55b PE=1 SV=1 - [TM55B_RAT]	7.75	2	2	3	284	29.973	8.82178	0.977227	1.14099	1.15768	1.09196	0.831268	1.05983	1.00346	0.964855	0.883595	0.229295
Q66HG9	Mitochondrial antiviral-signaling protein OS=Rattus norvegicus GN=Mavs PE=1 SV=1 - [MAVS_RAT]	28.8	8	8	24	507	53.7712	6.45557	0.891569	1.00729	0.950915	0.949926	0.970548	0.998526	1.0775	1.01553	1.06906	0.229319
F1LMZ4	Ribosome-releasing factor 2, mitochondrial OS=Rattus norvegicus GN=Gfm2 PE=1 SV=2 - [F1LMZ4_RAT]	14.38	8	8	11	779	85.8606	6.50732	1.01536	0.922543	0.857863	0.93192	1.00394	0.959466	1.06954	1.01098	1.08484	0.229325
Q9Z2J4	Nexilin OS=Rattus norvegicus GN=Nexn PE=1 SV=1 - [NEXN_RAT]	6.25	4	4	4	656	78.3453	5.36377	0.651817	1.04365	1.04516	0.91354	1.18872	1.0099	1.14313	1.11392	1.21934	0.2295
B5DFM1	Uncharacterized protein (Fragment) OS=Rattus norvegicus GN=Tom1l1 PE=2 SV=1 - [B5DFM1_RAT]	4.02	2	2	5	473	52.2585	5.42725	1.11626	1.00127	0.93821	1.01858	0.768347	0.912732	1.00638	0.89582	0.879478	0.229554
O54861	Sortilin OS=Rattus norvegicus GN=Sort1 PE=1 SV=3 - [SORT_RAT]	14.3	10	10	21	825	91.1113	5.94775	1.00807	1.063	1.5852	1.21876	0.976363	1.04072	0.800082	0.939054	0.770502	0.229601
P52796	Ephrin-B1 OS=Rattus norvegicus GN=Efnb1 PE=1 SV=1 - [EFNB1_RAT]	11.88	3	4	5	345	37.9275	9.02686	1.15422		1.02246	1.08834	0.982172		0.968106	0.975139	0.895984	0.229638
G3V6L8	RCG61894, isoform CRA_a OS=Rattus norvegicus GN=Strn PE=1 SV=1 - [G3V6L8_RAT]	27.95	14	15	35	780	86.0878	5.21143	1.00744	0.994869	0.978428	0.993579	0.865316	0.984594	0.968337	0.939415	0.945487	0.229992
Q9EPX4	P2Y purinoceptor 12 OS=Rattus norvegicus GN=P2ry12 PE=1 SV=1 - [P2Y12_RAT]	6.71	2	2	3	343	39.0216	9.59814	1.28029	1.00471		1.1425	0.737458	0.951754		0.844606	0.739262	0.230003
P24329	Thiosulfate sulfurtransferase OS=Rattus norvegicus GN=Tst PE=1 SV=3 - [THTR_RAT]	46.8	11	12	55	297	33.3858	7.85498	1.00034	1.01913	1.11242	1.04396	1.05147	0.919828	0.927316	0.966206	0.925517	0.230214
G3V6H5	Mitochondrial 2-oxoglutarate/malate carrier protein OS=Rattus norvegicus GN=Slc25a11 PE=1 SV=1 - [G3V6H5_RAT]	54.78	15	15	71	314	34.1149	9.96436	1.01258	0.981945	0.903615	0.966046	0.972536	1.05434	1.0486	1.02516	1.06119	0.230256
A0A0H2UHQ8	40S ribosomal protein S17 OS=Rattus norvegicus GN=Rps17 PE=3 SV=1 - [A0A0H2UHQ8_RAT]	55.97	5	5	18	134	15.3693	9.77393	0.972737	1.06543	0.795431	0.944532	1.08228	1.00354	1.10995	1.06526	1.12781	0.230273
M0R6E0	Phospholipid-transporting ATPase OS=Rattus norvegicus GN=Atp9a PE=1 SV=2 - [M0R6E0_RAT]	22.28	10	17	38	808	90.7925	6.63916	1.03031	0.989427	1.05127	1.02367	0.928139	1.04185	0.90999	0.959994	0.937796	0.230675
Q6P3V8	Eukaryotic translation initiation factor 4A1 OS=Rattus norvegicus GN=Eif4a1 PE=1 SV=1 - [Q6P3V8_RAT]	39.66	8	16	82	406	46.1246	5.47803	1.0753	0.996784	1.03176	1.03462	0.935638	1.03893	0.968197	0.980921	0.948102	0.230712
A0A0G2JSS8	Peroxiredoxin 5, isoform CRA_c OS=Rattus norvegicus GN=Prdx5 PE=1 SV=1 - [A0A0G2JSS8_RAT]	47.89	12	12	84	213	22.1926	8.66064	0.982257	0.961401	1.02796	0.99054	1.07925	0.994794	1.03053	1.03486	1.04474	0.230862
D3ZE17	Caskin-1 OS=Rattus norvegicus GN=Caskin1 PE=1 SV=2 - [D3ZE17_RAT]	34.62	30	33	110	1430	150.174	9.14404	0.902634	0.992447	1.02179	0.97229	1.08519	1.0196	0.999369	1.03472	1.06421	0.230885
F1LNG5	Phosphatidylinositol 3-kinase regulatory subunit alpha OS=Rattus norvegicus GN=Pik3r1 PE=1 SV=2 - [F1LNG5_RAT]	9.12	4	6	8	724	83.4644	6.32861	0.948847	1.02721	0.663896	0.879984	1.13413	0.933194	1.11227	1.05986	1.20441	0.230889
D4ABK1	Protein Syngr3 OS=Rattus norvegicus GN=Syngr3 PE=1 SV=1 - [D4ABK1_RAT]	26.63	4	4	27	199	21.356	9.0415	1.11311	0.911643	0.725777	0.916843	1.03976	1.07472	1.11958	1.07802	1.17579	0.230993
A0A0G2JWD6	AP-3 complex subunit beta OS=Rattus norvegicus GN=Ap3b1 PE=1 SV=1 - [A0A0G2JWD6_RAT]	14.42	7	13	29	1096	121.425	5.99854	0.987641	1.00571	0.842993	0.945448	0.982122	1.0631	1.03082	1.02535	1.08451	0.231005
Q78EJ9	Calpain-8 OS=Rattus norvegicus GN=Capn8 PE=2 SV=1 - [CAN8_RAT]	1	1	1	3	703	79.5047	5.74463	1.13175		1.26721	1.19948	1.09348		0.890641	0.99206	0.827075	0.231091
P14480	Fibrinogen beta chain OS=Rattus norvegicus GN=Fgb PE=1 SV=4 - [FIBB_RAT]	40.92	16	16	39	479	54.2007	7.78174	0.943142	0.8141	0.987947	0.915063	0.804356	0.858475	0.850526	0.837786	0.91555	0.23113
G3V6H2	Pre-mRNA processing factor 8, isoform CRA_a OS=Rattus norvegicus GN=Prpf8 PE=1 SV=1 - [G3V6H2_RAT]	20.26	37	38	84	2335	273.443	8.83643	1.07908	0.983173	1.04181	1.03469	1.00871	1.00062	0.961424	0.990252	0.957053	0.231199
B1WC32	RCG53609 OS=Rattus norvegicus GN=Uba2 PE=2 SV=1 - [B1WC32_RAT]	33.65	18	18	44	639	70.7259	5.24951	1.05993	0.947464	0.988279	0.998558	0.920393	0.957196	0.966711	0.9481	0.949469	0.231248
F1LRM0	Protein Scaper OS=Rattus norvegicus GN=Scaper PE=4 SV=3 - [F1LRM0_RAT]	3.94	4	4	4	1396	157.249	7.44482	0.936728	1.03374	0.6228	0.864423	1.065	0.97166	1.10807	1.04824	1.21265	0.231397
O08871	G-protein coupled inward rectifier potassium channel splice variant Kir3.1b (Fragment) OS=Rattus norvegicus PE=2 SV=1 - [O08871_RAT]	11.11	1	1	2	117	13.4195	5.79541		0.945472	1.07768	1.01158		1.11608	1.13369	1.12488	1.11201	0.231411
D3ZVP6	Peptidylprolyl isomerase domain and WD repeat containing 1 (Predicted) OS=Rattus norvegicus GN=Ppwd1 PE=1 SV=1 - [D3ZVP6_RAT]	3.56	2	2	4	646	73.448	7.15186		1.02909	1.48858	1.25884		0.913601	0.802237	0.857919	0.681517	0.231984
Q5VLR5	BWK4 OS=Rattus norvegicus GN=Erp44 PE=1 SV=1 - [Q5VLR5_RAT]	30.54	9	10	25	406	46.8484	5.2749	0.944559	1.05054	0.912343	0.969148	1.03648	1.02527	1.02285	1.0282	1.06093	0.232065
D3ZQN7	Protein Lamb1 OS=Rattus norvegicus GN=Lamb1 PE=1 SV=3 - [D3ZQN7_RAT]	7.28	10	11	17	1786	197.264	4.97021	0.927052	1.04468	1.0875	1.01974	1.00333	0.834209	0.93211	0.923217	0.905344	0.232071
Q3T940	Apolipoprotein H (Fragment) OS=Rattus norvegicus GN=Apoh PE=2 SV=1 - [Q3T940_RAT]	17.67	3	3	3	266	29.3744	8.27979		1.07134	1.25196	1.16165		1.03666	0.936791	0.986726	0.849418	0.232147
P54287	Voltage-dependent L-type calcium channel subunit beta-3 OS=Rattus norvegicus GN=Cacnb3 PE=1 SV=1 - [CACB3_RAT]	18.6	6	8	25	484	54.5303	6.26514	0.948942	1.04549	0.994785	0.996405	1.10805	1.01273	1.03694	1.05257	1.05637	0.232423
D4A8F2	Protein Rsu1 OS=Rattus norvegicus GN=Rsu1 PE=1 SV=3 - [D4A8F2_RAT]	15.52	4	4	16	277	31.3176	7.95752	1.10227	0.958381	1.25708	1.10591	1.03157	0.887546	0.992194	0.970435	0.8775	0.232464
Q08163	Adenylyl cyclase-associated protein 1 OS=Rattus norvegicus GN=Cap1 PE=1 SV=3 - [CAP1_RAT]	36.29	12	13	56	474	51.5565	7.51807	1.00754	0.965332	1.02359	0.99882	0.901809	0.990214	0.969955	0.953992	0.955119	0.232499
F1M8U2	Protein Ablim3 OS=Rattus norvegicus GN=Ablim3 PE=1 SV=1 - [F1M8U2_RAT]	7.92	5	5	8	682	77.5706	8.57275	1.04799	1.0323	1.05809	1.04612	1.07119	0.939832	0.940487	0.983837	0.940459	0.232588
A0A0G2K6F2	Protein Csmd2 OS=Rattus norvegicus GN=Csmd2 PE=4 SV=1 - [A0A0G2K6F2_RAT]	1.19	3	3	5	3433	373.183	6.22705	0.988232	1.07721	1.02165	1.02903	0.953264	1.00112	1.00345	0.985944	0.958127	0.232792
P37397	Calponin-3 OS=Rattus norvegicus GN=Cnn3 PE=1 SV=1 - [CNN3_RAT]	34.85	8	9	30	330	36.4118	5.71924	0.96713	1.05552	1.1261	1.04958	0.980713	0.931923	1.01654	0.976391	0.930264	0.232875
P50442	Glycine amidinotransferase, mitochondrial OS=Rattus norvegicus GN=Gatm PE=1 SV=1 - [GATM_RAT]	35.22	10	10	20	423	48.211	7.48877	0.999568	1.04107	1.09095	1.04386	1.04067	0.962506	0.978719	0.993963	0.952197	0.233281
A0A0G2JSG6	Adenylate kinase 2, mitochondrial OS=Rattus norvegicus GN=Ak2 PE=1 SV=1 - [A0A0G2JSG6_RAT]	35.34	6	6	19	232	25.5132	7.45947	1.08286	0.981302	1.1489	1.07102	1.04577	0.984013	0.942213	0.990665	0.924973	0.233291
D4A9P9	Gup1, glycerol uptake/transporter homolog (Yeast) (Predicted) OS=Rattus norvegicus GN=Hhatl PE=3 SV=1 - [D4A9P9_RAT]	7.75	3	3	6	503	56.3411	6.59521	0.975257	0.998083	0.60214	0.858493	1.06137	0.968081	1.11593	1.04846	1.22128	0.2333
B2RZ89	LOC691431 protein OS=Rattus norvegicus GN=Slc25a33 PE=2 SV=1 - [B2RZ89_RAT]	6.88	2	2	4	320	35.2392	9.39307	1.01645	1.02245	0.91469	0.98453	0.587496	0.907134	0.953198	0.815943	0.828763	0.233369
A0A0G2K808	Protein Asap2 OS=Rattus norvegicus GN=Asap2 PE=1 SV=1 - [A0A0G2K808_RAT]	21.33	11	12	23	844	94.2639	7.00537	0.969144	1.04174	0.836679	0.949188	0.993294	1.06204	1.06276	1.03936	1.095	0.23342
P68403	Protein kinase C beta type OS=Rattus norvegicus GN=Prkcb PE=1 SV=3 - [KPCB_RAT]	49.03	1	26	107	671	76.701	7.00537	1.11932	0.97226	1.56736	1.21965	1.02109	1.01774	0.814096	0.950977	0.779714	0.233493
D3ZGM8	Protein Ttpal OS=Rattus norvegicus GN=Ttpal PE=1 SV=1 - [D3ZGM8_RAT]	8.75	2	2	3	343	38.6719	6.25244	1.00242	1.08257		1.04249	0.826812	0.974567		0.90069	0.863976	0.233612
F1LQS6	RCG61833 OS=Rattus norvegicus GN=Xdh PE=1 SV=2 - [F1LQS6_RAT]	3.98	4	5	8	1331	146.171	7.25439	0.915049	0.993073	0.716368	0.87483	1.02075	0.984031	0.971394	0.992058	1.134	0.233892
A1L1M0	Protein kinase, cAMP-dependent, catalytic, alpha OS=Rattus norvegicus GN=Prkaca PE=1 SV=1 - [A1L1M0_RAT]	55.27	10	18	63	351	40.58	8.79248	1.01851	1.04589	1.14407	1.06949	0.991536	1.03757	1.00963	1.01291	0.947099	0.23399
O08557	N(G),N(G)-dimethylarginine dimethylaminohydrolase 1 OS=Rattus norvegicus GN=Ddah1 PE=1 SV=3 - [DDAH1_RAT]	63.86	15	16	90	285	31.4059	6.12549	1.03888	0.994639	1.10009	1.04454	1.03821	0.977551	0.947134	0.987631	0.94552	0.233993
A0A0G2JSN5	Potassium voltage-gated channel subfamily D member 3 OS=Rattus norvegicus GN=Kcnd3 PE=1 SV=1 - [A0A0G2JSN5_RAT]	14.66	6	8	16	655	73.4381	8.25049	0.979044	0.961678	1.00616	0.982294	0.932044	0.773392	0.976697	0.894044	0.91016	0.234076
F1M978	Inositol monophosphatase 1 OS=Rattus norvegicus GN=Impa1 PE=1 SV=1 - [F1M978_RAT]	42.24	10	10	38	277	30.4754	5.2876	1.0076	0.971233	0.881823	0.953553	0.995422	0.990318	1.05337	1.01304	1.06238	0.234114
F1LN86	Potassium voltage-gated channel subfamily H member 2 OS=Rattus norvegicus GN=Kcnh2 PE=1 SV=1 - [F1LN86_RAT]	2.24	2	2	5	1163	126.856	7.69385	0.990013	1.19434	1.07201	1.08545	1.07315	0.911078	0.949115	0.977782	0.900804	0.234227
D4ACT4	Protein Ankrd52 OS=Rattus norvegicus GN=Ankrd52 PE=4 SV=2 - [D4ACT4_RAT]	3.23	3	3	4	1084	115.913	6.55127	0.985351	1.02654	1.15964	1.05718	0.316465	0.99121	0.932111	0.746595	0.706216	0.234476
Q5PPG6	Nucleosome assembly protein 1-like 5 OS=Rattus norvegicus GN=Nap1l5 PE=2 SV=1 - [NP1L5_RAT]	47.74	5	5	23	155	16.8479	4.23389	1.04353	0.936178	0.944366	0.97469	1.00575	1.03759	1.03108	1.02481	1.05142	0.234565
M0R5A9	Protein Dennd5b OS=Rattus norvegicus GN=Dennd5b PE=1 SV=2 - [M0R5A9_RAT]	7.27	3	6	14	977	111.265	6.7417	0.949842	1.04447	0.615552	0.869956	0.938787	1.08845	1.23657	1.08794	1.25057	0.234687
B2RYN1	Fructosamine-3-kinase-related protein OS=Rattus norvegicus GN=Fn3krp PE=1 SV=1 - [B2RYN1_RAT]	18.12	6	6	23	309	34.1471	7.88428	0.975138	0.997941	0.749133	0.907404	0.970877	1.0177	1.10484	1.03114	1.13636	0.234975
D3ZIF0	Protein Zfp512 OS=Rattus norvegicus GN=Zfp512 PE=1 SV=1 - [D3ZIF0_RAT]	15.84	7	7	12	562	63.9175	9.62744	0.946353	0.991714	0.922635	0.953567	1.05258	0.981597	0.966461	1.00021	1.04892	0.235016
F8WFR6	Glycogenin-1 OS=Rattus norvegicus GN=Gyg1 PE=1 SV=1 - [F8WFR6_RAT]	17.82	5	5	14	331	37.1224	5.38916	1.01617	1.07278	1.1877	1.09222	1.07298	0.942436	0.99698	1.00413	0.919351	0.235106
Q6AYK6	Calcyclin-binding protein OS=Rattus norvegicus GN=Cacybp PE=1 SV=1 - [CYBP_RAT]	64.19	12	12	36	229	26.5247	7.86963	1.00263	1.03506	0.833644	0.957108	1.18275	1.03488	1.00314	1.07359	1.12171	0.235179
A0A0G2JWT6	Protein Pex16 OS=Rattus norvegicus GN=Pex16 PE=1 SV=1 - [A0A0G2JWT6_RAT]	6.55	2	2	5	336	38.5769	9.74463	1.15616	1.08917	1.00769	1.08434	1.05067	1.03308	0.881851	0.988535	0.911647	0.235383
D3ZMS3	Matrilin 4 (Predicted), isoform CRA_b OS=Rattus norvegicus GN=Matn4 PE=4 SV=1 - [D3ZMS3_RAT]	5.13	3	3	8	624	68.9219	5.52881	1.01636	0.982374	0.99692	0.998551	0.830638	1.00853	0.936358	0.925175	0.926517	0.23539
F1M362	Protein Golga7b OS=Rattus norvegicus GN=Golga7b PE=4 SV=3 - [F1M362_RAT]	11.38	1	2	3	167	18.309	6.01123		1.05688	1.32263	1.18976		1.00108	0.904	0.952542	0.80062	0.235572
B2RZ66	Protein Srp19 OS=Rattus norvegicus GN=Srp19 PE=1 SV=1 - [B2RZ66_RAT]	27.08	3	3	9	144	16.1274	9.84717	1.03017	0.953069	0.870302	0.95118	1.09933	1.0288	0.972198	1.03344	1.08648	0.235806
Q923W4	Hepatoma-derived growth factor-related protein 3 OS=Rattus norvegicus GN=Hdgfrp3 PE=1 SV=1 - [HDGR3_RAT]	39.11	6	8	26	202	22.4329	8.39697	0.989783	0.9343	1.03645	0.986844	1.20189	0.960542	1.11812	1.09352	1.1081	0.236468
F1LT70	Pantothenate kinase 2 (Hallervorden-Spatz syndrome) (Predicted), isoform CRA_a OS=Rattus norvegicus GN=Pank2 PE=4 SV=2 - [F1LT70_RAT]	7.67	4	4	4	443	48.6668	8.44092	0.948392		0.99304	0.970716	0.852632		0.933864	0.893248	0.920195	0.236586
Q63941	Ras-related protein Rab-3B OS=Rattus norvegicus GN=Rab3b PE=1 SV=2 - [RAB3B_RAT]	55.25	6	10	92	219	24.7691	5.021	1.03598	0.937932	0.866598	0.946837	1.03665	1.0015	1.01178	1.01665	1.07373	0.236676
Q9ESH6	Glutaredoxin-1 OS=Rattus norvegicus GN=Glrx PE=3 SV=3 - [GLRX1_RAT]	23.36	3	3	13	107	11.8712	8.6167	0.987975	1.05059	0.836015	0.958192	0.982921	1.07713	1.14432	1.06812	1.11473	0.236721
A0A140TAI6	60S ribosomal protein L36 OS=Rattus norvegicus GN=Rpl36 PE=3 SV=1 - [A0A140TAI6_RAT]	36.19	4	5	21	105	12.2459	11.5903	1.12979	1.00879	1.06214	1.0669	1.05501	0.984017	0.986348	1.00846	0.945218	0.236859
P41499	Tyrosine-protein phosphatase non-receptor type 11 OS=Rattus norvegicus GN=Ptpn11 PE=1 SV=4 - [PTN11_RAT]	49.25	22	23	86	597	68.4154	7.28369	0.979668	1.03283	0.929655	0.980719	0.995991	1.06298	1.03121	1.03006	1.05031	0.237128
Q3MID4	Carbohydrate kinase-like, isoform CRA_b OS=Rattus norvegicus GN=Shpk PE=1 SV=1 - [Q3MID4_RAT]	3.39	1	1	6	472	50.6064	5.89697	1.03725	1.04278	1.0763	1.05211	0.865733	0.974536	1.06767	0.969313	0.921304	0.237201
F1LSH6	Potassium/sodium hyperpolarization-activated cyclic nucleotide-gated channel 1 OS=Rattus norvegicus GN=Hcn1 PE=4 SV=1 - [F1LSH6_RAT]	12.64	7	10	28	902	101.364	8.44092	1.02761	1.04715	0.826328	0.967028	1.03926	1.07871	1.08264	1.06687	1.10324	0.237395
A0A0G2K4I3	Protein Adgra1 OS=Rattus norvegicus GN=Adgra1 PE=3 SV=1 - [A0A0G2K4I3_RAT]	2.26	1	1	3	619	67.9202	7.69385	0.996664	0.935512	1.16948	1.03389	0.913067	0.973349	0.911454	0.932623	0.902056	0.237463
P97519	Hydroxymethylglutaryl-CoA lyase, mitochondrial OS=Rattus norvegicus GN=Hmgcl PE=2 SV=1 - [HMGCL_RAT]	19.08	5	6	15	325	34.1697	8.41162	1.08147	0.992744	0.975463	1.01656	0.887273	0.936505	1.01728	0.94702	0.931594	0.237784
Q63639	Retinal dehydrogenase 2 OS=Rattus norvegicus GN=Aldh1a2 PE=1 SV=2 - [AL1A2_RAT]	9.46	2	4	12	518	56.6038	5.74463		1.00482	0.789293	0.897058		1.0577	1.10319	1.08045	1.20443	0.237811
M0R9B9	UBX domain-containing protein 7 OS=Rattus norvegicus GN=Ubxn7 PE=1 SV=2 - [M0R9B9_RAT]	8.37	3	4	5	490	54.8032	5.16064		1.08302	1.55107	1.31705		0.981541	0.837264	0.909402	0.690487	0.237901
D3ZPV8	Protein Ggct OS=Rattus norvegicus GN=Ggct PE=1 SV=1 - [D3ZPV8_RAT]	17.55	3	3	5	188	21.2175	5.43994	1.01724	0.935542	0.802937	0.918575	0.982444	1.07488	0.986715	1.01468	1.10462	0.23796
B1WC26	N-acetylneuraminic acid synthase OS=Rattus norvegicus GN=Nans PE=1 SV=1 - [B1WC26_RAT]	32.03	8	8	27	359	40.0254	6.84424	0.960184	0.970298	1.0166	0.982362	0.991393	1.01848	1.01864	1.0095	1.02763	0.23811
Q3ZAU5	DDHD domain containing 1 OS=Rattus norvegicus GN=Ddhd1 PE=1 SV=1 - [Q3ZAU5_RAT]	10.53	5	5	10	855	95.1139	5.84619	0.990164	1.12166	1.29339	1.13507	1.03259	1.00861	0.996453	1.01255	0.892059	0.238142
P81128	Rho GTPase-activating protein 35 OS=Rattus norvegicus GN=Arhgap35 PE=1 SV=3 - [RHG35_RAT]	24.15	26	26	60	1499	170.372	6.58057	1.02981	0.970926	0.942844	0.981195	1.02737	1.03599	0.997287	1.02022	1.03977	0.238415
F1M9X4	Chloride intracellular channel protein OS=Rattus norvegicus GN=Clic6 PE=1 SV=1 - [F1M9X4_RAT]	8.06	2	3	8	608	64.2455	4.36084	0.842239	1.03024	2.06416	1.31221	0.668411	1.05649	0.488263	0.73772	0.562195	0.238688
G3V7U2	Microtubule-associated protein 1 A, isoform CRA_c OS=Rattus norvegicus GN=Map1a PE=1 SV=1 - [G3V7U2_RAT]	45.5	1	102	426	2776	299.486	4.94482	1.16071	0.836521	1.41542	1.13755	1.02899	0.900133	0.647037	0.858721	0.754884	0.23885
A0A0G2KB65	Protein LOC103690164 OS=Rattus norvegicus GN=LOC103690164 PE=1 SV=1 - [A0A0G2KB65_RAT]	4.57	2	2	3	460	51.059	6.7124		1.07558	1.02498	1.05028		0.964421	1.01615	0.990285	0.942877	0.239128
Q9QUH6	Ras/Rap GTPase-activating protein SynGAP OS=Rattus norvegicus GN=Syngap1 PE=1 SV=2 - [SYGP1_RAT]	29.66	31	34	94	1308	144.631	9.05615	0.923687	1.06383	0.904182	0.9639	1.03315	1.04785	1.02146	1.03415	1.07289	0.239304
Q3MIE4	Synaptic vesicle membrane protein VAT-1 homolog OS=Rattus norvegicus GN=Vat1 PE=1 SV=1 - [VAT1_RAT]	42.33	13	13	86	404	43.091	6.62451	1.06594	0.98973	1.04102	1.03223	1.02665	0.985477	0.965337	0.992488	0.961501	0.239597
F1LP21	Protein Timm8a1 OS=Rattus norvegicus GN=Timm8a1 PE=1 SV=3 - [F1LP21_RAT]	27.37	2	2	7	95	10.8812	5.16064	0.776863	1.09846	0.882427	0.91925	1.51838	0.926606	1.13118	1.19205	1.29677	0.239638
D3ZZM3	Component of oligomeric golgi complex 4 (Predicted) OS=Rattus norvegicus GN=Cog4 PE=1 SV=1 - [D3ZZM3_RAT]	9.04	5	6	13	785	88.5463	5.14795	1.01411	0.983256	1.14891	1.04876	1.03031	0.917704	0.945192	0.964401	0.919566	0.239662
F1M7Q5	AMP deaminase 3 OS=Rattus norvegicus GN=Ampd3 PE=1 SV=2 - [F1M7Q5_RAT]	36.33	22	23	57	801	92.2364	7.29834	0.974411	1.02932	1.07312	1.02562	0.914055	0.996953	0.999907	0.970305	0.946069	0.239769
Q32PZ3	Protein unc-45 homolog A OS=Rattus norvegicus GN=Unc45a PE=2 SV=1 - [UN45A_RAT]	9.11	7	7	14	944	103.176	6.18896	0.892666	0.997638	0.869917	0.920074	0.906665	1.0582	1.06279	1.00922	1.09689	0.239953
A0A0G2K9D8	Protein Snx21 OS=Rattus norvegicus GN=Snx21 PE=1 SV=1 - [A0A0G2K9D8_RAT]	4.13	1	1	2	363	40.3516	5.36377	1.1255	1.03448		1.07999	1.01325	0.880073		0.94666	0.876545	0.24012
B2GV73	Actin-related protein 2/3 complex subunit 3 OS=Rattus norvegicus GN=Arpc3 PE=1 SV=1 - [B2GV73_RAT]	22.47	5	5	28	178	20.5223	8.60205	0.94437	0.992545	0.857837	0.931584	0.958443	0.99705	1.01708	0.990857	1.06363	0.240163
D3ZJW6	RCG21066 OS=Rattus norvegicus GN=rCG_21066 PE=1 SV=1 - [D3ZJW6_RAT]	9.4	1	1	3	117	13.0546	8.93896	1.54126	0.827389	1.13489	1.16785	0.767874	0.99635	0.840568	0.868264	0.743475	0.240338
O08875	Serine/threonine-protein kinase DCLK1 OS=Rattus norvegicus GN=Dclk1 PE=1 SV=1 - [DCLK1_RAT]	33.49	1	10	43	433	47.6511	5.75732	0.960026	0.965269		0.962647	1.03046	0.979481		1.00497	1.04396	0.240391
F1M1E4	Protein Pnkd OS=Rattus norvegicus GN=Pnkd PE=1 SV=1 - [F1M1E4_RAT]	12.99	3	3	8	385	42.902	9.05615	0.990085	0.89098	1.27172	1.05093	0.842193	0.904814	0.923722	0.890243	0.847102	0.24049
Q566R0	Acyl-coenzyme A thioesterase THEM4 OS=Rattus norvegicus GN=Them4 PE=2 SV=1 - [THEM4_RAT]	25.65	4	4	13	230	26.0724	8.92432	1.0129	1.00448	1.04213	1.01984	1.0757	1.06197	1.01323	1.0503	1.02987	0.24058
A0A0G2JW88	Microtubule-associated protein OS=Rattus norvegicus GN=Map4 PE=1 SV=1 - [A0A0G2JW88_RAT]	16.54	3	26	92	2201	233.25	5.61768	1.05041	1.17707	0.914317	1.04727	1.12535	1.11815	1.28031	1.17461	1.12159	0.240603
O55145	Fractalkine OS=Rattus norvegicus GN=Cx3cl1 PE=2 SV=3 - [X3CL1_RAT]	4.58	1	1	2	393	41.9502	7.26904		1.05566	1.35103	1.20334		0.9552	0.963969	0.959584	0.797433	0.240769
F1M6P8	Protein Edil3 OS=Rattus norvegicus GN=Edil3 PE=4 SV=3 - [F1M6P8_RAT]	9.19	5	5	12	479	53.742	7.29834	1.06925	0.982575	0.917164	0.989663	1.07105	1.06919	1.02218	1.05414	1.06515	0.240851
F1LS67	Regulator of G-protein-signaling 6 OS=Rattus norvegicus GN=Rgs6 PE=1 SV=3 - [F1LS67_RAT]	18.6	4	6	21	414	48.2045	7.75244	0.820612	1.0225	0.759981	0.867697	0.911613	1.01658	1.04122	0.989803	1.14072	0.240875
Q66HR0	Solute carrier family 12 member 9 OS=Rattus norvegicus GN=Slc12a9 PE=1 SV=1 - [S12A9_RAT]	10.94	8	8	16	914	95.9433	7.28369	0.986228	1.03419	1.10287	1.0411	0.956041	1.02452	0.980537	0.987034	0.948071	0.241273
F1LSM6	Geranylgeranyl transferase type-2 subunit beta OS=Rattus norvegicus GN=Rabggtb PE=1 SV=1 - [F1LSM6_RAT]	16.92	6	6	13	331	36.8153	5.16064	1.00688	1.03143	0.672958	0.903758	1.10109	1.02023	1.07681	1.06605	1.17957	0.241274
Q5U2N0	CTP synthase 2 OS=Rattus norvegicus GN=Ctps2 PE=1 SV=1 - [PYRG2_RAT]	17.58	8	8	23	586	65.6317	6.39209	1.08483	0.951967	1.02062	1.01914	0.892894	1.00136	0.958463	0.950905	0.933046	0.241411
P70580	Membrane-associated progesterone receptor component 1 OS=Rattus norvegicus GN=Pgrmc1 PE=1 SV=3 - [PGRC1_RAT]	29.74	4	5	18	195	21.5847	4.60205	1.01267	0.988727	1.4214	1.14093	1.01092	0.941261	0.867138	0.939773	0.823689	0.241433
Q5PQV5	Trophoblast glycoprotein OS=Rattus norvegicus GN=Tpbg PE=1 SV=1 - [TPBG_RAT]	14.79	5	5	12	426	46.4788	6.91748	1.00228	1.02207	1.0298	1.01805	0.939395	0.92783	1.0384	0.968543	0.951372	0.24145
D3ZZB0	Protein Dip2c OS=Rattus norvegicus GN=Dip2c PE=1 SV=2 - [D3ZZB0_RAT]	28.5	23	32	79	1586	173.854	7.86963	1.00907	0.990496	1.1427	1.04742	0.917778	1.02692	0.960652	0.96845	0.924603	0.241567
D4A8D5	Filamin, beta (Predicted) OS=Rattus norvegicus GN=Flnb PE=1 SV=1 - [D4A8D5_RAT]	21.84	33	38	77	2578	275.144	5.73193	1.01353	0.996256	1.176	1.06193	1.02148	0.938399	0.970016	0.976632	0.919679	0.241934
Q9WUC8	Pleiotropic regulator 1 OS=Rattus norvegicus GN=Plrg1 PE=2 SV=1 - [PLRG1_RAT]	14.79	5	5	8	514	57.1531	9.17334	0.970151	1.05892	0.712073	0.913715	1.11285	1.04746	1.02255	1.06095	1.16114	0.242485
D4AA72	Protein Ppp1r16b OS=Rattus norvegicus GN=Ppp1r16b PE=4 SV=1 - [D4AA72_RAT]	5.28	3	3	5	568	63.529	6.58057	0.948316	1.03345	0.690224	0.890663	1.01641	1.0233	1.05996	1.03322	1.16006	0.242602
P51886	Lumican OS=Rattus norvegicus GN=Lum PE=1 SV=1 - [LUM_RAT]	9.47	3	3	7	338	38.2546	6.43018	1.05501	0.871324	1.15664	1.02766	0.880663	0.889755	0.955915	0.908777	0.884317	0.242638
Q63ZV7	DNA repair protein SWI5 homolog OS=Rattus norvegicus GN=Swi5 PE=3 SV=1 - [SWI5_RAT]	29.21	2	2	2	89	10.2722	4.44971	1.02191		0.94189	0.981898	1.5719		1.12935	1.35062	1.37552	0.242725
P60123	RuvB-like 1 OS=Rattus norvegicus GN=Ruvbl1 PE=1 SV=1 - [RUVB1_RAT]	43.64	14	14	51	456	50.1823	6.41748	1.03299	1.00556	0.985942	1.00817	0.980415	0.969417	1.00442	0.984752	0.976776	0.243166
Q66H80	Coatomer subunit delta OS=Rattus norvegicus GN=Arcn1 PE=2 SV=1 - [COPD_RAT]	40.51	17	17	40	511	57.1632	6.21436	0.944848	1.01395	0.714924	0.89124	0.968399	1.02109	1.0767	1.02206	1.14679	0.24317
A0A0G2KAQ8	Peroxisomal membrane protein 2 OS=Rattus norvegicus GN=Pxmp2 PE=1 SV=1 - [A0A0G2KAQ8_RAT]	11.36	1	1	4	88	9.68945	10.1401	0.856157	1.07056	1.05775	0.99482	0.868575	0.91676	0.907859	0.897731	0.902406	0.243233
D4ACB4	Protein Ogfod1 OS=Rattus norvegicus GN=Ogfod1 PE=1 SV=1 - [D4ACB4_RAT]	6.42	2	2	3	545	62.5176	4.93213		1.00038	1.15535	1.07786		0.976028	0.887764	0.931896	0.864578	0.243294
Q01177	Plasminogen OS=Rattus norvegicus GN=Plg PE=2 SV=2 - [PLMN_RAT]	11.58	7	7	14	812	90.4769	7.07861	0.999647	0.993788	1.31119	1.10154	0.998051	0.979503	0.863921	0.947158	0.859848	0.243369
A0A0G2K513	Protein Tmem143 OS=Rattus norvegicus GN=Tmem143 PE=1 SV=1 - [A0A0G2K513_RAT]	17.22	5	5	12	453	50.9577	9.05615	1.02014	0.991368	1.0491	1.0202	1.0522	1.17004	1.02958	1.08394	1.06248	0.24338
M0R660	Glyceraldehyde-3-phosphate dehydrogenase OS=Rattus norvegicus PE=1 SV=1 - [M0R660_RAT]	73.57	6	22	400	333	35.7601	8.25049	1.00479	1.03461	1.14801	1.06247	0.999757	1.01766	0.987544	1.00165	0.942757	0.24346
B2GV72	Carbonyl reductase 3 OS=Rattus norvegicus GN=Cbr3 PE=1 SV=1 - [B2GV72_RAT]	30.32	5	6	16	277	30.8218	6.90283	0.889965	0.918223	1.06745	0.958546	1.07877	1.05006	0.99436	1.04106	1.08609	0.243498
F1M2I5	Opioid-binding protein/cell adhesion molecule OS=Rattus norvegicus GN=Opcml PE=4 SV=3 - [F1M2I5_RAT]	37.46	9	10	34	291	32.1922	6.40479	0.976912	1.04763	1.1067	1.04375	1.04001	0.944087	0.945828	0.976642	0.935707	0.243562
P97612	Fatty-acid amide hydrolase 1 OS=Rattus norvegicus GN=Faah PE=1 SV=1 - [FAAH1_RAT]	20.21	9	9	23	579	63.3156	8.14795	0.929783	0.971253	0.912463	0.937833	0.919082	1.09506	1.02018	1.01144	1.07849	0.24373
Q68FV6	Glycosylated lysosomal membrane protein OS=Rattus norvegicus GN=Glmp PE=2 SV=1 - [GLMP_RAT]	4.95	1	1	4	404	43.8431	6.50732	0.966523	1.06068	0.887636	0.971611	1.14505	0.992704	1.05098	1.06291	1.09397	0.24389
O08984	Lamin-B receptor OS=Rattus norvegicus GN=Lbr PE=1 SV=1 - [LBR_RAT]	4.84	2	2	4	620	70.6793	9.56885	0.967589	0.958083		0.962836	1.32625	1.05035		1.1883	1.23416	0.243989
D3ZWW5	Protein Slc30a9 OS=Rattus norvegicus GN=Slc30a9 PE=1 SV=1 - [D3ZWW5_RAT]	23.63	12	12	38	567	62.6445	8.48486	1.07422	0.986788	1.17817	1.07973	0.996215	1.00763	1.00825	1.00403	0.929896	0.243992
O08837	Cell division cycle 5-like protein OS=Rattus norvegicus GN=Cdc5l PE=1 SV=2 - [CDC5L_RAT]	11.97	7	7	14	802	92.1606	8.01611	1.03157	1.01144	0.881703	0.974904	1.05907	1.01063	1.05807	1.04259	1.06943	0.244132
Q5FVM2	Glucose-6-phosphatase OS=Rattus norvegicus GN=Psme3 PE=1 SV=1 - [Q5FVM2_RAT]	16.93	3	5	12	254	29.4876	5.94775	1.01661		0.904544	0.960578	1.04078		1.06893	1.05485	1.09815	0.244312
Q3T1J1	Eukaryotic translation initiation factor 5A-1 OS=Rattus norvegicus GN=Eif5a PE=1 SV=3 - [IF5A1_RAT]	48.05	4	8	31	154	16.8214	5.23682	1.01926	0.912286	0.978171	0.969904	1.15834	1.00181	0.999502	1.05322	1.0859	0.244436
F1LN42	Protein Tns1 OS=Rattus norvegicus GN=Tns1 PE=1 SV=2 - [F1LN42_RAT]	6.18	6	8	17	1909	203.784	7.76709	0.954469	0.988976	1.09469	1.01271	0.924247	0.916052	0.996274	0.945524	0.933655	0.244482
F1M801	Anaphase promoting complex subunit 1 (Predicted) OS=Rattus norvegicus GN=Anapc1 PE=1 SV=2 - [F1M801_RAT]	7.15	9	9	15	1944	215.94	6.32861	1.0556	0.992041	0.994276	1.01397	0.817167	1.01287	0.958583	0.929538	0.916729	0.244493
G3V7V0	SHC-transforming protein 3 OS=Rattus norvegicus GN=Shc3 PE=4 SV=1 - [G3V7V0_RAT]	21.38	10	10	15	594	64.0443	8.20654	0.85786	1.12501	0.832463	0.938445	1.04668	1.05516	1.10243	1.06809	1.13815	0.244756
G3V7L1	Protein Utrn OS=Rattus norvegicus GN=Utrn PE=1 SV=3 - [G3V7L1_RAT]	10.24	28	30	60	3419	391.069	5.2876	1.02191	0.988896	1.01225	1.00768	0.906394	0.987516	1.00151	0.965142	0.957782	0.244765
P85108	Tubulin beta-2A chain OS=Rattus norvegicus GN=Tubb2a PE=1 SV=1 - [TBB2A_RAT]	82.92	2	27	1056	445	49.875	4.89404	0.909915	1.01829	0.751916	0.893373	1.08267	1.04436	0.924121	1.01705	1.13844	0.245264
A0A0G2JV20	Phenylalanine--tRNA ligase, mitochondrial OS=Rattus norvegicus GN=Fars2 PE=1 SV=1 - [A0A0G2JV20_RAT]	4.41	2	2	6	454	52.6828	7.98682	1.10905	1.04415	0.842997	0.998735	1.11358	1.124	1.08829	1.10862	1.11003	0.24539
P57097	Tyrosine-protein kinase Mer OS=Rattus norvegicus GN=Mertk PE=2 SV=1 - [MERTK_RAT]	6.44	4	5	7	994	109.354	5.26221	1.02363	1.00137	0.626846	0.88395	1.10103	0.988066	1.112	1.06703	1.20712	0.245581
B5DFK8	Pdxdc1 protein OS=Rattus norvegicus GN=Pdxdc1 PE=2 SV=1 - [B5DFK8_RAT]	13.15	7	7	11	783	86.7434	5.31299	0.960758	1.08531	1.21006	1.08538	0.92018	1.03511	0.978083	0.977791	0.900878	0.246135
Q675A5	Group XV phospholipase A2 OS=Rattus norvegicus GN=Pla2g15 PE=1 SV=1 - [PAG15_RAT]	6.3	2	2	2	413	47.3608	6.1001		1.0634	1.51887	1.29114		0.944425	0.894771	0.919598	0.712239	0.246301
P14408	Fumarate hydratase, mitochondrial OS=Rattus norvegicus GN=Fh PE=1 SV=1 - [FUMH_RAT]	64.69	24	25	141	507	54.429	8.95361	0.994522	1.03214	0.94201	0.989557	1.02119	1.0191	1.03724	1.02584	1.03667	0.246549
Q9ESZ0	DNA repair protein XRCC1 OS=Rattus norvegicus GN=Xrcc1 PE=1 SV=2 - [XRCC1_RAT]	5.39	2	2	2	631	68.7936	6.59521		0.932497	0.57737	0.754933		0.998805	1.11673	1.05777	1.40114	0.246948
A0A0G2JYN0	DDB1- and CUL4-associated factor 8 OS=Rattus norvegicus GN=Dcaf8 PE=1 SV=1 - [A0A0G2JYN0_RAT]	9.25	5	5	11	573	64.2673	6.32861	1.01429	0.958982	1.03364	1.0023	0.98198	0.980469	0.930447	0.964299	0.962083	0.246979
Q6AXN4	Nucleoporin NDC1 OS=Rattus norvegicus GN=Ndc1 PE=1 SV=1 - [NDC1_RAT]	1.34	1	1	2	673	75.664	8.68994	0.955221	1.013		0.984111	1.05826	1.02112		1.03969	1.05647	0.247008
D3ZXX3	Protein Unc80 (Fragment) OS=Rattus norvegicus GN=Unc80 PE=4 SV=3 - [D3ZXX3_RAT]	3.38	6	6	12	2577	287.334	6.82959	0.984765	1.02993	1.14437	1.05302	0.942715	1.03705	0.950574	0.976779	0.927597	0.247099
Q3MID3	ADP-ribosylation factor GTPase-activating protein 2 OS=Rattus norvegicus GN=Arfgap2 PE=1 SV=1 - [ARFG2_RAT]	11.73	5	5	9	520	56.5212	7.97217	1.04051	0.95376	1.33502	1.10976	0.883848	0.983118	0.975961	0.947642	0.853916	0.24715
A0A0G2K1Z9	Histocompatibility 13 (Predicted), isoform CRA_d OS=Rattus norvegicus GN=Hm13 PE=1 SV=1 - [A0A0G2K1Z9_RAT]	10.85	4	4	11	378	41.7487	6.22705	1.0677	0.962736	1.13846	1.0563	1.03378	0.969823	0.916327	0.97331	0.921433	0.24727
D4A9Q5	Carboxypeptidase M (Predicted) OS=Rattus norvegicus GN=Cpm PE=4 SV=1 - [D4A9Q5_RAT]	33.86	12	12	34	443	50.2884	7.97217	0.993114	0.978154	1.20712	1.05946	0.96258	0.974384	0.937958	0.958307	0.904523	0.247287
A0A0G2K707	Diacylglycerol kinase OS=Rattus norvegicus GN=Dgkz PE=1 SV=1 - [A0A0G2K707_RAT]	15.87	9	10	17	895	100.376	7.97217	0.973974	1.06112	1.05651	1.03053	0.988914	1.01825	0.90569	0.97095	0.942181	0.247326
J7NUQ1	Interferon-gamma-inducible GTPase Ifggd3 protein OS=Rattus norvegicus GN=Irgm PE=4 SV=1 - [J7NUQ1_RAT]	11.9	3	3	6	395	44.5901	7.84033	0.92928	0.911299	0.628198	0.822926	1.0179	0.945983	0.918561	0.960814	1.16756	0.247428
G3V8M5	Serine/threonine-protein phosphatase OS=Rattus norvegicus GN=Ppp4c PE=1 SV=1 - [G3V8M5_RAT]	21.82	4	4	10	307	35.0574	5.05908	1.00095	1.03994	0.960779	1.00055	1.13339	1.05128	0.999912	1.06153	1.06094	0.247698
Q6MG10	Mitochondrial ribosomal protein S18B OS=Rattus norvegicus GN=Mrps18b PE=2 SV=1 - [Q6MG10_RAT]	18.18	3	3	9	253	28.6635	8.90967	0.980751	1.01441	0.962665	0.985941	1.07771	0.977937	1.03439	1.03001	1.0447	0.248068
D3ZY71	Protein LOC100910137 OS=Rattus norvegicus GN=LOC100910137 PE=1 SV=1 - [D3ZY71_RAT]	17.11	1	1	2	76	8.7501	5.47803		1.04661	1.34374	1.19518		0.937018	0.971268	0.954143	0.798329	0.248345
P62718	60S ribosomal protein L18a OS=Rattus norvegicus GN=Rpl18a PE=2 SV=1 - [RL18A_RAT]	33.52	6	6	16	176	20.7189	10.7114	0.989616	1.0275	0.864911	0.960674	1.0744	1.01738	1.00658	1.03279	1.07507	0.248443
Q5RJS3	Family with sequence similarity 96, member A OS=Rattus norvegicus GN=Fam96a PE=1 SV=1 - [Q5RJS3_RAT]	5.63	1	1	2	160	18.3704	4.75439	1.10516		1.85663	1.48089	0.954214		0.755214	0.854714	0.577161	0.248484
D3ZXQ2	Protein Camsap3 OS=Rattus norvegicus GN=Camsap3 PE=1 SV=2 - [D3ZXQ2_RAT]	29.39	28	29	53	1269	136.653	8.32373	0.944717	1.0068	0.969404	0.973641	1.01356	0.998585	0.987833	0.999992	1.02706	0.248526
Q9QYU4	Ketimine reductase mu-crystallin OS=Rattus norvegicus GN=Crym PE=1 SV=1 - [CRYM_RAT]	51.44	13	13	68	313	33.5331	5.52881	0.93815	1.03486	0.827116	0.933376	1.10382	0.969762	1.01676	1.03011	1.10364	0.248727
P62275	40S ribosomal protein S29 OS=Rattus norvegicus GN=Rps29 PE=1 SV=2 - [RS29_RAT]	14.29	2	2	2	56	6.6723	10.1255	0.97522	0.922967		0.949093	1.1908	1.01013		1.10046	1.15949	0.248759
B2RZA8	Protein Slc30a6 OS=Rattus norvegicus GN=Slc30a6 PE=1 SV=1 - [B2RZA8_RAT]	3.48	1	1	2	460	50.9627	9.30518	0.988568		0.697593	0.843081	1.03605		1.4009	1.21848	1.44527	0.248929
Q642B4	C-type lectin domain family 14, member a OS=Rattus norvegicus GN=Clec14a PE=1 SV=1 - [Q642B4_RAT]	1.5	1	1	2	468	50.1467	7.12256		0.918122	0.798005	0.858064		1.00884	0.934491	0.971667	1.1324	0.249023
D3ZHG8	Golgi associated, gamma adaptin ear containing, ARF binding protein 3 (Predicted) OS=Rattus norvegicus GN=Gga3 PE=1 SV=1 - [D3ZHG8_RAT]	26.14	11	11	20	658	71.6701	5.64307	0.913874	1.05491	0.810527	0.926438	1.01512	1.01119	1.04161	1.02264	1.10384	0.249497
D4A068	Protein Pnma2 OS=Rattus norvegicus GN=Pnma2 PE=4 SV=1 - [D4A068_RAT]	16.76	5	6	9	364	41.2222	5.2876	1.3359	0.928789	1.0013	1.08866	0.813922	0.915675	0.989836	0.906478	0.832652	0.249516
D4ACN3	Hect (Homologous to the E6-AP (UBE3A) carboxyl terminus) domain and RCC1 (CHC1)-like domain (RLD) 2 (Predicted) OS=Rattus norvegicus GN=Herc2 PE=1 SV=2 - [D4ACN3_RAT]	3.75	13	15	24	4779	520.791	6.25244	0.948161	0.966228	0.790545	0.901645	0.973172	1.05237	0.941052	0.988864	1.09673	0.249916
B0K034	Protein Dtd2 OS=Rattus norvegicus GN=Dtd2 PE=1 SV=1 - [B0K034_RAT]	27.38	3	3	4	168	18.4415	7.38623	0.970603		0.772079	0.871341	1.21715		0.998363	1.10776	1.27132	0.250632
Q562C9	1,2-dihydroxy-3-keto-5-methylthiopentene dioxygenase OS=Rattus norvegicus GN=Adi1 PE=2 SV=1 - [MTND_RAT]	27.37	4	4	10	179	21.4476	5.35107	1.03493	0.978966	1.33693	1.11694	1.03303	0.906351	0.938391	0.959259	0.858825	0.250708
P10499	Potassium voltage-gated channel subfamily A member 1 OS=Rattus norvegicus GN=Kcna1 PE=1 SV=1 - [KCNA1_RAT]	18.38	4	8	22	495	56.3434	5.13525	0.908739	1.14988	0.938815	0.999146	1.11393	1.11515	1.07772	1.10227	1.10321	0.250773
Q5XIC1	Mannose-1-phosphate guanyltransferase alpha OS=Rattus norvegicus GN=Gmppa PE=2 SV=1 - [GMPPA_RAT]	15	5	5	19	420	46.1621	7.40088	1.05473	1.01285	0.982005	1.01653	0.97928	0.967915	1.00612	0.98444	0.968434	0.250975
D4ABP3	Protein Cdr2l OS=Rattus norvegicus GN=Cdr2l PE=4 SV=2 - [D4ABP3_RAT]	4.73	2	2	3	465	53.19	5.69385		1.02544	0.723326	0.874383		1.07214	1.20213	1.13713	1.3005	0.251186
B1WC03	Protein Aar2 OS=Rattus norvegicus GN=Aar2 PE=1 SV=1 - [B1WC03_RAT]	25	7	7	11	384	43.519	5.30029	1.01547	1.03706	1.03269	1.0284	0.952051	1.05196	0.898506	0.967507	0.940784	0.251323
G3V614	Protein Kif1bp OS=Rattus norvegicus GN=Kif1bp PE=1 SV=1 - [G3V614_RAT]	27.55	12	12	21	617	71.236	5.52881	1.04832	1.01288	1.19219	1.08446	1.06635	0.936366	0.982446	0.995054	0.917556	0.251387
P84082	ADP-ribosylation factor 2 OS=Rattus norvegicus GN=Arf2 PE=2 SV=1 - [ARF2_RAT]	64.09	5	10	85	181	20.7328	6.58057	1.0038	0.977693	0.872789	0.951426	0.965137	1.02143	1.06839	1.01832	1.07031	0.251428
A0A0G2K0W9	Proteasome subunit alpha type OS=Rattus norvegicus GN=Psma7 PE=1 SV=1 - [A0A0G2K0W9_RAT]	43.95	9	9	55	248	27.8386	8.45557	1.06328	0.954423	1.07216	1.02995	0.989511	0.977705	0.968687	0.978634	0.950173	0.251631
A0A0G2K0M5	Phosphoprotein-associated with glycosphingolipid-enriched microdomains 1 OS=Rattus norvegicus GN=Pag1 PE=1 SV=1 - [A0A0G2K0M5_RAT]	4.41	1	1	2	408	44.3632	4.97021	1.04996		1.05233	1.05115	0.663002		0.96214	0.812571	0.773031	0.25175
B1WC84	Canopy 4 homolog (Zebrafish) OS=Rattus norvegicus GN=Cnpy4 PE=1 SV=1 - [B1WC84_RAT]	15.79	2	2	4	247	28.3661	4.85596	1.04638		1.43202	1.2392	0.935627		0.927642	0.931635	0.751805	0.251816
P09034	Argininosuccinate synthase OS=Rattus norvegicus GN=Ass1 PE=1 SV=1 - [ASSY_RAT]	44.9	15	15	39	412	46.4669	7.78174	1.028	0.982579	0.87448	0.961685	1.01126	1.01252	1.05167	1.02515	1.06599	0.251831
P04785	Protein disulfide-isomerase OS=Rattus norvegicus GN=P4hb PE=1 SV=2 - [PDIA1_RAT]	51.67	26	27	95	509	56.9157	4.93213	0.954813	1.04464	0.816972	0.938808	1.04316	0.992738	1.05782	1.03124	1.09846	0.251884
F1LPK7	Plastin 3 (T-isoform), isoform CRA_a OS=Rattus norvegicus GN=Pls3 PE=1 SV=2 - [F1LPK7_RAT]	53.02	23	29	84	630	70.7042	5.5415	0.91921	1.00754	0.88871	0.938488	0.929568	1.04548	1.05799	1.01101	1.07728	0.252103
Q4KM58	Catenin, beta-interacting protein 1 OS=Rattus norvegicus GN=Ctnnbip1 PE=2 SV=1 - [Q4KM58_RAT]	29.63	2	2	2	81	9.19555	5.41455	0.992669	0.914119		0.953394	1.13867	1.00921		1.07394	1.12644	0.252337
Q64232	Very-long-chain enoyl-CoA reductase OS=Rattus norvegicus GN=Tecr PE=1 SV=1 - [TECR_RAT]	19.81	7	7	26	308	36.0988	9.5542	0.989121	0.941924	0.802587	0.911211	0.932065	1.04263	1.02128	0.998659	1.09597	0.252384
Q66HI5	Ferritin OS=Rattus norvegicus GN=Fth1 PE=1 SV=2 - [Q66HI5_RAT]	42.86	7	7	31	182	21.0863	6.01123	0.92945	0.944631	1.03493	0.96967	0.990727	1.00857	1.14047	1.04659	1.07933	0.25244
F1LUT4	Phospholipid-transporting ATPase OS=Rattus norvegicus GN=Atp8a1 PE=1 SV=3 - [F1LUT4_RAT]	31.37	27	28	92	985	110.883	7.02002	1.01865	0.991332	0.749483	0.919823	0.96267	1.08658	1.0928	1.04735	1.13864	0.252502
Q0D2H5	Bspry protein (Fragment) OS=Rattus norvegicus GN=Bspry PE=2 SV=1 - [Q0D2H5_RAT]	1.92	1	1	2	312	35.3048	5.98584		1.04228	0.94076	0.991518		0.921066	0.895341	0.908203	0.915972	0.252563
A0A0G2JUH8	Protein Snx13 OS=Rattus norvegicus GN=Snx13 PE=1 SV=1 - [A0A0G2JUH8_RAT]	8.25	6	6	9	958	110.839	6.62451	1.07431	1.00722	1.09707	1.05954	0.994353	1.04798	1.01093	1.01775	0.960567	0.252609
B2RYT0	Mitochondrial ribosomal protein S21 (Predicted), isoform CRA_a OS=Rattus norvegicus GN=Mrps21 PE=2 SV=1 - [B2RYT0_RAT]	13.79	1	1	4	87	10.5935	10.3745	0.768493	1.1073	0.662454	0.846081	1.00014	0.984908	1.11547	1.03351	1.22152	0.252629
A0A0G2K9P5	Protein Cog5 OS=Rattus norvegicus GN=Cog5 PE=1 SV=1 - [A0A0G2K9P5_RAT]	12.96	7	7	9	756	83.5664	6.55127	1.04666	1.04967	1.00018	1.03217	0.83557	0.981275	1.03377	0.950206	0.920591	0.252907
P0C643	RAS guanyl-releasing protein 2 OS=Rattus norvegicus GN=Rasgrp2 PE=1 SV=1 - [GRP2_RAT]	5.76	4	4	8	608	69.2473	7.6792	1.15179	0.942446	1.09907	1.06443	0.52663	1.02323	0.966576	0.838812	0.788035	0.252936
F1LPB9	Rabphilin-3A OS=Rattus norvegicus GN=Rph3a PE=1 SV=1 - [F1LPB9_RAT]	41.23	24	25	96	684	75.7557	8.17725	0.862862	1.08254	0.901958	0.94912	1.12407	1.008	1.02288	1.05165	1.10803	0.253082
P85845	Fascin OS=Rattus norvegicus GN=Fscn1 PE=1 SV=2 - [FSCN1_RAT]	53.96	8	20	103	493	54.4569	6.7417	0.97343	0.993464	0.747559	0.904818	0.91796	1.10777	1.08457	1.03677	1.14583	0.253211
A1L1I3	Numb-like protein OS=Rattus norvegicus GN=Numbl PE=1 SV=1 - [NUMBL_RAT]	15.47	9	9	25	614	65.4719	8.82178	0.831107	0.98021	1.03496	0.94876	1.0843	1.0217	1.00298	1.03632	1.09229	0.253382
A0A0G2K3Y9	Megakaryoblastic leukemia (Translocation) 1 (Predicted) OS=Rattus norvegicus GN=Mkl1 PE=1 SV=1 - [A0A0G2K3Y9_RAT]	0.86	1	1	2	928	98.4004	5.45264	0.96285	1.01214		0.987496	1.03348	1.02187		1.02768	1.04069	0.253461
Q9ESM0	Inositol hexakisphosphate kinase 1 OS=Rattus norvegicus GN=Ip6k1 PE=2 SV=1 - [IP6K1_RAT]	6.7	3	3	5	433	49.3342	7.2251	1.01418	0.908983		0.961581	0.834934	0.895648		0.865291	0.899863	0.253721
D3ZT01	Protein Cog2 OS=Rattus norvegicus GN=Cog2 PE=1 SV=1 - [D3ZT01_RAT]	6.99	3	4	6	730	81.7533	6.59521	1.03627	1.0728		1.05454	0.984769	1.03095		1.00786	0.955739	0.253775
D3ZAG3	Protein Map9 OS=Rattus norvegicus GN=Map9 PE=1 SV=1 - [D3ZAG3_RAT]	4.8	2	2	6	646	73.5553	7.29834	0.895763		1.01857	0.957167	1.06131		1.04865	1.05498	1.10219	0.253932
P10888	Cytochrome c oxidase subunit 4 isoform 1, mitochondrial OS=Rattus norvegicus GN=Cox4i1 PE=1 SV=1 - [COX41_RAT]	56.8	12	12	64	169	19.5021	9.43701	0.995121	0.976495	0.974096	0.981904	1.09886	0.98625	1.00311	1.02941	1.04838	0.253978
A0A0G2K3J4	A-kinase anchor protein SPHKAP OS=Rattus norvegicus GN=Sphkap PE=1 SV=1 - [A0A0G2K3J4_RAT]	7.32	9	9	17	1694	185.434	5.10986	0.922003	1.00104	0.960317	0.961121	0.983064	1.02653	0.981977	0.997191	1.03753	0.254451
P05197	Elongation factor 2 OS=Rattus norvegicus GN=Eef2 PE=1 SV=4 - [EF2_RAT]	49.77	39	41	184	858	95.2229	6.82959	0.95033	1.02865	0.938043	0.972343	1.03548	1.03071	0.982527	1.01624	1.04515	0.254648
D4AEL8	5-azacytidine induced gene 1 (Predicted), isoform CRA_a OS=Rattus norvegicus GN=Cep131 PE=1 SV=1 - [D4AEL8_RAT]	1.03	1	1	2	1069	121.771	8.68994	1.10571	1.23052		1.16812	1.09167	0.981788		1.03673	0.88752	0.254812
P16617	Phosphoglycerate kinase 1 OS=Rattus norvegicus GN=Pgk1 PE=1 SV=2 - [PGK1_RAT]	76.5	16	32	305	417	44.51	7.89893	0.949629	1.03034	0.869996	0.949989	0.993562	1.01682	1.02845	1.01294	1.06627	0.254928
D4A2I9	Protein Sorcs3 OS=Rattus norvegicus GN=Sorcs3 PE=4 SV=3 - [D4A2I9_RAT]	1.68	1	2	3	1013	114.377	5.80811	1.05069	1.03287		1.04178	1.0255	0.978041		1.00177	0.961594	0.255174
O88813	Long-chain-fatty-acid--CoA ligase 5 OS=Rattus norvegicus GN=Acsl5 PE=1 SV=1 - [ACSL5_RAT]	11.71	4	6	10	683	76.3556	7.29834	0.927442	1.0476	0.908855	0.9613	1.61982	1.02203	1.04121	1.22769	1.27711	0.255518
P97532	3-mercaptopyruvate sulfurtransferase OS=Rattus norvegicus GN=Mpst PE=1 SV=3 - [THTM_RAT]	42.76	9	10	33	297	32.9194	6.31592	0.982462	1.03032	0.898083	0.970287	1.05711	1.0241	0.997798	1.02634	1.05777	0.255691
D4A3E8	Mitochondrial ribosomal protein S27 (Predicted), isoform CRA_b OS=Rattus norvegicus GN=Mrps27 PE=1 SV=1 - [D4A3E8_RAT]	21.93	8	8	33	415	47.618	5.32568	1.11912	0.967382	1.03422	1.04024	0.977619	1.00506	0.953928	0.978868	0.941	0.255837
D3ZD23	ATP-binding cassette, sub-family E (OABP), member 1 OS=Rattus norvegicus GN=Abce1 PE=1 SV=1 - [D3ZD23_RAT]	22.37	13	13	28	599	67.257	8.33838	1.02921	0.978326	1.12145	1.043	0.966134	1.03077	0.926393	0.974433	0.934264	0.255946
F1LRA6	Metabotropic glutamate receptor 8 OS=Rattus norvegicus GN=Grm8 PE=3 SV=3 - [F1LRA6_RAT]	3.96	3	3	6	908	101.643	8.14795	0.776816	1.0641	0.966675	0.935865	1.40778	1.07778	0.955012	1.14686	1.22545	0.256063
A0A0G2KA18	Regulating synaptic membrane exocytosis protein 1 OS=Rattus norvegicus GN=Rims1 PE=1 SV=1 - [A0A0G2KA18_RAT]	29.68	1	32	82	1553	172.864	9.51025	0.748667		1.02115	0.88491	1.10217		1.09664	1.09941	1.24239	0.256138
Q6AYS8	Estradiol 17-beta-dehydrogenase 11 OS=Rattus norvegicus GN=Hsd17b11 PE=2 SV=1 - [DHB11_RAT]	11.07	2	2	5	298	32.9166	8.63135		1.06399	1.12175	1.09287		1.04596	0.91614	0.981049	0.89768	0.256145
F1LMU7	Gamma-aminobutyric acid receptor subunit alpha-2 OS=Rattus norvegicus GN=Gabra2 PE=3 SV=3 - [F1LMU7_RAT]	14.63	5	7	10	451	51.1492	9.14404	1.15586	0.975393	1.01046	1.04724	0.572479	0.96472	1.01048	0.849227	0.810923	0.256165
A0A0G2JY22	Protein Dip2b OS=Rattus norvegicus GN=Dip2b PE=1 SV=1 - [A0A0G2JY22_RAT]	27.53	30	32	65	1573	170.812	8.08936	0.990253	1.01533	1.05942	1.02167	0.982228	1.00875	0.987617	0.992864	0.971807	0.256502
B2GVB4	Sept9 protein (Fragment) OS=Rattus norvegicus GN=Sept9 PE=2 SV=1 - [B2GVB4_RAT]	36.73	2	15	77	550	61.993	8.1626	0.841426	1.05463	0.631803	0.84262	0.932663	1.01725	1.09796	1.01596	1.20571	0.256523
P24090	Alpha-2-HS-glycoprotein OS=Rattus norvegicus GN=Ahsg PE=1 SV=2 - [FETUA_RAT]	17.05	4	4	14	352	37.9582	6.50732	0.857667	0.938717	1.3005	1.03229	0.909748	0.822034	0.810977	0.847586	0.821071	0.256554
B5DEI0	Pcyox1l protein OS=Rattus norvegicus GN=Pcyox1l PE=2 SV=1 - [B5DEI0_RAT]	13.97	6	6	10	494	54.5991	7.6499	1.00657	0.963604	0.695354	0.88851	1.03493	0.973459	1.05555	1.02131	1.14947	0.256659
A0A0G2JSM1	Ratsg2, isoform CRA_b OS=Rattus norvegicus GN=Selenos PE=1 SV=1 - [A0A0G2JSM1_RAT]	14.36	2	2	3	188	21.102	9.51025	0.797319	0.956962		0.877141	1.15437	0.975822		1.0651	1.21428	0.257098
Q66H47	39S ribosomal protein L24, mitochondrial OS=Rattus norvegicus GN=Mrpl24 PE=2 SV=1 - [RM24_RAT]	12.5	2	2	3	216	24.985	9.49561	1.04037		1.16384	1.10211	1.0274		0.930079	0.97874	0.888063	0.257127
F1LQ91	Protein Dock11 OS=Rattus norvegicus GN=Dock11 PE=1 SV=2 - [F1LQ91_RAT]	3.81	6	8	16	2073	237.661	7.78174	1.08485	0.974198	1.01731	1.02545	0.954535	0.998753	0.985519	0.979602	0.955289	0.257664
Q05140	Clathrin coat assembly protein AP180 OS=Rattus norvegicus GN=Snap91 PE=1 SV=1 - [AP180_RAT]	28.52	2	23	99	915	93.4603	4.93213	1.15002	0.937348	1.47269	1.18669	0.875141	1.05568	0.97968	0.970168	0.817542	0.257693
D3ZE55	Protocadherin-8 OS=Rattus norvegicus GN=Pcdh8 PE=1 SV=2 - [PCDH8_RAT]	4.77	3	3	4	1069	113.122	5.38916	1.02752	1.03507	1.31401	1.12553	0.6923	0.919854	1.13571	0.915955	0.813796	0.257827
B2GUZ3	Mthfd1l protein OS=Rattus norvegicus GN=Mthfd1l PE=1 SV=1 - [B2GUZ3_RAT]	35.62	24	25	67	977	105.776	7.50342	1.02577	1.01039	1.075	1.03706	0.995629	1.03854	0.922513	0.985562	0.950345	0.257968
A0A0G2K613	Uncharacterized protein OS=Rattus norvegicus PE=4 SV=1 - [A0A0G2K613_RAT]	22.11	4	4	18	199	19.8163	4.69092	1.09266	0.897478	1.30663	1.09892	1.02924	0.891895	0.868191	0.929774	0.846077	0.258031
Q4V8B9	SET and MYND domain containing 3 OS=Rattus norvegicus GN=Smyd3 PE=2 SV=1 - [Q4V8B9_RAT]	8.41	3	4	10	428	49.0486	7.09326	1.08052	0.892784	0.729473	0.900927	0.942413	1.04581	1.25882	1.08235	1.20137	0.258079
Q5BJM8	Zinc transporter 7 OS=Rattus norvegicus GN=Slc30a7 PE=2 SV=2 - [ZNT7_RAT]	1.59	1	1	3	378	41.7472	6.84424	0.904741	0.660238	0.527223	0.6974	0.645506	1.10423	1.07202	0.940585	1.3487	0.258105
A0A0U1RRQ1	Protein Ndufa1 OS=Rattus norvegicus GN=Ndufa1 PE=1 SV=1 - [A0A0U1RRQ1_RAT]	15.15	1	1	4	66	7.68703	9.90576	0.966417	1.08653		1.02648	1.20633	1.09884		1.15259	1.12286	0.258107
Q78P75	Dynein light chain 2, cytoplasmic OS=Rattus norvegicus GN=Dynll2 PE=1 SV=1 - [DYL2_RAT]	61.8	3	5	38	89	10.3431	7.37158	0.886737	0.966229	1.01954	0.957501	1.13871	0.974008	1.00948	1.04073	1.08693	0.25819
Q2TGJ5	Palmitoyltransferase OS=Rattus norvegicus GN=Zdhhc14 PE=2 SV=1 - [Q2TGJ5_RAT]	2.25	1	1	2	489	53.6517	8.04541	1.03966		1.33467	1.18716	0.994016		0.892442	0.943229	0.794524	0.25835
C5NTX8	Tensin3 OS=Rattus norvegicus GN=TSN3 PE=2 SV=1 - [C5NTX8_RAT]	5.47	4	6	10	1444	155.71	6.66846	1.01858	1.00768	1.07986	1.03537	0.994529	1.00753	1.01284	1.00497	0.970632	0.258633
A0A0G2KAJ7	Collagen alpha-1(XII) chain OS=Rattus norvegicus GN=Col12a1 PE=1 SV=1 - [A0A0G2KAJ7_RAT]	2.96	6	7	12	3143	342.315	5.64307	0.962362	0.978823	1.32258	1.08792	0.923576	1.00502	0.831499	0.92003	0.845677	0.258834
A0A0G2K249	Serine/threonine-protein kinase PRP4 homolog OS=Rattus norvegicus GN=Prpf4b PE=1 SV=1 - [A0A0G2K249_RAT]	5.41	5	6	13	888	103.144	9.979	0.996527	1.01599	0.93016	0.980891	0.840194	0.942677	0.971972	0.918281	0.93617	0.259181
D3ZEH1	Protein Fat4 OS=Rattus norvegicus GN=Fat4 PE=1 SV=3 - [D3ZEH1_RAT]	0.16	1	1	2	4981	539.946	4.93213	0.962911		1.34422	1.15357	0.85681		0.855729	0.85627	0.742281	0.259265
Q63675	WND protein (Fragment) OS=Rattus norvegicus GN=WND PE=2 SV=1 - [Q63675_RAT]	5.98	1	1	2	117	12.6595	7.75244	0.965825		0.619971	0.792898	1.00062		1.33281	1.16672	1.47146	0.259329
A0A0G2K9Q6	Calcium-transporting ATPase OS=Rattus norvegicus GN=Atp2b3 PE=1 SV=1 - [A0A0G2K9Q6_RAT]	34.42	23	36	199	1258	138.485	5.93506	0.929527	1.01706	0.908479	0.951689	0.969462	1.04296	0.998339	1.00359	1.05453	0.259436
D4A631	Brefeldin A-inhibited guanine nucleotide-exchange protein 1 OS=Rattus norvegicus GN=Arfgef1 PE=1 SV=1 - [BIG1_RAT]	19.77	18	32	74	1846	207.758	5.77002	0.937244	1.0082	0.950612	0.965351	1.03849	1.04574	0.955005	1.01308	1.04944	0.259444
F1LPQ2	Activating signal cointegrator 1 complex subunit 3 OS=Rattus norvegicus GN=Ascc3 PE=3 SV=1 - [ASCC3_RAT]	4.14	6	6	10	2197	250.062	6.82959	1.00335	0.990011	1.40892	1.13409	1.02355	0.953899	0.846898	0.941449	0.830134	0.259535
D4A4Q4	Protein Ociad2 OS=Rattus norvegicus GN=Ociad2 PE=1 SV=3 - [D4A4Q4_RAT]	29.55	4	4	11	132	14.6727	9.77393	0.663738	1.11964	0.697184	0.826853	0.88346	1.16931	1.09682	1.04986	1.26971	0.259692
D3ZBN0	Histone H1.5 OS=Rattus norvegicus GN=Hist1h1b PE=1 SV=1 - [H15_RAT]	27.03	5	8	20	222	22.6355	10.9604	1.07645	0.96247	0.997669	1.0122	1.17959	1.078	1.01212	1.0899	1.07677	0.259756
P54777	Peroxisome assembly factor 2 OS=Rattus norvegicus GN=Pex6 PE=1 SV=1 - [PEX6_RAT]	8.9	6	6	15	978	104.361	6.97607	1.06741	1.12503	1.00014	1.06419	0.864699	1.05412	1.00822	0.97568	0.916824	0.259997
D3Z865	Mannose-P-dolichol utilization defect 1 OS=Rattus norvegicus GN=Mpdu1 PE=1 SV=1 - [D3Z865_RAT]	10.12	2	2	12	247	26.5303	8.55811	0.846026	0.883104	1.035	0.921377	1.03634	1.04182	0.944823	1.00766	1.09365	0.260061
G3V8F1	Transporter OS=Rattus norvegicus GN=Slc6a7 PE=1 SV=1 - [G3V8F1_RAT]	7.38	4	4	8	637	71.0296	6.60986	1.05709	0.876752	1.39688	1.11024	0.569639	1.04258	0.903558	0.838593	0.755327	0.260108
D4A739	Catenin (Cadherin associated protein), alpha-like 1 (Predicted) OS=Rattus norvegicus GN=Ctnnal1 PE=1 SV=1 - [D4A739_RAT]	2.87	2	2	3	731	81.5823	6.55127	1.0204		0.897522	0.95896	1.04245		1.07194	1.0572	1.10244	0.260231
F1M8R0	Protein Vezf1 OS=Rattus norvegicus GN=Vezf1 PE=1 SV=3 - [F1M8R0_RAT]	1.54	1	1	2	520	56.7767	9.56885	1.03536		0.74851	0.891934	1.06882		1.21695	1.14288	1.28135	0.260277
F1M8P2	Protein Zyg11b OS=Rattus norvegicus GN=Zyg11b PE=1 SV=2 - [F1M8P2_RAT]	20.08	11	11	22	757	85.4633	6.99072	1.06078	1.00167	0.832066	0.964838	1.01003	1.12807	1.05757	1.06522	1.10404	0.260431
F1M403	Protein Ube2o OS=Rattus norvegicus GN=Ube2o PE=1 SV=2 - [F1M403_RAT]	31.2	30	30	105	1138	125.197	4.98291	0.987857	0.99426	0.90864	0.963586	0.981348	1.00004	1.03242	1.0046	1.04257	0.260448
F1M3L7	Epidermal growth factor receptor kinase substrate 8 OS=Rattus norvegicus GN=Eps8 PE=1 SV=2 - [EPS8_RAT]	15.33	10	10	21	822	91.8712	7.62061	0.91168	1.0025	0.914772	0.942983	0.965224	0.973042	1.0412	0.993156	1.05321	0.260584
B1H227	LOC682908 protein OS=Rattus norvegicus GN=Rcc1 PE=1 SV=1 - [B1H227_RAT]	18.05	5	5	19	421	45.0828	7.91357	1.01769	0.930973	1.1366	1.02842	0.981484	0.923548	0.936238	0.94709	0.920918	0.260732
B5DF55	Protein Stam OS=Rattus norvegicus GN=Stam PE=1 SV=1 - [B5DF55_RAT]	37.29	14	15	60	547	59.5544	4.85596	0.964557	1.05499	1.26544	1.095	0.980079	0.971572	0.983258	0.978303	0.893432	0.260906
P20761	Ig gamma-2B chain C region OS=Rattus norvegicus GN=Igh-1a PE=1 SV=1 - [IGG2B_RAT]	27.03	6	6	26	333	36.4742	7.63525	1.01449	0.834083	0.985963	0.944844	0.967042	1.1468	1.02336	1.04573	1.10678	0.261085
G3V8P6	Zinc finger and BTB domain containing 7a OS=Rattus norvegicus GN=Zbtb7a PE=1 SV=1 - [G3V8P6_RAT]	4.04	1	1	3	569	60.5033	5.12256	1.09894	1.01571	1.33667	1.15044	0.965996	0.810006	1.14237	0.972791	0.845582	0.26118
A0A0G2JZL6	Protein Ift122 OS=Rattus norvegicus GN=Ift122 PE=4 SV=1 - [A0A0G2JZL6_RAT]	3.46	3	4	7	1241	141.641	6.34131	0.966809	1.08207	1.173	1.07396	1.03797	0.921398	0.993322	0.984231	0.916451	0.261256
D3ZTL2	Rab effector MyRIP OS=Rattus norvegicus GN=Myrip PE=1 SV=2 - [D3ZTL2_RAT]	2.57	2	2	3	856	94.8961	6.21436	1.01546	1.11799		1.06673	0.998759	0.969388		0.984073	0.922518	0.26132
M0RDF7	Bystin OS=Rattus norvegicus GN=Bysl PE=1 SV=1 - [M0RDF7_RAT]	4.59	2	2	4	436	49.9953	8.26514		0.995991	1.14105	1.06852		0.957877	0.954293	0.956085	0.894775	0.261335
F1LRE1	Glutathione reductase OS=Rattus norvegicus GN=Gsr PE=1 SV=2 - [F1LRE1_RAT]	48.29	14	14	34	410	44.761	7.10791	1.08459	0.965506	1.04189	1.03066	0.919461	0.974489	1.02014	0.971362	0.942466	0.261468
P69735	Rab3 GTPase-activating protein catalytic subunit (Fragments) OS=Rattus norvegicus GN=Rab3gap1 PE=1 SV=2 - [RB3GP_RAT]	15.35	1	11	31	775	86.532	5.79541	0.853866		1.03295	0.943409	1.0882		1.0766	1.0824	1.14732	0.261505
D3ZXK3	Protein Tacc2 OS=Rattus norvegicus GN=Tacc2 PE=1 SV=1 - [D3ZXK3_RAT]	3.85	7	8	11	2834	300.045	4.77979	1.02015	0.966894	1.1284	1.03848	0.944232	0.995724	0.980155	0.97337	0.937301	0.261964
D4AE02	Protein Fam98b OS=Rattus norvegicus GN=Fam98b PE=1 SV=3 - [D4AE02_RAT]	13.63	5	5	15	433	46.3854	8.39697	1.03281	0.99723	0.688775	0.906272	0.998657	1.01235	1.21613	1.07571	1.18696	0.262121
A1L1L2	Transmembrane protein 214 OS=Rattus norvegicus GN=Tmem214 PE=2 SV=1 - [TM214_RAT]	5.99	3	3	5	685	76.5168	9.02686	0.88276	1.02441	0.707344	0.871504	1.00032	0.993335	0.980253	0.991304	1.13746	0.262295
Q920A6	Retinoid-inducible serine carboxypeptidase OS=Rattus norvegicus GN=Scpep1 PE=2 SV=1 - [RISC_RAT]	16.59	7	7	17	452	51.1418	5.52881	1.10731	0.944983	0.965071	1.00579	0.934797	0.92565	0.954362	0.93827	0.93287	0.262296
D4ABB4	F-box/LRR-repeat protein 15 OS=Rattus norvegicus GN=Fbxl15 PE=3 SV=1 - [FXL15_RAT]	27	5	5	11	300	33.1586	7.43018	1.03813	0.93338	0.931891	0.9678	1.05393	1.00846	0.994957	1.01911	1.05302	0.263045
A0A0G2KBC6	Uncharacterized protein OS=Rattus norvegicus GN=Znf660 PE=4 SV=1 - [A0A0G2KBC6_RAT]	2.97	1	1	2	337	38.4149	9.43701		1.03586	1.17498	1.10542		1.02245	0.8688	0.945626	0.855444	0.263046
Q4QR80	28S ribosomal protein S25, mitochondrial OS=Rattus norvegicus GN=Mrps25 PE=2 SV=1 - [RT25_RAT]	30.41	4	4	11	171	19.7622	8.99756	0.998385	0.998297	0.871459	0.956047	0.98414	1.0332	1.02641	1.01458	1.06123	0.263132
A0A0G2K6N3	Uncharacterized protein OS=Rattus norvegicus GN=Gon7 PE=1 SV=1 - [A0A0G2K6N3_RAT]	30.67	1	1	5	75	7.93565	3.82764	1.02611	0.977526	1.26189	1.08851	1.01086	0.933105	0.96775	0.970573	0.891653	0.263146
A0A0G2K8T5	Transcription factor BTF3 OS=Rattus norvegicus PE=3 SV=1 - [A0A0G2K8T5_RAT]	22.73	1	3	6	154	16.7978	6.55127		0.981793	0.969381	0.975587		1.02567	1.2096	1.11764	1.1456	0.263217
B2RYL4	Armc6 protein OS=Rattus norvegicus GN=Armc6 PE=1 SV=1 - [B2RYL4_RAT]	19.23	8	8	14	468	50.6152	6.21436	1.02312	0.981334	1.01146	1.00531	0.897003	0.990446	0.994863	0.960771	0.955698	0.263369
D4AEL3	Protein Tmem261 OS=Rattus norvegicus GN=Tmem261 PE=1 SV=2 - [D4AEL3_RAT]	12.61	1	1	3	111	11.4097	8.32373		0.980243	1.1416	1.06092		0.903156	0.956935	0.930046	0.876641	0.26368
G3V7W7	Aminopeptidase N OS=Rattus norvegicus GN=Anpep PE=1 SV=2 - [G3V7W7_RAT]	17.43	11	11	29	964	109.12	5.37646	0.977131	0.990153	1.13985	1.03571	0.920875	0.970674	0.995048	0.962199	0.929024	0.263708
F8WFG6	Scavenger receptor class B member 1 OS=Rattus norvegicus GN=Scarb1 PE=1 SV=2 - [F8WFG6_RAT]	4.18	1	1	2	479	54.0934	6.55127	1.01981		0.989183	1.0045	1.03052		1.11111	1.07081	1.06602	0.263806
Q8CGV7	Thiamine-triphosphatase OS=Rattus norvegicus GN=Thtpa PE=2 SV=3 - [THTPA_RAT]	26.79	6	6	14	224	24.5284	4.75439	1.02824	0.975236	0.907365	0.970281	1.03828	0.996979	1.0196	1.01829	1.04948	0.263836
Q9JKM5	Sphingosine 1-phosphate receptor 5 OS=Rattus norvegicus GN=S1pr5 PE=1 SV=1 - [S1PR5_RAT]	7	3	3	6	400	42.3416	9.71533	0.963321	1.03458	1.00175	0.999885	0.614515	1.00031	0.920242	0.845022	0.845119	0.264173
A0A0G2K9A9	Protein Fbxo41 OS=Rattus norvegicus GN=Fbxo41 PE=1 SV=1 - [A0A0G2K9A9_RAT]	17.03	12	12	27	869	93.971	8.26514	0.990952	1.02828	1.19862	1.07262	0.998445	1.01274	0.94548	0.985554	0.91883	0.264292
M0R5V1	Protein Ppm1l OS=Rattus norvegicus GN=Ppm1l PE=1 SV=1 - [M0R5V1_RAT]	8.77	2	2	4	228	25.8543	5.5415	0.98027	0.96477	0.75562	0.90022	1.05405	0.936967	1.0227	1.00457	1.11592	0.264335
Q4V8B2	DCN1-like protein 3 OS=Rattus norvegicus GN=Dcun1d3 PE=2 SV=1 - [DCNL3_RAT]	15.46	5	5	6	304	34.3287	5.12256	1.09049	1.26102	0.90358	1.08503	0.697799	1.00539	0.991778	0.898322	0.827926	0.264384
F1MAQ4	Protein Trappc10 OS=Rattus norvegicus GN=Trappc10 PE=1 SV=1 - [F1MAQ4_RAT]	23.51	22	22	49	1259	141.571	6.06201	1.07048	0.994536	1.00525	1.02342	0.848761	1.02137	0.978265	0.949464	0.927734	0.264489
A0A0G2K8Y7	Protein Tmcc3 OS=Rattus norvegicus GN=Tmcc3 PE=1 SV=1 - [A0A0G2K8Y7_RAT]	7.61	3	3	8	460	51.6938	8.54346	0.948958	0.993539	0.874414	0.93897	0.928829	1.06415	1.03256	1.00851	1.07406	0.264606
Q5EGZ1	Angiotensin-converting enzyme 2 OS=Rattus norvegicus GN=Ace2 PE=1 SV=1 - [ACE2_RAT]	2.36	2	2	2	805	92.4317	5.41455	0.87262		0.652622	0.762621	0.892763		1.03212	0.962439	1.26201	0.264641
D4A746	GDP-mannose pyrophosphorylase B (Predicted), isoform CRA_a OS=Rattus norvegicus GN=Gmppb PE=1 SV=1 - [D4A746_RAT]	23.06	7	7	19	360	39.8766	6.7417	1.08688	1.04615	1.03508	1.05604	1.00638	1.05466	1.02511	1.02872	0.974129	0.265232
P11275	Calcium/calmodulin-dependent protein kinase type II subunit alpha OS=Rattus norvegicus GN=Camk2a PE=1 SV=1 - [KCC2A_RAT]	54.18	14	22	159	478	54.0805	7.07861	0.945549	1.00653	0.949514	0.967197	1.08096	1.0622	0.942893	1.02869	1.06357	0.265278
D3ZNG4	Protein Slc2a12 OS=Rattus norvegicus GN=Slc2a12 PE=3 SV=1 - [D3ZNG4_RAT]	2.25	1	1	4	621	66.9862	8.30908	1.11817	0.825346	1.84835	1.26395	0.922835	0.913906	0.756045	0.864262	0.683777	0.265433
D4AAM0	Protein Tnpo3 OS=Rattus norvegicus GN=Tnpo3 PE=1 SV=2 - [D4AAM0_RAT]	18.85	14	14	40	923	104.117	5.51611	1.10318	0.982395	0.982025	1.02253	0.862772	0.988047	0.990404	0.947074	0.926203	0.265475
Q9EPJ3	28S ribosomal protein S26, mitochondrial OS=Rattus norvegicus GN=Mrps26 PE=1 SV=1 - [RT26_RAT]	27.5	5	5	9	200	23.3356	9.96436	0.975533	0.965477	0.972279	0.971096	1.21101	0.965774	1.02385	1.06688	1.09863	0.26549
F1M7U7	Tyrosine-protein kinase receptor TYRO3 OS=Rattus norvegicus GN=Tyro3 PE=1 SV=1 - [F1M7U7_RAT]	1.25	1	1	2	880	95.8416	5.78271		1.00317	0.759468	0.881319		1.07067	1.06501	1.06784	1.21164	0.265583
Q3T1I9	RNA polymerase II-associated protein 1 OS=Rattus norvegicus GN=Rpap1 PE=1 SV=1 - [RPAP1_RAT]	4.36	4	4	9	1400	154.662	6.65381	0.952383	1.00035	0.901767	0.9515	1.10644	1.01094	0.947546	1.02164	1.07372	0.265634
A0A0H2UHS3	Coiled-coil domain-containing protein 51 OS=Rattus norvegicus GN=Ccdc51 PE=1 SV=1 - [A0A0H2UHS3_RAT]	36.15	10	10	16	379	42.2818	7.53271	0.993953	1.0115	1.20241	1.06929	1.05098	0.891104	0.949868	0.963983	0.901517	0.265723
D4ADG2	Protein Iba57 OS=Rattus norvegicus GN=Iba57 PE=1 SV=1 - [D4ADG2_RAT]	6.7	2	2	3	358	38.6491	9.12939		0.937117	1.32533	1.13122		0.848285	0.819406	0.833846	0.737119	0.266137
P05545	Serine protease inhibitor A3K OS=Rattus norvegicus GN=Serpina3k PE=1 SV=3 - [SPA3K_RAT]	27.88	5	9	27	416	46.5321	5.43994	0.951703	0.928609	1.02844	0.969583	1.17458	1.30157	0.902846	1.12633	1.16167	0.266241
D4A4A9	Protein Mrpl19 OS=Rattus norvegicus GN=Mrpl19 PE=1 SV=1 - [D4A4A9_RAT]	9.25	2	2	7	292	33.6113	9.36377	1.06792	0.903793	0.775232	0.915648	1.00345	1.0185	1.05924	1.02707	1.12168	0.266355
D4A5S9	Protein Prpf39 OS=Rattus norvegicus GN=Prpf39 PE=1 SV=1 - [D4A5S9_RAT]	4.82	3	3	3	664	77.8894	5.43994	1.04542	1.00798		1.0267	0.935836	1.00178		0.968808	0.943614	0.266358
Q6AYH3	E3 ubiquitin-protein ligase RNF34 OS=Rattus norvegicus GN=Rnf34 PE=1 SV=1 - [RNF34_RAT]	7.09	2	2	2	381	42.653	4.85596	1.04975		1.27356	1.16166	1.01365		0.957575	0.985615	0.848457	0.266551
D4A542	Protein Gprasp2 OS=Rattus norvegicus GN=Gprasp2 PE=4 SV=2 - [D4A542_RAT]	4.67	3	3	8	836	93.9129	5.04639	1.13416	1.05465	1.04479	1.07787	1.05081	0.89552	1.05599	1.00077	0.928474	0.266594
D3ZJ08	Histone H3 OS=Rattus norvegicus GN=Hist2h3c2 PE=1 SV=1 - [D3ZJ08_RAT]	32.35	1	6	22	136	15.3785	11.2681	1.43212	0.820856	0.954066	1.06902	0.820904	0.85302	0.813636	0.829186	0.775654	0.266713
A0A0G2JT93	Catenin (Cadherin associated protein), beta 1, isoform CRA_a OS=Rattus norvegicus GN=Ctnnb1 PE=1 SV=1 - [A0A0G2JT93_RAT]	46.61	22	27	107	781	85.4162	5.85889	0.913688	1.03142	0.886485	0.943863	0.974409	1.03535	1.00681	1.00552	1.06533	0.266866
F1M754	Mitogen-activated protein kinase kinase kinase kinase 4 (Predicted) OS=Rattus norvegicus GN=Map4k4 PE=1 SV=2 - [F1M754_RAT]	9.59	4	9	19	1178	134.973	7.6499	0.916199	1.00022	1.0608	0.992408	1.11497	1.03083	1.02764	1.05782	1.06591	0.266936
[truncated: 4,275 more rows]

## Sheet: W vs C显著性差异分析
Accession	Description	Coverage	Unique Peptides	Peptides	PSMs	AAs	MW [kDa]	calc. pI	C-1/REF	C-2/REF	C-3/REF	average C	W-1/REF	W-2/REF	W-3/REF	average W	W/C	t test p value
[truncated: 6,182 more rows]

[truncated: 1 more sheets: W vs M显著性差异分析]
