# Supplementary material for: iTRAQ-based proteomics analysis on insomnia rats treated with Mongolian medical warm acupuncture
Source: Biosci Rep. 2020 May 7;40(5):BSR20191517. doi: 10.1042/BSR20191517 (PMC7953503; doi:10.1042/BSR20191517)
Supplement: Supplementary Tables S1-S8 [file BSR-2019-1517_supp.zip › Supplementary Table 3.xlsx]

## Sheet: TopBlastHits
Sequence name	Sequence desc.	Sequence length	Hit desc.	Hit ACC	E-Value	Similarity	Bit-Score	Alignment length	Positives
Q9WUW3	CFAI_HUMANComplement factor I OS=Homo sapiens GN=CFI PE=1 SV=2	604	sp|P05156|CFAI_HUMANComplement factor I OS=Homo sapiens GN=CFI PE=1 SV=2	P05156	0	78	864.759	605	475
Q5FVL6	TSN13_HUMANTetraspanin-13 OS=Homo sapiens GN=TSPAN13 PE=2 SV=1	204	sp|O95857|TSN13_HUMANTetraspanin-13 OS=Homo sapiens GN=TSPAN13 PE=2 SV=1	O95857	3.28921e-122	97	348.591	204	198
M0R531	LFG2_HUMAN lifeguard 2 OS=Homo sapiens GN=FAIM2 PE=1 SV=1	310	sp|Q9BWQ8|LFG2_HUMANProtein lifeguard 2 OS=Homo sapiens GN=FAIM2 PE=1 SV=1	Q9BWQ8	0	96	508.834	267	257
Q767I3	PCDA9_HUMANProtocadherin alpha-9 OS=Homo sapiens GN=PCDHA9 PE=2 SV=1	946	sp|Q9Y5H5|PCDA9_HUMANProtocadherin alpha-9 OS=Homo sapiens GN=PCDHA9 PE=2 SV=1	Q9Y5H5	0	88	1475.3	950	841
Q5XIU4	BAP29_HUMANB-cell receptor-associated 29 OS=Homo sapiens GN=BCAP29 PE=1 SV=2	241	sp|Q9UHQ4|BAP29_HUMANB-cell receptor-associated protein 29 OS=Homo sapiens GN=BCAP29 PE=1 SV=2	Q9UHQ4	5.38967e-133	91	378.637	241	221
Q4KM64	JAGN1_HUMAN jagunal homolog 1 OS=Homo sapiens GN=JAGN1 PE=1 SV=1	183	sp|Q8N5M9|JAGN1_HUMANProtein jagunal homolog 1 OS=Homo sapiens GN=JAGN1 PE=1 SV=1	Q8N5M9	4.89831e-130	99	366.696	183	182
Q2TA63	TM147_HUMANTransmembrane 147 OS=Homo sapiens GN=TMEM147 PE=1 SV=1	224	sp|Q9BVK8|TM147_HUMANTransmembrane protein 147 OS=Homo sapiens GN=TMEM147 PE=1 SV=1	Q9BVK8	8.40267e-165	99	457.988	224	223
Q62971	CTR2_HUMANCationic amino acid transporter 2 OS=Homo sapiens GN=SLC7A2 PE=1 SV=2	261	sp|P52569|CTR2_HUMANCationic amino acid transporter 2 OS=Homo sapiens GN=SLC7A2 PE=1 SV=2	P52569	5.32919e-176	96	504.597	261	253
Q5M7A3	S35G2_HUMANSolute carrier family 35 member G2 OS=Homo sapiens GN=SLC35G2 PE=1 SV=3	412	sp|Q8TBE7|S35G2_HUMANSolute carrier family 35 member G2 OS=Homo sapiens GN=SLC35G2 PE=1 SV=3	Q8TBE7	0	96	800.431	412	396
Q3T1J2	MBOA2_HUMANLysophospholipid acyltransferase 2 OS=Homo sapiens GN=MBOAT2 PE=2 SV=2	519	sp|Q6ZWT7|MBOA2_HUMANLysophospholipid acyltransferase 2 OS=Homo sapiens GN=MBOAT2 PE=2 SV=2	Q6ZWT7	0	91	911.753	520	477
A0A0G2K849	TAF4_HUMANTranscription initiation factor TFIID subunit 4 OS=Homo sapiens GN=TAF4 PE=1 SV=2	636	sp|O00268|TAF4_HUMANTranscription initiation factor TFIID subunit 4 OS=Homo sapiens GN=TAF4 PE=1 SV=2	O00268	0	96	1105.51	635	614
Q5U312	RAI14_HUMANAnkycorbin OS=Homo sapiens GN=RAI14 PE=1 SV=2	978	sp|Q9P0K7|RAI14_HUMANAnkycorbin OS=Homo sapiens GN=RAI14 PE=1 SV=2	Q9P0K7	0	91	1562.74	980	896
P09811	PYGL_HUMANGlycogen liver form OS=Homo sapiens GN=PYGL PE=1 SV=4	850	sp|P06737|PYGL_HUMANGlycogen phosphorylase, liver form OS=Homo sapiens GN=PYGL PE=1 SV=4	P06737	0	97	1637.85	848	830
Q5M7W5	MAP4_HUMANMicrotubule-associated 4 OS=Homo sapiens GN=MAP4 PE=1 SV=3	1057	sp|P27816|MAP4_HUMANMicrotubule-associated protein 4 OS=Homo sapiens GN=MAP4 PE=1 SV=3	P27816	0	65	1027.7	1166	762
Q5M849	IN35_HUMANInterferon-induced 35 kDa OS=Homo sapiens GN=IFI35 PE=1 SV=5	286	sp|P80217|IN35_HUMANInterferon-induced 35 kDa protein OS=Homo sapiens GN=IFI35 PE=1 SV=5	P80217	1.1723e-146	84	417.157	286	242
P20781	GLRB_HUMANGlycine receptor subunit beta OS=Homo sapiens GN=GLRB PE=1 SV=1	496	sp|P48167|GLRB_HUMANGlycine receptor subunit beta OS=Homo sapiens GN=GLRB PE=1 SV=1	P48167	0	97	959.133	497	486
D3ZE10	RM35_HUMAN39S ribosomal mitochondrial OS=Homo sapiens GN=MRPL35 PE=1 SV=3	188	sp|Q9NZE8|RM35_HUMAN39S ribosomal protein L35, mitochondrial OS=Homo sapiens GN=MRPL35 PE=1 SV=3	Q9NZE8	1.46745e-100	84	291.967	188	159
Q4QR83	STRA6_HUMANStimulated by retinoic acid gene 6 homolog OS=Homo sapiens GN=STRA6 PE=1 SV=1	670	sp|Q9BX79|STRA6_HUMANStimulated by retinoic acid gene 6 protein homolog OS=Homo sapiens GN=STRA6 PE=1 SV=1	Q9BX79	0	83	876.7	672	559
D3ZIY3	YTHD3_HUMANYTH domain-containing family 3 OS=Homo sapiens GN=YTHDF3 PE=1 SV=1	585	sp|Q7Z739|YTHD3_HUMANYTH domain-containing family protein 3 OS=Homo sapiens GN=YTHDF3 PE=1 SV=1	Q7Z739	0	99	1184.09	585	581
B4F7E7	MPP5_HUMANMAGUK p55 subfamily member 5 OS=Homo sapiens GN=MPP5 PE=1 SV=3	675	sp|Q8N3R9|MPP5_HUMANMAGUK p55 subfamily member 5 OS=Homo sapiens GN=MPP5 PE=1 SV=3	Q8N3R9	0	98	1327	675	665
Q66HA6	ARL8B_HUMANADP-ribosylation factor 8B OS=Homo sapiens GN=ARL8B PE=1 SV=1	186	sp|Q9NVJ2|ARL8B_HUMANADP-ribosylation factor-like protein 8B OS=Homo sapiens GN=ARL8B PE=1 SV=1	Q9NVJ2	8.96451e-138	100	386.341	186	186
D4ACS3	M21D2_HUMAN MB21D2 OS=Homo sapiens GN=MB21D2 PE=1 SV=3	491	sp|Q8IYB1|M21D2_HUMANProtein MB21D2 OS=Homo sapiens GN=MB21D2 PE=1 SV=3	Q8IYB1	0	99	1014.99	491	488
B2GUY0	MA1B1_HUMANEndoplasmic reticulum mannosyl-oligosaccharide 1,2-alpha-mannosidase OS=Homo sapiens GN=MAN1B1 PE=1 SV=2	657	sp|Q9UKM7|MA1B1_HUMANEndoplasmic reticulum mannosyl-oligosaccharide 1,2-alpha-mannosidase OS=Homo sapiens GN=MAN1B1 PE=1 SV=2	Q9UKM7	0	86	1026.93	654	566
C6ZII9	SIR3_HUMANNAD-dependent deacetylase sirtuin- mitochondrial OS=Homo sapiens GN=SIRT3 PE=1 SV=2	320	sp|Q9NTG7|SIR3_HUMANNAD-dependent protein deacetylase sirtuin-3, mitochondrial OS=Homo sapiens GN=SIRT3 PE=1 SV=2	Q9NTG7	1.98583e-174	89	493.426	302	271
Q5BJY9	type I cytoskeletal 18 OS=Homo sapiens GN=KRT18 PE=1 SV=2	423	sp|P05783|K1C18_HUMANKeratin, type I cytoskeletal 18 OS=Homo sapiens GN=KRT18 PE=1 SV=2	P05783	0	92	728.398	432	398
A0A0G2JTH1	NKRF_HUMANNF-kappa-B-repressing factor OS=Homo sapiens GN=NKRF PE=1 SV=2	573	sp|O15226|NKRF_HUMANNF-kappa-B-repressing factor OS=Homo sapiens GN=NKRF PE=1 SV=2	O15226	0	96	1090.1	553	532
M0R9Y3	NUP43_HUMANNucleoporin Nup43 OS=Homo sapiens GN=NUP43 PE=1 SV=1	352	sp|Q8NFH3|NUP43_HUMANNucleoporin Nup43 OS=Homo sapiens GN=NUP43 PE=1 SV=1	Q8NFH3	0	90	662.144	380	343
G3V8L0	WDR24_HUMANWD repeat-containing 24 OS=Homo sapiens GN=WDR24 PE=1 SV=1	790	sp|Q96S15|WDR24_HUMANWD repeat-containing protein 24 OS=Homo sapiens GN=WDR24 PE=1 SV=1	Q96S15	0	96	1270.37	631	611
F1M0F9	CP2CI_HUMANCytochrome P450 2C18 OS=Homo sapiens GN=CYP2C18 PE=1 SV=3	490	sp|P33260|CP2CI_HUMANCytochrome P450 2C18 OS=Homo sapiens GN=CYP2C18 PE=1 SV=3	P33260	0	90	801.201	489	442
Q925C0	SYT9_HUMANSynaptotagmin-9 OS=Homo sapiens GN=SYT9 PE=2 SV=1	491	sp|Q86SS6|SYT9_HUMANSynaptotagmin-9 OS=Homo sapiens GN=SYT9 PE=2 SV=1	Q86SS6	0	98	995.342	491	483
F1M8A7	LMBL4_HUMANLethal(3)malignant brain tumor 4 OS=Homo sapiens GN=L3MBTL4 PE=2 SV=2	581	sp|Q8NA19|LMBL4_HUMANLethal(3)malignant brain tumor-like protein 4 OS=Homo sapiens GN=L3MBTL4 PE=2 SV=2	Q8NA19	0	85	920.998	579	494
D4A5Y7	RSPH9_HUMANRadial spoke head 9 homolog OS=Homo sapiens GN=RSPH9 PE=1 SV=1	224	sp|Q9H1X1|RSPH9_HUMANRadial spoke head protein 9 homolog OS=Homo sapiens GN=RSPH9 PE=1 SV=1	Q9H1X1	1.76823e-138	96	393.275	223	216
O88975	NSF_HUMANVesicle-fusing ATPase OS=Homo sapiens GN=NSF PE=1 SV=3	178	sp|P46459|NSF_HUMANVesicle-fusing ATPase OS=Homo sapiens GN=NSF PE=1 SV=3	P46459	7.53168e-121	100	361.688	178	178
A0A0G2K3J2	UN13C_HUMAN unc-13 homolog C OS=Homo sapiens GN=UNC13C PE=2 SV=3	2204	sp|Q8NB66|UN13C_HUMANProtein unc-13 homolog C OS=Homo sapiens GN=UNC13C PE=2 SV=3	Q8NB66	0	93	4080.4	2218	2084
P08011	MGST1_HUMANMicrosomal glutathione S-transferase 1 OS=Homo sapiens GN=MGST1 PE=1 SV=1	155	sp|P10620|MGST1_HUMANMicrosomal glutathione S-transferase 1 OS=Homo sapiens GN=MGST1 PE=1 SV=1	P10620	5.17228e-96	92	278.1	155	144
Q9R066	CXAR_HUMANCoxsackievirus and adenovirus receptor OS=Homo sapiens GN=CXADR PE=1 SV=1	365	sp|P78310|CXAR_HUMANCoxsackievirus and adenovirus receptor OS=Homo sapiens GN=CXADR PE=1 SV=1	P78310	0	95	676.396	365	347
B1H223	DSCR3_HUMANDown syndrome critical region 3 OS=Homo sapiens GN=DSCR3 PE=1 SV=1	297	sp|O14972|DSCR3_HUMANDown syndrome critical region protein 3 OS=Homo sapiens GN=DSCR3 PE=1 SV=1	O14972	0	96	571.237	296	286
Q6IFW6	type I cytoskeletal 10 OS=Homo sapiens GN=KRT10 PE=1 SV=6	526	sp|P13645|K1C10_HUMANKeratin, type I cytoskeletal 10 OS=Homo sapiens GN=KRT10 PE=1 SV=6	P13645	0	97	602.438	314	306
D4A1U8	VMA5A_HUMANvon Willebrand factor A domain-containing 5A OS=Homo sapiens GN=VWA5A PE=2 SV=2	798	sp|O00534|VMA5A_HUMANvon Willebrand factor A domain-containing protein 5A OS=Homo sapiens GN=VWA5A PE=2 SV=2	O00534	0	76	1009.98	801	611
D3ZA53	PNML1_HUMANPNMA 1 OS=Homo sapiens GN=PNMAL1 PE=1 SV=2	432	sp|Q86V59|PNML1_HUMANPNMA-like protein 1 OS=Homo sapiens GN=PNMAL1 PE=1 SV=2	Q86V59	2.37226e-179	73	512.301	431	318
D3ZC82	NUFP2_HUMANNuclear fragile X mental retardation-interacting 2 OS=Homo sapiens GN=NUFIP2 PE=1 SV=1	691	sp|Q7Z417|NUFP2_HUMANNuclear fragile X mental retardation-interacting protein 2 OS=Homo sapiens GN=NUFIP2 PE=1 SV=1	Q7Z417	0	96	1196.8	695	672
D3ZUX1	HYKK_HUMANHydroxylysine kinase OS=Homo sapiens GN=HYKK PE=1 SV=2	376	sp|A2RU49|HYKK_HUMANHydroxylysine kinase OS=Homo sapiens GN=HYKK PE=1 SV=2	A2RU49	0	91	662.144	376	344
D4ADS6	INT7_HUMANIntegrator complex subunit 7 OS=Homo sapiens GN=INTS7 PE=1 SV=1	967	sp|Q9NVH2|INT7_HUMANIntegrator complex subunit 7 OS=Homo sapiens GN=INTS7 PE=1 SV=1	Q9NVH2	0	98	1838.16	936	924
G3V8G6	HPLN2_HUMANHyaluronan and proteoglycan link 2 OS=Homo sapiens GN=HAPLN2 PE=1 SV=1	341	sp|Q9GZV7|HPLN2_HUMANHyaluronan and proteoglycan link protein 2 OS=Homo sapiens GN=HAPLN2 PE=1 SV=1	Q9GZV7	0	93	635.18	341	320
Q5XII9	MFR1L_HUMANMitochondrial fission regulator 1-like OS=Homo sapiens GN=MTFR1L PE=1 SV=2	289	sp|Q9H019|MFR1L_HUMANMitochondrial fission regulator 1-like OS=Homo sapiens GN=MTFR1L PE=1 SV=2	Q9H019	0	97	541.191	289	283
D3ZJ32	ESYT2_HUMANExtended synaptotagmin-2 OS=Homo sapiens GN=ESYT2 PE=1 SV=1	845	sp|A0FGR8|ESYT2_HUMANExtended synaptotagmin-2 OS=Homo sapiens GN=ESYT2 PE=1 SV=1	A0FGR8	0	93	1476.07	831	773
Q6AYC4	CAPG_HUMANMacrophage-capping OS=Homo sapiens GN=CAPG PE=1 SV=2	349	sp|P40121|CAPG_HUMANMacrophage-capping protein OS=Homo sapiens GN=CAPG PE=1 SV=2	P40121	0	97	664.07	349	339
M0RCH6	CHM4B_HUMANCharged multivesicular body 4b OS=Homo sapiens GN=CHMP4B PE=1 SV=1	222	sp|Q9H444|CHM4B_HUMANCharged multivesicular body protein 4b OS=Homo sapiens GN=CHMP4B PE=1 SV=1	Q9H444	1.68065e-128	97	365.925	224	218
Q5PQR4	RSRC2_HUMANArginine serine-rich coiled-coil 2 OS=Homo sapiens GN=RSRC2 PE=1 SV=1	376	sp|Q7L4I2|RSRC2_HUMANArginine/serine-rich coiled-coil protein 2 OS=Homo sapiens GN=RSRC2 PE=1 SV=1	Q7L4I2	5.48986e-10	97	60.4622	49	48
D3ZU04	RL31_HUMAN60S ribosomal L31 OS=Homo sapiens GN=RPL31 PE=1 SV=1	124	sp|P62899|RL31_HUMAN60S ribosomal protein L31 OS=Homo sapiens GN=RPL31 PE=1 SV=1	P62899	2.75217e-75	96	223.016	125	120
Q9Z0G8	WIPF3_HUMANWAS WASL-interacting family member 3 OS=Homo sapiens GN=WIPF3 PE=2 SV=4	485	sp|A6NGB9|WIPF3_HUMANWAS/WASL-interacting protein family member 3 OS=Homo sapiens GN=WIPF3 PE=2 SV=4	A6NGB9	2.13033e-148	78	437.187	471	372
Q99MZ8	LASP1_HUMANLIM and SH3 domain 1 OS=Homo sapiens GN=LASP1 PE=1 SV=2	263	sp|Q14847|LASP1_HUMANLIM and SH3 domain protein 1 OS=Homo sapiens GN=LASP1 PE=1 SV=2	Q14847	0	97	504.212	263	256
M0R7J2	DPYD_HUMANDihydropyrimidine dehydrogenase	377	sp|Q12882|DPYD_HUMANDihydropyrimidine dehydrogenase [NADP(+)] OS=Homo sapiens GN=DPYD PE=1 SV=2	Q12882	0	94	719.153	377	358
Q64721	APOB_HUMANApolipo B-100 OS=Homo sapiens GN=APOB PE=1 SV=2	127	sp|P04114|APOB_HUMANApolipoprotein B-100 OS=Homo sapiens GN=APOB PE=1 SV=2	P04114	1.65689e-50	82	175.252	127	105
Q9WVC1	SLIT2_HUMANSlit homolog 2 OS=Homo sapiens GN=SLIT2 PE=1 SV=1	766	sp|O94813|SLIT2_HUMANSlit homolog 2 protein OS=Homo sapiens GN=SLIT2 PE=1 SV=1	O94813	0	96	1483	774	750
A0A096UWG9	DGKE_HUMANDiacylglycerol kinase epsilon OS=Homo sapiens GN=DGKE PE=1 SV=1	567	sp|P52429|DGKE_HUMANDiacylglycerol kinase epsilon OS=Homo sapiens GN=DGKE PE=1 SV=1	P52429	0	94	1074.69	569	539
Q32WR5	BL1S2_HUMANBiogenesis of lysosome-related organelles complex 1 subunit 2 OS=Homo sapiens GN=BLOC1S2 PE=1 SV=1	142	sp|Q6QNY1|BL1S2_HUMANBiogenesis of lysosome-related organelles complex 1 subunit 2 OS=Homo sapiens GN=BLOC1S2 PE=1 SV=1	Q6QNY1	1.04124e-83	97	245.743	142	138
G3V781	MRE11_HUMANDouble-strand break repair MRE11A OS=Homo sapiens GN=MRE11A PE=1 SV=3	706	sp|P49959|MRE11_HUMANDouble-strand break repair protein MRE11A OS=Homo sapiens GN=MRE11A PE=1 SV=3	P49959	0	93	1242.25	709	665
Q8VHT6	AS3MT_HUMANArsenite methyltransferase OS=Homo sapiens GN=AS3MT PE=1 SV=3	369	sp|Q9HBK9|AS3MT_HUMANArsenite methyltransferase OS=Homo sapiens GN=AS3MT PE=1 SV=3	Q9HBK9	0	85	597.43	375	321
D3ZU48	KLDC4_HUMANKelch domain-containing 4 OS=Homo sapiens GN=KLHDC4 PE=1 SV=1	401	sp|Q8TBB5|KLDC4_HUMANKelch domain-containing protein 4 OS=Homo sapiens GN=KLHDC4 PE=1 SV=1	Q8TBB5	0	87	631.328	390	341
O35165	GOSR2_HUMANGolgi SNAP receptor complex member 2 OS=Homo sapiens GN=GOSR2 PE=1 SV=2	212	sp|O14653|GOSR2_HUMANGolgi SNAP receptor complex member 2 OS=Homo sapiens GN=GOSR2 PE=1 SV=2	O14653	4.70864e-134	96	379.022	212	204
D3ZM03	VMA21_HUMANVacuolar ATPase assembly integral membrane VMA21 OS=Homo sapiens GN=VMA21 PE=1 SV=1	101	sp|Q3ZAQ7|VMA21_HUMANVacuolar ATPase assembly integral membrane protein VMA21 OS=Homo sapiens GN=VMA21 PE=1 SV=1	Q3ZAQ7	3.98921e-57	99	174.866	101	100
Q5RKH2	GALK1_HUMANGalactokinase OS=Homo sapiens GN=GALK1 PE=1 SV=1	392	sp|P51570|GALK1_HUMANGalactokinase OS=Homo sapiens GN=GALK1 PE=1 SV=1	P51570	0	93	701.049	392	367
Q7TP52	CMBL_HUMANCarboxymethylenebutenolidase homolog OS=Homo sapiens GN=CMBL PE=1 SV=1	245	sp|Q96DG6|CMBL_HUMANCarboxymethylenebutenolidase homolog OS=Homo sapiens GN=CMBL PE=1 SV=1	Q96DG6	4.52055e-164	93	457.988	245	230
B2RZA5	PRXD1_HUMAN prolyl-tRNA synthetase associated domain-containing 1 OS=Homo sapiens GN=PRORSD1P PE=5 SV=3	169	sp|A6NEY8|PRXD1_HUMANPutative prolyl-tRNA synthetase associated domain-containing protein 1 OS=Homo sapiens GN=PRORSD1P PE=5 SV=3	A6NEY8	3.38893e-115	95	327.791	169	161
B1WC44	NMD3_HUMAN60S ribosomal export NMD3 OS=Homo sapiens GN=NMD3 PE=1 SV=1	503	sp|Q96D46|NMD3_HUMAN60S ribosomal export protein NMD3 OS=Homo sapiens GN=NMD3 PE=1 SV=1	Q96D46	0	98	1013.83	503	494
A0A0G2JXD5	CHIO_HUMANBeta-chimaerin OS=Homo sapiens GN=CHN2 PE=1 SV=2	460	sp|P52757|CHIO_HUMANBeta-chimaerin OS=Homo sapiens GN=CHN2 PE=1 SV=2	P52757	0	98	934.095	451	446
A0A096MJW5	PLCH1_HUMAN1-phosphatidylinositol 4,5-bisphosphate phosphodiesterase eta-1 OS=Homo sapiens GN=PLCH1 PE=1 SV=1	1015	sp|Q4KWH8|PLCH1_HUMAN1-phosphatidylinositol 4,5-bisphosphate phosphodiesterase eta-1 OS=Homo sapiens GN=PLCH1 PE=1 SV=1	Q4KWH8	0	98	2006.49	1004	987
D4AAV2	RHG17_HUMANRho GTPase-activating 17 OS=Homo sapiens GN=ARHGAP17 PE=1 SV=1	752	sp|Q68EM7|RHG17_HUMANRho GTPase-activating protein 17 OS=Homo sapiens GN=ARHGAP17 PE=1 SV=1	Q68EM7	0	98	1006.51	497	488
D4A817	H2B1L_HUMANHistone H2B type 1-L OS=Homo sapiens GN=HIST1H2BL PE=1 SV=3	126	sp|Q99880|H2B1L_HUMANHistone H2B type 1-L OS=Homo sapiens GN=HIST1H2BL PE=1 SV=3	Q99880	1.30658e-85	99	249.21	126	125
A0A023IKI3	PSB8_HUMANProteasome subunit beta type-8 OS=Homo sapiens GN=PSMB8 PE=1 SV=3	276	sp|P28062|PSB8_HUMANProteasome subunit beta type-8 OS=Homo sapiens GN=PSMB8 PE=1 SV=3	P28062	0	93	510.375	275	256
A0A0G2JXT0	VP26A_HUMANVacuolar sorting-associated 26A OS=Homo sapiens GN=VPS26A PE=1 SV=2	299	sp|O75436|VP26A_HUMANVacuolar protein sorting-associated protein 26A OS=Homo sapiens GN=VPS26A PE=1 SV=2	O75436	0	99	590.112	290	289
B2RZ48	BBS5_HUMANBardet-Biedl syndrome 5 OS=Homo sapiens GN=BBS5 PE=1 SV=1	341	sp|Q8N3I7|BBS5_HUMANBardet-Biedl syndrome 5 protein OS=Homo sapiens GN=BBS5 PE=1 SV=1	Q8N3I7	0	98	686.026	341	337
A0A0G2K3T5	F118A_HUMAN FAM118A OS=Homo sapiens GN=FAM118A PE=1 SV=2	336	sp|Q9NWS6|F118A_HUMANProtein FAM118A OS=Homo sapiens GN=FAM118A PE=1 SV=2	Q9NWS6	0	97	610.142	315	306
A0A0G2K1V0	TPA_HUMANTissue-type plasminogen activator OS=Homo sapiens GN=PLAT PE=1 SV=1	309	sp|P00750|TPA_HUMANTissue-type plasminogen activator OS=Homo sapiens GN=PLAT PE=1 SV=1	P00750	5.65507e-173	85	495.352	300	257
G3V997	DCX_HUMANNeuronal migration doublecortin OS=Homo sapiens GN=DCX PE=1 SV=3	365	sp|O43602|DCX_HUMANNeuronal migration protein doublecortin OS=Homo sapiens GN=DCX PE=1 SV=3	O43602	0	98	736.873	365	359
Q6IMA8	ARL10_HUMANADP-ribosylation factor 10 OS=Homo sapiens GN=ARL10 PE=2 SV=1	193	sp|Q8N8L6|ARL10_HUMANADP-ribosylation factor-like protein 10 OS=Homo sapiens GN=ARL10 PE=2 SV=1	Q8N8L6	3.02404e-102	94	298.901	168	159
D3ZHG3	PTK7_HUMANInactive tyrosine- kinase 7 OS=Homo sapiens GN=PTK7 PE=1 SV=2	778	sp|Q13308|PTK7_HUMANInactive tyrosine-protein kinase 7 OS=Homo sapiens GN=PTK7 PE=1 SV=2	Q13308	0	90	787.719	440	397
Q6DGG1	ABHEB_HUMANAlpha beta hydrolase domain-containing 14B OS=Homo sapiens GN=ABHD14B PE=1 SV=1	210	sp|Q96IU4|ABHEB_HUMANAlpha/beta hydrolase domain-containing protein 14B OS=Homo sapiens GN=ABHD14B PE=1 SV=1	Q96IU4	4.47636e-130	93	369.007	208	194
Q6AXS3	DEK_HUMAN DEK OS=Homo sapiens GN=DEK PE=1 SV=1	378	sp|P35659|DEK_HUMANProtein DEK OS=Homo sapiens GN=DEK PE=1 SV=1	P35659	0	95	541.576	376	358
A0A0U1RRS7	MK10_HUMANMitogen-activated kinase 10 OS=Homo sapiens GN=MAPK10 PE=1 SV=2	418	sp|P53779|MK10_HUMANMitogen-activated protein kinase 10 OS=Homo sapiens GN=MAPK10 PE=1 SV=2	P53779	0	99	872.463	418	415

## Sheet: protein2go
SeqName	Hit_Desc	GO_Group	GO_ID	Term
Q9WUW3	CFAI_HUMANComplement factor I OS=Homo sapiens GN=CFI PE=1 SV=2	C	GO:0005576	extracellular region
Q9WUW3	CFAI_HUMANComplement factor I OS=Homo sapiens GN=CFI PE=1 SV=2	C	GO:0016020	membrane
Q9WUW3	CFAI_HUMANComplement factor I OS=Homo sapiens GN=CFI PE=1 SV=2	F	GO:0004252	serine-type endopeptidase activity
Q9WUW3	CFAI_HUMANComplement factor I OS=Homo sapiens GN=CFI PE=1 SV=2	F	GO:0005044	scavenger receptor activity
Q9WUW3	CFAI_HUMANComplement factor I OS=Homo sapiens GN=CFI PE=1 SV=2	F	GO:0005515	protein binding
Q9WUW3	CFAI_HUMANComplement factor I OS=Homo sapiens GN=CFI PE=1 SV=2	P	GO:0006508	proteolysis
Q9WUW3	CFAI_HUMANComplement factor I OS=Homo sapiens GN=CFI PE=1 SV=2	P	GO:0010468	regulation of gene expression
Q9WUW3	CFAI_HUMANComplement factor I OS=Homo sapiens GN=CFI PE=1 SV=2	P	GO:0032101	regulation of response to external stimulus
Q9WUW3	CFAI_HUMANComplement factor I OS=Homo sapiens GN=CFI PE=1 SV=2	P	GO:0044707	single-multicellular organism process
Q9WUW3	CFAI_HUMANComplement factor I OS=Homo sapiens GN=CFI PE=1 SV=2	P	GO:0065008	regulation of biological quality
Q9WUW3	CFAI_HUMANComplement factor I OS=Homo sapiens GN=CFI PE=1 SV=2	P	GO:0080090	regulation of primary metabolic process
Q9WUW3	CFAI_HUMANComplement factor I OS=Homo sapiens GN=CFI PE=1 SV=2	P	GO:0080134	regulation of response to stress
Q9WUW3	CFAI_HUMANComplement factor I OS=Homo sapiens GN=CFI PE=1 SV=2	P	GO:0007165	signal transduction
Q5FVL6	TSN13_HUMANTetraspanin-13 OS=Homo sapiens GN=TSPAN13 PE=2 SV=1	C	GO:0005887	integral to plasma membrane
Q5FVL6	TSN13_HUMANTetraspanin-13 OS=Homo sapiens GN=TSPAN13 PE=2 SV=1	C	GO:0031410	cytoplasmic vesicle
Q5FVL6	TSN13_HUMANTetraspanin-13 OS=Homo sapiens GN=TSPAN13 PE=2 SV=1	P	GO:0044699	single-organism process
Q5FVL6	TSN13_HUMANTetraspanin-13 OS=Homo sapiens GN=TSPAN13 PE=2 SV=1	P	GO:0048518	positive regulation of biological process
Q5FVL6	TSN13_HUMANTetraspanin-13 OS=Homo sapiens GN=TSPAN13 PE=2 SV=1	P	GO:0050794	regulation of cellular process
Q5FVL6	TSN13_HUMANTetraspanin-13 OS=Homo sapiens GN=TSPAN13 PE=2 SV=1	P	GO:0051049	regulation of transport
Q5FVL6	TSN13_HUMANTetraspanin-13 OS=Homo sapiens GN=TSPAN13 PE=2 SV=1	P	GO:0051716	cellular response to stimulus
M0R531	LFG2_HUMAN lifeguard 2 OS=Homo sapiens GN=FAIM2 PE=1 SV=1	C	GO:0012505	endomembrane system
M0R531	LFG2_HUMAN lifeguard 2 OS=Homo sapiens GN=FAIM2 PE=1 SV=1	C	GO:0043231	intracellular membrane-bounded organelle
M0R531	LFG2_HUMAN lifeguard 2 OS=Homo sapiens GN=FAIM2 PE=1 SV=1	C	GO:0044444	cytoplasmic part
M0R531	LFG2_HUMAN lifeguard 2 OS=Homo sapiens GN=FAIM2 PE=1 SV=1	C	GO:0045121	membrane raft
M0R531	LFG2_HUMAN lifeguard 2 OS=Homo sapiens GN=FAIM2 PE=1 SV=1	P	GO:0009966	regulation of signal transduction
M0R531	LFG2_HUMAN lifeguard 2 OS=Homo sapiens GN=FAIM2 PE=1 SV=1	P	GO:0021695	cerebellar cortex development
M0R531	LFG2_HUMAN lifeguard 2 OS=Homo sapiens GN=FAIM2 PE=1 SV=1	P	GO:0043066	negative regulation of apoptotic process
M0R531	LFG2_HUMAN lifeguard 2 OS=Homo sapiens GN=FAIM2 PE=1 SV=1	P	GO:0043523	regulation of neuron apoptotic process
Q767I3	PCDA9_HUMANProtocadherin alpha-9 OS=Homo sapiens GN=PCDHA9 PE=2 SV=1	C	GO:0005886	plasma membrane
Q767I3	PCDA9_HUMANProtocadherin alpha-9 OS=Homo sapiens GN=PCDHA9 PE=2 SV=1	F	GO:0005509	calcium ion binding
Q767I3	PCDA9_HUMANProtocadherin alpha-9 OS=Homo sapiens GN=PCDHA9 PE=2 SV=1	F	GO:0005515	protein binding
Q767I3	PCDA9_HUMANProtocadherin alpha-9 OS=Homo sapiens GN=PCDHA9 PE=2 SV=1	P	GO:0007156	homophilic cell adhesion
Q5XIU4	BAP29_HUMANB-cell receptor-associated 29 OS=Homo sapiens GN=BCAP29 PE=1 SV=2	C	GO:0005783	endoplasmic reticulum
Q5XIU4	BAP29_HUMANB-cell receptor-associated 29 OS=Homo sapiens GN=BCAP29 PE=1 SV=2	C	GO:0016021	integral to membrane
Q5XIU4	BAP29_HUMANB-cell receptor-associated 29 OS=Homo sapiens GN=BCAP29 PE=1 SV=2	C	GO:0044446	intracellular organelle part
Q5XIU4	BAP29_HUMANB-cell receptor-associated 29 OS=Homo sapiens GN=BCAP29 PE=1 SV=2	P	GO:0001649	osteoblast differentiation
Q5XIU4	BAP29_HUMANB-cell receptor-associated 29 OS=Homo sapiens GN=BCAP29 PE=1 SV=2	P	GO:0006886	intracellular protein transport
Q5XIU4	BAP29_HUMANB-cell receptor-associated 29 OS=Homo sapiens GN=BCAP29 PE=1 SV=2	P	GO:0050794	regulation of cellular process
Q4KM64	JAGN1_HUMAN jagunal homolog 1 OS=Homo sapiens GN=JAGN1 PE=1 SV=1	C	GO:0005783	endoplasmic reticulum
Q4KM64	JAGN1_HUMAN jagunal homolog 1 OS=Homo sapiens GN=JAGN1 PE=1 SV=1	F	GO:0005515	protein binding
Q4KM64	JAGN1_HUMAN jagunal homolog 1 OS=Homo sapiens GN=JAGN1 PE=1 SV=1	P	GO:0006887	exocytosis
Q4KM64	JAGN1_HUMAN jagunal homolog 1 OS=Homo sapiens GN=JAGN1 PE=1 SV=1	P	GO:0030223	neutrophil differentiation
Q4KM64	JAGN1_HUMAN jagunal homolog 1 OS=Homo sapiens GN=JAGN1 PE=1 SV=1	P	GO:0038158	granulocyte colony-stimulating factor signaling pathway
Q2TA63	TM147_HUMANTransmembrane 147 OS=Homo sapiens GN=TMEM147 PE=1 SV=1	C	GO:0005789	endoplasmic reticulum membrane
Q2TA63	TM147_HUMANTransmembrane 147 OS=Homo sapiens GN=TMEM147 PE=1 SV=1	F	GO:0005515	protein binding
Q2TA63	TM147_HUMANTransmembrane 147 OS=Homo sapiens GN=TMEM147 PE=1 SV=1	P	GO:0031648	protein destabilization
Q62971	CTR2_HUMANCationic amino acid transporter 2 OS=Homo sapiens GN=SLC7A2 PE=1 SV=2	C	GO:0005887	integral to plasma membrane
Q62971	CTR2_HUMANCationic amino acid transporter 2 OS=Homo sapiens GN=SLC7A2 PE=1 SV=2	F	GO:0005488	binding
Q62971	CTR2_HUMANCationic amino acid transporter 2 OS=Homo sapiens GN=SLC7A2 PE=1 SV=2	F	GO:0008324	cation transmembrane transporter activity
Q62971	CTR2_HUMANCationic amino acid transporter 2 OS=Homo sapiens GN=SLC7A2 PE=1 SV=2	F	GO:0015174	basic amino acid transmembrane transporter activity
Q62971	CTR2_HUMANCationic amino acid transporter 2 OS=Homo sapiens GN=SLC7A2 PE=1 SV=2	F	GO:0015179	L-amino acid transmembrane transporter activity
Q62971	CTR2_HUMANCationic amino acid transporter 2 OS=Homo sapiens GN=SLC7A2 PE=1 SV=2	P	GO:0006520	cellular amino acid metabolic process
Q62971	CTR2_HUMANCationic amino acid transporter 2 OS=Homo sapiens GN=SLC7A2 PE=1 SV=2	P	GO:0015802	basic amino acid transport
Q62971	CTR2_HUMANCationic amino acid transporter 2 OS=Homo sapiens GN=SLC7A2 PE=1 SV=2	P	GO:0050794	regulation of cellular process
Q62971	CTR2_HUMANCationic amino acid transporter 2 OS=Homo sapiens GN=SLC7A2 PE=1 SV=2	P	GO:0050896	response to stimulus
Q62971	CTR2_HUMANCationic amino acid transporter 2 OS=Homo sapiens GN=SLC7A2 PE=1 SV=2	N	GO:0098655
Q62971	CTR2_HUMANCationic amino acid transporter 2 OS=Homo sapiens GN=SLC7A2 PE=1 SV=2	N	GO:1902475
Q5M7A3	S35G2_HUMANSolute carrier family 35 member G2 OS=Homo sapiens GN=SLC35G2 PE=1 SV=3	C	GO:0005794	Golgi apparatus
Q5M7A3	S35G2_HUMANSolute carrier family 35 member G2 OS=Homo sapiens GN=SLC35G2 PE=1 SV=3	C	GO:0005887	integral to plasma membrane
Q3T1J2	MBOA2_HUMANLysophospholipid acyltransferase 2 OS=Homo sapiens GN=MBOAT2 PE=2 SV=2	C	GO:0005789	endoplasmic reticulum membrane
Q3T1J2	MBOA2_HUMANLysophospholipid acyltransferase 2 OS=Homo sapiens GN=MBOAT2 PE=2 SV=2	F	GO:0008374	O-acyltransferase activity
Q3T1J2	MBOA2_HUMANLysophospholipid acyltransferase 2 OS=Homo sapiens GN=MBOAT2 PE=2 SV=2	F	GO:0042171	lysophosphatidic acid acyltransferase activity
Q3T1J2	MBOA2_HUMANLysophospholipid acyltransferase 2 OS=Homo sapiens GN=MBOAT2 PE=2 SV=2	P	GO:0046470	phosphatidylcholine metabolic process
Q3T1J2	MBOA2_HUMANLysophospholipid acyltransferase 2 OS=Homo sapiens GN=MBOAT2 PE=2 SV=2	P	GO:0042967	acyl-carrier-protein biosynthetic process
A0A0G2K849	TAF4_HUMANTranscription initiation factor TFIID subunit 4 OS=Homo sapiens GN=TAF4 PE=1 SV=2	C	GO:0005669	transcription factor TFIID complex
A0A0G2K849	TAF4_HUMANTranscription initiation factor TFIID subunit 4 OS=Homo sapiens GN=TAF4 PE=1 SV=2	C	GO:0005737	cytoplasm
A0A0G2K849	TAF4_HUMANTranscription initiation factor TFIID subunit 4 OS=Homo sapiens GN=TAF4 PE=1 SV=2	C	GO:0033276	transcription factor TFTC complex
A0A0G2K849	TAF4_HUMANTranscription initiation factor TFIID subunit 4 OS=Homo sapiens GN=TAF4 PE=1 SV=2	C	GO:0071339	MLL1 complex
A0A0G2K849	TAF4_HUMANTranscription initiation factor TFIID subunit 4 OS=Homo sapiens GN=TAF4 PE=1 SV=2	F	GO:0003677	DNA binding
A0A0G2K849	TAF4_HUMANTranscription initiation factor TFIID subunit 4 OS=Homo sapiens GN=TAF4 PE=1 SV=2	F	GO:0003700	sequence-specific DNA binding transcription factor activity
A0A0G2K849	TAF4_HUMANTranscription initiation factor TFIID subunit 4 OS=Homo sapiens GN=TAF4 PE=1 SV=2	F	GO:0003713	transcription coactivator activity
A0A0G2K849	TAF4_HUMANTranscription initiation factor TFIID subunit 4 OS=Homo sapiens GN=TAF4 PE=1 SV=2	F	GO:0046982	protein heterodimerization activity
A0A0G2K849	TAF4_HUMANTranscription initiation factor TFIID subunit 4 OS=Homo sapiens GN=TAF4 PE=1 SV=2	P	GO:0006367	transcription initiation from RNA polymerase II promoter
A0A0G2K849	TAF4_HUMANTranscription initiation factor TFIID subunit 4 OS=Homo sapiens GN=TAF4 PE=1 SV=2	P	GO:0006368	transcription elongation from RNA polymerase II promoter
A0A0G2K849	TAF4_HUMANTranscription initiation factor TFIID subunit 4 OS=Homo sapiens GN=TAF4 PE=1 SV=2	P	GO:0045893	positive regulation of transcription, DNA-dependent
A0A0G2K849	TAF4_HUMANTranscription initiation factor TFIID subunit 4 OS=Homo sapiens GN=TAF4 PE=1 SV=2	P	GO:1901796	regulation of signal transduction by p53 class mediator
A0A0G2K849	TAF4_HUMANTranscription initiation factor TFIID subunit 4 OS=Homo sapiens GN=TAF4 PE=1 SV=2	P	GO:0045449	regulation of transcription, DNA-dependent
A0A0G2K849	TAF4_HUMANTranscription initiation factor TFIID subunit 4 OS=Homo sapiens GN=TAF4 PE=1 SV=2	P	GO:0045941	positive regulation of transcription, DNA-dependent
Q5U312	RAI14_HUMANAnkycorbin OS=Homo sapiens GN=RAI14 PE=1 SV=2	C	GO:0005654	nucleoplasm
Q5U312	RAI14_HUMANAnkycorbin OS=Homo sapiens GN=RAI14 PE=1 SV=2	C	GO:0015629	actin cytoskeleton
Q5U312	RAI14_HUMANAnkycorbin OS=Homo sapiens GN=RAI14 PE=1 SV=2	C	GO:0044444	cytoplasmic part
Q5U312	RAI14_HUMANAnkycorbin OS=Homo sapiens GN=RAI14 PE=1 SV=2	F	GO:0003824	catalytic activity
Q5U312	RAI14_HUMANAnkycorbin OS=Homo sapiens GN=RAI14 PE=1 SV=2	F	GO:0005515	protein binding
Q5U312	RAI14_HUMANAnkycorbin OS=Homo sapiens GN=RAI14 PE=1 SV=2	P	GO:0044237	cellular metabolic process
Q5U312	RAI14_HUMANAnkycorbin OS=Homo sapiens GN=RAI14 PE=1 SV=2	P	GO:0044699	single-organism process
Q5U312	RAI14_HUMANAnkycorbin OS=Homo sapiens GN=RAI14 PE=1 SV=2	P	GO:0050794	regulation of cellular process
P09811	PYGL_HUMANGlycogen liver form OS=Homo sapiens GN=PYGL PE=1 SV=4	C	GO:0005829	cytosol
P09811	PYGL_HUMANGlycogen liver form OS=Homo sapiens GN=PYGL PE=1 SV=4	C	GO:0005886	plasma membrane
P09811	PYGL_HUMANGlycogen liver form OS=Homo sapiens GN=PYGL PE=1 SV=4	C	GO:0070062	extracellular vesicular exosome
P09811	PYGL_HUMANGlycogen liver form OS=Homo sapiens GN=PYGL PE=1 SV=4	F	GO:0002060	purine nucleobase binding
P09811	PYGL_HUMANGlycogen liver form OS=Homo sapiens GN=PYGL PE=1 SV=4	F	GO:0005515	protein binding
P09811	PYGL_HUMANGlycogen liver form OS=Homo sapiens GN=PYGL PE=1 SV=4	F	GO:0005524	ATP binding
P09811	PYGL_HUMANGlycogen liver form OS=Homo sapiens GN=PYGL PE=1 SV=4	F	GO:0008144	drug binding
P09811	PYGL_HUMANGlycogen liver form OS=Homo sapiens GN=PYGL PE=1 SV=4	F	GO:0008184	glycogen phosphorylase activity
P09811	PYGL_HUMANGlycogen liver form OS=Homo sapiens GN=PYGL PE=1 SV=4	F	GO:0016208	AMP binding
P09811	PYGL_HUMANGlycogen liver form OS=Homo sapiens GN=PYGL PE=1 SV=4	F	GO:0019842	vitamin binding
P09811	PYGL_HUMANGlycogen liver form OS=Homo sapiens GN=PYGL PE=1 SV=4	F	GO:0030170	pyridoxal phosphate binding
P09811	PYGL_HUMANGlycogen liver form OS=Homo sapiens GN=PYGL PE=1 SV=4	F	GO:0032052	bile acid binding
P09811	PYGL_HUMANGlycogen liver form OS=Homo sapiens GN=PYGL PE=1 SV=4	P	GO:0005980	glycogen catabolic process
P09811	PYGL_HUMANGlycogen liver form OS=Homo sapiens GN=PYGL PE=1 SV=4	P	GO:0042593	glucose homeostasis
Q5M7W5	MAP4_HUMANMicrotubule-associated 4 OS=Homo sapiens GN=MAP4 PE=1 SV=3	C	GO:0005730	nucleolus
Q5M7W5	MAP4_HUMANMicrotubule-associated 4 OS=Homo sapiens GN=MAP4 PE=1 SV=3	C	GO:0005737	cytoplasm
Q5M7W5	MAP4_HUMANMicrotubule-associated 4 OS=Homo sapiens GN=MAP4 PE=1 SV=3	C	GO:0015630	microtubule cytoskeleton
Q5M7W5	MAP4_HUMANMicrotubule-associated 4 OS=Homo sapiens GN=MAP4 PE=1 SV=3	C	GO:0042995	cell projection
Q5M7W5	MAP4_HUMANMicrotubule-associated 4 OS=Homo sapiens GN=MAP4 PE=1 SV=3	C	GO:0097458	neuron part
Q5M7W5	MAP4_HUMANMicrotubule-associated 4 OS=Homo sapiens GN=MAP4 PE=1 SV=3	F	GO:0002162	dystroglycan binding
Q5M7W5	MAP4_HUMANMicrotubule-associated 4 OS=Homo sapiens GN=MAP4 PE=1 SV=3	F	GO:0015631	tubulin binding
Q5M7W5	MAP4_HUMANMicrotubule-associated 4 OS=Homo sapiens GN=MAP4 PE=1 SV=3	P	GO:0007017	microtubule-based process
Q5M7W5	MAP4_HUMANMicrotubule-associated 4 OS=Homo sapiens GN=MAP4 PE=1 SV=3	P	GO:0021954	central nervous system neuron development
Q5M7W5	MAP4_HUMANMicrotubule-associated 4 OS=Homo sapiens GN=MAP4 PE=1 SV=3	P	GO:0048813	dendrite morphogenesis
Q5M7W5	MAP4_HUMANMicrotubule-associated 4 OS=Homo sapiens GN=MAP4 PE=1 SV=3	P	GO:0050794	regulation of cellular process
Q5M7W5	MAP4_HUMANMicrotubule-associated 4 OS=Homo sapiens GN=MAP4 PE=1 SV=3	C	GO:0045298	tubulin complex
Q5M849	IN35_HUMANInterferon-induced 35 kDa OS=Homo sapiens GN=IFI35 PE=1 SV=5	C	GO:0005634	nucleus
Q5M849	IN35_HUMANInterferon-induced 35 kDa OS=Homo sapiens GN=IFI35 PE=1 SV=5	P	GO:0050794	regulation of cellular process
Q5M849	IN35_HUMANInterferon-induced 35 kDa OS=Homo sapiens GN=IFI35 PE=1 SV=5	P	GO:0050896	response to stimulus
P20781	GLRB_HUMANGlycine receptor subunit beta OS=Homo sapiens GN=GLRB PE=1 SV=1	C	GO:0016935	glycine-gated chloride channel complex
P20781	GLRB_HUMANGlycine receptor subunit beta OS=Homo sapiens GN=GLRB PE=1 SV=1	C	GO:0044424	intracellular part
P20781	GLRB_HUMANGlycine receptor subunit beta OS=Homo sapiens GN=GLRB PE=1 SV=1	C	GO:0045211	postsynaptic membrane
P20781	GLRB_HUMANGlycine receptor subunit beta OS=Homo sapiens GN=GLRB PE=1 SV=1	F	GO:0005515	protein binding
P20781	GLRB_HUMANGlycine receptor subunit beta OS=Homo sapiens GN=GLRB PE=1 SV=1	F	GO:0016594	glycine binding
P20781	GLRB_HUMANGlycine receptor subunit beta OS=Homo sapiens GN=GLRB PE=1 SV=1	F	GO:0016934	extracellular-glycine-gated chloride channel activity
P20781	GLRB_HUMANGlycine receptor subunit beta OS=Homo sapiens GN=GLRB PE=1 SV=1	P	GO:0001964	startle response
P20781	GLRB_HUMANGlycine receptor subunit beta OS=Homo sapiens GN=GLRB PE=1 SV=1	P	GO:0007218	neuropeptide signaling pathway
P20781	GLRB_HUMANGlycine receptor subunit beta OS=Homo sapiens GN=GLRB PE=1 SV=1	P	GO:0007268	synaptic transmission
P20781	GLRB_HUMANGlycine receptor subunit beta OS=Homo sapiens GN=GLRB PE=1 SV=1	P	GO:0007399	nervous system development
P20781	GLRB_HUMANGlycine receptor subunit beta OS=Homo sapiens GN=GLRB PE=1 SV=1	P	GO:0010243	response to organonitrogen compound
P20781	GLRB_HUMANGlycine receptor subunit beta OS=Homo sapiens GN=GLRB PE=1 SV=1	P	GO:0016043	cellular component organization
P20781	GLRB_HUMANGlycine receptor subunit beta OS=Homo sapiens GN=GLRB PE=1 SV=1	P	GO:1901700	response to oxygen-containing compound
P20781	GLRB_HUMANGlycine receptor subunit beta OS=Homo sapiens GN=GLRB PE=1 SV=1	N	GO:1902476
D3ZE10	RM35_HUMAN39S ribosomal mitochondrial OS=Homo sapiens GN=MRPL35 PE=1 SV=3	C	GO:0005739	mitochondrion
D3ZE10	RM35_HUMAN39S ribosomal mitochondrial OS=Homo sapiens GN=MRPL35 PE=1 SV=3	C	GO:0005840	ribosome
D3ZE10	RM35_HUMAN39S ribosomal mitochondrial OS=Homo sapiens GN=MRPL35 PE=1 SV=3	F	GO:0003735	structural constituent of ribosome
D3ZE10	RM35_HUMAN39S ribosomal mitochondrial OS=Homo sapiens GN=MRPL35 PE=1 SV=3	P	GO:0006412	translation
D3ZE10	RM35_HUMAN39S ribosomal mitochondrial OS=Homo sapiens GN=MRPL35 PE=1 SV=3	P	GO:0042254	ribosome biogenesis
Q4QR83	STRA6_HUMANStimulated by retinoic acid gene 6 homolog OS=Homo sapiens GN=STRA6 PE=1 SV=1	F	GO:0004872	receptor activity
Q4QR83	STRA6_HUMANStimulated by retinoic acid gene 6 homolog OS=Homo sapiens GN=STRA6 PE=1 SV=1	F	GO:0051183	vitamin transporter activity
Q4QR83	STRA6_HUMANStimulated by retinoic acid gene 6 homolog OS=Homo sapiens GN=STRA6 PE=1 SV=1	P	GO:0007507	heart development
Q4QR83	STRA6_HUMANStimulated by retinoic acid gene 6 homolog OS=Homo sapiens GN=STRA6 PE=1 SV=1	P	GO:0007612	learning
Q4QR83	STRA6_HUMANStimulated by retinoic acid gene 6 homolog OS=Homo sapiens GN=STRA6 PE=1 SV=1	P	GO:0009888	tissue development
Q4QR83	STRA6_HUMANStimulated by retinoic acid gene 6 homolog OS=Homo sapiens GN=STRA6 PE=1 SV=1	P	GO:0043010	camera-type eye development
Q4QR83	STRA6_HUMANStimulated by retinoic acid gene 6 homolog OS=Homo sapiens GN=STRA6 PE=1 SV=1	P	GO:0044702	single organism reproductive process
Q4QR83	STRA6_HUMANStimulated by retinoic acid gene 6 homolog OS=Homo sapiens GN=STRA6 PE=1 SV=1	P	GO:0048286	lung alveolus development
Q4QR83	STRA6_HUMANStimulated by retinoic acid gene 6 homolog OS=Homo sapiens GN=STRA6 PE=1 SV=1	P	GO:0048565	digestive tract development
Q4QR83	STRA6_HUMANStimulated by retinoic acid gene 6 homolog OS=Homo sapiens GN=STRA6 PE=1 SV=1	P	GO:0048568	embryonic organ development
Q4QR83	STRA6_HUMANStimulated by retinoic acid gene 6 homolog OS=Homo sapiens GN=STRA6 PE=1 SV=1	P	GO:0048608	reproductive structure development
Q4QR83	STRA6_HUMANStimulated by retinoic acid gene 6 homolog OS=Homo sapiens GN=STRA6 PE=1 SV=1	P	GO:0048844	artery morphogenesis
Q4QR83	STRA6_HUMANStimulated by retinoic acid gene 6 homolog OS=Homo sapiens GN=STRA6 PE=1 SV=1	P	GO:0060323	head morphogenesis
Q4QR83	STRA6_HUMANStimulated by retinoic acid gene 6 homolog OS=Homo sapiens GN=STRA6 PE=1 SV=1	N	GO:0090596
Q4QR83	STRA6_HUMANStimulated by retinoic acid gene 6 homolog OS=Homo sapiens GN=STRA6 PE=1 SV=1	P	GO:0007165	signal transduction
Q4QR83	STRA6_HUMANStimulated by retinoic acid gene 6 homolog OS=Homo sapiens GN=STRA6 PE=1 SV=1	P	GO:0006810	transport
D3ZIY3	YTHD3_HUMANYTH domain-containing family 3 OS=Homo sapiens GN=YTHDF3 PE=1 SV=1	C	GO:0005634	nucleus
D3ZIY3	YTHD3_HUMANYTH domain-containing family 3 OS=Homo sapiens GN=YTHDF3 PE=1 SV=1	C	GO:0044444	cytoplasmic part
D3ZIY3	YTHD3_HUMANYTH domain-containing family 3 OS=Homo sapiens GN=YTHDF3 PE=1 SV=1	F	GO:0005515	protein binding
D3ZIY3	YTHD3_HUMANYTH domain-containing family 3 OS=Homo sapiens GN=YTHDF3 PE=1 SV=1	N	GO:1990247
D3ZIY3	YTHD3_HUMANYTH domain-containing family 3 OS=Homo sapiens GN=YTHDF3 PE=1 SV=1	P	GO:0010608	posttranscriptional regulation of gene expression
D3ZIY3	YTHD3_HUMANYTH domain-containing family 3 OS=Homo sapiens GN=YTHDF3 PE=1 SV=1	P	GO:0031323	regulation of cellular metabolic process
D3ZIY3	YTHD3_HUMANYTH domain-containing family 3 OS=Homo sapiens GN=YTHDF3 PE=1 SV=1	P	GO:0048522	positive regulation of cellular process
D3ZIY3	YTHD3_HUMANYTH domain-containing family 3 OS=Homo sapiens GN=YTHDF3 PE=1 SV=1	P	GO:0051171	regulation of nitrogen compound metabolic process
D3ZIY3	YTHD3_HUMANYTH domain-containing family 3 OS=Homo sapiens GN=YTHDF3 PE=1 SV=1	P	GO:0080090	regulation of primary metabolic process
B4F7E7	MPP5_HUMANMAGUK p55 subfamily member 5 OS=Homo sapiens GN=MPP5 PE=1 SV=3	C	GO:0005654	nucleoplasm
B4F7E7	MPP5_HUMANMAGUK p55 subfamily member 5 OS=Homo sapiens GN=MPP5 PE=1 SV=3	C	GO:0005737	cytoplasm
B4F7E7	MPP5_HUMANMAGUK p55 subfamily member 5 OS=Homo sapiens GN=MPP5 PE=1 SV=3	C	GO:0030054	cell junction
B4F7E7	MPP5_HUMANMAGUK p55 subfamily member 5 OS=Homo sapiens GN=MPP5 PE=1 SV=3	C	GO:0032991	macromolecular complex
B4F7E7	MPP5_HUMANMAGUK p55 subfamily member 5 OS=Homo sapiens GN=MPP5 PE=1 SV=3	C	GO:0044459	plasma membrane part
B4F7E7	MPP5_HUMANMAGUK p55 subfamily member 5 OS=Homo sapiens GN=MPP5 PE=1 SV=3	C	GO:0070062	extracellular vesicular exosome
B4F7E7	MPP5_HUMANMAGUK p55 subfamily member 5 OS=Homo sapiens GN=MPP5 PE=1 SV=3	F	GO:0019904	protein domain specific binding
B4F7E7	MPP5_HUMANMAGUK p55 subfamily member 5 OS=Homo sapiens GN=MPP5 PE=1 SV=3	P	GO:0002011	morphogenesis of an epithelial sheet
B4F7E7	MPP5_HUMANMAGUK p55 subfamily member 5 OS=Homo sapiens GN=MPP5 PE=1 SV=3	P	GO:0034613	cellular protein localization
B4F7E7	MPP5_HUMANMAGUK p55 subfamily member 5 OS=Homo sapiens GN=MPP5 PE=1 SV=3	P	GO:0044802	single-organism membrane organization
B4F7E7	MPP5_HUMANMAGUK p55 subfamily member 5 OS=Homo sapiens GN=MPP5 PE=1 SV=3	P	GO:0048522	positive regulation of cellular process
B4F7E7	MPP5_HUMANMAGUK p55 subfamily member 5 OS=Homo sapiens GN=MPP5 PE=1 SV=3	P	GO:0048523	negative regulation of cellular process
B4F7E7	MPP5_HUMANMAGUK p55 subfamily member 5 OS=Homo sapiens GN=MPP5 PE=1 SV=3	P	GO:0048583	regulation of response to stimulus
B4F7E7	MPP5_HUMANMAGUK p55 subfamily member 5 OS=Homo sapiens GN=MPP5 PE=1 SV=3	P	GO:0048731	system development
B4F7E7	MPP5_HUMANMAGUK p55 subfamily member 5 OS=Homo sapiens GN=MPP5 PE=1 SV=3	P	GO:0051234	establishment of localization
B4F7E7	MPP5_HUMANMAGUK p55 subfamily member 5 OS=Homo sapiens GN=MPP5 PE=1 SV=3	P	GO:0070830	tight junction assembly
B4F7E7	MPP5_HUMANMAGUK p55 subfamily member 5 OS=Homo sapiens GN=MPP5 PE=1 SV=3	P	GO:0090162	establishment of epithelial cell polarity
Q66HA6	ARL8B_HUMANADP-ribosylation factor 8B OS=Homo sapiens GN=ARL8B PE=1 SV=1	C	GO:0005765	lysosomal membrane
Q66HA6	ARL8B_HUMANADP-ribosylation factor 8B OS=Homo sapiens GN=ARL8B PE=1 SV=1	C	GO:0005768	endosome
Q66HA6	ARL8B_HUMANADP-ribosylation factor 8B OS=Homo sapiens GN=ARL8B PE=1 SV=1	C	GO:0030496	midbody
Q66HA6	ARL8B_HUMANADP-ribosylation factor 8B OS=Homo sapiens GN=ARL8B PE=1 SV=1	C	GO:0051233	spindle midzone
Q66HA6	ARL8B_HUMANADP-ribosylation factor 8B OS=Homo sapiens GN=ARL8B PE=1 SV=1	C	GO:0070062	extracellular vesicular exosome
Q66HA6	ARL8B_HUMANADP-ribosylation factor 8B OS=Homo sapiens GN=ARL8B PE=1 SV=1	F	GO:0005525	GTP binding
Q66HA6	ARL8B_HUMANADP-ribosylation factor 8B OS=Homo sapiens GN=ARL8B PE=1 SV=1	F	GO:0019003	GDP binding
Q66HA6	ARL8B_HUMANADP-ribosylation factor 8B OS=Homo sapiens GN=ARL8B PE=1 SV=1	F	GO:0043014	alpha-tubulin binding
Q66HA6	ARL8B_HUMANADP-ribosylation factor 8B OS=Homo sapiens GN=ARL8B PE=1 SV=1	F	GO:0048487	beta-tubulin binding
Q66HA6	ARL8B_HUMANADP-ribosylation factor 8B OS=Homo sapiens GN=ARL8B PE=1 SV=1	P	GO:0006996	organelle organization
Q66HA6	ARL8B_HUMANADP-ribosylation factor 8B OS=Homo sapiens GN=ARL8B PE=1 SV=1	P	GO:0007059	chromosome segregation
Q66HA6	ARL8B_HUMANADP-ribosylation factor 8B OS=Homo sapiens GN=ARL8B PE=1 SV=1	P	GO:0007264	small GTPase mediated signal transduction
Q66HA6	ARL8B_HUMANADP-ribosylation factor 8B OS=Homo sapiens GN=ARL8B PE=1 SV=1	P	GO:0008104	protein localization
Q66HA6	ARL8B_HUMANADP-ribosylation factor 8B OS=Homo sapiens GN=ARL8B PE=1 SV=1	P	GO:0016192	vesicle-mediated transport
Q66HA6	ARL8B_HUMANADP-ribosylation factor 8B OS=Homo sapiens GN=ARL8B PE=1 SV=1	P	GO:0048522	positive regulation of cellular process
Q66HA6	ARL8B_HUMANADP-ribosylation factor 8B OS=Homo sapiens GN=ARL8B PE=1 SV=1	P	GO:0048731	system development
Q66HA6	ARL8B_HUMANADP-ribosylation factor 8B OS=Homo sapiens GN=ARL8B PE=1 SV=1	P	GO:0051049	regulation of transport
Q66HA6	ARL8B_HUMANADP-ribosylation factor 8B OS=Homo sapiens GN=ARL8B PE=1 SV=1	P	GO:0051128	regulation of cellular component organization
Q66HA6	ARL8B_HUMANADP-ribosylation factor 8B OS=Homo sapiens GN=ARL8B PE=1 SV=1	P	GO:0051641	cellular localization
Q66HA6	ARL8B_HUMANADP-ribosylation factor 8B OS=Homo sapiens GN=ARL8B PE=1 SV=1	C	GO:0045298	tubulin complex
D4ACS3	M21D2_HUMAN MB21D2 OS=Homo sapiens GN=MB21D2 PE=1 SV=3	F	GO:0032403	protein complex binding
D4ACS3	M21D2_HUMAN MB21D2 OS=Homo sapiens GN=MB21D2 PE=1 SV=3	P	GO:0044699	single-organism process
D4ACS3	M21D2_HUMAN MB21D2 OS=Homo sapiens GN=MB21D2 PE=1 SV=3	P	GO:0050789	regulation of biological process
B2GUY0	MA1B1_HUMANEndoplasmic reticulum mannosyl-oligosaccharide 1,2-alpha-mannosidase OS=Homo sapiens GN=MAN1B1 PE=1 SV=2	C	GO:0005794	Golgi apparatus
B2GUY0	MA1B1_HUMANEndoplasmic reticulum mannosyl-oligosaccharide 1,2-alpha-mannosidase OS=Homo sapiens GN=MAN1B1 PE=1 SV=2	C	GO:0016021	integral to membrane
B2GUY0	MA1B1_HUMANEndoplasmic reticulum mannosyl-oligosaccharide 1,2-alpha-mannosidase OS=Homo sapiens GN=MAN1B1 PE=1 SV=2	C	GO:0044322	endoplasmic reticulum quality control compartment
B2GUY0	MA1B1_HUMANEndoplasmic reticulum mannosyl-oligosaccharide 1,2-alpha-mannosidase OS=Homo sapiens GN=MAN1B1 PE=1 SV=2	N	GO:1903561
B2GUY0	MA1B1_HUMANEndoplasmic reticulum mannosyl-oligosaccharide 1,2-alpha-mannosidase OS=Homo sapiens GN=MAN1B1 PE=1 SV=2	F	GO:0004571	mannosyl-oligosaccharide 1,2-alpha-mannosidase activity
B2GUY0	MA1B1_HUMANEndoplasmic reticulum mannosyl-oligosaccharide 1,2-alpha-mannosidase OS=Homo sapiens GN=MAN1B1 PE=1 SV=2	F	GO:0005509	calcium ion binding
B2GUY0	MA1B1_HUMANEndoplasmic reticulum mannosyl-oligosaccharide 1,2-alpha-mannosidase OS=Homo sapiens GN=MAN1B1 PE=1 SV=2	P	GO:0030433	ER-associated protein catabolic process
B2GUY0	MA1B1_HUMANEndoplasmic reticulum mannosyl-oligosaccharide 1,2-alpha-mannosidase OS=Homo sapiens GN=MAN1B1 PE=1 SV=2	N	GO:0036509
B2GUY0	MA1B1_HUMANEndoplasmic reticulum mannosyl-oligosaccharide 1,2-alpha-mannosidase OS=Homo sapiens GN=MAN1B1 PE=1 SV=2	N	GO:1904382
B2GUY0	MA1B1_HUMANEndoplasmic reticulum mannosyl-oligosaccharide 1,2-alpha-mannosidase OS=Homo sapiens GN=MAN1B1 PE=1 SV=2	P	GO:0005975	carbohydrate metabolic process
C6ZII9	SIR3_HUMANNAD-dependent deacetylase sirtuin- mitochondrial OS=Homo sapiens GN=SIRT3 PE=1 SV=2	C	GO:0000785	chromatin
C6ZII9	SIR3_HUMANNAD-dependent deacetylase sirtuin- mitochondrial OS=Homo sapiens GN=SIRT3 PE=1 SV=2	C	GO:0015630	microtubule cytoskeleton
C6ZII9	SIR3_HUMANNAD-dependent deacetylase sirtuin- mitochondrial OS=Homo sapiens GN=SIRT3 PE=1 SV=2	C	GO:0044429	mitochondrial part
C6ZII9	SIR3_HUMANNAD-dependent deacetylase sirtuin- mitochondrial OS=Homo sapiens GN=SIRT3 PE=1 SV=2	C	GO:0044430	cytoskeletal part
C6ZII9	SIR3_HUMANNAD-dependent deacetylase sirtuin- mitochondrial OS=Homo sapiens GN=SIRT3 PE=1 SV=2	F	GO:0005515	protein binding
C6ZII9	SIR3_HUMANNAD-dependent deacetylase sirtuin- mitochondrial OS=Homo sapiens GN=SIRT3 PE=1 SV=2	F	GO:0008270	zinc ion binding
C6ZII9	SIR3_HUMANNAD-dependent deacetylase sirtuin- mitochondrial OS=Homo sapiens GN=SIRT3 PE=1 SV=2	F	GO:0016763	transferase activity, transferring pentosyl groups
C6ZII9	SIR3_HUMANNAD-dependent deacetylase sirtuin- mitochondrial OS=Homo sapiens GN=SIRT3 PE=1 SV=2	F	GO:0017136	NAD-dependent histone deacetylase activity
C6ZII9	SIR3_HUMANNAD-dependent deacetylase sirtuin- mitochondrial OS=Homo sapiens GN=SIRT3 PE=1 SV=2	F	GO:0070403	NAD+ binding
C6ZII9	SIR3_HUMANNAD-dependent deacetylase sirtuin- mitochondrial OS=Homo sapiens GN=SIRT3 PE=1 SV=2	P	GO:0006281	DNA repair
C6ZII9	SIR3_HUMANNAD-dependent deacetylase sirtuin- mitochondrial OS=Homo sapiens GN=SIRT3 PE=1 SV=2	P	GO:0006342	chromatin silencing
C6ZII9	SIR3_HUMANNAD-dependent deacetylase sirtuin- mitochondrial OS=Homo sapiens GN=SIRT3 PE=1 SV=2	P	GO:0007399	nervous system development
C6ZII9	SIR3_HUMANNAD-dependent deacetylase sirtuin- mitochondrial OS=Homo sapiens GN=SIRT3 PE=1 SV=2	P	GO:0009060	aerobic respiration
C6ZII9	SIR3_HUMANNAD-dependent deacetylase sirtuin- mitochondrial OS=Homo sapiens GN=SIRT3 PE=1 SV=2	P	GO:0009605	response to external stimulus
C6ZII9	SIR3_HUMANNAD-dependent deacetylase sirtuin- mitochondrial OS=Homo sapiens GN=SIRT3 PE=1 SV=2	P	GO:0009628	response to abiotic stimulus
C6ZII9	SIR3_HUMANNAD-dependent deacetylase sirtuin- mitochondrial OS=Homo sapiens GN=SIRT3 PE=1 SV=2	P	GO:0010033	response to organic substance
C6ZII9	SIR3_HUMANNAD-dependent deacetylase sirtuin- mitochondrial OS=Homo sapiens GN=SIRT3 PE=1 SV=2	P	GO:0016570	histone modification
C6ZII9	SIR3_HUMANNAD-dependent deacetylase sirtuin- mitochondrial OS=Homo sapiens GN=SIRT3 PE=1 SV=2	P	GO:0031400	negative regulation of protein modification process
C6ZII9	SIR3_HUMANNAD-dependent deacetylase sirtuin- mitochondrial OS=Homo sapiens GN=SIRT3 PE=1 SV=2	P	GO:0032270	positive regulation of cellular protein metabolic process
C6ZII9	SIR3_HUMANNAD-dependent deacetylase sirtuin- mitochondrial OS=Homo sapiens GN=SIRT3 PE=1 SV=2	P	GO:0032879	regulation of localization
C6ZII9	SIR3_HUMANNAD-dependent deacetylase sirtuin- mitochondrial OS=Homo sapiens GN=SIRT3 PE=1 SV=2	P	GO:0033043	regulation of organelle organization
C6ZII9	SIR3_HUMANNAD-dependent deacetylase sirtuin- mitochondrial OS=Homo sapiens GN=SIRT3 PE=1 SV=2	P	GO:0034983	peptidyl-lysine deacetylation
C6ZII9	SIR3_HUMANNAD-dependent deacetylase sirtuin- mitochondrial OS=Homo sapiens GN=SIRT3 PE=1 SV=2	P	GO:0042127	regulation of cell proliferation
C6ZII9	SIR3_HUMANNAD-dependent deacetylase sirtuin- mitochondrial OS=Homo sapiens GN=SIRT3 PE=1 SV=2	P	GO:0042325	regulation of phosphorylation
C6ZII9	SIR3_HUMANNAD-dependent deacetylase sirtuin- mitochondrial OS=Homo sapiens GN=SIRT3 PE=1 SV=2	P	GO:0042981	regulation of apoptotic process
C6ZII9	SIR3_HUMANNAD-dependent deacetylase sirtuin- mitochondrial OS=Homo sapiens GN=SIRT3 PE=1 SV=2	P	GO:0048513	organ development
C6ZII9	SIR3_HUMANNAD-dependent deacetylase sirtuin- mitochondrial OS=Homo sapiens GN=SIRT3 PE=1 SV=2	P	GO:0048584	positive regulation of response to stimulus
C6ZII9	SIR3_HUMANNAD-dependent deacetylase sirtuin- mitochondrial OS=Homo sapiens GN=SIRT3 PE=1 SV=2	P	GO:0048869	cellular developmental process
C6ZII9	SIR3_HUMANNAD-dependent deacetylase sirtuin- mitochondrial OS=Homo sapiens GN=SIRT3 PE=1 SV=2	P	GO:0050790	regulation of catalytic activity
C6ZII9	SIR3_HUMANNAD-dependent deacetylase sirtuin- mitochondrial OS=Homo sapiens GN=SIRT3 PE=1 SV=2	P	GO:0051093	negative regulation of developmental process
C6ZII9	SIR3_HUMANNAD-dependent deacetylase sirtuin- mitochondrial OS=Homo sapiens GN=SIRT3 PE=1 SV=2	P	GO:0051726	regulation of cell cycle
C6ZII9	SIR3_HUMANNAD-dependent deacetylase sirtuin- mitochondrial OS=Homo sapiens GN=SIRT3 PE=1 SV=2	P	GO:0065008	regulation of biological quality
C6ZII9	SIR3_HUMANNAD-dependent deacetylase sirtuin- mitochondrial OS=Homo sapiens GN=SIRT3 PE=1 SV=2	P	GO:0070887	cellular response to chemical stimulus
C6ZII9	SIR3_HUMANNAD-dependent deacetylase sirtuin- mitochondrial OS=Homo sapiens GN=SIRT3 PE=1 SV=2	P	GO:0080135	regulation of cellular response to stress
C6ZII9	SIR3_HUMANNAD-dependent deacetylase sirtuin- mitochondrial OS=Homo sapiens GN=SIRT3 PE=1 SV=2	N	GO:1902532
C6ZII9	SIR3_HUMANNAD-dependent deacetylase sirtuin- mitochondrial OS=Homo sapiens GN=SIRT3 PE=1 SV=2	P	GO:2000026	regulation of multicellular organismal development
C6ZII9	SIR3_HUMANNAD-dependent deacetylase sirtuin- mitochondrial OS=Homo sapiens GN=SIRT3 PE=1 SV=2	C	GO:0000118	histone deacetylase complex
Q5BJY9	type I cytoskeletal 18 OS=Homo sapiens GN=KRT18 PE=1 SV=2	C	GO:0034451	centriolar satellite
Q5BJY9	type I cytoskeletal 18 OS=Homo sapiens GN=KRT18 PE=1 SV=2	C	GO:0045095	keratin filament
Q5BJY9	type I cytoskeletal 18 OS=Homo sapiens GN=KRT18 PE=1 SV=2	C	GO:0070062	extracellular vesicular exosome
Q5BJY9	type I cytoskeletal 18 OS=Homo sapiens GN=KRT18 PE=1 SV=2	C	GO:0071944	cell periphery
Q5BJY9	type I cytoskeletal 18 OS=Homo sapiens GN=KRT18 PE=1 SV=2	F	GO:0005198	structural molecule activity
Q5BJY9	type I cytoskeletal 18 OS=Homo sapiens GN=KRT18 PE=1 SV=2	F	GO:0097110	scaffold protein binding
Q5BJY9	type I cytoskeletal 18 OS=Homo sapiens GN=KRT18 PE=1 SV=2	P	GO:0009653	anatomical structure morphogenesis
Q5BJY9	type I cytoskeletal 18 OS=Homo sapiens GN=KRT18 PE=1 SV=2	P	GO:0009888	tissue development
Q5BJY9	type I cytoskeletal 18 OS=Homo sapiens GN=KRT18 PE=1 SV=2	P	GO:0030154	cell differentiation
Q5BJY9	type I cytoskeletal 18 OS=Homo sapiens GN=KRT18 PE=1 SV=2	P	GO:0043000	Golgi to plasma membrane CFTR protein transport
Q5BJY9	type I cytoskeletal 18 OS=Homo sapiens GN=KRT18 PE=1 SV=2	P	GO:0043066	negative regulation of apoptotic process
Q5BJY9	type I cytoskeletal 18 OS=Homo sapiens GN=KRT18 PE=1 SV=2	P	GO:0044707	single-multicellular organism process
Q5BJY9	type I cytoskeletal 18 OS=Homo sapiens GN=KRT18 PE=1 SV=2	P	GO:0045104	intermediate filament cytoskeleton organization
Q5BJY9	type I cytoskeletal 18 OS=Homo sapiens GN=KRT18 PE=1 SV=2	P	GO:0051716	cellular response to stimulus
A0A0G2JTH1	NKRF_HUMANNF-kappa-B-repressing factor OS=Homo sapiens GN=NKRF PE=1 SV=2	C	GO:0005730	nucleolus
A0A0G2JTH1	NKRF_HUMANNF-kappa-B-repressing factor OS=Homo sapiens GN=NKRF PE=1 SV=2	C	GO:0005783	endoplasmic reticulum
A0A0G2JTH1	NKRF_HUMANNF-kappa-B-repressing factor OS=Homo sapiens GN=NKRF PE=1 SV=2	F	GO:0005515	protein binding
A0A0G2JTH1	NKRF_HUMANNF-kappa-B-repressing factor OS=Homo sapiens GN=NKRF PE=1 SV=2	P	GO:0045892	negative regulation of transcription, DNA-dependent
M0R9Y3	NUP43_HUMANNucleoporin Nup43 OS=Homo sapiens GN=NUP43 PE=1 SV=1	C	GO:0000776	kinetochore
M0R9Y3	NUP43_HUMANNucleoporin Nup43 OS=Homo sapiens GN=NUP43 PE=1 SV=1	C	GO:0031080	nuclear pore outer ring
M0R9Y3	NUP43_HUMANNucleoporin Nup43 OS=Homo sapiens GN=NUP43 PE=1 SV=1	F	GO:0005515	protein binding
M0R9Y3	NUP43_HUMANNucleoporin Nup43 OS=Homo sapiens GN=NUP43 PE=1 SV=1	P	GO:0006464	cellular protein modification process
M0R9Y3	NUP43_HUMANNucleoporin Nup43 OS=Homo sapiens GN=NUP43 PE=1 SV=1	P	GO:0007059	chromosome segregation
M0R9Y3	NUP43_HUMANNucleoporin Nup43 OS=Homo sapiens GN=NUP43 PE=1 SV=1	P	GO:0010629	negative regulation of gene expression
M0R9Y3	NUP43_HUMANNucleoporin Nup43 OS=Homo sapiens GN=NUP43 PE=1 SV=1	P	GO:0019058	viral life cycle
M0R9Y3	NUP43_HUMANNucleoporin Nup43 OS=Homo sapiens GN=NUP43 PE=1 SV=1	P	GO:0032774	RNA biosynthetic process
M0R9Y3	NUP43_HUMANNucleoporin Nup43 OS=Homo sapiens GN=NUP43 PE=1 SV=1	P	GO:0048583	regulation of response to stimulus
M0R9Y3	NUP43_HUMANNucleoporin Nup43 OS=Homo sapiens GN=NUP43 PE=1 SV=1	P	GO:0050794	regulation of cellular process
M0R9Y3	NUP43_HUMANNucleoporin Nup43 OS=Homo sapiens GN=NUP43 PE=1 SV=1	P	GO:0051028	mRNA transport
M0R9Y3	NUP43_HUMANNucleoporin Nup43 OS=Homo sapiens GN=NUP43 PE=1 SV=1	P	GO:0051276	chromosome organization
M0R9Y3	NUP43_HUMANNucleoporin Nup43 OS=Homo sapiens GN=NUP43 PE=1 SV=1	P	GO:0071426	ribonucleoprotein complex export from nucleus
M0R9Y3	NUP43_HUMANNucleoporin Nup43 OS=Homo sapiens GN=NUP43 PE=1 SV=1	N	GO:1903047
G3V8L0	WDR24_HUMANWD repeat-containing 24 OS=Homo sapiens GN=WDR24 PE=1 SV=1	C	GO:0005634	nucleus
G3V8L0	WDR24_HUMANWD repeat-containing 24 OS=Homo sapiens GN=WDR24 PE=1 SV=1	C	GO:0015630	microtubule cytoskeleton
G3V8L0	WDR24_HUMANWD repeat-containing 24 OS=Homo sapiens GN=WDR24 PE=1 SV=1	C	GO:0044430	cytoskeletal part
G3V8L0	WDR24_HUMANWD repeat-containing 24 OS=Homo sapiens GN=WDR24 PE=1 SV=1	C	GO:0044444	cytoplasmic part
G3V8L0	WDR24_HUMANWD repeat-containing 24 OS=Homo sapiens GN=WDR24 PE=1 SV=1	N	GO:0061700
G3V8L0	WDR24_HUMANWD repeat-containing 24 OS=Homo sapiens GN=WDR24 PE=1 SV=1	F	GO:0005515	protein binding
G3V8L0	WDR24_HUMANWD repeat-containing 24 OS=Homo sapiens GN=WDR24 PE=1 SV=1	P	GO:0006996	organelle organization
G3V8L0	WDR24_HUMANWD repeat-containing 24 OS=Homo sapiens GN=WDR24 PE=1 SV=1	P	GO:0007017	microtubule-based process
G3V8L0	WDR24_HUMANWD repeat-containing 24 OS=Homo sapiens GN=WDR24 PE=1 SV=1	P	GO:0022008	neurogenesis
G3V8L0	WDR24_HUMANWD repeat-containing 24 OS=Homo sapiens GN=WDR24 PE=1 SV=1	P	GO:0032008	positive regulation of TOR signaling cascade
G3V8L0	WDR24_HUMANWD repeat-containing 24 OS=Homo sapiens GN=WDR24 PE=1 SV=1	P	GO:0034198	cellular response to amino acid starvation
G3V8L0	WDR24_HUMANWD repeat-containing 24 OS=Homo sapiens GN=WDR24 PE=1 SV=1	P	GO:0044238	primary metabolic process
G3V8L0	WDR24_HUMANWD repeat-containing 24 OS=Homo sapiens GN=WDR24 PE=1 SV=1	P	GO:0048513	organ development
G3V8L0	WDR24_HUMANWD repeat-containing 24 OS=Homo sapiens GN=WDR24 PE=1 SV=1	P	GO:0051128	regulation of cellular component organization
G3V8L0	WDR24_HUMANWD repeat-containing 24 OS=Homo sapiens GN=WDR24 PE=1 SV=1	P	GO:0051234	establishment of localization
G3V8L0	WDR24_HUMANWD repeat-containing 24 OS=Homo sapiens GN=WDR24 PE=1 SV=1	P	GO:0071704	organic substance metabolic process
F1M0F9	CP2CI_HUMANCytochrome P450 2C18 OS=Homo sapiens GN=CYP2C18 PE=1 SV=3	C	GO:0005789	endoplasmic reticulum membrane
F1M0F9	CP2CI_HUMANCytochrome P450 2C18 OS=Homo sapiens GN=CYP2C18 PE=1 SV=3	F	GO:0005506	iron ion binding
F1M0F9	CP2CI_HUMANCytochrome P450 2C18 OS=Homo sapiens GN=CYP2C18 PE=1 SV=3	F	GO:0008144	drug binding
F1M0F9	CP2CI_HUMANCytochrome P450 2C18 OS=Homo sapiens GN=CYP2C18 PE=1 SV=3	F	GO:0008395	steroid hydroxylase activity
F1M0F9	CP2CI_HUMANCytochrome P450 2C18 OS=Homo sapiens GN=CYP2C18 PE=1 SV=3	F	GO:0016705	oxidoreductase activity, acting on paired donors, with incorporation or reduction of molecular oxygen
F1M0F9	CP2CI_HUMANCytochrome P450 2C18 OS=Homo sapiens GN=CYP2C18 PE=1 SV=3	F	GO:0019899	enzyme binding
F1M0F9	CP2CI_HUMANCytochrome P450 2C18 OS=Homo sapiens GN=CYP2C18 PE=1 SV=3	F	GO:0020037	heme binding
F1M0F9	CP2CI_HUMANCytochrome P450 2C18 OS=Homo sapiens GN=CYP2C18 PE=1 SV=3	F	GO:0034875	caffeine oxidase activity
F1M0F9	CP2CI_HUMANCytochrome P450 2C18 OS=Homo sapiens GN=CYP2C18 PE=1 SV=3	P	GO:0006725	cellular aromatic compound metabolic process
F1M0F9	CP2CI_HUMANCytochrome P450 2C18 OS=Homo sapiens GN=CYP2C18 PE=1 SV=3	P	GO:0006805	xenobiotic metabolic process
F1M0F9	CP2CI_HUMANCytochrome P450 2C18 OS=Homo sapiens GN=CYP2C18 PE=1 SV=3	P	GO:0008202	steroid metabolic process
F1M0F9	CP2CI_HUMANCytochrome P450 2C18 OS=Homo sapiens GN=CYP2C18 PE=1 SV=3	P	GO:0016098	monoterpenoid metabolic process
F1M0F9	CP2CI_HUMANCytochrome P450 2C18 OS=Homo sapiens GN=CYP2C18 PE=1 SV=3	P	GO:0019627	urea metabolic process
F1M0F9	CP2CI_HUMANCytochrome P450 2C18 OS=Homo sapiens GN=CYP2C18 PE=1 SV=3	P	GO:0032787	monocarboxylic acid metabolic process
F1M0F9	CP2CI_HUMANCytochrome P450 2C18 OS=Homo sapiens GN=CYP2C18 PE=1 SV=3	P	GO:0042738	exogenous drug catabolic process
F1M0F9	CP2CI_HUMANCytochrome P450 2C18 OS=Homo sapiens GN=CYP2C18 PE=1 SV=3	P	GO:0046483	heterocycle metabolic process
F1M0F9	CP2CI_HUMANCytochrome P450 2C18 OS=Homo sapiens GN=CYP2C18 PE=1 SV=3	P	GO:0070989	oxidative demethylation
Q925C0	SYT9_HUMANSynaptotagmin-9 OS=Homo sapiens GN=SYT9 PE=2 SV=1	C	GO:0005886	plasma membrane
Q925C0	SYT9_HUMANSynaptotagmin-9 OS=Homo sapiens GN=SYT9 PE=2 SV=1	C	GO:0016021	integral to membrane
Q925C0	SYT9_HUMANSynaptotagmin-9 OS=Homo sapiens GN=SYT9 PE=2 SV=1	C	GO:0030658	transport vesicle membrane
Q925C0	SYT9_HUMANSynaptotagmin-9 OS=Homo sapiens GN=SYT9 PE=2 SV=1	C	GO:0043231	intracellular membrane-bounded organelle
Q925C0	SYT9_HUMANSynaptotagmin-9 OS=Homo sapiens GN=SYT9 PE=2 SV=1	C	GO:0070382	exocytic vesicle
Q925C0	SYT9_HUMANSynaptotagmin-9 OS=Homo sapiens GN=SYT9 PE=2 SV=1	N	GO:0098793
Q925C0	SYT9_HUMANSynaptotagmin-9 OS=Homo sapiens GN=SYT9 PE=2 SV=1	F	GO:0000149	SNARE binding
Q925C0	SYT9_HUMANSynaptotagmin-9 OS=Homo sapiens GN=SYT9 PE=2 SV=1	F	GO:0005543	phospholipid binding
Q925C0	SYT9_HUMANSynaptotagmin-9 OS=Homo sapiens GN=SYT9 PE=2 SV=1	P	GO:0016079	synaptic vesicle exocytosis
Q925C0	SYT9_HUMANSynaptotagmin-9 OS=Homo sapiens GN=SYT9 PE=2 SV=1	P	GO:0017158	regulation of calcium ion-dependent exocytosis
Q925C0	SYT9_HUMANSynaptotagmin-9 OS=Homo sapiens GN=SYT9 PE=2 SV=1	P	GO:0044802	single-organism membrane organization
Q925C0	SYT9_HUMANSynaptotagmin-9 OS=Homo sapiens GN=SYT9 PE=2 SV=1	P	GO:0048522	positive regulation of cellular process
Q925C0	SYT9_HUMANSynaptotagmin-9 OS=Homo sapiens GN=SYT9 PE=2 SV=1	P	GO:0050796	regulation of insulin secretion
Q925C0	SYT9_HUMANSynaptotagmin-9 OS=Homo sapiens GN=SYT9 PE=2 SV=1	P	GO:0051128	regulation of cellular component organization
F1M8A7	LMBL4_HUMANLethal(3)malignant brain tumor 4 OS=Homo sapiens GN=L3MBTL4 PE=2 SV=2	C	GO:0044428	nuclear part
F1M8A7	LMBL4_HUMANLethal(3)malignant brain tumor 4 OS=Homo sapiens GN=L3MBTL4 PE=2 SV=2	F	GO:0003700	sequence-specific DNA binding transcription factor activity
F1M8A7	LMBL4_HUMANLethal(3)malignant brain tumor 4 OS=Homo sapiens GN=L3MBTL4 PE=2 SV=2	F	GO:0005515	protein binding
F1M8A7	LMBL4_HUMANLethal(3)malignant brain tumor 4 OS=Homo sapiens GN=L3MBTL4 PE=2 SV=2	F	GO:0008270	zinc ion binding
F1M8A7	LMBL4_HUMANLethal(3)malignant brain tumor 4 OS=Homo sapiens GN=L3MBTL4 PE=2 SV=2	P	GO:0006355	regulation of transcription, DNA-dependent
F1M8A7	LMBL4_HUMANLethal(3)malignant brain tumor 4 OS=Homo sapiens GN=L3MBTL4 PE=2 SV=2	P	GO:0048731	system development
F1M8A7	LMBL4_HUMANLethal(3)malignant brain tumor 4 OS=Homo sapiens GN=L3MBTL4 PE=2 SV=2	C	GO:0005667	transcription factor complex
F1M8A7	LMBL4_HUMANLethal(3)malignant brain tumor 4 OS=Homo sapiens GN=L3MBTL4 PE=2 SV=2	P	GO:0045449	regulation of transcription, DNA-dependent
D4A5Y7	RSPH9_HUMANRadial spoke head 9 homolog OS=Homo sapiens GN=RSPH9 PE=1 SV=1	C	GO:0005930	axoneme
D4A5Y7	RSPH9_HUMANRadial spoke head 9 homolog OS=Homo sapiens GN=RSPH9 PE=1 SV=1	C	GO:0031514	motile cilium
D4A5Y7	RSPH9_HUMANRadial spoke head 9 homolog OS=Homo sapiens GN=RSPH9 PE=1 SV=1	F	GO:0005515	protein binding
D4A5Y7	RSPH9_HUMANRadial spoke head 9 homolog OS=Homo sapiens GN=RSPH9 PE=1 SV=1	P	GO:0003341	cilium movement
D4A5Y7	RSPH9_HUMANRadial spoke head 9 homolog OS=Homo sapiens GN=RSPH9 PE=1 SV=1	P	GO:0035082	axoneme assembly
O88975	NSF_HUMANVesicle-fusing ATPase OS=Homo sapiens GN=NSF PE=1 SV=3	C	GO:0005765	lysosomal membrane
O88975	NSF_HUMANVesicle-fusing ATPase OS=Homo sapiens GN=NSF PE=1 SV=3	C	GO:0005829	cytosol
O88975	NSF_HUMANVesicle-fusing ATPase OS=Homo sapiens GN=NSF PE=1 SV=3	C	GO:0005886	plasma membrane
O88975	NSF_HUMANVesicle-fusing ATPase OS=Homo sapiens GN=NSF PE=1 SV=3	C	GO:0043234	protein complex
O88975	NSF_HUMANVesicle-fusing ATPase OS=Homo sapiens GN=NSF PE=1 SV=3	C	GO:0044431	Golgi apparatus part
O88975	NSF_HUMANVesicle-fusing ATPase OS=Homo sapiens GN=NSF PE=1 SV=3	C	GO:0070062	extracellular vesicular exosome
O88975	NSF_HUMANVesicle-fusing ATPase OS=Homo sapiens GN=NSF PE=1 SV=3	F	GO:0005524	ATP binding
O88975	NSF_HUMANVesicle-fusing ATPase OS=Homo sapiens GN=NSF PE=1 SV=3	F	GO:0016887	ATPase activity
O88975	NSF_HUMANVesicle-fusing ATPase OS=Homo sapiens GN=NSF PE=1 SV=3	F	GO:0019899	enzyme binding
O88975	NSF_HUMANVesicle-fusing ATPase OS=Homo sapiens GN=NSF PE=1 SV=3	F	GO:0019905	syntaxin binding
O88975	NSF_HUMANVesicle-fusing ATPase OS=Homo sapiens GN=NSF PE=1 SV=3	F	GO:0030165	PDZ domain binding
O88975	NSF_HUMANVesicle-fusing ATPase OS=Homo sapiens GN=NSF PE=1 SV=3	F	GO:0032403	protein complex binding
O88975	NSF_HUMANVesicle-fusing ATPase OS=Homo sapiens GN=NSF PE=1 SV=3	P	GO:0001921	positive regulation of receptor recycling
O88975	NSF_HUMANVesicle-fusing ATPase OS=Homo sapiens GN=NSF PE=1 SV=3	P	GO:0006508	proteolysis
O88975	NSF_HUMANVesicle-fusing ATPase OS=Homo sapiens GN=NSF PE=1 SV=3	P	GO:0006886	intracellular protein transport
O88975	NSF_HUMANVesicle-fusing ATPase OS=Homo sapiens GN=NSF PE=1 SV=3	P	GO:0006887	exocytosis
O88975	NSF_HUMANVesicle-fusing ATPase OS=Homo sapiens GN=NSF PE=1 SV=3	P	GO:0006890	retrograde vesicle-mediated transport, Golgi to ER
O88975	NSF_HUMANVesicle-fusing ATPase OS=Homo sapiens GN=NSF PE=1 SV=3	P	GO:0007165	signal transduction
O88975	NSF_HUMANVesicle-fusing ATPase OS=Homo sapiens GN=NSF PE=1 SV=3	P	GO:0032268	regulation of cellular protein metabolic process
O88975	NSF_HUMANVesicle-fusing ATPase OS=Homo sapiens GN=NSF PE=1 SV=3	P	GO:0032501	multicellular organismal process
O88975	NSF_HUMANVesicle-fusing ATPase OS=Homo sapiens GN=NSF PE=1 SV=3	P	GO:0033554	cellular response to stress
O88975	NSF_HUMANVesicle-fusing ATPase OS=Homo sapiens GN=NSF PE=1 SV=3	P	GO:0044710	single-organism metabolic process
O88975	NSF_HUMANVesicle-fusing ATPase OS=Homo sapiens GN=NSF PE=1 SV=3	P	GO:0044767	single-organism developmental process
O88975	NSF_HUMANVesicle-fusing ATPase OS=Homo sapiens GN=NSF PE=1 SV=3	P	GO:0045026	plasma membrane fusion
O88975	NSF_HUMANVesicle-fusing ATPase OS=Homo sapiens GN=NSF PE=1 SV=3	P	GO:0045732	positive regulation of protein catabolic process
O88975	NSF_HUMANVesicle-fusing ATPase OS=Homo sapiens GN=NSF PE=1 SV=3	P	GO:0045935	positive regulation of nucleobase-containing compound metabolic process
O88975	NSF_HUMANVesicle-fusing ATPase OS=Homo sapiens GN=NSF PE=1 SV=3	P	GO:0048208	COPII vesicle coating
O88975	NSF_HUMANVesicle-fusing ATPase OS=Homo sapiens GN=NSF PE=1 SV=3	P	GO:0048856	anatomical structure development
O88975	NSF_HUMANVesicle-fusing ATPase OS=Homo sapiens GN=NSF PE=1 SV=3	N	GO:1902580
O88975	NSF_HUMANVesicle-fusing ATPase OS=Homo sapiens GN=NSF PE=1 SV=3	P	GO:2000112	regulation of cellular macromolecule biosynthetic process
A0A0G2K3J2	UN13C_HUMAN unc-13 homolog C OS=Homo sapiens GN=UNC13C PE=2 SV=3	C	GO:0005794	Golgi apparatus
A0A0G2K3J2	UN13C_HUMAN unc-13 homolog C OS=Homo sapiens GN=UNC13C PE=2 SV=3	C	GO:0005829	cytosol
A0A0G2K3J2	UN13C_HUMAN unc-13 homolog C OS=Homo sapiens GN=UNC13C PE=2 SV=3	C	GO:0005886	plasma membrane
A0A0G2K3J2	UN13C_HUMAN unc-13 homolog C OS=Homo sapiens GN=UNC13C PE=2 SV=3	C	GO:0042995	cell projection
A0A0G2K3J2	UN13C_HUMAN unc-13 homolog C OS=Homo sapiens GN=UNC13C PE=2 SV=3	C	GO:0044425	membrane part
A0A0G2K3J2	UN13C_HUMAN unc-13 homolog C OS=Homo sapiens GN=UNC13C PE=2 SV=3	N	GO:0098793
A0A0G2K3J2	UN13C_HUMAN unc-13 homolog C OS=Homo sapiens GN=UNC13C PE=2 SV=3	F	GO:0005515	protein binding
A0A0G2K3J2	UN13C_HUMAN unc-13 homolog C OS=Homo sapiens GN=UNC13C PE=2 SV=3	F	GO:0019992	diacylglycerol binding
A0A0G2K3J2	UN13C_HUMAN unc-13 homolog C OS=Homo sapiens GN=UNC13C PE=2 SV=3	F	GO:0043168	anion binding
A0A0G2K3J2	UN13C_HUMAN unc-13 homolog C OS=Homo sapiens GN=UNC13C PE=2 SV=3	F	GO:0043169	cation binding
A0A0G2K3J2	UN13C_HUMAN unc-13 homolog C OS=Homo sapiens GN=UNC13C PE=2 SV=3	N	GO:0098772
A0A0G2K3J2	UN13C_HUMAN unc-13 homolog C OS=Homo sapiens GN=UNC13C PE=2 SV=3	P	GO:0001934	positive regulation of protein phosphorylation
A0A0G2K3J2	UN13C_HUMAN unc-13 homolog C OS=Homo sapiens GN=UNC13C PE=2 SV=3	P	GO:0002684	positive regulation of immune system process
A0A0G2K3J2	UN13C_HUMAN unc-13 homolog C OS=Homo sapiens GN=UNC13C PE=2 SV=3	P	GO:0007269	neurotransmitter secretion
A0A0G2K3J2	UN13C_HUMAN unc-13 homolog C OS=Homo sapiens GN=UNC13C PE=2 SV=3	P	GO:0043085	positive regulation of catalytic activity
A0A0G2K3J2	UN13C_HUMAN unc-13 homolog C OS=Homo sapiens GN=UNC13C PE=2 SV=3	P	GO:0043408	regulation of MAPK cascade
A0A0G2K3J2	UN13C_HUMAN unc-13 homolog C OS=Homo sapiens GN=UNC13C PE=2 SV=3	P	GO:0050804	regulation of synaptic transmission
A0A0G2K3J2	UN13C_HUMAN unc-13 homolog C OS=Homo sapiens GN=UNC13C PE=2 SV=3	P	GO:0051336	regulation of hydrolase activity
A0A0G2K3J2	UN13C_HUMAN unc-13 homolog C OS=Homo sapiens GN=UNC13C PE=2 SV=3	P	GO:0051640	organelle localization
A0A0G2K3J2	UN13C_HUMAN unc-13 homolog C OS=Homo sapiens GN=UNC13C PE=2 SV=3	P	GO:0080134	regulation of response to stress
A0A0G2K3J2	UN13C_HUMAN unc-13 homolog C OS=Homo sapiens GN=UNC13C PE=2 SV=3	N	GO:1902533
A0A0G2K3J2	UN13C_HUMAN unc-13 homolog C OS=Homo sapiens GN=UNC13C PE=2 SV=3	N	GO:1903530
A0A0G2K3J2	UN13C_HUMAN unc-13 homolog C OS=Homo sapiens GN=UNC13C PE=2 SV=3	N	GO:1903861
P08011	MGST1_HUMANMicrosomal glutathione S-transferase 1 OS=Homo sapiens GN=MGST1 PE=1 SV=1	C	GO:0005739	mitochondrion
P08011	MGST1_HUMANMicrosomal glutathione S-transferase 1 OS=Homo sapiens GN=MGST1 PE=1 SV=1	C	GO:0005783	endoplasmic reticulum
P08011	MGST1_HUMANMicrosomal glutathione S-transferase 1 OS=Homo sapiens GN=MGST1 PE=1 SV=1	C	GO:0044425	membrane part
P08011	MGST1_HUMANMicrosomal glutathione S-transferase 1 OS=Homo sapiens GN=MGST1 PE=1 SV=1	C	GO:0044446	intracellular organelle part
P08011	MGST1_HUMANMicrosomal glutathione S-transferase 1 OS=Homo sapiens GN=MGST1 PE=1 SV=1	F	GO:0004364	glutathione transferase activity
P08011	MGST1_HUMANMicrosomal glutathione S-transferase 1 OS=Homo sapiens GN=MGST1 PE=1 SV=1	F	GO:0004602	glutathione peroxidase activity
P08011	MGST1_HUMANMicrosomal glutathione S-transferase 1 OS=Homo sapiens GN=MGST1 PE=1 SV=1	F	GO:0005515	protein binding
P08011	MGST1_HUMANMicrosomal glutathione S-transferase 1 OS=Homo sapiens GN=MGST1 PE=1 SV=1	P	GO:0044249	cellular biosynthetic process
P08011	MGST1_HUMANMicrosomal glutathione S-transferase 1 OS=Homo sapiens GN=MGST1 PE=1 SV=1	P	GO:0044711	single-organism biosynthetic process
P08011	MGST1_HUMANMicrosomal glutathione S-transferase 1 OS=Homo sapiens GN=MGST1 PE=1 SV=1	P	GO:0044763	single-organism cellular process
P08011	MGST1_HUMANMicrosomal glutathione S-transferase 1 OS=Homo sapiens GN=MGST1 PE=1 SV=1	P	GO:0055114	oxidation-reduction process
P08011	MGST1_HUMANMicrosomal glutathione S-transferase 1 OS=Homo sapiens GN=MGST1 PE=1 SV=1	P	GO:0071449	cellular response to lipid hydroperoxide
P08011	MGST1_HUMANMicrosomal glutathione S-transferase 1 OS=Homo sapiens GN=MGST1 PE=1 SV=1	P	GO:1901576	organic substance biosynthetic process
P08011	MGST1_HUMANMicrosomal glutathione S-transferase 1 OS=Homo sapiens GN=MGST1 PE=1 SV=1	P	GO:0006749	glutathione metabolic process
P08011	MGST1_HUMANMicrosomal glutathione S-transferase 1 OS=Homo sapiens GN=MGST1 PE=1 SV=1	P	GO:0006803	glutathione conjugation reaction
P08011	MGST1_HUMANMicrosomal glutathione S-transferase 1 OS=Homo sapiens GN=MGST1 PE=1 SV=1	P	GO:0006804	peroxidase reaction
Q9R066	CXAR_HUMANCoxsackievirus and adenovirus receptor OS=Homo sapiens GN=CXADR PE=1 SV=1	C	GO:0005615	extracellular space
Q9R066	CXAR_HUMANCoxsackievirus and adenovirus receptor OS=Homo sapiens GN=CXADR PE=1 SV=1	C	GO:0005654	nucleoplasm
Q9R066	CXAR_HUMANCoxsackievirus and adenovirus receptor OS=Homo sapiens GN=CXADR PE=1 SV=1	C	GO:0005912	adherens junction
Q9R066	CXAR_HUMANCoxsackievirus and adenovirus receptor OS=Homo sapiens GN=CXADR PE=1 SV=1	C	GO:0005923	tight junction
Q9R066	CXAR_HUMANCoxsackievirus and adenovirus receptor OS=Homo sapiens GN=CXADR PE=1 SV=1	C	GO:0014704	intercalated disc
Q9R066	CXAR_HUMANCoxsackievirus and adenovirus receptor OS=Homo sapiens GN=CXADR PE=1 SV=1	C	GO:0016323	basolateral plasma membrane
Q9R066	CXAR_HUMANCoxsackievirus and adenovirus receptor OS=Homo sapiens GN=CXADR PE=1 SV=1	C	GO:0016327	apicolateral plasma membrane
Q9R066	CXAR_HUMANCoxsackievirus and adenovirus receptor OS=Homo sapiens GN=CXADR PE=1 SV=1	C	GO:0031594	neuromuscular junction
Q9R066	CXAR_HUMANCoxsackievirus and adenovirus receptor OS=Homo sapiens GN=CXADR PE=1 SV=1	C	GO:0031982	vesicle
Q9R066	CXAR_HUMANCoxsackievirus and adenovirus receptor OS=Homo sapiens GN=CXADR PE=1 SV=1	C	GO:0042995	cell projection
Q9R066	CXAR_HUMANCoxsackievirus and adenovirus receptor OS=Homo sapiens GN=CXADR PE=1 SV=1	C	GO:0044444	cytoplasmic part
Q9R066	CXAR_HUMANCoxsackievirus and adenovirus receptor OS=Homo sapiens GN=CXADR PE=1 SV=1	C	GO:0045121	membrane raft
Q9R066	CXAR_HUMANCoxsackievirus and adenovirus receptor OS=Homo sapiens GN=CXADR PE=1 SV=1	F	GO:0005178	integrin binding
Q9R066	CXAR_HUMANCoxsackievirus and adenovirus receptor OS=Homo sapiens GN=CXADR PE=1 SV=1	F	GO:0008013	beta-catenin binding
Q9R066	CXAR_HUMANCoxsackievirus and adenovirus receptor OS=Homo sapiens GN=CXADR PE=1 SV=1	F	GO:0030165	PDZ domain binding
Q9R066	CXAR_HUMANCoxsackievirus and adenovirus receptor OS=Homo sapiens GN=CXADR PE=1 SV=1	F	GO:0042802	identical protein binding
Q9R066	CXAR_HUMANCoxsackievirus and adenovirus receptor OS=Homo sapiens GN=CXADR PE=1 SV=1	P	GO:0007157	heterophilic cell-cell adhesion
Q9R066	CXAR_HUMANCoxsackievirus and adenovirus receptor OS=Homo sapiens GN=CXADR PE=1 SV=1	P	GO:0009888	tissue development
Q9R066	CXAR_HUMANCoxsackievirus and adenovirus receptor OS=Homo sapiens GN=CXADR PE=1 SV=1	P	GO:0010669	epithelial structure maintenance
Q9R066	CXAR_HUMANCoxsackievirus and adenovirus receptor OS=Homo sapiens GN=CXADR PE=1 SV=1	P	GO:0030593	neutrophil chemotaxis
Q9R066	CXAR_HUMANCoxsackievirus and adenovirus receptor OS=Homo sapiens GN=CXADR PE=1 SV=1	P	GO:0031532	actin cytoskeleton reorganization
Q9R066	CXAR_HUMANCoxsackievirus and adenovirus receptor OS=Homo sapiens GN=CXADR PE=1 SV=1	P	GO:0034109	homotypic cell-cell adhesion
Q9R066	CXAR_HUMANCoxsackievirus and adenovirus receptor OS=Homo sapiens GN=CXADR PE=1 SV=1	P	GO:0048468	cell development
Q9R066	CXAR_HUMANCoxsackievirus and adenovirus receptor OS=Homo sapiens GN=CXADR PE=1 SV=1	P	GO:0048731	system development
Q9R066	CXAR_HUMANCoxsackievirus and adenovirus receptor OS=Homo sapiens GN=CXADR PE=1 SV=1	P	GO:0050776	regulation of immune response
Q9R066	CXAR_HUMANCoxsackievirus and adenovirus receptor OS=Homo sapiens GN=CXADR PE=1 SV=1	P	GO:0051607	defense response to virus
Q9R066	CXAR_HUMANCoxsackievirus and adenovirus receptor OS=Homo sapiens GN=CXADR PE=1 SV=1	P	GO:0051704	multi-organism process
Q9R066	CXAR_HUMANCoxsackievirus and adenovirus receptor OS=Homo sapiens GN=CXADR PE=1 SV=1	P	GO:0070633	transepithelial transport
Q9R066	CXAR_HUMANCoxsackievirus and adenovirus receptor OS=Homo sapiens GN=CXADR PE=1 SV=1	P	GO:0007165	signal transduction
Q9R066	CXAR_HUMANCoxsackievirus and adenovirus receptor OS=Homo sapiens GN=CXADR PE=1 SV=1	C	GO:0008305	integrin complex
B1H223	DSCR3_HUMANDown syndrome critical region 3 OS=Homo sapiens GN=DSCR3 PE=1 SV=1	C	GO:0005634	nucleus
B1H223	DSCR3_HUMANDown syndrome critical region 3 OS=Homo sapiens GN=DSCR3 PE=1 SV=1	C	GO:0005768	endosome
B1H223	DSCR3_HUMANDown syndrome critical region 3 OS=Homo sapiens GN=DSCR3 PE=1 SV=1	P	GO:0006810	transport
Q6IFW6	type I cytoskeletal 10 OS=Homo sapiens GN=KRT10 PE=1 SV=6	C	GO:0005615	extracellular space
Q6IFW6	type I cytoskeletal 10 OS=Homo sapiens GN=KRT10 PE=1 SV=6	C	GO:0005634	nucleus
Q6IFW6	type I cytoskeletal 10 OS=Homo sapiens GN=KRT10 PE=1 SV=6	C	GO:0005737	cytoplasm
Q6IFW6	type I cytoskeletal 10 OS=Homo sapiens GN=KRT10 PE=1 SV=6	C	GO:0005882	intermediate filament
Q6IFW6	type I cytoskeletal 10 OS=Homo sapiens GN=KRT10 PE=1 SV=6	C	GO:0016020	membrane
Q6IFW6	type I cytoskeletal 10 OS=Homo sapiens GN=KRT10 PE=1 SV=6	C	GO:0070062	extracellular vesicular exosome
Q6IFW6	type I cytoskeletal 10 OS=Homo sapiens GN=KRT10 PE=1 SV=6	F	GO:0005198	structural molecule activity
Q6IFW6	type I cytoskeletal 10 OS=Homo sapiens GN=KRT10 PE=1 SV=6	F	GO:0005515	protein binding
Q6IFW6	type I cytoskeletal 10 OS=Homo sapiens GN=KRT10 PE=1 SV=6	P	GO:0030216	keratinocyte differentiation
Q6IFW6	type I cytoskeletal 10 OS=Homo sapiens GN=KRT10 PE=1 SV=6	P	GO:0042633	hair cycle
Q6IFW6	type I cytoskeletal 10 OS=Homo sapiens GN=KRT10 PE=1 SV=6	P	GO:0050794	regulation of cellular process
Q6IFW6	type I cytoskeletal 10 OS=Homo sapiens GN=KRT10 PE=1 SV=6	P	GO:0050896	response to stimulus
D4A1U8	VMA5A_HUMANvon Willebrand factor A domain-containing 5A OS=Homo sapiens GN=VWA5A PE=2 SV=2	C	GO:0043227	membrane-bounded organelle
D4A1U8	VMA5A_HUMANvon Willebrand factor A domain-containing 5A OS=Homo sapiens GN=VWA5A PE=2 SV=2	C	GO:0044446	intracellular organelle part
D3ZA53	PNML1_HUMANPNMA 1 OS=Homo sapiens GN=PNMAL1 PE=1 SV=2	C	GO:0044424	intracellular part
D3ZA53	PNML1_HUMANPNMA 1 OS=Homo sapiens GN=PNMAL1 PE=1 SV=2	F	GO:0005488	binding
D3ZA53	PNML1_HUMANPNMA 1 OS=Homo sapiens GN=PNMAL1 PE=1 SV=2	P	GO:0050794	regulation of cellular process
D3ZC82	NUFP2_HUMANNuclear fragile X mental retardation-interacting 2 OS=Homo sapiens GN=NUFIP2 PE=1 SV=1	C	GO:0005634	nucleus
D3ZC82	NUFP2_HUMANNuclear fragile X mental retardation-interacting 2 OS=Homo sapiens GN=NUFIP2 PE=1 SV=1	C	GO:0016020	membrane
D3ZC82	NUFP2_HUMANNuclear fragile X mental retardation-interacting 2 OS=Homo sapiens GN=NUFIP2 PE=1 SV=1	C	GO:0042788	polysomal ribosome
D3ZC82	NUFP2_HUMANNuclear fragile X mental retardation-interacting 2 OS=Homo sapiens GN=NUFIP2 PE=1 SV=1	F	GO:0003723	RNA binding
D3ZC82	NUFP2_HUMANNuclear fragile X mental retardation-interacting 2 OS=Homo sapiens GN=NUFIP2 PE=1 SV=1	F	GO:0005515	protein binding
D3ZUX1	HYKK_HUMANHydroxylysine kinase OS=Homo sapiens GN=HYKK PE=1 SV=2	C	GO:0005737	cytoplasm
D3ZUX1	HYKK_HUMANHydroxylysine kinase OS=Homo sapiens GN=HYKK PE=1 SV=2	F	GO:0016301	kinase activity
D3ZUX1	HYKK_HUMANHydroxylysine kinase OS=Homo sapiens GN=HYKK PE=1 SV=2	P	GO:0044237	cellular metabolic process
D4ADS6	INT7_HUMANIntegrator complex subunit 7 OS=Homo sapiens GN=INTS7 PE=1 SV=1	C	GO:0005694	chromosome
D4ADS6	INT7_HUMANIntegrator complex subunit 7 OS=Homo sapiens GN=INTS7 PE=1 SV=1	C	GO:0032039	integrator complex
D4ADS6	INT7_HUMANIntegrator complex subunit 7 OS=Homo sapiens GN=INTS7 PE=1 SV=1	F	GO:0005515	protein binding
D4ADS6	INT7_HUMANIntegrator complex subunit 7 OS=Homo sapiens GN=INTS7 PE=1 SV=1	P	GO:0000077	DNA damage checkpoint
D4ADS6	INT7_HUMANIntegrator complex subunit 7 OS=Homo sapiens GN=INTS7 PE=1 SV=1	P	GO:0016180	snRNA processing
D4ADS6	INT7_HUMANIntegrator complex subunit 7 OS=Homo sapiens GN=INTS7 PE=1 SV=1	P	GO:0042795	snRNA transcription from RNA polymerase II promoter
D4ADS6	INT7_HUMANIntegrator complex subunit 7 OS=Homo sapiens GN=INTS7 PE=1 SV=1	P	GO:0071479	cellular response to ionizing radiation
G3V8G6	HPLN2_HUMANHyaluronan and proteoglycan link 2 OS=Homo sapiens GN=HAPLN2 PE=1 SV=1	C	GO:0044421	extracellular region part
G3V8G6	HPLN2_HUMANHyaluronan and proteoglycan link 2 OS=Homo sapiens GN=HAPLN2 PE=1 SV=1	C	GO:0044464	cell part
G3V8G6	HPLN2_HUMANHyaluronan and proteoglycan link 2 OS=Homo sapiens GN=HAPLN2 PE=1 SV=1	F	GO:0005515	protein binding
G3V8G6	HPLN2_HUMANHyaluronan and proteoglycan link 2 OS=Homo sapiens GN=HAPLN2 PE=1 SV=1	F	GO:0005540	hyaluronic acid binding
G3V8G6	HPLN2_HUMANHyaluronan and proteoglycan link 2 OS=Homo sapiens GN=HAPLN2 PE=1 SV=1	P	GO:0007155	cell adhesion
G3V8G6	HPLN2_HUMANHyaluronan and proteoglycan link 2 OS=Homo sapiens GN=HAPLN2 PE=1 SV=1	P	GO:0007399	nervous system development
G3V8G6	HPLN2_HUMANHyaluronan and proteoglycan link 2 OS=Homo sapiens GN=HAPLN2 PE=1 SV=1	P	GO:0008152	metabolic process
G3V8G6	HPLN2_HUMANHyaluronan and proteoglycan link 2 OS=Homo sapiens GN=HAPLN2 PE=1 SV=1	P	GO:0044763	single-organism cellular process
Q5XII9	MFR1L_HUMANMitochondrial fission regulator 1-like OS=Homo sapiens GN=MTFR1L PE=1 SV=2	C	GO:0044464	cell part
Q5XII9	MFR1L_HUMANMitochondrial fission regulator 1-like OS=Homo sapiens GN=MTFR1L PE=1 SV=2	F	GO:0005515	protein binding
Q5XII9	MFR1L_HUMANMitochondrial fission regulator 1-like OS=Homo sapiens GN=MTFR1L PE=1 SV=2	P	GO:0009987	cellular process
D3ZJ32	ESYT2_HUMANExtended synaptotagmin-2 OS=Homo sapiens GN=ESYT2 PE=1 SV=1	C	GO:0005887	integral to plasma membrane
D3ZJ32	ESYT2_HUMANExtended synaptotagmin-2 OS=Homo sapiens GN=ESYT2 PE=1 SV=1	C	GO:0031227	intrinsic to endoplasmic reticulum membrane
D3ZJ32	ESYT2_HUMANExtended synaptotagmin-2 OS=Homo sapiens GN=ESYT2 PE=1 SV=1	C	GO:0031234	extrinsic to internal side of plasma membrane
D3ZJ32	ESYT2_HUMANExtended synaptotagmin-2 OS=Homo sapiens GN=ESYT2 PE=1 SV=1	C	GO:0044232	organelle membrane contact site
D3ZJ32	ESYT2_HUMANExtended synaptotagmin-2 OS=Homo sapiens GN=ESYT2 PE=1 SV=1	C	GO:0044433	cytoplasmic vesicle part
D3ZJ32	ESYT2_HUMANExtended synaptotagmin-2 OS=Homo sapiens GN=ESYT2 PE=1 SV=1	N	GO:0098588
D3ZJ32	ESYT2_HUMANExtended synaptotagmin-2 OS=Homo sapiens GN=ESYT2 PE=1 SV=1	N	GO:0098805
D3ZJ32	ESYT2_HUMANExtended synaptotagmin-2 OS=Homo sapiens GN=ESYT2 PE=1 SV=1	F	GO:0005509	calcium ion binding
D3ZJ32	ESYT2_HUMANExtended synaptotagmin-2 OS=Homo sapiens GN=ESYT2 PE=1 SV=1	F	GO:0005544	calcium-dependent phospholipid binding
D3ZJ32	ESYT2_HUMANExtended synaptotagmin-2 OS=Homo sapiens GN=ESYT2 PE=1 SV=1	F	GO:0008429	phosphatidylethanolamine binding
D3ZJ32	ESYT2_HUMANExtended synaptotagmin-2 OS=Homo sapiens GN=ESYT2 PE=1 SV=1	F	GO:0031210	phosphatidylcholine binding
D3ZJ32	ESYT2_HUMANExtended synaptotagmin-2 OS=Homo sapiens GN=ESYT2 PE=1 SV=1	F	GO:0035091	phosphatidylinositol binding
D3ZJ32	ESYT2_HUMANExtended synaptotagmin-2 OS=Homo sapiens GN=ESYT2 PE=1 SV=1	F	GO:0042802	identical protein binding
D3ZJ32	ESYT2_HUMANExtended synaptotagmin-2 OS=Homo sapiens GN=ESYT2 PE=1 SV=1	P	GO:0016192	vesicle-mediated transport
D3ZJ32	ESYT2_HUMANExtended synaptotagmin-2 OS=Homo sapiens GN=ESYT2 PE=1 SV=1	P	GO:0044763	single-organism cellular process
D3ZJ32	ESYT2_HUMANExtended synaptotagmin-2 OS=Homo sapiens GN=ESYT2 PE=1 SV=1	P	GO:0044765	single-organism transport
D3ZJ32	ESYT2_HUMANExtended synaptotagmin-2 OS=Homo sapiens GN=ESYT2 PE=1 SV=1	P	GO:0050794	regulation of cellular process
Q6AYC4	CAPG_HUMANMacrophage-capping OS=Homo sapiens GN=CAPG PE=1 SV=2	C	GO:0005654	nucleoplasm
Q6AYC4	CAPG_HUMANMacrophage-capping OS=Homo sapiens GN=CAPG PE=1 SV=2	C	GO:0005730	nucleolus
Q6AYC4	CAPG_HUMANMacrophage-capping OS=Homo sapiens GN=CAPG PE=1 SV=2	C	GO:0005814	centriole
Q6AYC4	CAPG_HUMANMacrophage-capping OS=Homo sapiens GN=CAPG PE=1 SV=2	C	GO:0008290	F-actin capping protein complex
Q6AYC4	CAPG_HUMANMacrophage-capping OS=Homo sapiens GN=CAPG PE=1 SV=2	C	GO:0042995	cell projection
Q6AYC4	CAPG_HUMANMacrophage-capping OS=Homo sapiens GN=CAPG PE=1 SV=2	C	GO:0070062	extracellular vesicular exosome
Q6AYC4	CAPG_HUMANMacrophage-capping OS=Homo sapiens GN=CAPG PE=1 SV=2	C	GO:0072686	mitotic spindle
Q6AYC4	CAPG_HUMANMacrophage-capping OS=Homo sapiens GN=CAPG PE=1 SV=2	C	GO:0090543	Flemming body
Q6AYC4	CAPG_HUMANMacrophage-capping OS=Homo sapiens GN=CAPG PE=1 SV=2	F	GO:0003779	actin binding
Q6AYC4	CAPG_HUMANMacrophage-capping OS=Homo sapiens GN=CAPG PE=1 SV=2	F	GO:0019904	protein domain specific binding
Q6AYC4	CAPG_HUMANMacrophage-capping OS=Homo sapiens GN=CAPG PE=1 SV=2	F	GO:0032403	protein complex binding
Q6AYC4	CAPG_HUMANMacrophage-capping OS=Homo sapiens GN=CAPG PE=1 SV=2	F	GO:0043167	ion binding
Q6AYC4	CAPG_HUMANMacrophage-capping OS=Homo sapiens GN=CAPG PE=1 SV=2	P	GO:0022617	extracellular matrix disassembly
Q6AYC4	CAPG_HUMANMacrophage-capping OS=Homo sapiens GN=CAPG PE=1 SV=2	P	GO:0032879	regulation of localization
Q6AYC4	CAPG_HUMANMacrophage-capping OS=Homo sapiens GN=CAPG PE=1 SV=2	P	GO:0042981	regulation of apoptotic process
Q6AYC4	CAPG_HUMANMacrophage-capping OS=Homo sapiens GN=CAPG PE=1 SV=2	P	GO:0045595	regulation of cell differentiation
Q6AYC4	CAPG_HUMANMacrophage-capping OS=Homo sapiens GN=CAPG PE=1 SV=2	P	GO:0050896	response to stimulus
Q6AYC4	CAPG_HUMANMacrophage-capping OS=Homo sapiens GN=CAPG PE=1 SV=2	P	GO:0051016	barbed-end actin filament capping
Q6AYC4	CAPG_HUMANMacrophage-capping OS=Homo sapiens GN=CAPG PE=1 SV=2	P	GO:0051094	positive regulation of developmental process
Q6AYC4	CAPG_HUMANMacrophage-capping OS=Homo sapiens GN=CAPG PE=1 SV=2	P	GO:0051240	positive regulation of multicellular organismal process
Q6AYC4	CAPG_HUMANMacrophage-capping OS=Homo sapiens GN=CAPG PE=1 SV=2	P	GO:0051495	positive regulation of cytoskeleton organization
Q6AYC4	CAPG_HUMANMacrophage-capping OS=Homo sapiens GN=CAPG PE=1 SV=2	P	GO:0060255	regulation of macromolecule metabolic process
Q6AYC4	CAPG_HUMANMacrophage-capping OS=Homo sapiens GN=CAPG PE=1 SV=2	P	GO:0071803	positive regulation of podosome assembly
Q6AYC4	CAPG_HUMANMacrophage-capping OS=Homo sapiens GN=CAPG PE=1 SV=2	N	GO:1902578
Q6AYC4	CAPG_HUMANMacrophage-capping OS=Homo sapiens GN=CAPG PE=1 SV=2	N	GO:1902905
Q6AYC4	CAPG_HUMANMacrophage-capping OS=Homo sapiens GN=CAPG PE=1 SV=2	P	GO:2000026	regulation of multicellular organismal development
M0RCH6	CHM4B_HUMANCharged multivesicular body 4b OS=Homo sapiens GN=CHMP4B PE=1 SV=1	C	GO:0000815	ESCRT III complex
M0RCH6	CHM4B_HUMANCharged multivesicular body 4b OS=Homo sapiens GN=CHMP4B PE=1 SV=1	C	GO:0005635	nuclear envelope
M0RCH6	CHM4B_HUMANCharged multivesicular body 4b OS=Homo sapiens GN=CHMP4B PE=1 SV=1	C	GO:0005829	cytosol
M0RCH6	CHM4B_HUMANCharged multivesicular body 4b OS=Homo sapiens GN=CHMP4B PE=1 SV=1	C	GO:0009898	internal side of plasma membrane
M0RCH6	CHM4B_HUMANCharged multivesicular body 4b OS=Homo sapiens GN=CHMP4B PE=1 SV=1	C	GO:0030117	membrane coat
M0RCH6	CHM4B_HUMANCharged multivesicular body 4b OS=Homo sapiens GN=CHMP4B PE=1 SV=1	C	GO:0030496	midbody
M0RCH6	CHM4B_HUMANCharged multivesicular body 4b OS=Homo sapiens GN=CHMP4B PE=1 SV=1	C	GO:0070062	extracellular vesicular exosome
M0RCH6	CHM4B_HUMANCharged multivesicular body 4b OS=Homo sapiens GN=CHMP4B PE=1 SV=1	F	GO:0042803	protein homodimerization activity
M0RCH6	CHM4B_HUMANCharged multivesicular body 4b OS=Homo sapiens GN=CHMP4B PE=1 SV=1	P	GO:0000281	mitotic cytokinesis
M0RCH6	CHM4B_HUMANCharged multivesicular body 4b OS=Homo sapiens GN=CHMP4B PE=1 SV=1	P	GO:0000920	cytokinetic cell separation
M0RCH6	CHM4B_HUMANCharged multivesicular body 4b OS=Homo sapiens GN=CHMP4B PE=1 SV=1	P	GO:0006620	posttranslational protein targeting to membrane
M0RCH6	CHM4B_HUMANCharged multivesicular body 4b OS=Homo sapiens GN=CHMP4B PE=1 SV=1	P	GO:0007034	vacuolar transport
M0RCH6	CHM4B_HUMANCharged multivesicular body 4b OS=Homo sapiens GN=CHMP4B PE=1 SV=1	P	GO:0007080	mitotic metaphase plate congression
M0RCH6	CHM4B_HUMANCharged multivesicular body 4b OS=Homo sapiens GN=CHMP4B PE=1 SV=1	P	GO:0010458	exit from mitosis
M0RCH6	CHM4B_HUMANCharged multivesicular body 4b OS=Homo sapiens GN=CHMP4B PE=1 SV=1	P	GO:0010824	regulation of centrosome duplication
M0RCH6	CHM4B_HUMANCharged multivesicular body 4b OS=Homo sapiens GN=CHMP4B PE=1 SV=1	P	GO:0016197	endosomal transport
M0RCH6	CHM4B_HUMANCharged multivesicular body 4b OS=Homo sapiens GN=CHMP4B PE=1 SV=1	P	GO:0031468	nuclear envelope reassembly
M0RCH6	CHM4B_HUMANCharged multivesicular body 4b OS=Homo sapiens GN=CHMP4B PE=1 SV=1	P	GO:0036258	multivesicular body assembly
M0RCH6	CHM4B_HUMANCharged multivesicular body 4b OS=Homo sapiens GN=CHMP4B PE=1 SV=1	P	GO:0036438	maintenance of lens transparency
M0RCH6	CHM4B_HUMANCharged multivesicular body 4b OS=Homo sapiens GN=CHMP4B PE=1 SV=1	N	GO:0039702
M0RCH6	CHM4B_HUMANCharged multivesicular body 4b OS=Homo sapiens GN=CHMP4B PE=1 SV=1	P	GO:0051260	protein homooligomerization
M0RCH6	CHM4B_HUMANCharged multivesicular body 4b OS=Homo sapiens GN=CHMP4B PE=1 SV=1	P	GO:0090148	membrane fission
M0RCH6	CHM4B_HUMANCharged multivesicular body 4b OS=Homo sapiens GN=CHMP4B PE=1 SV=1	N	GO:0090611
M0RCH6	CHM4B_HUMANCharged multivesicular body 4b OS=Homo sapiens GN=CHMP4B PE=1 SV=1	P	GO:1901215	negative regulation of neuron death
M0RCH6	CHM4B_HUMANCharged multivesicular body 4b OS=Homo sapiens GN=CHMP4B PE=1 SV=1	P	GO:1901673	regulation of spindle assembly involved in mitosis
M0RCH6	CHM4B_HUMANCharged multivesicular body 4b OS=Homo sapiens GN=CHMP4B PE=1 SV=1	P	GO:1902188	positive regulation of viral release from host cell
M0RCH6	CHM4B_HUMANCharged multivesicular body 4b OS=Homo sapiens GN=CHMP4B PE=1 SV=1	N	GO:1902902
Q5PQR4	RSRC2_HUMANArginine serine-rich coiled-coil 2 OS=Homo sapiens GN=RSRC2 PE=1 SV=1	F	GO:0005515	protein binding
D3ZU04	RL31_HUMAN60S ribosomal L31 OS=Homo sapiens GN=RPL31 PE=1 SV=1	C	GO:0005925	focal adhesion
D3ZU04	RL31_HUMAN60S ribosomal L31 OS=Homo sapiens GN=RPL31 PE=1 SV=1	C	GO:0016020	membrane
D3ZU04	RL31_HUMAN60S ribosomal L31 OS=Homo sapiens GN=RPL31 PE=1 SV=1	C	GO:0022625	cytosolic large ribosomal subunit
D3ZU04	RL31_HUMAN60S ribosomal L31 OS=Homo sapiens GN=RPL31 PE=1 SV=1	C	GO:0070062	extracellular vesicular exosome
D3ZU04	RL31_HUMAN60S ribosomal L31 OS=Homo sapiens GN=RPL31 PE=1 SV=1	F	GO:0003723	RNA binding
D3ZU04	RL31_HUMAN60S ribosomal L31 OS=Homo sapiens GN=RPL31 PE=1 SV=1	F	GO:0003735	structural constituent of ribosome
D3ZU04	RL31_HUMAN60S ribosomal L31 OS=Homo sapiens GN=RPL31 PE=1 SV=1	F	GO:0005515	protein binding
D3ZU04	RL31_HUMAN60S ribosomal L31 OS=Homo sapiens GN=RPL31 PE=1 SV=1	P	GO:0000184	nuclear-transcribed mRNA catabolic process, nonsense-mediated decay
D3ZU04	RL31_HUMAN60S ribosomal L31 OS=Homo sapiens GN=RPL31 PE=1 SV=1	P	GO:0006364	rRNA processing
D3ZU04	RL31_HUMAN60S ribosomal L31 OS=Homo sapiens GN=RPL31 PE=1 SV=1	P	GO:0006413	translational initiation
D3ZU04	RL31_HUMAN60S ribosomal L31 OS=Homo sapiens GN=RPL31 PE=1 SV=1	P	GO:0006614	SRP-dependent cotranslational protein targeting to membrane
D3ZU04	RL31_HUMAN60S ribosomal L31 OS=Homo sapiens GN=RPL31 PE=1 SV=1	P	GO:0019083	viral transcription
Q9Z0G8	WIPF3_HUMANWAS WASL-interacting family member 3 OS=Homo sapiens GN=WIPF3 PE=2 SV=4	C	GO:0044424	intracellular part
Q9Z0G8	WIPF3_HUMANWAS WASL-interacting family member 3 OS=Homo sapiens GN=WIPF3 PE=2 SV=4	F	GO:0003779	actin binding
Q9Z0G8	WIPF3_HUMANWAS WASL-interacting family member 3 OS=Homo sapiens GN=WIPF3 PE=2 SV=4	P	GO:0009987	cellular process
Q9Z0G8	WIPF3_HUMANWAS WASL-interacting family member 3 OS=Homo sapiens GN=WIPF3 PE=2 SV=4	P	GO:0044699	single-organism process
Q99MZ8	LASP1_HUMANLIM and SH3 domain 1 OS=Homo sapiens GN=LASP1 PE=1 SV=2	C	GO:0005925	focal adhesion
Q99MZ8	LASP1_HUMANLIM and SH3 domain 1 OS=Homo sapiens GN=LASP1 PE=1 SV=2	C	GO:0005938	cell cortex
Q99MZ8	LASP1_HUMANLIM and SH3 domain 1 OS=Homo sapiens GN=LASP1 PE=1 SV=2	C	GO:0012505	endomembrane system
Q99MZ8	LASP1_HUMANLIM and SH3 domain 1 OS=Homo sapiens GN=LASP1 PE=1 SV=2	C	GO:0015629	actin cytoskeleton
Q99MZ8	LASP1_HUMANLIM and SH3 domain 1 OS=Homo sapiens GN=LASP1 PE=1 SV=2	C	GO:0016020	membrane
Q99MZ8	LASP1_HUMANLIM and SH3 domain 1 OS=Homo sapiens GN=LASP1 PE=1 SV=2	C	GO:0042995	cell projection
Q99MZ8	LASP1_HUMANLIM and SH3 domain 1 OS=Homo sapiens GN=LASP1 PE=1 SV=2	C	GO:0043231	intracellular membrane-bounded organelle
Q99MZ8	LASP1_HUMANLIM and SH3 domain 1 OS=Homo sapiens GN=LASP1 PE=1 SV=2	C	GO:0044430	cytoskeletal part
Q99MZ8	LASP1_HUMANLIM and SH3 domain 1 OS=Homo sapiens GN=LASP1 PE=1 SV=2	C	GO:0070062	extracellular vesicular exosome
Q99MZ8	LASP1_HUMANLIM and SH3 domain 1 OS=Homo sapiens GN=LASP1 PE=1 SV=2	F	GO:0005070	SH3/SH2 adaptor activity
Q99MZ8	LASP1_HUMANLIM and SH3 domain 1 OS=Homo sapiens GN=LASP1 PE=1 SV=2	F	GO:0008092	cytoskeletal protein binding
Q99MZ8	LASP1_HUMANLIM and SH3 domain 1 OS=Homo sapiens GN=LASP1 PE=1 SV=2	F	GO:0008270	zinc ion binding
Q99MZ8	LASP1_HUMANLIM and SH3 domain 1 OS=Homo sapiens GN=LASP1 PE=1 SV=2	P	GO:0006810	transport
Q99MZ8	LASP1_HUMANLIM and SH3 domain 1 OS=Homo sapiens GN=LASP1 PE=1 SV=2	P	GO:0032501	multicellular organismal process
Q99MZ8	LASP1_HUMANLIM and SH3 domain 1 OS=Homo sapiens GN=LASP1 PE=1 SV=2	P	GO:0044763	single-organism cellular process
Q99MZ8	LASP1_HUMANLIM and SH3 domain 1 OS=Homo sapiens GN=LASP1 PE=1 SV=2	P	GO:0048522	positive regulation of cellular process
Q99MZ8	LASP1_HUMANLIM and SH3 domain 1 OS=Homo sapiens GN=LASP1 PE=1 SV=2	P	GO:0051493	regulation of cytoskeleton organization
Q99MZ8	LASP1_HUMANLIM and SH3 domain 1 OS=Homo sapiens GN=LASP1 PE=1 SV=2	P	GO:0007165	signal transduction
M0R7J2	DPYD_HUMANDihydropyrimidine dehydrogenase	C	GO:0005829	cytosol
M0R7J2	DPYD_HUMANDihydropyrimidine dehydrogenase	F	GO:0000166	nucleotide binding
M0R7J2	DPYD_HUMANDihydropyrimidine dehydrogenase	F	GO:0017113	dihydropyrimidine dehydrogenase (NADP+) activity
M0R7J2	DPYD_HUMANDihydropyrimidine dehydrogenase	F	GO:0042803	protein homodimerization activity
M0R7J2	DPYD_HUMANDihydropyrimidine dehydrogenase	F	GO:0051536	iron-sulfur cluster binding
M0R7J2	DPYD_HUMANDihydropyrimidine dehydrogenase	P	GO:0006145	purine nucleobase catabolic process
M0R7J2	DPYD_HUMANDihydropyrimidine dehydrogenase	P	GO:0006210	thymine catabolic process
M0R7J2	DPYD_HUMANDihydropyrimidine dehydrogenase	P	GO:0006212	uracil catabolic process
M0R7J2	DPYD_HUMANDihydropyrimidine dehydrogenase	P	GO:0006214	thymidine catabolic process
M0R7J2	DPYD_HUMANDihydropyrimidine dehydrogenase	P	GO:0055114	oxidation-reduction process
M0R7J2	DPYD_HUMANDihydropyrimidine dehydrogenase	P	GO:0015940	pantothenate biosynthetic process
M0R7J2	DPYD_HUMANDihydropyrimidine dehydrogenase	P	GO:0019482	beta-alanine metabolic process
Q64721	APOB_HUMANApolipo B-100 OS=Homo sapiens GN=APOB PE=1 SV=2	C	GO:0012505	endomembrane system
Q64721	APOB_HUMANApolipo B-100 OS=Homo sapiens GN=APOB PE=1 SV=2	C	GO:0016020	membrane
Q64721	APOB_HUMANApolipo B-100 OS=Homo sapiens GN=APOB PE=1 SV=2	C	GO:0034385	triglyceride-rich lipoprotein particle
Q64721	APOB_HUMANApolipo B-100 OS=Homo sapiens GN=APOB PE=1 SV=2	C	GO:0042627	chylomicron
Q64721	APOB_HUMANApolipo B-100 OS=Homo sapiens GN=APOB PE=1 SV=2	C	GO:0043231	intracellular membrane-bounded organelle
Q64721	APOB_HUMANApolipo B-100 OS=Homo sapiens GN=APOB PE=1 SV=2	C	GO:0043233	organelle lumen
Q64721	APOB_HUMANApolipo B-100 OS=Homo sapiens GN=APOB PE=1 SV=2	C	GO:0044433	cytoplasmic vesicle part
Q64721	APOB_HUMANApolipo B-100 OS=Homo sapiens GN=APOB PE=1 SV=2	F	GO:0005319	lipid transporter activity
Q64721	APOB_HUMANApolipo B-100 OS=Homo sapiens GN=APOB PE=1 SV=2	F	GO:0005515	protein binding
Q64721	APOB_HUMANApolipo B-100 OS=Homo sapiens GN=APOB PE=1 SV=2	F	GO:0008289	lipid binding
Q64721	APOB_HUMANApolipo B-100 OS=Homo sapiens GN=APOB PE=1 SV=2	F	GO:0043168	anion binding
Q64721	APOB_HUMANApolipo B-100 OS=Homo sapiens GN=APOB PE=1 SV=2	P	GO:0008202	steroid metabolic process
Q64721	APOB_HUMANApolipo B-100 OS=Homo sapiens GN=APOB PE=1 SV=2	P	GO:0010884	positive regulation of lipid storage
Q64721	APOB_HUMANApolipo B-100 OS=Homo sapiens GN=APOB PE=1 SV=2	P	GO:0019538	protein metabolic process
Q64721	APOB_HUMANApolipo B-100 OS=Homo sapiens GN=APOB PE=1 SV=2	P	GO:0030301	cholesterol transport
Q64721	APOB_HUMANApolipo B-100 OS=Homo sapiens GN=APOB PE=1 SV=2	P	GO:0044237	cellular metabolic process
Q64721	APOB_HUMANApolipo B-100 OS=Homo sapiens GN=APOB PE=1 SV=2	P	GO:0051707	response to other organism
Q64721	APOB_HUMANApolipo B-100 OS=Homo sapiens GN=APOB PE=1 SV=2	P	GO:0071827	plasma lipoprotein particle organization
Q64721	APOB_HUMANApolipo B-100 OS=Homo sapiens GN=APOB PE=1 SV=2	P	GO:0097006	regulation of plasma lipoprotein particle levels
Q64721	APOB_HUMANApolipo B-100 OS=Homo sapiens GN=APOB PE=1 SV=2	P	GO:1901575	organic substance catabolic process
Q9WVC1	SLIT2_HUMANSlit homolog 2 OS=Homo sapiens GN=SLIT2 PE=1 SV=1	C	GO:0005615	extracellular space
Q9WVC1	SLIT2_HUMANSlit homolog 2 OS=Homo sapiens GN=SLIT2 PE=1 SV=1	C	GO:0005886	plasma membrane
Q9WVC1	SLIT2_HUMANSlit homolog 2 OS=Homo sapiens GN=SLIT2 PE=1 SV=1	C	GO:0009986	cell surface
Q9WVC1	SLIT2_HUMANSlit homolog 2 OS=Homo sapiens GN=SLIT2 PE=1 SV=1	C	GO:0016021	integral to membrane
Q9WVC1	SLIT2_HUMANSlit homolog 2 OS=Homo sapiens GN=SLIT2 PE=1 SV=1	C	GO:0070062	extracellular vesicular exosome
Q9WVC1	SLIT2_HUMANSlit homolog 2 OS=Homo sapiens GN=SLIT2 PE=1 SV=1	F	GO:0004963	follicle-stimulating hormone receptor activity
Q9WVC1	SLIT2_HUMANSlit homolog 2 OS=Homo sapiens GN=SLIT2 PE=1 SV=1	F	GO:0005095	GTPase inhibitor activity
Q9WVC1	SLIT2_HUMANSlit homolog 2 OS=Homo sapiens GN=SLIT2 PE=1 SV=1	F	GO:0008201	heparin binding
Q9WVC1	SLIT2_HUMANSlit homolog 2 OS=Homo sapiens GN=SLIT2 PE=1 SV=1	F	GO:0042803	protein homodimerization activity
Q9WVC1	SLIT2_HUMANSlit homolog 2 OS=Homo sapiens GN=SLIT2 PE=1 SV=1	F	GO:0043237	laminin-1 binding
Q9WVC1	SLIT2_HUMANSlit homolog 2 OS=Homo sapiens GN=SLIT2 PE=1 SV=1	F	GO:0043394	proteoglycan binding
Q9WVC1	SLIT2_HUMANSlit homolog 2 OS=Homo sapiens GN=SLIT2 PE=1 SV=1	F	GO:0048495	Roundabout binding
Q9WVC1	SLIT2_HUMANSlit homolog 2 OS=Homo sapiens GN=SLIT2 PE=1 SV=1	P	GO:0001657	ureteric bud development
Q9WVC1	SLIT2_HUMANSlit homolog 2 OS=Homo sapiens GN=SLIT2 PE=1 SV=1	P	GO:0001933	negative regulation of protein phosphorylation
Q9WVC1	SLIT2_HUMANSlit homolog 2 OS=Homo sapiens GN=SLIT2 PE=1 SV=1	P	GO:0002042	cell migration involved in sprouting angiogenesis
Q9WVC1	SLIT2_HUMANSlit homolog 2 OS=Homo sapiens GN=SLIT2 PE=1 SV=1	P	GO:0008045	motor neuron axon guidance
Q9WVC1	SLIT2_HUMANSlit homolog 2 OS=Homo sapiens GN=SLIT2 PE=1 SV=1	P	GO:0010593	negative regulation of lamellipodium assembly
Q9WVC1	SLIT2_HUMANSlit homolog 2 OS=Homo sapiens GN=SLIT2 PE=1 SV=1	P	GO:0010596	negative regulation of endothelial cell migration
Q9WVC1	SLIT2_HUMANSlit homolog 2 OS=Homo sapiens GN=SLIT2 PE=1 SV=1	P	GO:0021834	chemorepulsion involved in embryonic olfactory bulb interneuron precursor migration
Q9WVC1	SLIT2_HUMANSlit homolog 2 OS=Homo sapiens GN=SLIT2 PE=1 SV=1	P	GO:0021836	chemorepulsion involved in postnatal olfactory bulb interneuron migration
Q9WVC1	SLIT2_HUMANSlit homolog 2 OS=Homo sapiens GN=SLIT2 PE=1 SV=1	P	GO:0021972	corticospinal neuron axon guidance through spinal cord
Q9WVC1	SLIT2_HUMANSlit homolog 2 OS=Homo sapiens GN=SLIT2 PE=1 SV=1	P	GO:0030308	negative regulation of cell growth
Q9WVC1	SLIT2_HUMANSlit homolog 2 OS=Homo sapiens GN=SLIT2 PE=1 SV=1	P	GO:0030837	negative regulation of actin filament polymerization
Q9WVC1	SLIT2_HUMANSlit homolog 2 OS=Homo sapiens GN=SLIT2 PE=1 SV=1	P	GO:0032870	cellular response to hormone stimulus
Q9WVC1	SLIT2_HUMANSlit homolog 2 OS=Homo sapiens GN=SLIT2 PE=1 SV=1	P	GO:0035385	Roundabout signaling pathway
Q9WVC1	SLIT2_HUMANSlit homolog 2 OS=Homo sapiens GN=SLIT2 PE=1 SV=1	P	GO:0043065	positive regulation of apoptotic process
Q9WVC1	SLIT2_HUMANSlit homolog 2 OS=Homo sapiens GN=SLIT2 PE=1 SV=1	P	GO:0043116	negative regulation of vascular permeability
Q9WVC1	SLIT2_HUMANSlit homolog 2 OS=Homo sapiens GN=SLIT2 PE=1 SV=1	P	GO:0048754	branching morphogenesis of an epithelial tube
Q9WVC1	SLIT2_HUMANSlit homolog 2 OS=Homo sapiens GN=SLIT2 PE=1 SV=1	P	GO:0048846	axon extension involved in axon guidance
Q9WVC1	SLIT2_HUMANSlit homolog 2 OS=Homo sapiens GN=SLIT2 PE=1 SV=1	P	GO:0050772	positive regulation of axonogenesis
Q9WVC1	SLIT2_HUMANSlit homolog 2 OS=Homo sapiens GN=SLIT2 PE=1 SV=1	P	GO:0050929	induction of negative chemotaxis
Q9WVC1	SLIT2_HUMANSlit homolog 2 OS=Homo sapiens GN=SLIT2 PE=1 SV=1	P	GO:0051058	negative regulation of small GTPase mediated signal transduction
Q9WVC1	SLIT2_HUMANSlit homolog 2 OS=Homo sapiens GN=SLIT2 PE=1 SV=1	P	GO:0051414	response to cortisol stimulus
Q9WVC1	SLIT2_HUMANSlit homolog 2 OS=Homo sapiens GN=SLIT2 PE=1 SV=1	P	GO:0061364	apoptotic process involved in luteolysis
Q9WVC1	SLIT2_HUMANSlit homolog 2 OS=Homo sapiens GN=SLIT2 PE=1 SV=1	P	GO:0070100	negative regulation of chemokine-mediated signaling pathway
Q9WVC1	SLIT2_HUMANSlit homolog 2 OS=Homo sapiens GN=SLIT2 PE=1 SV=1	P	GO:0071504	cellular response to heparin
Q9WVC1	SLIT2_HUMANSlit homolog 2 OS=Homo sapiens GN=SLIT2 PE=1 SV=1	P	GO:0071672	negative regulation of smooth muscle cell chemotaxis
Q9WVC1	SLIT2_HUMANSlit homolog 2 OS=Homo sapiens GN=SLIT2 PE=1 SV=1	P	GO:0071676	negative regulation of mononuclear cell migration
Q9WVC1	SLIT2_HUMANSlit homolog 2 OS=Homo sapiens GN=SLIT2 PE=1 SV=1	P	GO:0090024	negative regulation of neutrophil chemotaxis
Q9WVC1	SLIT2_HUMANSlit homolog 2 OS=Homo sapiens GN=SLIT2 PE=1 SV=1	P	GO:0090260	negative regulation of retinal ganglion cell axon guidance
Q9WVC1	SLIT2_HUMANSlit homolog 2 OS=Homo sapiens GN=SLIT2 PE=1 SV=1	P	GO:0090288	negative regulation of cellular response to growth factor stimulus
Q9WVC1	SLIT2_HUMANSlit homolog 2 OS=Homo sapiens GN=SLIT2 PE=1 SV=1	P	GO:0007187	G-protein coupled receptor signaling pathway, coupled to cyclic nucleotide second messenger
Q9WVC1	SLIT2_HUMANSlit homolog 2 OS=Homo sapiens GN=SLIT2 PE=1 SV=1	C	GO:0005742	mitochondrial outer membrane translocase complex
A0A096UWG9	DGKE_HUMANDiacylglycerol kinase epsilon OS=Homo sapiens GN=DGKE PE=1 SV=1	C	GO:0005737	cytoplasm
A0A096UWG9	DGKE_HUMANDiacylglycerol kinase epsilon OS=Homo sapiens GN=DGKE PE=1 SV=1	C	GO:0005886	plasma membrane
A0A096UWG9	DGKE_HUMANDiacylglycerol kinase epsilon OS=Homo sapiens GN=DGKE PE=1 SV=1	C	GO:0043229	intracellular organelle
A0A096UWG9	DGKE_HUMANDiacylglycerol kinase epsilon OS=Homo sapiens GN=DGKE PE=1 SV=1	F	GO:0004143	diacylglycerol kinase activity
A0A096UWG9	DGKE_HUMANDiacylglycerol kinase epsilon OS=Homo sapiens GN=DGKE PE=1 SV=1	F	GO:0005515	protein binding
A0A096UWG9	DGKE_HUMANDiacylglycerol kinase epsilon OS=Homo sapiens GN=DGKE PE=1 SV=1	F	GO:0005524	ATP binding
A0A096UWG9	DGKE_HUMANDiacylglycerol kinase epsilon OS=Homo sapiens GN=DGKE PE=1 SV=1	P	GO:0007205	protein kinase C-activating G-protein coupled receptor signaling pathway
A0A096UWG9	DGKE_HUMANDiacylglycerol kinase epsilon OS=Homo sapiens GN=DGKE PE=1 SV=1	P	GO:0008654	phospholipid biosynthetic process
A0A096UWG9	DGKE_HUMANDiacylglycerol kinase epsilon OS=Homo sapiens GN=DGKE PE=1 SV=1	P	GO:0030168	platelet activation
A0A096UWG9	DGKE_HUMANDiacylglycerol kinase epsilon OS=Homo sapiens GN=DGKE PE=1 SV=1	P	GO:0035556	intracellular signal transduction
A0A096UWG9	DGKE_HUMANDiacylglycerol kinase epsilon OS=Homo sapiens GN=DGKE PE=1 SV=1	P	GO:0009395	phospholipid catabolic process
A0A096UWG9	DGKE_HUMANDiacylglycerol kinase epsilon OS=Homo sapiens GN=DGKE PE=1 SV=1	P	GO:0046486	glycerolipid metabolic process
Q32WR5	BL1S2_HUMANBiogenesis of lysosome-related organelles complex 1 subunit 2 OS=Homo sapiens GN=BLOC1S2 PE=1 SV=1	C	GO:0000930	gamma-tubulin complex
Q32WR5	BL1S2_HUMANBiogenesis of lysosome-related organelles complex 1 subunit 2 OS=Homo sapiens GN=BLOC1S2 PE=1 SV=1	C	GO:0005634	nucleus
Q32WR5	BL1S2_HUMANBiogenesis of lysosome-related organelles complex 1 subunit 2 OS=Homo sapiens GN=BLOC1S2 PE=1 SV=1	C	GO:0005739	mitochondrion
Q32WR5	BL1S2_HUMANBiogenesis of lysosome-related organelles complex 1 subunit 2 OS=Homo sapiens GN=BLOC1S2 PE=1 SV=1	C	GO:0005813	centrosome
Q32WR5	BL1S2_HUMANBiogenesis of lysosome-related organelles complex 1 subunit 2 OS=Homo sapiens GN=BLOC1S2 PE=1 SV=1	C	GO:0031083	BLOC-1 complex
Q32WR5	BL1S2_HUMANBiogenesis of lysosome-related organelles complex 1 subunit 2 OS=Homo sapiens GN=BLOC1S2 PE=1 SV=1	F	GO:0008022	protein C-terminus binding
Q32WR5	BL1S2_HUMANBiogenesis of lysosome-related organelles complex 1 subunit 2 OS=Homo sapiens GN=BLOC1S2 PE=1 SV=1	F	GO:0043015	gamma-tubulin binding
Q32WR5	BL1S2_HUMANBiogenesis of lysosome-related organelles complex 1 subunit 2 OS=Homo sapiens GN=BLOC1S2 PE=1 SV=1	P	GO:0007017	microtubule-based process
Q32WR5	BL1S2_HUMANBiogenesis of lysosome-related organelles complex 1 subunit 2 OS=Homo sapiens GN=BLOC1S2 PE=1 SV=1	P	GO:0008284	positive regulation of cell proliferation
Q32WR5	BL1S2_HUMANBiogenesis of lysosome-related organelles complex 1 subunit 2 OS=Homo sapiens GN=BLOC1S2 PE=1 SV=1	P	GO:0008625	extrinsic apoptotic signaling pathway via death domain receptors
Q32WR5	BL1S2_HUMANBiogenesis of lysosome-related organelles complex 1 subunit 2 OS=Homo sapiens GN=BLOC1S2 PE=1 SV=1	P	GO:0045893	positive regulation of transcription, DNA-dependent
Q32WR5	BL1S2_HUMANBiogenesis of lysosome-related organelles complex 1 subunit 2 OS=Homo sapiens GN=BLOC1S2 PE=1 SV=1	P	GO:0097345	mitochondrial outer membrane permeabilization
Q32WR5	BL1S2_HUMANBiogenesis of lysosome-related organelles complex 1 subunit 2 OS=Homo sapiens GN=BLOC1S2 PE=1 SV=1	C	GO:0045298	tubulin complex
G3V781	MRE11_HUMANDouble-strand break repair MRE11A OS=Homo sapiens GN=MRE11A PE=1 SV=3	C	GO:0000784	nuclear chromosome, telomeric region
G3V781	MRE11_HUMANDouble-strand break repair MRE11A OS=Homo sapiens GN=MRE11A PE=1 SV=3	C	GO:0016605	PML body
G3V781	MRE11_HUMANDouble-strand break repair MRE11A OS=Homo sapiens GN=MRE11A PE=1 SV=3	C	GO:0030870	Mre11 complex
G3V781	MRE11_HUMANDouble-strand break repair MRE11A OS=Homo sapiens GN=MRE11A PE=1 SV=3	C	GO:0035861	site of double-strand break
G3V781	MRE11_HUMANDouble-strand break repair MRE11A OS=Homo sapiens GN=MRE11A PE=1 SV=3	C	GO:0044444	cytoplasmic part
G3V781	MRE11_HUMANDouble-strand break repair MRE11A OS=Homo sapiens GN=MRE11A PE=1 SV=3	F	GO:0000014	single-stranded DNA endodeoxyribonuclease activity
G3V781	MRE11_HUMANDouble-strand break repair MRE11A OS=Homo sapiens GN=MRE11A PE=1 SV=3	F	GO:0003677	DNA binding
G3V781	MRE11_HUMANDouble-strand break repair MRE11A OS=Homo sapiens GN=MRE11A PE=1 SV=3	F	GO:0004003	ATP-dependent DNA helicase activity
G3V781	MRE11_HUMANDouble-strand break repair MRE11A OS=Homo sapiens GN=MRE11A PE=1 SV=3	F	GO:0008022	protein C-terminus binding
G3V781	MRE11_HUMANDouble-strand break repair MRE11A OS=Homo sapiens GN=MRE11A PE=1 SV=3	F	GO:0008408	3'-5' exonuclease activity
G3V781	MRE11_HUMANDouble-strand break repair MRE11A OS=Homo sapiens GN=MRE11A PE=1 SV=3	F	GO:0030145	manganese ion binding
G3V781	MRE11_HUMANDouble-strand break repair MRE11A OS=Homo sapiens GN=MRE11A PE=1 SV=3	P	GO:0006303	double-strand break repair via nonhomologous end joining
G3V781	MRE11_HUMANDouble-strand break repair MRE11A OS=Homo sapiens GN=MRE11A PE=1 SV=3	P	GO:0006310	DNA recombination
G3V781	MRE11_HUMANDouble-strand break repair MRE11A OS=Homo sapiens GN=MRE11A PE=1 SV=3	P	GO:0007062	sister chromatid cohesion
G3V781	MRE11_HUMANDouble-strand break repair MRE11A OS=Homo sapiens GN=MRE11A PE=1 SV=3	P	GO:0007127	meiosis I
G3V781	MRE11_HUMANDouble-strand break repair MRE11A OS=Homo sapiens GN=MRE11A PE=1 SV=3	P	GO:0031860	telomeric 3' overhang formation
G3V781	MRE11_HUMANDouble-strand break repair MRE11A OS=Homo sapiens GN=MRE11A PE=1 SV=3	P	GO:0031954	positive regulation of protein autophosphorylation
G3V781	MRE11_HUMANDouble-strand break repair MRE11A OS=Homo sapiens GN=MRE11A PE=1 SV=3	P	GO:0032206	positive regulation of telomere maintenance
G3V781	MRE11_HUMANDouble-strand break repair MRE11A OS=Homo sapiens GN=MRE11A PE=1 SV=3	P	GO:0032508	DNA duplex unwinding
G3V781	MRE11_HUMANDouble-strand break repair MRE11A OS=Homo sapiens GN=MRE11A PE=1 SV=3	P	GO:0032876	negative regulation of DNA endoreduplication
G3V781	MRE11_HUMANDouble-strand break repair MRE11A OS=Homo sapiens GN=MRE11A PE=1 SV=3	P	GO:0033674	positive regulation of kinase activity
G3V781	MRE11_HUMANDouble-strand break repair MRE11A OS=Homo sapiens GN=MRE11A PE=1 SV=3	P	GO:0043066	negative regulation of apoptotic process
G3V781	MRE11_HUMANDouble-strand break repair MRE11A OS=Homo sapiens GN=MRE11A PE=1 SV=3	P	GO:0071897	DNA biosynthetic process
G3V781	MRE11_HUMANDouble-strand break repair MRE11A OS=Homo sapiens GN=MRE11A PE=1 SV=3	P	GO:0006308	DNA catabolic process
G3V781	MRE11_HUMANDouble-strand break repair MRE11A OS=Homo sapiens GN=MRE11A PE=1 SV=3	C	GO:0005657	replication fork
Q8VHT6	AS3MT_HUMANArsenite methyltransferase OS=Homo sapiens GN=AS3MT PE=1 SV=3	C	GO:0005737	cytoplasm
Q8VHT6	AS3MT_HUMANArsenite methyltransferase OS=Homo sapiens GN=AS3MT PE=1 SV=3	F	GO:0008757	S-adenosylmethionine-dependent methyltransferase activity
Q8VHT6	AS3MT_HUMANArsenite methyltransferase OS=Homo sapiens GN=AS3MT PE=1 SV=3	P	GO:0008152	metabolic process
D3ZU48	KLDC4_HUMANKelch domain-containing 4 OS=Homo sapiens GN=KLHDC4 PE=1 SV=1	C	GO:0044424	intracellular part
D3ZU48	KLDC4_HUMANKelch domain-containing 4 OS=Homo sapiens GN=KLHDC4 PE=1 SV=1	F	GO:0005515	protein binding
O35165	GOSR2_HUMANGolgi SNAP receptor complex member 2 OS=Homo sapiens GN=GOSR2 PE=1 SV=2	C	GO:0000139	Golgi membrane
O35165	GOSR2_HUMANGolgi SNAP receptor complex member 2 OS=Homo sapiens GN=GOSR2 PE=1 SV=2	C	GO:0005789	endoplasmic reticulum membrane
O35165	GOSR2_HUMANGolgi SNAP receptor complex member 2 OS=Homo sapiens GN=GOSR2 PE=1 SV=2	C	GO:0012507	ER to Golgi transport vesicle membrane
O35165	GOSR2_HUMANGolgi SNAP receptor complex member 2 OS=Homo sapiens GN=GOSR2 PE=1 SV=2	C	GO:0033116	endoplasmic reticulum-Golgi intermediate compartment membrane
O35165	GOSR2_HUMANGolgi SNAP receptor complex member 2 OS=Homo sapiens GN=GOSR2 PE=1 SV=2	F	GO:0005215	transporter activity
O35165	GOSR2_HUMANGolgi SNAP receptor complex member 2 OS=Homo sapiens GN=GOSR2 PE=1 SV=2	F	GO:0005484	SNAP receptor activity
O35165	GOSR2_HUMANGolgi SNAP receptor complex member 2 OS=Homo sapiens GN=GOSR2 PE=1 SV=2	N	GO:0036498
O35165	GOSR2_HUMANGolgi SNAP receptor complex member 2 OS=Homo sapiens GN=GOSR2 PE=1 SV=2	P	GO:0048208	COPII vesicle coating
O35165	GOSR2_HUMANGolgi SNAP receptor complex member 2 OS=Homo sapiens GN=GOSR2 PE=1 SV=2	P	GO:0061025	membrane fusion
D3ZM03	VMA21_HUMANVacuolar ATPase assembly integral membrane VMA21 OS=Homo sapiens GN=VMA21 PE=1 SV=1	C	GO:0005764	lysosome
D3ZM03	VMA21_HUMANVacuolar ATPase assembly integral membrane VMA21 OS=Homo sapiens GN=VMA21 PE=1 SV=1	C	GO:0005789	endoplasmic reticulum membrane
D3ZM03	VMA21_HUMANVacuolar ATPase assembly integral membrane VMA21 OS=Homo sapiens GN=VMA21 PE=1 SV=1	C	GO:0030127	COPII vesicle coat
D3ZM03	VMA21_HUMANVacuolar ATPase assembly integral membrane VMA21 OS=Homo sapiens GN=VMA21 PE=1 SV=1	P	GO:0043462	regulation of ATPase activity
D3ZM03	VMA21_HUMANVacuolar ATPase assembly integral membrane VMA21 OS=Homo sapiens GN=VMA21 PE=1 SV=1	P	GO:0070072	vacuolar proton-transporting V-type ATPase complex assembly
Q5RKH2	GALK1_HUMANGalactokinase OS=Homo sapiens GN=GALK1 PE=1 SV=1	C	GO:0005737	cytoplasm
Q5RKH2	GALK1_HUMANGalactokinase OS=Homo sapiens GN=GALK1 PE=1 SV=1	C	GO:0016020	membrane
Q5RKH2	GALK1_HUMANGalactokinase OS=Homo sapiens GN=GALK1 PE=1 SV=1	C	GO:0070062	extracellular vesicular exosome
Q5RKH2	GALK1_HUMANGalactokinase OS=Homo sapiens GN=GALK1 PE=1 SV=1	F	GO:0004335	galactokinase activity
Q5RKH2	GALK1_HUMANGalactokinase OS=Homo sapiens GN=GALK1 PE=1 SV=1	F	GO:0005524	ATP binding
Q5RKH2	GALK1_HUMANGalactokinase OS=Homo sapiens GN=GALK1 PE=1 SV=1	F	GO:0005534	galactose binding
Q5RKH2	GALK1_HUMANGalactokinase OS=Homo sapiens GN=GALK1 PE=1 SV=1	P	GO:0019388	galactose catabolic process
Q5RKH2	GALK1_HUMANGalactokinase OS=Homo sapiens GN=GALK1 PE=1 SV=1	P	GO:0046835	carbohydrate phosphorylation
Q7TP52	CMBL_HUMANCarboxymethylenebutenolidase homolog OS=Homo sapiens GN=CMBL PE=1 SV=1	C	GO:0005737	cytoplasm
Q7TP52	CMBL_HUMANCarboxymethylenebutenolidase homolog OS=Homo sapiens GN=CMBL PE=1 SV=1	C	GO:0070062	extracellular vesicular exosome
Q7TP52	CMBL_HUMANCarboxymethylenebutenolidase homolog OS=Homo sapiens GN=CMBL PE=1 SV=1	F	GO:0016787	hydrolase activity
B2RZA5	PRXD1_HUMAN prolyl-tRNA synthetase associated domain-containing 1 OS=Homo sapiens GN=PRORSD1P PE=5 SV=3	F	GO:0002161	aminoacyl-tRNA editing activity
B2RZA5	PRXD1_HUMAN prolyl-tRNA synthetase associated domain-containing 1 OS=Homo sapiens GN=PRORSD1P PE=5 SV=3	P	GO:0006450	regulation of translational fidelity
B1WC44	NMD3_HUMAN60S ribosomal export NMD3 OS=Homo sapiens GN=NMD3 PE=1 SV=1	C	GO:0005654	nucleoplasm
B1WC44	NMD3_HUMAN60S ribosomal export NMD3 OS=Homo sapiens GN=NMD3 PE=1 SV=1	C	GO:0005730	nucleolus
B1WC44	NMD3_HUMAN60S ribosomal export NMD3 OS=Homo sapiens GN=NMD3 PE=1 SV=1	C	GO:0005737	cytoplasm
B1WC44	NMD3_HUMAN60S ribosomal export NMD3 OS=Homo sapiens GN=NMD3 PE=1 SV=1	C	GO:0016020	membrane
B1WC44	NMD3_HUMAN60S ribosomal export NMD3 OS=Homo sapiens GN=NMD3 PE=1 SV=1	F	GO:0030674	protein binding, bridging
B1WC44	NMD3_HUMAN60S ribosomal export NMD3 OS=Homo sapiens GN=NMD3 PE=1 SV=1	F	GO:0043023	ribosomal large subunit binding
B1WC44	NMD3_HUMAN60S ribosomal export NMD3 OS=Homo sapiens GN=NMD3 PE=1 SV=1	P	GO:0000055	ribosomal large subunit export from nucleus
A0A0G2JXD5	CHIO_HUMANBeta-chimaerin OS=Homo sapiens GN=CHN2 PE=1 SV=2	C	GO:0005829	cytosol
A0A0G2JXD5	CHIO_HUMANBeta-chimaerin OS=Homo sapiens GN=CHN2 PE=1 SV=2	C	GO:0043227	membrane-bounded organelle
A0A0G2JXD5	CHIO_HUMANBeta-chimaerin OS=Homo sapiens GN=CHN2 PE=1 SV=2	C	GO:0044446	intracellular organelle part
A0A0G2JXD5	CHIO_HUMANBeta-chimaerin OS=Homo sapiens GN=CHN2 PE=1 SV=2	F	GO:0005070	SH3/SH2 adaptor activity
A0A0G2JXD5	CHIO_HUMANBeta-chimaerin OS=Homo sapiens GN=CHN2 PE=1 SV=2	F	GO:0005096	GTPase activator activity
A0A0G2JXD5	CHIO_HUMANBeta-chimaerin OS=Homo sapiens GN=CHN2 PE=1 SV=2	F	GO:0043167	ion binding
A0A0G2JXD5	CHIO_HUMANBeta-chimaerin OS=Homo sapiens GN=CHN2 PE=1 SV=2	F	GO:0097159	organic cyclic compound binding
A0A0G2JXD5	CHIO_HUMANBeta-chimaerin OS=Homo sapiens GN=CHN2 PE=1 SV=2	F	GO:1901363	heterocyclic compound binding
A0A0G2JXD5	CHIO_HUMANBeta-chimaerin OS=Homo sapiens GN=CHN2 PE=1 SV=2	P	GO:0007399	nervous system development
A0A0G2JXD5	CHIO_HUMANBeta-chimaerin OS=Homo sapiens GN=CHN2 PE=1 SV=2	P	GO:0044763	single-organism cellular process
A0A0G2JXD5	CHIO_HUMANBeta-chimaerin OS=Homo sapiens GN=CHN2 PE=1 SV=2	P	GO:0051056	regulation of small GTPase mediated signal transduction
A0A096MJW5	PLCH1_HUMAN1-phosphatidylinositol 4,5-bisphosphate phosphodiesterase eta-1 OS=Homo sapiens GN=PLCH1 PE=1 SV=1	C	GO:0005737	cytoplasm
A0A096MJW5	PLCH1_HUMAN1-phosphatidylinositol 4,5-bisphosphate phosphodiesterase eta-1 OS=Homo sapiens GN=PLCH1 PE=1 SV=1	C	GO:0005886	plasma membrane
A0A096MJW5	PLCH1_HUMAN1-phosphatidylinositol 4,5-bisphosphate phosphodiesterase eta-1 OS=Homo sapiens GN=PLCH1 PE=1 SV=1	C	GO:0043231	intracellular membrane-bounded organelle
A0A096MJW5	PLCH1_HUMAN1-phosphatidylinositol 4,5-bisphosphate phosphodiesterase eta-1 OS=Homo sapiens GN=PLCH1 PE=1 SV=1	F	GO:0004435	phosphatidylinositol phospholipase C activity
A0A096MJW5	PLCH1_HUMAN1-phosphatidylinositol 4,5-bisphosphate phosphodiesterase eta-1 OS=Homo sapiens GN=PLCH1 PE=1 SV=1	F	GO:0005509	calcium ion binding
A0A096MJW5	PLCH1_HUMAN1-phosphatidylinositol 4,5-bisphosphate phosphodiesterase eta-1 OS=Homo sapiens GN=PLCH1 PE=1 SV=1	F	GO:0005515	protein binding
A0A096MJW5	PLCH1_HUMAN1-phosphatidylinositol 4,5-bisphosphate phosphodiesterase eta-1 OS=Homo sapiens GN=PLCH1 PE=1 SV=1	F	GO:0050429	calcium-dependent phospholipase C activity
A0A096MJW5	PLCH1_HUMAN1-phosphatidylinositol 4,5-bisphosphate phosphodiesterase eta-1 OS=Homo sapiens GN=PLCH1 PE=1 SV=1	P	GO:0043647	inositol phosphate metabolic process
A0A096MJW5	PLCH1_HUMAN1-phosphatidylinositol 4,5-bisphosphate phosphodiesterase eta-1 OS=Homo sapiens GN=PLCH1 PE=1 SV=1	P	GO:0048015	phosphatidylinositol-mediated signaling
A0A096MJW5	PLCH1_HUMAN1-phosphatidylinositol 4,5-bisphosphate phosphodiesterase eta-1 OS=Homo sapiens GN=PLCH1 PE=1 SV=1	P	GO:0007242	intracellular signal transduction
A0A096MJW5	PLCH1_HUMAN1-phosphatidylinositol 4,5-bisphosphate phosphodiesterase eta-1 OS=Homo sapiens GN=PLCH1 PE=1 SV=1	P	GO:0009395	phospholipid catabolic process
A0A096MJW5	PLCH1_HUMAN1-phosphatidylinositol 4,5-bisphosphate phosphodiesterase eta-1 OS=Homo sapiens GN=PLCH1 PE=1 SV=1	P	GO:0046339	diacylglycerol metabolic process
D4AAV2	RHG17_HUMANRho GTPase-activating 17 OS=Homo sapiens GN=ARHGAP17 PE=1 SV=1	C	GO:0005829	cytosol
D4AAV2	RHG17_HUMANRho GTPase-activating 17 OS=Homo sapiens GN=ARHGAP17 PE=1 SV=1	C	GO:0005886	plasma membrane
D4AAV2	RHG17_HUMANRho GTPase-activating 17 OS=Homo sapiens GN=ARHGAP17 PE=1 SV=1	C	GO:0043227	membrane-bounded organelle
D4AAV2	RHG17_HUMANRho GTPase-activating 17 OS=Homo sapiens GN=ARHGAP17 PE=1 SV=1	C	GO:0043229	intracellular organelle
D4AAV2	RHG17_HUMANRho GTPase-activating 17 OS=Homo sapiens GN=ARHGAP17 PE=1 SV=1	C	GO:0044425	membrane part
D4AAV2	RHG17_HUMANRho GTPase-activating 17 OS=Homo sapiens GN=ARHGAP17 PE=1 SV=1	F	GO:0005096	GTPase activator activity
D4AAV2	RHG17_HUMANRho GTPase-activating 17 OS=Homo sapiens GN=ARHGAP17 PE=1 SV=1	F	GO:0005515	protein binding
D4AAV2	RHG17_HUMANRho GTPase-activating 17 OS=Homo sapiens GN=ARHGAP17 PE=1 SV=1	P	GO:0051056	regulation of small GTPase mediated signal transduction
D4A817	H2B1L_HUMANHistone H2B type 1-L OS=Homo sapiens GN=HIST1H2BL PE=1 SV=3	C	GO:0000784	nuclear chromosome, telomeric region
D4A817	H2B1L_HUMANHistone H2B type 1-L OS=Homo sapiens GN=HIST1H2BL PE=1 SV=3	C	GO:0000786	nucleosome
D4A817	H2B1L_HUMANHistone H2B type 1-L OS=Homo sapiens GN=HIST1H2BL PE=1 SV=3	C	GO:0005615	extracellular space
D4A817	H2B1L_HUMANHistone H2B type 1-L OS=Homo sapiens GN=HIST1H2BL PE=1 SV=3	C	GO:0005654	nucleoplasm
D4A817	H2B1L_HUMANHistone H2B type 1-L OS=Homo sapiens GN=HIST1H2BL PE=1 SV=3	C	GO:0005737	cytoplasm
D4A817	H2B1L_HUMANHistone H2B type 1-L OS=Homo sapiens GN=HIST1H2BL PE=1 SV=3	C	GO:0070062	extracellular vesicular exosome
D4A817	H2B1L_HUMANHistone H2B type 1-L OS=Homo sapiens GN=HIST1H2BL PE=1 SV=3	F	GO:0003677	DNA binding
D4A817	H2B1L_HUMANHistone H2B type 1-L OS=Homo sapiens GN=HIST1H2BL PE=1 SV=3	F	GO:0046982	protein heterodimerization activity
D4A817	H2B1L_HUMANHistone H2B type 1-L OS=Homo sapiens GN=HIST1H2BL PE=1 SV=3	P	GO:0002227	innate immune response in mucosa
D4A817	H2B1L_HUMANHistone H2B type 1-L OS=Homo sapiens GN=HIST1H2BL PE=1 SV=3	P	GO:0019731	antibacterial humoral response
D4A817	H2B1L_HUMANHistone H2B type 1-L OS=Homo sapiens GN=HIST1H2BL PE=1 SV=3	P	GO:0050830	defense response to Gram-positive bacterium
A0A023IKI3	PSB8_HUMANProteasome subunit beta type-8 OS=Homo sapiens GN=PSMB8 PE=1 SV=3	C	GO:0005654	nucleoplasm
A0A023IKI3	PSB8_HUMANProteasome subunit beta type-8 OS=Homo sapiens GN=PSMB8 PE=1 SV=3	C	GO:0005813	centrosome
A0A023IKI3	PSB8_HUMANProteasome subunit beta type-8 OS=Homo sapiens GN=PSMB8 PE=1 SV=3	C	GO:0005839	proteasome core complex
A0A023IKI3	PSB8_HUMANProteasome subunit beta type-8 OS=Homo sapiens GN=PSMB8 PE=1 SV=3	C	GO:0044444	cytoplasmic part
A0A023IKI3	PSB8_HUMANProteasome subunit beta type-8 OS=Homo sapiens GN=PSMB8 PE=1 SV=3	C	GO:0070062	extracellular vesicular exosome
A0A023IKI3	PSB8_HUMANProteasome subunit beta type-8 OS=Homo sapiens GN=PSMB8 PE=1 SV=3	F	GO:0004298	threonine-type endopeptidase activity
A0A023IKI3	PSB8_HUMANProteasome subunit beta type-8 OS=Homo sapiens GN=PSMB8 PE=1 SV=3	F	GO:0005515	protein binding
A0A023IKI3	PSB8_HUMANProteasome subunit beta type-8 OS=Homo sapiens GN=PSMB8 PE=1 SV=3	P	GO:0002429	immune response-activating cell surface receptor signaling pathway
A0A023IKI3	PSB8_HUMANProteasome subunit beta type-8 OS=Homo sapiens GN=PSMB8 PE=1 SV=3	P	GO:0006950	response to stress
A0A023IKI3	PSB8_HUMANProteasome subunit beta type-8 OS=Homo sapiens GN=PSMB8 PE=1 SV=3	P	GO:0019221	cytokine-mediated signaling pathway
A0A023IKI3	PSB8_HUMANProteasome subunit beta type-8 OS=Homo sapiens GN=PSMB8 PE=1 SV=3	P	GO:0019882	antigen processing and presentation
A0A023IKI3	PSB8_HUMANProteasome subunit beta type-8 OS=Homo sapiens GN=PSMB8 PE=1 SV=3	P	GO:0035556	intracellular signal transduction
A0A023IKI3	PSB8_HUMANProteasome subunit beta type-8 OS=Homo sapiens GN=PSMB8 PE=1 SV=3	P	GO:0043161	proteasomal ubiquitin-dependent protein catabolic process
A0A023IKI3	PSB8_HUMANProteasome subunit beta type-8 OS=Homo sapiens GN=PSMB8 PE=1 SV=3	P	GO:0045444	fat cell differentiation
A0A023IKI3	PSB8_HUMANProteasome subunit beta type-8 OS=Homo sapiens GN=PSMB8 PE=1 SV=3	P	GO:0048522	positive regulation of cellular process
A0A023IKI3	PSB8_HUMANProteasome subunit beta type-8 OS=Homo sapiens GN=PSMB8 PE=1 SV=3	P	GO:0048523	negative regulation of cellular process
A0A023IKI3	PSB8_HUMANProteasome subunit beta type-8 OS=Homo sapiens GN=PSMB8 PE=1 SV=3	P	GO:0052548	regulation of endopeptidase activity
A0A023IKI3	PSB8_HUMANProteasome subunit beta type-8 OS=Homo sapiens GN=PSMB8 PE=1 SV=3	P	GO:0060828	regulation of canonical Wnt receptor signaling pathway
A0A023IKI3	PSB8_HUMANProteasome subunit beta type-8 OS=Homo sapiens GN=PSMB8 PE=1 SV=3	N	GO:1904666
A0A0G2JXT0	VP26A_HUMANVacuolar sorting-associated 26A OS=Homo sapiens GN=VPS26A PE=1 SV=2	C	GO:0005769	early endosome
A0A0G2JXT0	VP26A_HUMANVacuolar sorting-associated 26A OS=Homo sapiens GN=VPS26A PE=1 SV=2	C	GO:0005829	cytosol
A0A0G2JXT0	VP26A_HUMANVacuolar sorting-associated 26A OS=Homo sapiens GN=VPS26A PE=1 SV=2	C	GO:0030904	retromer complex
A0A0G2JXT0	VP26A_HUMANVacuolar sorting-associated 26A OS=Homo sapiens GN=VPS26A PE=1 SV=2	C	GO:0043231	intracellular membrane-bounded organelle
A0A0G2JXT0	VP26A_HUMANVacuolar sorting-associated 26A OS=Homo sapiens GN=VPS26A PE=1 SV=2	C	GO:0070062	extracellular vesicular exosome
A0A0G2JXT0	VP26A_HUMANVacuolar sorting-associated 26A OS=Homo sapiens GN=VPS26A PE=1 SV=2	C	GO:0097422	tubular endosome
A0A0G2JXT0	VP26A_HUMANVacuolar sorting-associated 26A OS=Homo sapiens GN=VPS26A PE=1 SV=2	F	GO:0005515	protein binding
A0A0G2JXT0	VP26A_HUMANVacuolar sorting-associated 26A OS=Homo sapiens GN=VPS26A PE=1 SV=2	P	GO:0016055	Wnt receptor signaling pathway
A0A0G2JXT0	VP26A_HUMANVacuolar sorting-associated 26A OS=Homo sapiens GN=VPS26A PE=1 SV=2	P	GO:0016241	regulation of macroautophagy
A0A0G2JXT0	VP26A_HUMANVacuolar sorting-associated 26A OS=Homo sapiens GN=VPS26A PE=1 SV=2	P	GO:0042147	retrograde transport, endosome to Golgi
A0A0G2JXT0	VP26A_HUMANVacuolar sorting-associated 26A OS=Homo sapiens GN=VPS26A PE=1 SV=2	P	GO:1990126	retrograde transport, endosome to plasma membrane
B2RZ48	BBS5_HUMANBardet-Biedl syndrome 5 OS=Homo sapiens GN=BBS5 PE=1 SV=1	C	GO:0005829	cytosol
B2RZ48	BBS5_HUMANBardet-Biedl syndrome 5 OS=Homo sapiens GN=BBS5 PE=1 SV=1	C	GO:0005856	cytoskeleton
B2RZ48	BBS5_HUMANBardet-Biedl syndrome 5 OS=Homo sapiens GN=BBS5 PE=1 SV=1	C	GO:0034464	BBSome
B2RZ48	BBS5_HUMANBardet-Biedl syndrome 5 OS=Homo sapiens GN=BBS5 PE=1 SV=1	F	GO:0001103	RNA polymerase II repressing transcription factor binding
B2RZ48	BBS5_HUMANBardet-Biedl syndrome 5 OS=Homo sapiens GN=BBS5 PE=1 SV=1	F	GO:0032266	phosphatidylinositol-3-phosphate binding
B2RZ48	BBS5_HUMANBardet-Biedl syndrome 5 OS=Homo sapiens GN=BBS5 PE=1 SV=1	P	GO:0006810	transport
B2RZ48	BBS5_HUMANBardet-Biedl syndrome 5 OS=Homo sapiens GN=BBS5 PE=1 SV=1	P	GO:0044763	single-organism cellular process
A0A0G2K3T5	F118A_HUMAN FAM118A OS=Homo sapiens GN=FAM118A PE=1 SV=2	F	GO:0005515	protein binding
A0A0G2K1V0	TPA_HUMANTissue-type plasminogen activator OS=Homo sapiens GN=PLAT PE=1 SV=1	C	GO:0005737	cytoplasm
A0A0G2K1V0	TPA_HUMANTissue-type plasminogen activator OS=Homo sapiens GN=PLAT PE=1 SV=1	C	GO:0009986	cell surface
A0A0G2K1V0	TPA_HUMANTissue-type plasminogen activator OS=Homo sapiens GN=PLAT PE=1 SV=1	C	GO:0031012	extracellular matrix
A0A0G2K1V0	TPA_HUMANTissue-type plasminogen activator OS=Homo sapiens GN=PLAT PE=1 SV=1	C	GO:0070062	extracellular vesicular exosome
A0A0G2K1V0	TPA_HUMANTissue-type plasminogen activator OS=Homo sapiens GN=PLAT PE=1 SV=1	F	GO:0004252	serine-type endopeptidase activity
A0A0G2K1V0	TPA_HUMANTissue-type plasminogen activator OS=Homo sapiens GN=PLAT PE=1 SV=1	F	GO:0005102	receptor binding
A0A0G2K1V0	TPA_HUMANTissue-type plasminogen activator OS=Homo sapiens GN=PLAT PE=1 SV=1	F	GO:0051219	phosphoprotein binding
A0A0G2K1V0	TPA_HUMANTissue-type plasminogen activator OS=Homo sapiens GN=PLAT PE=1 SV=1	F	GO:0097367	carbohydrate derivative binding
A0A0G2K1V0	TPA_HUMANTissue-type plasminogen activator OS=Homo sapiens GN=PLAT PE=1 SV=1	P	GO:0030193	regulation of blood coagulation
A0A0G2K1V0	TPA_HUMANTissue-type plasminogen activator OS=Homo sapiens GN=PLAT PE=1 SV=1	P	GO:0031639	plasminogen activation
A0A0G2K1V0	TPA_HUMANTissue-type plasminogen activator OS=Homo sapiens GN=PLAT PE=1 SV=1	P	GO:0032102	negative regulation of response to external stimulus
A0A0G2K1V0	TPA_HUMANTissue-type plasminogen activator OS=Homo sapiens GN=PLAT PE=1 SV=1	P	GO:0042221	response to chemical stimulus
A0A0G2K1V0	TPA_HUMANTissue-type plasminogen activator OS=Homo sapiens GN=PLAT PE=1 SV=1	P	GO:0044763	single-organism cellular process
A0A0G2K1V0	TPA_HUMANTissue-type plasminogen activator OS=Homo sapiens GN=PLAT PE=1 SV=1	P	GO:0045861	negative regulation of proteolysis
A0A0G2K1V0	TPA_HUMANTissue-type plasminogen activator OS=Homo sapiens GN=PLAT PE=1 SV=1	P	GO:0048522	positive regulation of cellular process
A0A0G2K1V0	TPA_HUMANTissue-type plasminogen activator OS=Homo sapiens GN=PLAT PE=1 SV=1	P	GO:0051240	positive regulation of multicellular organismal process
A0A0G2K1V0	TPA_HUMANTissue-type plasminogen activator OS=Homo sapiens GN=PLAT PE=1 SV=1	P	GO:0051241	negative regulation of multicellular organismal process
A0A0G2K1V0	TPA_HUMANTissue-type plasminogen activator OS=Homo sapiens GN=PLAT PE=1 SV=1	P	GO:0007165	signal transduction
G3V997	DCX_HUMANNeuronal migration doublecortin OS=Homo sapiens GN=DCX PE=1 SV=3	C	GO:0005829	cytosol
G3V997	DCX_HUMANNeuronal migration doublecortin OS=Homo sapiens GN=DCX PE=1 SV=3	C	GO:0005875	microtubule associated complex
G3V997	DCX_HUMANNeuronal migration doublecortin OS=Homo sapiens GN=DCX PE=1 SV=3	C	GO:0043005	neuron projection
G3V997	DCX_HUMANNeuronal migration doublecortin OS=Homo sapiens GN=DCX PE=1 SV=3	F	GO:0004674	protein serine/threonine kinase activity
G3V997	DCX_HUMANNeuronal migration doublecortin OS=Homo sapiens GN=DCX PE=1 SV=3	F	GO:0008017	microtubule binding
G3V997	DCX_HUMANNeuronal migration doublecortin OS=Homo sapiens GN=DCX PE=1 SV=3	F	GO:0019901	protein kinase binding
G3V997	DCX_HUMANNeuronal migration doublecortin OS=Homo sapiens GN=DCX PE=1 SV=3	P	GO:0001764	neuron migration
G3V997	DCX_HUMANNeuronal migration doublecortin OS=Homo sapiens GN=DCX PE=1 SV=3	P	GO:0006468	protein phosphorylation
G3V997	DCX_HUMANNeuronal migration doublecortin OS=Homo sapiens GN=DCX PE=1 SV=3	P	GO:0007420	brain development
G3V997	DCX_HUMANNeuronal migration doublecortin OS=Homo sapiens GN=DCX PE=1 SV=3	P	GO:0009615	response to virus
G3V997	DCX_HUMANNeuronal migration doublecortin OS=Homo sapiens GN=DCX PE=1 SV=3	P	GO:0009653	anatomical structure morphogenesis
G3V997	DCX_HUMANNeuronal migration doublecortin OS=Homo sapiens GN=DCX PE=1 SV=3	P	GO:0030030	cell projection organization
G3V997	DCX_HUMANNeuronal migration doublecortin OS=Homo sapiens GN=DCX PE=1 SV=3	P	GO:0035556	intracellular signal transduction
G3V997	DCX_HUMANNeuronal migration doublecortin OS=Homo sapiens GN=DCX PE=1 SV=3	P	GO:0048666	neuron development
G3V997	DCX_HUMANNeuronal migration doublecortin OS=Homo sapiens GN=DCX PE=1 SV=3	P	GO:0009069	serine family amino acid metabolic process
G3V997	DCX_HUMANNeuronal migration doublecortin OS=Homo sapiens GN=DCX PE=1 SV=3	C	GO:0045298	tubulin complex
Q6IMA8	ARL10_HUMANADP-ribosylation factor 10 OS=Homo sapiens GN=ARL10 PE=2 SV=1	C	GO:0005768	endosome
Q6IMA8	ARL10_HUMANADP-ribosylation factor 10 OS=Homo sapiens GN=ARL10 PE=2 SV=1	C	GO:0043231	intracellular membrane-bounded organelle
Q6IMA8	ARL10_HUMANADP-ribosylation factor 10 OS=Homo sapiens GN=ARL10 PE=2 SV=1	C	GO:0043232	intracellular non-membrane-bounded organelle
Q6IMA8	ARL10_HUMANADP-ribosylation factor 10 OS=Homo sapiens GN=ARL10 PE=2 SV=1	C	GO:0044446	intracellular organelle part
Q6IMA8	ARL10_HUMANADP-ribosylation factor 10 OS=Homo sapiens GN=ARL10 PE=2 SV=1	N	GO:0098588
Q6IMA8	ARL10_HUMANADP-ribosylation factor 10 OS=Homo sapiens GN=ARL10 PE=2 SV=1	F	GO:0005515	protein binding
Q6IMA8	ARL10_HUMANADP-ribosylation factor 10 OS=Homo sapiens GN=ARL10 PE=2 SV=1	F	GO:0005525	GTP binding
Q6IMA8	ARL10_HUMANADP-ribosylation factor 10 OS=Homo sapiens GN=ARL10 PE=2 SV=1	P	GO:0006996	organelle organization
Q6IMA8	ARL10_HUMANADP-ribosylation factor 10 OS=Homo sapiens GN=ARL10 PE=2 SV=1	P	GO:0007264	small GTPase mediated signal transduction
Q6IMA8	ARL10_HUMANADP-ribosylation factor 10 OS=Homo sapiens GN=ARL10 PE=2 SV=1	P	GO:0008104	protein localization
Q6IMA8	ARL10_HUMANADP-ribosylation factor 10 OS=Homo sapiens GN=ARL10 PE=2 SV=1	P	GO:0016192	vesicle-mediated transport
Q6IMA8	ARL10_HUMANADP-ribosylation factor 10 OS=Homo sapiens GN=ARL10 PE=2 SV=1	P	GO:0044763	single-organism cellular process
Q6IMA8	ARL10_HUMANADP-ribosylation factor 10 OS=Homo sapiens GN=ARL10 PE=2 SV=1	P	GO:0048522	positive regulation of cellular process
Q6IMA8	ARL10_HUMANADP-ribosylation factor 10 OS=Homo sapiens GN=ARL10 PE=2 SV=1	P	GO:0048731	system development
Q6IMA8	ARL10_HUMANADP-ribosylation factor 10 OS=Homo sapiens GN=ARL10 PE=2 SV=1	P	GO:0051049	regulation of transport
Q6IMA8	ARL10_HUMANADP-ribosylation factor 10 OS=Homo sapiens GN=ARL10 PE=2 SV=1	P	GO:0051128	regulation of cellular component organization
Q6IMA8	ARL10_HUMANADP-ribosylation factor 10 OS=Homo sapiens GN=ARL10 PE=2 SV=1	P	GO:0051641	cellular localization
Q6IMA8	ARL10_HUMANADP-ribosylation factor 10 OS=Homo sapiens GN=ARL10 PE=2 SV=1	P	GO:0065008	regulation of biological quality
D3ZHG3	PTK7_HUMANInactive tyrosine- kinase 7 OS=Homo sapiens GN=PTK7 PE=1 SV=2	C	GO:0005887	integral to plasma membrane
D3ZHG3	PTK7_HUMANInactive tyrosine- kinase 7 OS=Homo sapiens GN=PTK7 PE=1 SV=2	C	GO:0005911	cell-cell junction
D3ZHG3	PTK7_HUMANInactive tyrosine- kinase 7 OS=Homo sapiens GN=PTK7 PE=1 SV=2	C	GO:0005925	focal adhesion
D3ZHG3	PTK7_HUMANInactive tyrosine- kinase 7 OS=Homo sapiens GN=PTK7 PE=1 SV=2	C	GO:0031410	cytoplasmic vesicle
D3ZHG3	PTK7_HUMANInactive tyrosine- kinase 7 OS=Homo sapiens GN=PTK7 PE=1 SV=2	C	GO:0045202	synapse
D3ZHG3	PTK7_HUMANInactive tyrosine- kinase 7 OS=Homo sapiens GN=PTK7 PE=1 SV=2	F	GO:0004672	protein kinase activity
D3ZHG3	PTK7_HUMANInactive tyrosine- kinase 7 OS=Homo sapiens GN=PTK7 PE=1 SV=2	F	GO:0005515	protein binding
D3ZHG3	PTK7_HUMANInactive tyrosine- kinase 7 OS=Homo sapiens GN=PTK7 PE=1 SV=2	F	GO:0005524	ATP binding
D3ZHG3	PTK7_HUMANInactive tyrosine- kinase 7 OS=Homo sapiens GN=PTK7 PE=1 SV=2	N	GO:1904929
D3ZHG3	PTK7_HUMANInactive tyrosine- kinase 7 OS=Homo sapiens GN=PTK7 PE=1 SV=2	P	GO:0001736	establishment of planar polarity
D3ZHG3	PTK7_HUMANInactive tyrosine- kinase 7 OS=Homo sapiens GN=PTK7 PE=1 SV=2	P	GO:0001934	positive regulation of protein phosphorylation
D3ZHG3	PTK7_HUMANInactive tyrosine- kinase 7 OS=Homo sapiens GN=PTK7 PE=1 SV=2	P	GO:0006950	response to stress
D3ZHG3	PTK7_HUMANInactive tyrosine- kinase 7 OS=Homo sapiens GN=PTK7 PE=1 SV=2	P	GO:0007167	enzyme linked receptor protein signaling pathway
D3ZHG3	PTK7_HUMANInactive tyrosine- kinase 7 OS=Homo sapiens GN=PTK7 PE=1 SV=2	P	GO:0007423	sensory organ development
D3ZHG3	PTK7_HUMANInactive tyrosine- kinase 7 OS=Homo sapiens GN=PTK7 PE=1 SV=2	P	GO:0009967	positive regulation of signal transduction
D3ZHG3	PTK7_HUMANInactive tyrosine- kinase 7 OS=Homo sapiens GN=PTK7 PE=1 SV=2	P	GO:0010468	regulation of gene expression
D3ZHG3	PTK7_HUMANInactive tyrosine- kinase 7 OS=Homo sapiens GN=PTK7 PE=1 SV=2	P	GO:0010941	regulation of cell death
D3ZHG3	PTK7_HUMANInactive tyrosine- kinase 7 OS=Homo sapiens GN=PTK7 PE=1 SV=2	P	GO:0010976	positive regulation of neuron projection development
D3ZHG3	PTK7_HUMANInactive tyrosine- kinase 7 OS=Homo sapiens GN=PTK7 PE=1 SV=2	P	GO:0016477	cell migration
D3ZHG3	PTK7_HUMANInactive tyrosine- kinase 7 OS=Homo sapiens GN=PTK7 PE=1 SV=2	P	GO:0031532	actin cytoskeleton reorganization
D3ZHG3	PTK7_HUMANInactive tyrosine- kinase 7 OS=Homo sapiens GN=PTK7 PE=1 SV=2	P	GO:0044093	positive regulation of molecular function
D3ZHG3	PTK7_HUMANInactive tyrosine- kinase 7 OS=Homo sapiens GN=PTK7 PE=1 SV=2	P	GO:0048523	negative regulation of cellular process
D3ZHG3	PTK7_HUMANInactive tyrosine- kinase 7 OS=Homo sapiens GN=PTK7 PE=1 SV=2	P	GO:0048598	embryonic morphogenesis
D3ZHG3	PTK7_HUMANInactive tyrosine- kinase 7 OS=Homo sapiens GN=PTK7 PE=1 SV=2	P	GO:0050790	regulation of catalytic activity
D3ZHG3	PTK7_HUMANInactive tyrosine- kinase 7 OS=Homo sapiens GN=PTK7 PE=1 SV=2	P	GO:0060026	convergent extension
D3ZHG3	PTK7_HUMANInactive tyrosine- kinase 7 OS=Homo sapiens GN=PTK7 PE=1 SV=2	P	GO:0060070	canonical Wnt receptor signaling pathway
D3ZHG3	PTK7_HUMANInactive tyrosine- kinase 7 OS=Homo sapiens GN=PTK7 PE=1 SV=2	P	GO:0071300	cellular response to retinoic acid
D3ZHG3	PTK7_HUMANInactive tyrosine- kinase 7 OS=Homo sapiens GN=PTK7 PE=1 SV=2	P	GO:0071363	cellular response to growth factor stimulus
D3ZHG3	PTK7_HUMANInactive tyrosine- kinase 7 OS=Homo sapiens GN=PTK7 PE=1 SV=2	N	GO:1902531
Q6DGG1	ABHEB_HUMANAlpha beta hydrolase domain-containing 14B OS=Homo sapiens GN=ABHD14B PE=1 SV=1	C	GO:0005730	nucleolus
Q6DGG1	ABHEB_HUMANAlpha beta hydrolase domain-containing 14B OS=Homo sapiens GN=ABHD14B PE=1 SV=1	C	GO:0005829	cytosol
Q6DGG1	ABHEB_HUMANAlpha beta hydrolase domain-containing 14B OS=Homo sapiens GN=ABHD14B PE=1 SV=1	C	GO:0070062	extracellular vesicular exosome
Q6DGG1	ABHEB_HUMANAlpha beta hydrolase domain-containing 14B OS=Homo sapiens GN=ABHD14B PE=1 SV=1	F	GO:0005515	protein binding
Q6DGG1	ABHEB_HUMANAlpha beta hydrolase domain-containing 14B OS=Homo sapiens GN=ABHD14B PE=1 SV=1	F	GO:0016787	hydrolase activity
Q6DGG1	ABHEB_HUMANAlpha beta hydrolase domain-containing 14B OS=Homo sapiens GN=ABHD14B PE=1 SV=1	P	GO:0045944	positive regulation of transcription from RNA polymerase II promoter
Q6AXS3	DEK_HUMAN DEK OS=Homo sapiens GN=DEK PE=1 SV=1	C	GO:0005654	nucleoplasm
Q6AXS3	DEK_HUMAN DEK OS=Homo sapiens GN=DEK PE=1 SV=1	F	GO:0003677	DNA binding
Q6AXS3	DEK_HUMAN DEK OS=Homo sapiens GN=DEK PE=1 SV=1	F	GO:0042393	histone binding
Q6AXS3	DEK_HUMAN DEK OS=Homo sapiens GN=DEK PE=1 SV=1	P	GO:0006357	regulation of transcription from RNA polymerase II promoter
Q6AXS3	DEK_HUMAN DEK OS=Homo sapiens GN=DEK PE=1 SV=1	P	GO:0007165	signal transduction
Q6AXS3	DEK_HUMAN DEK OS=Homo sapiens GN=DEK PE=1 SV=1	P	GO:0019079	viral genome replication
Q6AXS3	DEK_HUMAN DEK OS=Homo sapiens GN=DEK PE=1 SV=1	P	GO:0045815	positive regulation of gene expression, epigenetic
Q6AXS3	DEK_HUMAN DEK OS=Homo sapiens GN=DEK PE=1 SV=1	P	GO:2000779	regulation of double-strand break repair
A0A0U1RRS7	MK10_HUMANMitogen-activated kinase 10 OS=Homo sapiens GN=MAPK10 PE=1 SV=2	C	GO:0005829	cytosol
A0A0U1RRS7	MK10_HUMANMitogen-activated kinase 10 OS=Homo sapiens GN=MAPK10 PE=1 SV=2	C	GO:0005856	cytoskeleton
A0A0U1RRS7	MK10_HUMANMitogen-activated kinase 10 OS=Homo sapiens GN=MAPK10 PE=1 SV=2	C	GO:0016020	membrane
A0A0U1RRS7	MK10_HUMANMitogen-activated kinase 10 OS=Homo sapiens GN=MAPK10 PE=1 SV=2	F	GO:0004705	JUN kinase activity
A0A0U1RRS7	MK10_HUMANMitogen-activated kinase 10 OS=Homo sapiens GN=MAPK10 PE=1 SV=2	F	GO:0004708	MAP kinase kinase activity
A0A0U1RRS7	MK10_HUMANMitogen-activated kinase 10 OS=Homo sapiens GN=MAPK10 PE=1 SV=2	F	GO:0005524	ATP binding
A0A0U1RRS7	MK10_HUMANMitogen-activated kinase 10 OS=Homo sapiens GN=MAPK10 PE=1 SV=2	F	GO:0008134	transcription factor binding
A0A0U1RRS7	MK10_HUMANMitogen-activated kinase 10 OS=Homo sapiens GN=MAPK10 PE=1 SV=2	F	GO:0035033	histone deacetylase regulator activity
A0A0U1RRS7	MK10_HUMANMitogen-activated kinase 10 OS=Homo sapiens GN=MAPK10 PE=1 SV=2	F	GO:0042826	histone deacetylase binding
A0A0U1RRS7	MK10_HUMANMitogen-activated kinase 10 OS=Homo sapiens GN=MAPK10 PE=1 SV=2	P	GO:0001934	positive regulation of protein phosphorylation
A0A0U1RRS7	MK10_HUMANMitogen-activated kinase 10 OS=Homo sapiens GN=MAPK10 PE=1 SV=2	P	GO:0007258	JUN phosphorylation
A0A0U1RRS7	MK10_HUMANMitogen-activated kinase 10 OS=Homo sapiens GN=MAPK10 PE=1 SV=2	P	GO:0009411	response to UV
A0A0U1RRS7	MK10_HUMANMitogen-activated kinase 10 OS=Homo sapiens GN=MAPK10 PE=1 SV=2	P	GO:0009653	anatomical structure morphogenesis
A0A0U1RRS7	MK10_HUMANMitogen-activated kinase 10 OS=Homo sapiens GN=MAPK10 PE=1 SV=2	P	GO:0009719	response to endogenous stimulus
A0A0U1RRS7	MK10_HUMANMitogen-activated kinase 10 OS=Homo sapiens GN=MAPK10 PE=1 SV=2	P	GO:0010557	positive regulation of macromolecule biosynthetic process
A0A0U1RRS7	MK10_HUMANMitogen-activated kinase 10 OS=Homo sapiens GN=MAPK10 PE=1 SV=2	P	GO:0010628	positive regulation of gene expression
A0A0U1RRS7	MK10_HUMANMitogen-activated kinase 10 OS=Homo sapiens GN=MAPK10 PE=1 SV=2	P	GO:0010744	positive regulation of macrophage derived foam cell differentiation
A0A0U1RRS7	MK10_HUMANMitogen-activated kinase 10 OS=Homo sapiens GN=MAPK10 PE=1 SV=2	P	GO:0016241	regulation of macroautophagy
A0A0U1RRS7	MK10_HUMANMitogen-activated kinase 10 OS=Homo sapiens GN=MAPK10 PE=1 SV=2	P	GO:0018105	peptidyl-serine phosphorylation
A0A0U1RRS7	MK10_HUMANMitogen-activated kinase 10 OS=Homo sapiens GN=MAPK10 PE=1 SV=2	P	GO:0018107	peptidyl-threonine phosphorylation
A0A0U1RRS7	MK10_HUMANMitogen-activated kinase 10 OS=Homo sapiens GN=MAPK10 PE=1 SV=2	P	GO:0031281	positive regulation of cyclase activity
A0A0U1RRS7	MK10_HUMANMitogen-activated kinase 10 OS=Homo sapiens GN=MAPK10 PE=1 SV=2	P	GO:0031328	positive regulation of cellular biosynthetic process
A0A0U1RRS7	MK10_HUMANMitogen-activated kinase 10 OS=Homo sapiens GN=MAPK10 PE=1 SV=2	P	GO:0032091	negative regulation of protein binding
A0A0U1RRS7	MK10_HUMANMitogen-activated kinase 10 OS=Homo sapiens GN=MAPK10 PE=1 SV=2	P	GO:0033044	regulation of chromosome organization
A0A0U1RRS7	MK10_HUMANMitogen-activated kinase 10 OS=Homo sapiens GN=MAPK10 PE=1 SV=2	P	GO:0038095	Fc-epsilon receptor signaling pathway
A0A0U1RRS7	MK10_HUMANMitogen-activated kinase 10 OS=Homo sapiens GN=MAPK10 PE=1 SV=2	P	GO:0043066	negative regulation of apoptotic process
A0A0U1RRS7	MK10_HUMANMitogen-activated kinase 10 OS=Homo sapiens GN=MAPK10 PE=1 SV=2	P	GO:0043408	regulation of MAPK cascade
A0A0U1RRS7	MK10_HUMANMitogen-activated kinase 10 OS=Homo sapiens GN=MAPK10 PE=1 SV=2	P	GO:0045935	positive regulation of nucleobase-containing compound metabolic process
A0A0U1RRS7	MK10_HUMANMitogen-activated kinase 10 OS=Homo sapiens GN=MAPK10 PE=1 SV=2	P	GO:0048513	organ development
A0A0U1RRS7	MK10_HUMANMitogen-activated kinase 10 OS=Homo sapiens GN=MAPK10 PE=1 SV=2	P	GO:0048585	negative regulation of response to stimulus
A0A0U1RRS7	MK10_HUMANMitogen-activated kinase 10 OS=Homo sapiens GN=MAPK10 PE=1 SV=2	P	GO:0051090	regulation of sequence-specific DNA binding transcription factor activity
A0A0U1RRS7	MK10_HUMANMitogen-activated kinase 10 OS=Homo sapiens GN=MAPK10 PE=1 SV=2	P	GO:0051240	positive regulation of multicellular organismal process
A0A0U1RRS7	MK10_HUMANMitogen-activated kinase 10 OS=Homo sapiens GN=MAPK10 PE=1 SV=2	P	GO:0071222	cellular response to lipopolysaccharide
A0A0U1RRS7	MK10_HUMANMitogen-activated kinase 10 OS=Homo sapiens GN=MAPK10 PE=1 SV=2	P	GO:0071260	cellular response to mechanical stimulus
A0A0U1RRS7	MK10_HUMANMitogen-activated kinase 10 OS=Homo sapiens GN=MAPK10 PE=1 SV=2	P	GO:0071363	cellular response to growth factor stimulus
A0A0U1RRS7	MK10_HUMANMitogen-activated kinase 10 OS=Homo sapiens GN=MAPK10 PE=1 SV=2	P	GO:0080134	regulation of response to stress
A0A0U1RRS7	MK10_HUMANMitogen-activated kinase 10 OS=Homo sapiens GN=MAPK10 PE=1 SV=2	P	GO:0090045	positive regulation of deacetylase activity
A0A0U1RRS7	MK10_HUMANMitogen-activated kinase 10 OS=Homo sapiens GN=MAPK10 PE=1 SV=2	P	GO:1900740	positive regulation of protein insertion into mitochondrial membrane involved in apoptotic signaling pathway
A0A0U1RRS7	MK10_HUMANMitogen-activated kinase 10 OS=Homo sapiens GN=MAPK10 PE=1 SV=2	P	GO:2000026	regulation of multicellular organismal development
A0A0U1RRS7	MK10_HUMANMitogen-activated kinase 10 OS=Homo sapiens GN=MAPK10 PE=1 SV=2	P	GO:0007178	transmembrane receptor protein serine/threonine kinase signaling pathway
A0A0U1RRS7	MK10_HUMANMitogen-activated kinase 10 OS=Homo sapiens GN=MAPK10 PE=1 SV=2	P	GO:0009069	serine family amino acid metabolic process
A0A0U1RRS7	MK10_HUMANMitogen-activated kinase 10 OS=Homo sapiens GN=MAPK10 PE=1 SV=2	C	GO:0005667	transcription factor complex
A0A0U1RRS7	MK10_HUMANMitogen-activated kinase 10 OS=Homo sapiens GN=MAPK10 PE=1 SV=2	C	GO:0000118	histone deacetylase complex

## Sheet: BP
Level	GO_ID	Term	Type	Seqs_Num	Sequences
1	GO:0008150	biological_process	Biological Process	74	A0A0G2JTH1, B1WC44, D4A5Y7, Q5XII9, Q5M7W5, B2RZA5, Q5BJY9, A0A0G2JXT0, D4ADS6, Q6IMA8, Q5M849, O88975, B2GUY0, Q4KM64, P09811, G3V8G6, C6ZII9, A0A096MJW5, Q9WUW3, Q66HA6, B4F7E7, D4AAV2, B1H223, O35165, Q925C0, Q99MZ8, Q5RKH2, Q62971, A0A0G2JXD5, G3V781, P08011, M0R7J2, D3ZUX1, Q6DGG1, A0A0G2K3J2, F1M8A7, Q767I3, M0R9Y3, Q2TA63, G3V8L0, M0RCH6, Q64721, G3V997, A0A0G2K1V0, Q32WR5, D4ACS3, A0A096U…
2	GO:0007610	behavior	Biological Process	1	Q4QR83
2	GO:0044699	single-organism process	Biological Process	57	D4A5Y7, Q5M7W5, Q5BJY9, A0A0G2JXT0, D4ADS6, Q6IMA8, O88975, B2GUY0, Q4KM64, P09811, G3V8G6, C6ZII9, A0A096MJW5, Q9WUW3, Q66HA6, B4F7E7, D4AAV2, O35165, Q925C0, Q99MZ8, Q5RKH2, Q62971, A0A0G2JXD5, G3V781, P08011, M0R7J2, A0A0G2K3J2, F1M8A7, M0R9Y3, G3V8L0, M0RCH6, Q64721, G3V997, A0A0G2K1V0, Q32WR5, D4ACS3, A0A096UWG9, A0A023IKI3, Q6AYC4, Q4QR83, A0A0G2K849, Q9R066, A0A0U1RRS7, F1M0F9, Q3T1J2, Q5U…
2	GO:0048519	negative regulation of biological process	Biological Process	15	A0A0G2JTH1, C6ZII9, A0A0U1RRS7, B4F7E7, M0R9Y3, M0R531, D3ZHG3, M0RCH6, Q5BJY9, Q9WVC1, D4ADS6, A0A0G2K1V0, G3V781, Q6AYC4, A0A023IKI3
2	GO:0048518	positive regulation of biological process	Biological Process	24	Q6DGG1, A0A0G2K3J2, C6ZII9, A0A0G2K849, Q66HA6, A0A0U1RRS7, B4F7E7, Q925C0, D3ZHG3, G3V8L0, Q99MZ8, Q6AXS3, M0RCH6, Q64721, Q9WVC1, Q6IMA8, A0A0G2K1V0, Q32WR5, O88975, G3V781, D3ZIY3, Q5FVL6, Q6AYC4, A0A023IKI3
2	GO:0022610	biological adhesion	Biological Process	3	G3V8G6, Q9R066, Q767I3
2	GO:0040011	locomotion	Biological Process	5	Q9WVC1, G3V997, Q9R066, D3ZHG3, M0RCH6
2	GO:0065007	biological regulation	Biological Process	55	A0A0G2JTH1, Q5M7W5, B2RZA5, A0A0G2JXT0, Q5BJY9, D4ADS6, Q6IMA8, Q5M849, O88975, Q4KM64, P09811, C6ZII9, A0A096MJW5, Q9WUW3, Q66HA6, B4F7E7, D4AAV2, O35165, Q925C0, Q99MZ8, Q62971, A0A0G2JXD5, G3V781, Q6DGG1, A0A0G2K3J2, F1M8A7, M0R9Y3, Q2TA63, G3V8L0, M0RCH6, Q64721, G3V997, A0A0G2K1V0, Q32WR5, D4ACS3, A0A096UWG9, D3ZIY3, A0A023IKI3, Q6AYC4, Q4QR83, A0A0G2K849, D3ZM03, Q9R066, A0A0U1RRS7, Q5U312,…
2	GO:0040007	growth	Biological Process	2	Q9WVC1, A0A0G2K3J2
2	GO:0002376	immune system process	Biological Process	7	Q9WVC1, A0A0G2K3J2, Q9R066, A0A0U1RRS7, D4A817, Q4KM64, A0A023IKI3
2	GO:0050896	response to stimulus	Biological Process	43	A0A0G2K3J2, M0R9Y3, G3V8L0, A0A0G2JXT0, Q64721, Q5BJY9, D4ADS6, G3V997, Q6IMA8, Q5M849, A0A0G2K1V0, Q32WR5, O88975, B2GUY0, A0A096UWG9, Q4KM64, A0A023IKI3, Q6AYC4, Q4QR83, C6ZII9, A0A096MJW5, Q9WUW3, A0A0G2K849, Q9R066, Q66HA6, A0A0U1RRS7, B4F7E7, F1M0F9, D4AAV2, D4A817, O35165, D3ZHG3, M0R531, Q6AXS3, Q99MZ8, Q62971, Q9WVC1, Q6IFW6, A0A0G2JXD5, P20781, G3V781, P08011, Q5FVL6
2	GO:0023052	signaling	Biological Process	29	A0A0G2K3J2, G3V8L0, A0A0G2JXT0, G3V997, Q6IMA8, A0A0G2K1V0, Q32WR5, O88975, A0A096UWG9, Q4KM64, A0A023IKI3, Q4QR83, A0A096MJW5, C6ZII9, Q9WUW3, A0A0G2K849, Q9R066, Q66HA6, A0A0U1RRS7, D4AAV2, O35165, M0R531, D3ZHG3, Q925C0, Q99MZ8, Q6AXS3, Q9WVC1, A0A0G2JXD5, P20781
2	GO:0008152	metabolic process	Biological Process	41	A0A0G2JTH1, D3ZUX1, Q6DGG1, A0A0G2K3J2, F1M8A7, M0R9Y3, B2RZA5, G3V8L0, M0RCH6, Q64721, D4ADS6, G3V997, A0A0G2K1V0, Q32WR5, O88975, B2GUY0, A0A096UWG9, D3ZIY3, P09811, A0A023IKI3, Q6AYC4, G3V8G6, C6ZII9, A0A096MJW5, Q9WUW3, A0A0G2K849, A0A0U1RRS7, F1M0F9, Q3T1J2, Q5U312, D3ZHG3, D3ZU04, Q6AXS3, Q5RKH2, Q8VHT6, Q62971, Q9WVC1, G3V781, P08011, D3ZE10, M0R7J2
2	GO:0048511	rhythmic process	Biological Process	1	Q9WVC1
2	GO:0032502	developmental process	Biological Process	25	A0A0G2K3J2, F1M8A7, Q5M7W5, G3V8L0, Q5BJY9, G3V997, Q6IMA8, O88975, Q4KM64, Q6AYC4, A0A023IKI3, G3V8G6, Q4QR83, C6ZII9, Q9R066, Q66HA6, A0A0U1RRS7, B4F7E7, D3ZHG3, M0R531, Q9WVC1, Q6IFW6, A0A0G2JXD5, Q5XIU4, P20781
2	GO:0009987	cellular process	Biological Process	67	A0A0G2JTH1, D4A5Y7, Q5XII9, Q5M7W5, B2RZA5, Q5BJY9, A0A0G2JXT0, D4ADS6, Q5M849, Q6IMA8, O88975, B2GUY0, Q4KM64, P09811, G3V8G6, C6ZII9, A0A096MJW5, Q9WUW3, Q66HA6, B4F7E7, D4AAV2, O35165, Q925C0, Q99MZ8, Q5RKH2, Q62971, A0A0G2JXD5, G3V781, P08011, M0R7J2, D3ZUX1, Q6DGG1, A0A0G2K3J2, F1M8A7, M0R9Y3, G3V8L0, M0RCH6, Q64721, G3V997, A0A0G2K1V0, Q32WR5, A0A096UWG9, D3ZIY3, A0A023IKI3, Q6AYC4, Q4QR83,…
2	GO:0051179	localization	Biological Process	33	B1WC44, A0A0G2K3J2, M0R9Y3, G3V8L0, M0RCH6, A0A0G2JXT0, Q64721, Q5BJY9, Q6IMA8, G3V997, Q32WR5, O88975, Q4KM64, Q6AYC4, Q4QR83, C6ZII9, Q66HA6, Q9R066, B4F7E7, A0A0U1RRS7, O35165, B1H223, Q925C0, D3ZHG3, D3ZU04, Q99MZ8, Q62971, Q9WVC1, Q5XIU4, P20781, Q5FVL6, B2RZ48, D3ZJ32
2	GO:0022414	reproductive process	Biological Process	3	Q9WVC1, Q4QR83, G3V781
2	GO:0099531	presynaptic process involved in chemical synaptic transmission	Biological Process	2	A0A0G2K3J2, Q925C0
2	GO:0000003	reproduction	Biological Process	3	Q9WVC1, Q4QR83, G3V781
2	GO:0050789	regulation of biological process	Biological Process	52	A0A0G2JTH1, Q5M7W5, B2RZA5, A0A0G2JXT0, Q5BJY9, D4ADS6, Q6IMA8, Q5M849, O88975, Q4KM64, C6ZII9, A0A096MJW5, Q9WUW3, Q66HA6, B4F7E7, D4AAV2, O35165, Q925C0, Q99MZ8, Q62971, A0A0G2JXD5, G3V781, Q6DGG1, A0A0G2K3J2, F1M8A7, M0R9Y3, G3V8L0, M0RCH6, Q64721, G3V997, A0A0G2K1V0, Q32WR5, D4ACS3, A0A096UWG9, D3ZIY3, A0A023IKI3, Q6AYC4, Q4QR83, A0A0G2K849, Q9R066, A0A0U1RRS7, Q5U312, D3ZHG3, M0R531, Q6AXS3,…
2	GO:0051704	multi-organism process	Biological Process	5	Q9R066, M0R9Y3, D3ZU04, Q6AXS3, M0RCH6
2	GO:0071840	cellular component organization or biogenesis	Biological Process	29	B1WC44, A0A0G2K3J2, D4A5Y7, Q5M7W5, M0R9Y3, G3V8L0, M0RCH6, Q5BJY9, Q64721, G3V997, Q6IMA8, Q32WR5, O88975, Q6AYC4, C6ZII9, D3ZM03, Q9R066, Q66HA6, A0A0U1RRS7, B4F7E7, O35165, Q925C0, D3ZHG3, Q99MZ8, D3ZU04, Q9WVC1, G3V781, P20781, D3ZE10
2	GO:0032501	multicellular organismal process	Biological Process	30	A0A0G2K3J2, F1M8A7, Q5M7W5, G3V8L0, M0RCH6, Q64721, Q5BJY9, G3V997, Q6IMA8, A0A0G2K1V0, O88975, A0A096UWG9, Q4KM64, Q6AYC4, G3V8G6, Q4QR83, C6ZII9, Q9WUW3, Q9R066, Q66HA6, A0A0U1RRS7, B4F7E7, D3ZHG3, M0R531, Q99MZ8, Q9WVC1, Q6IFW6, A0A0G2JXD5, Q5XIU4, P20781
3	GO:0016079	synaptic vesicle exocytosis	Biological Process	1	Q925C0
3	GO:0007155	cell adhesion	Biological Process	3	G3V8G6, Q9R066, Q767I3
3	GO:0002520	immune system development	Biological Process	1	Q4KM64
3	GO:0051239	regulation of multicellular organismal process	Biological Process	7	Q9WVC1, A0A0G2K1V0, A0A0G2K3J2, C6ZII9, A0A0U1RRS7, D3ZHG3, Q6AYC4
3	GO:0051641	cellular localization	Biological Process	15	B1WC44, A0A0G2K3J2, Q66HA6, B4F7E7, A0A0U1RRS7, O35165, M0R9Y3, Q925C0, D3ZU04, M0RCH6, A0A0G2JXT0, Q5BJY9, Q6IMA8, O88975, Q5XIU4
3	GO:0007017	microtubule-based process	Biological Process	5	Q32WR5, D4A5Y7, Q5M7W5, G3V8L0, M0RCH6
3	GO:0008283	cell proliferation	Biological Process	2	Q32WR5, C6ZII9
3	GO:0042698	ovulation cycle	Biological Process	1	Q9WVC1
3	GO:0044033	multi-organism metabolic process	Biological Process	1	D3ZU04
3	GO:0043902	positive regulation of multi-organism process	Biological Process	1	M0RCH6
3	GO:0000920	cell separation after cytokinesis	Biological Process	1	M0RCH6
3	GO:0044419	interspecies interaction between organisms	Biological Process	4	M0R9Y3, D3ZU04, Q6AXS3, M0RCH6
3	GO:0009605	response to external stimulus	Biological Process	11	Q9WVC1, G3V997, A0A0G2K1V0, C6ZII9, Q9WUW3, Q9R066, A0A0U1RRS7, P20781, D4A817, G3V8L0, Q64721
3	GO:0023057	negative regulation of signaling	Biological Process	2	Q9WVC1, C6ZII9
3	GO:0044087	regulation of cellular component biogenesis	Biological Process	3	Q9WVC1, M0RCH6, Q6AYC4
3	GO:0040013	negative regulation of locomotion	Biological Process	1	Q9WVC1
3	GO:0019222	regulation of metabolic process	Biological Process	20	A0A0G2JTH1, Q6DGG1, A0A0G2K3J2, C6ZII9, F1M8A7, Q9WUW3, A0A0G2K849, A0A0U1RRS7, D3ZHG3, M0R9Y3, B2RZA5, Q6AXS3, Q9WVC1, A0A0G2K1V0, Q32WR5, O88975, G3V781, D3ZIY3, Q6AYC4, A0A023IKI3
3	GO:0051094	positive regulation of developmental process	Biological Process	5	Q9WVC1, A0A0G2K3J2, A0A0U1RRS7, D3ZHG3, Q6AYC4
3	GO:0002684	positive regulation of immune system process	Biological Process	2	A0A0G2K3J2, A0A023IKI3
3	GO:0044237	cellular metabolic process	Biological Process	36	A0A0G2JTH1, D3ZUX1, Q6DGG1, A0A0G2K3J2, F1M8A7, M0R9Y3, B2RZA5, M0RCH6, Q64721, D4ADS6, G3V997, A0A0G2K1V0, Q32WR5, O88975, B2GUY0, A0A096UWG9, D3ZIY3, P09811, A0A023IKI3, C6ZII9, A0A096MJW5, A0A0G2K849, A0A0U1RRS7, F1M0F9, Q3T1J2, Q5U312, D3ZHG3, D3ZU04, Q6AXS3, Q5RKH2, Q62971, Q9WVC1, G3V781, P08011, D3ZE10, M0R7J2
3	GO:0009893	positive regulation of metabolic process	Biological Process	10	Q6DGG1, A0A0G2K3J2, Q32WR5, C6ZII9, O88975, A0A0G2K849, A0A0U1RRS7, G3V781, D3ZHG3, Q6AXS3
3	GO:1903829	positive regulation of cellular protein localization	Biological Process	1	A0A0U1RRS7
3	GO:0050794	regulation of cellular process	Biological Process	50	A0A0G2JTH1, B2RZA5, Q5M7W5, A0A0G2JXT0, Q5BJY9, D4ADS6, Q6IMA8, Q5M849, O88975, Q4KM64, A0A096MJW5, C6ZII9, Q9WUW3, Q66HA6, B4F7E7, D4AAV2, O35165, Q925C0, Q99MZ8, Q62971, A0A0G2JXD5, G3V781, Q6DGG1, A0A0G2K3J2, F1M8A7, M0R9Y3, G3V8L0, M0RCH6, G3V997, A0A0G2K1V0, Q32WR5, A0A096UWG9, D3ZIY3, Q6AYC4, A0A023IKI3, Q4QR83, A0A0G2K849, Q9R066, A0A0U1RRS7, Q5U312, D3ZHG3, M0R531, Q6AXS3, Q9WVC1, Q6IFW6,…
3	GO:0007165	signal transduction	Biological Process	28	A0A0G2K3J2, G3V8L0, A0A0G2JXT0, G3V997, Q6IMA8, A0A0G2K1V0, Q32WR5, O88975, A0A096UWG9, Q4KM64, A0A023IKI3, Q4QR83, A0A096MJW5, C6ZII9, A0A0G2K849, Q9WUW3, Q66HA6, Q9R066, A0A0U1RRS7, D4AAV2, O35165, M0R531, D3ZHG3, Q99MZ8, Q6AXS3, Q9WVC1, A0A0G2JXD5, P20781
3	GO:0006914	autophagy	Biological Process	3	A0A0U1RRS7, M0RCH6, A0A0G2JXT0
3	GO:0098602	single organism cell adhesion	Biological Process	1	Q9R066
3	GO:0009628	response to abiotic stimulus	Biological Process	3	D4ADS6, C6ZII9, A0A0U1RRS7
3	GO:0009058	biosynthetic process	Biological Process	19	A0A0G2JTH1, Q6DGG1, C6ZII9, F1M8A7, A0A0G2K849, A0A0U1RRS7, Q3T1J2, M0R9Y3, B2RZA5, D3ZU04, Q6AXS3, D4ADS6, Q32WR5, O88975, G3V781, A0A096UWG9, P08011, D3ZE10, M0R7J2
3	GO:0044089	positive regulation of cellular component biogenesis	Biological Process	1	Q6AYC4
3	GO:0048522	positive regulation of cellular process	Biological Process	21	Q6DGG1, A0A0G2K3J2, C6ZII9, A0A0G2K849, Q66HA6, A0A0U1RRS7, B4F7E7, D3ZHG3, Q925C0, G3V8L0, Q99MZ8, M0RCH6, Q9WVC1, Q6IMA8, A0A0G2K1V0, Q32WR5, O88975, G3V781, D3ZIY3, Q6AYC4, A0A023IKI3
3	GO:0051716	cellular response to stimulus	Biological Process	35	A0A0G2K3J2, G3V8L0, A0A0G2JXT0, Q5BJY9, D4ADS6, G3V997, Q6IMA8, A0A0G2K1V0, Q32WR5, O88975, B2GUY0, A0A096UWG9, Q4KM64, A0A023IKI3, Q4QR83, A0A096MJW5, C6ZII9, Q9WUW3, A0A0G2K849, Q9R066, Q66HA6, A0A0U1RRS7, F1M0F9, D4AAV2, O35165, D3ZHG3, M0R531, Q99MZ8, Q6AXS3, Q9WVC1, A0A0G2JXD5, P20781, G3V781, P08011, Q5FVL6
3	GO:1904951	positive regulation of establishment of protein localization	Biological Process	1	A0A0U1RRS7
3	GO:0048646	anatomical structure formation involved in morphogenesis	Biological Process	1	Q9WVC1
3	GO:0065009	regulation of molecular function	Biological Process	7	A0A0G2K3J2, C6ZII9, D3ZM03, A0A0U1RRS7, G3V781, D3ZHG3, A0A023IKI3
3	GO:0051050	positive regulation of transport	Biological Process	1	A0A0U1RRS7
3	GO:0022402	cell cycle process	Biological Process	3	G3V781, M0R9Y3, M0RCH6
3	GO:0050793	regulation of developmental process	Biological Process	6	Q9WVC1, A0A0G2K3J2, C6ZII9, A0A0U1RRS7, D3ZHG3, Q6AYC4
3	GO:0033036	macromolecule localization	Biological Process	13	B1WC44, Q66HA6, B4F7E7, A0A0U1RRS7, M0R9Y3, Q925C0, D3ZU04, M0RCH6, Q64721, Q5BJY9, Q6IMA8, O88975, Q5XIU4
3	GO:0009653	anatomical structure morphogenesis	Biological Process	9	Q9WVC1, G3V997, Q4QR83, A0A0G2K3J2, B4F7E7, A0A0U1RRS7, D3ZHG3, Q5M7W5, Q5BJY9
3	GO:0048583	regulation of response to stimulus	Biological Process	17	A0A0G2K3J2, C6ZII9, Q9WUW3, A0A0G2K849, Q9R066, A0A0U1RRS7, D4AAV2, B4F7E7, M0R531, D3ZHG3, M0R9Y3, G3V8L0, Q6AXS3, Q9WVC1, A0A0G2K1V0, A0A0G2JXD5, A0A023IKI3
3	GO:0032846	positive regulation of homeostatic process	Biological Process	1	G3V781
3	GO:0044764	multi-organism cellular process	Biological Process	4	M0R9Y3, D3ZU04, Q6AXS3, M0RCH6
3	GO:0051674	localization of cell	Biological Process	4	Q9WVC1, G3V997, Q9R066, D3ZHG3
3	GO:0002253	activation of immune response	Biological Process	1	A0A023IKI3
3	GO:0051240	positive regulation of multicellular organismal process	Biological Process	6	Q9WVC1, A0A0G2K3J2, A0A0G2K1V0, A0A0U1RRS7, D3ZHG3, Q6AYC4
3	GO:0003006	developmental process involved in reproduction	Biological Process	2	Q9WVC1, Q4QR83
3	GO:0040012	regulation of locomotion	Biological Process	2	Q9WVC1, M0RCH6
3	GO:0042330	taxis	Biological Process	2	Q9WVC1, Q9R066
3	GO:0032844	regulation of homeostatic process	Biological Process	1	G3V781
3	GO:0048609	multicellular organismal reproductive process	Biological Process	1	Q9WVC1
3	GO:0050900	leukocyte migration	Biological Process	2	Q9WVC1, Q9R066
3	GO:0006807	nitrogen compound metabolic process	Biological Process	22	A0A0G2JTH1, Q6DGG1, C6ZII9, F1M8A7, A0A0G2K849, A0A0U1RRS7, F1M0F9, Q3T1J2, M0R9Y3, B2RZA5, Q6AXS3, D3ZU04, Q62971, D4ADS6, G3V997, Q32WR5, O88975, G3V781, D3ZIY3, P08011, D3ZE10, M0R7J2
3	GO:0016049	cell growth	Biological Process	2	Q9WVC1, A0A0G2K3J2
3	GO:0009056	catabolic process	Biological Process	13	A0A096MJW5, F1M0F9, D3ZU04, M0RCH6, Q64721, Q5RKH2, O88975, B2GUY0, G3V781, A0A096UWG9, P09811, A0A023IKI3, M0R7J2
3	GO:0000075	cell cycle checkpoint	Biological Process	1	D4ADS6
3	GO:0052192	movement in environment of other organism involved in symbiotic interaction	Biological Process	1	M0RCH6
3	GO:0010884	positive regulation of lipid storage	Biological Process	1	Q64721
3	GO:0009892	negative regulation of metabolic process	Biological Process	6	A0A0G2JTH1, Q9WVC1, A0A0G2K1V0, C6ZII9, G3V781, M0R9Y3
3	GO:0006950	response to stress	Biological Process	18	A0A0G2K3J2, C6ZII9, Q9WUW3, Q9R066, A0A0U1RRS7, O35165, D4A817, D3ZHG3, G3V8L0, Q6AXS3, D4ADS6, A0A0G2K1V0, O88975, B2GUY0, G3V781, A0A096UWG9, P08011, A0A023IKI3
3	GO:0051093	negative regulation of developmental process	Biological Process	2	Q9WVC1, C6ZII9
3	GO:0048856	anatomical structure development	Biological Process	23	G3V8G6, Q4QR83, A0A0G2K3J2, C6ZII9, F1M8A7, Q9R066, Q66HA6, A0A0U1RRS7, B4F7E7, D3ZHG3, Q5M7W5, M0R531, G3V8L0, Q5BJY9, Q9WVC1, Q6IFW6, G3V997, Q6IMA8, A0A0G2JXD5, O88975, P20781, Q4KM64, Q6AYC4
3	GO:0002682	regulation of immune system process	Biological Process	5	Q9WVC1, A0A0G2K3J2, Q9R066, A0A0U1RRS7, A0A023IKI3
3	GO:0032504	multicellular organism reproduction	Biological Process	1	Q9WVC1
3	GO:0044708	single-organism behavior	Biological Process	1	Q4QR83
3	GO:0048870	cell motility	Biological Process	4	Q9WVC1, G3V997, Q9R066, D3ZHG3
3	GO:0044085	cellular component biogenesis	Biological Process	11	Q9WVC1, B1WC44, D4A5Y7, O88975, D3ZM03, B4F7E7, O35165, D3ZE10, D3ZU04, M0RCH6, Q6AYC4
3	GO:0044238	primary metabolic process	Biological Process	35	A0A0G2JTH1, Q6DGG1, A0A0G2K3J2, F1M8A7, M0R9Y3, B2RZA5, G3V8L0, M0RCH6, Q64721, D4ADS6, G3V997, A0A0G2K1V0, Q32WR5, O88975, B2GUY0, A0A096UWG9, D3ZIY3, P09811, A0A023IKI3, C6ZII9, A0A096MJW5, Q9WUW3, A0A0G2K849, A0A0U1RRS7, F1M0F9, Q3T1J2, D3ZHG3, D3ZU04, Q6AXS3, Q5RKH2, Q62971, Q9WVC1, G3V781, D3ZE10, M0R7J2
3	GO:0016043	cellular component organization	Biological Process	26	A0A0G2K3J2, D4A5Y7, Q5M7W5, M0R9Y3, G3V8L0, M0RCH6, Q5BJY9, Q64721, G3V997, Q6IMA8, Q32WR5, O88975, Q6AYC4, C6ZII9, D3ZM03, Q9R066, Q66HA6, A0A0U1RRS7, B4F7E7, O35165, Q925C0, D3ZHG3, Q99MZ8, Q9WVC1, G3V781, P20781
3	GO:0040008	regulation of growth	Biological Process	2	Q9WVC1, A0A0G2K3J2
3	GO:0023056	positive regulation of signaling	Biological Process	5	A0A0G2K3J2, O88975, A0A0U1RRS7, D3ZHG3, G3V8L0
3	GO:0044767	single-organism developmental process	Biological Process	25	A0A0G2K3J2, F1M8A7, Q5M7W5, G3V8L0, Q5BJY9, G3V997, Q6IMA8, O88975, Q4KM64, Q6AYC4, A0A023IKI3, G3V8G6, Q4QR83, C6ZII9, Q9R066, Q66HA6, A0A0U1RRS7, B4F7E7, D3ZHG3, M0R531, Q9WVC1, Q6IFW6, A0A0G2JXD5, Q5XIU4, P20781
3	GO:0048585	negative regulation of response to stimulus	Biological Process	4	Q9WVC1, A0A0G2K1V0, C6ZII9, A0A0U1RRS7
3	GO:0071704	organic substance metabolic process	Biological Process	37	A0A0G2JTH1, Q6DGG1, A0A0G2K3J2, F1M8A7, M0R9Y3, B2RZA5, G3V8L0, M0RCH6, Q64721, D4ADS6, G3V997, A0A0G2K1V0, Q32WR5, O88975, B2GUY0, A0A096UWG9, D3ZIY3, P09811, A0A023IKI3, Q6AYC4, C6ZII9, A0A096MJW5, Q9WUW3, A0A0G2K849, A0A0U1RRS7, F1M0F9, Q3T1J2, D3ZHG3, D3ZU04, Q6AXS3, Q5RKH2, Q62971, Q9WVC1, G3V781, P08011, D3ZE10, M0R7J2
3	GO:0007269	neurotransmitter secretion	Biological Process	2	A0A0G2K3J2, Q925C0
3	GO:0002252	immune effector process	Biological Process	1	Q9R066
3	GO:0040017	positive regulation of locomotion	Biological Process	2	Q9WVC1, M0RCH6
3	GO:0032879	regulation of localization	Biological Process	10	Q9WVC1, Q6IMA8, A0A0G2K3J2, C6ZII9, Q66HA6, A0A0U1RRS7, Q5FVL6, Q925C0, Q64721, Q6AYC4
3	GO:0022602	ovulation cycle process	Biological Process	1	Q9WVC1
3	GO:0048523	negative regulation of cellular process	Biological Process	14	A0A0G2JTH1, C6ZII9, A0A0U1RRS7, B4F7E7, M0R531, D3ZHG3, M0RCH6, Q5BJY9, Q9WVC1, D4ADS6, A0A0G2K1V0, G3V781, Q6AYC4, A0A023IKI3
3	GO:0007154	cell communication	Biological Process	29	A0A0G2K3J2, G3V8L0, A0A0G2JXT0, G3V997, Q6IMA8, A0A0G2K1V0, Q32WR5, O88975, A0A096UWG9, Q4KM64, A0A023IKI3, Q4QR83, A0A096MJW5, C6ZII9, Q9WUW3, A0A0G2K849, Q9R066, Q66HA6, A0A0U1RRS7, D4AAV2, O35165, M0R531, D3ZHG3, Q925C0, Q99MZ8, Q6AXS3, Q9WVC1, A0A0G2JXD5, P20781
3	GO:0003008	system process	Biological Process	3	Q9WVC1, Q4QR83, P20781
3	GO:1902578	single-organism localization	Biological Process	11	A0A0G2K3J2, O88975, Q9R066, A0A0U1RRS7, Q4KM64, Q925C0, D3ZJ32, Q64721, Q5BJY9, Q6AYC4, Q62971
3	GO:0009607	response to biotic stimulus	Biological Process	5	G3V997, Q9R066, A0A0U1RRS7, D4A817, Q64721
3	GO:0002683	negative regulation of immune system process	Biological Process	1	Q9WVC1
3	GO:0009719	response to endogenous stimulus	Biological Process	3	Q9WVC1, P20781, A0A0U1RRS7
3	GO:0045926	negative regulation of growth	Biological Process	1	Q9WVC1
3	GO:0044702	single organism reproductive process	Biological Process	3	Q9WVC1, Q4QR83, G3V781
3	GO:0051234	establishment of localization	Biological Process	28	B1WC44, A0A0G2K3J2, M0R9Y3, G3V8L0, M0RCH6, A0A0G2JXT0, Q5BJY9, Q64721, Q6IMA8, Q32WR5, O88975, Q4KM64, Q4QR83, Q9R066, Q66HA6, A0A0U1RRS7, B4F7E7, O35165, B1H223, Q925C0, D3ZU04, Q99MZ8, Q62971, P20781, Q5XIU4, Q5FVL6, B2RZ48, D3ZJ32
3	GO:0048584	positive regulation of response to stimulus	Biological Process	7	Q9WVC1, A0A0G2K3J2, C6ZII9, A0A0U1RRS7, D3ZHG3, G3V8L0, A0A023IKI3
3	GO:0019882	antigen processing and presentation	Biological Process	1	A0A023IKI3
3	GO:0044700	single organism signaling	Biological Process	29	A0A0G2K3J2, G3V8L0, A0A0G2JXT0, G3V997, Q6IMA8, A0A0G2K1V0, Q32WR5, O88975, A0A096UWG9, Q4KM64, A0A023IKI3, Q4QR83, A0A096MJW5, C6ZII9, Q9WUW3, A0A0G2K849, Q9R066, Q66HA6, A0A0U1RRS7, D4AAV2, O35165, M0R531, D3ZHG3, Q925C0, Q99MZ8, Q6AXS3, Q9WVC1, A0A0G2JXD5, P20781
3	GO:0045927	positive regulation of growth	Biological Process	1	A0A0G2K3J2
3	GO:0044707	single-multicellular organism process	Biological Process	28	A0A0G2K3J2, F1M8A7, Q5M7W5, G3V8L0, M0RCH6, Q64721, Q5BJY9, G3V997, Q6IMA8, A0A0G2K1V0, A0A096UWG9, Q4KM64, Q6AYC4, G3V8G6, Q4QR83, C6ZII9, Q9WUW3, Q9R066, Q66HA6, A0A0U1RRS7, B4F7E7, D3ZHG3, M0R531, Q9WVC1, Q6IFW6, A0A0G2JXD5, Q5XIU4, P20781
3	GO:0042221	response to chemical	Biological Process	13	C6ZII9, Q9R066, F1M0F9, A0A0U1RRS7, O35165, D3ZHG3, Q9WVC1, A0A0G2K1V0, B2GUY0, P20781, P08011, Q4KM64, A0A023IKI3
3	GO:0097006	regulation of plasma lipoprotein particle levels	Biological Process	1	Q64721
3	GO:1900046	regulation of hemostasis	Biological Process	1	A0A0G2K1V0
3	GO:0065008	regulation of biological quality	Biological Process	18	A0A0G2K3J2, C6ZII9, Q9WUW3, Q9R066, A0A0U1RRS7, B2RZA5, Q925C0, Q2TA63, M0RCH6, Q64721, Q9WVC1, Q6IMA8, A0A0G2K1V0, Q32WR5, G3V781, A0A096UWG9, P09811, Q6AYC4
3	GO:0043900	regulation of multi-organism process	Biological Process	1	M0RCH6
3	GO:0051241	negative regulation of multicellular organismal process	Biological Process	2	Q9WVC1, A0A0G2K1V0
3	GO:0048589	developmental growth	Biological Process	2	Q9WVC1, A0A0G2K3J2
3	GO:0044763	single-organism cellular process	Biological Process	46	A0A0G2K3J2, D4A5Y7, M0R9Y3, Q5M7W5, G3V8L0, M0RCH6, Q5BJY9, A0A0G2JXT0, Q64721, D4ADS6, G3V997, Q6IMA8, A0A0G2K1V0, Q32WR5, O88975, B2GUY0, A0A096UWG9, Q4KM64, P09811, A0A023IKI3, Q6AYC4, G3V8G6, C6ZII9, A0A096MJW5, Q66HA6, Q9R066, A0A0U1RRS7, B4F7E7, F1M0F9, Q3T1J2, O35165, Q925C0, D3ZHG3, M0R531, Q99MZ8, Q62971, Q9WVC1, Q6IFW6, A0A0G2JXD5, G3V781, Q5XIU4, P20781, P08011, B2RZ48, D3ZJ32, M0R7J2
3	GO:0023051	regulation of signaling	Biological Process	13	A0A0G2K3J2, C6ZII9, A0A0G2K849, A0A0U1RRS7, D4AAV2, M0R531, D3ZHG3, Q925C0, G3V8L0, Q9WVC1, A0A0G2JXD5, O88975, A0A023IKI3
3	GO:1903046	meiotic cell cycle process	Biological Process	1	G3V781
3	GO:0051321	meiotic cell cycle	Biological Process	1	G3V781
3	GO:0051235	maintenance of location	Biological Process	1	Q64721
3	GO:0044710	single-organism metabolic process	Biological Process	16	A0A0G2K3J2, C6ZII9, A0A096MJW5, A0A0U1RRS7, F1M0F9, Q3T1J2, Q5RKH2, Q64721, Q62971, G3V997, O88975, B2GUY0, A0A096UWG9, P08011, P09811, M0R7J2
3	GO:0006955	immune response	Biological Process	4	Q9R066, A0A0U1RRS7, D4A817, A0A023IKI3
4	GO:0007423	sensory organ development	Biological Process	2	Q4QR83, D3ZHG3
4	GO:0080090	regulation of primary metabolic process	Biological Process	18	A0A0G2JTH1, Q6DGG1, A0A0G2K3J2, C6ZII9, F1M8A7, A0A0G2K849, Q9WUW3, A0A0U1RRS7, B2RZA5, D3ZHG3, Q6AXS3, Q9WVC1, A0A0G2K1V0, Q32WR5, O88975, G3V781, D3ZIY3, A0A023IKI3
4	GO:0044249	cellular biosynthetic process	Biological Process	19	A0A0G2JTH1, Q6DGG1, C6ZII9, F1M8A7, A0A0G2K849, A0A0U1RRS7, Q3T1J2, M0R9Y3, B2RZA5, D3ZU04, Q6AXS3, D4ADS6, Q32WR5, O88975, G3V781, A0A096UWG9, P08011, D3ZE10, M0R7J2
4	GO:0051649	establishment of localization in cell	Biological Process	11	B1WC44, A0A0G2K3J2, O88975, A0A0U1RRS7, Q5XIU4, O35165, M0R9Y3, Q925C0, D3ZU04, M0RCH6, A0A0G2JXT0
4	GO:0050922	negative regulation of chemotaxis	Biological Process	1	Q9WVC1
4	GO:0006790	sulfur compound metabolic process	Biological Process	1	P08011
4	GO:0009888	tissue development	Biological Process	7	Q9WVC1, Q6IFW6, Q4QR83, Q9R066, B4F7E7, D3ZHG3, Q5BJY9
4	GO:0006979	response to oxidative stress	Biological Process	1	P08011
4	GO:0048871	multicellular organismal homeostasis	Biological Process	2	Q9R066, M0RCH6
4	GO:1903047	mitotic cell cycle process	Biological Process	2	M0R9Y3, M0RCH6
4	GO:0051186	cofactor metabolic process	Biological Process	1	M0R7J2
4	GO:0050778	positive regulation of immune response	Biological Process	1	A0A023IKI3
4	GO:0051236	establishment of RNA localization	Biological Process	2	B1WC44, M0R9Y3
4	GO:0005975	carbohydrate metabolic process	Biological Process	3	B2GUY0, P09811, Q5RKH2
4	GO:0010948	negative regulation of cell cycle process	Biological Process	1	G3V781
4	GO:0030324	lung development	Biological Process	1	Q4QR83
4	GO:0050920	regulation of chemotaxis	Biological Process	1	Q9WVC1
4	GO:0048524	positive regulation of viral process	Biological Process	1	M0RCH6
4	GO:0006928	movement of cell or subcellular component	Biological Process	5	Q9WVC1, G3V997, D4A5Y7, Q9R066, D3ZHG3
4	GO:0048598	embryonic morphogenesis	Biological Process	1	D3ZHG3
4	GO:0097190	apoptotic signaling pathway	Biological Process	2	Q32WR5, A0A0U1RRS7
4	GO:0051049	regulation of transport	Biological Process	6	Q6IMA8, A0A0G2K3J2, Q66HA6, A0A0U1RRS7, Q5FVL6, Q925C0
4	GO:1903749	positive regulation of establishment of protein localization to mitochondrion	Biological Process	1	A0A0U1RRS7
4	GO:0051090	regulation of sequence-specific DNA binding transcription factor activity	Biological Process	1	A0A0U1RRS7
4	GO:0016337	single organismal cell-cell adhesion	Biological Process	1	Q9R066
4	GO:0060761	negative regulation of response to cytokine stimulus	Biological Process	1	Q9WVC1
4	GO:0009966	regulation of signal transduction	Biological Process	11	Q9WVC1, A0A0G2K3J2, C6ZII9, A0A0G2JXD5, A0A0G2K849, A0A0U1RRS7, D4AAV2, D3ZHG3, M0R531, G3V8L0, A0A023IKI3
4	GO:0006413	translational initiation	Biological Process	1	D3ZU04
4	GO:0035966	response to topologically incorrect protein	Biological Process	1	O35165
4	GO:1902580	single-organism cellular localization	Biological Process	4	O88975, A0A0U1RRS7, Q925C0, Q5BJY9
4	GO:0048638	regulation of developmental growth	Biological Process	1	A0A0G2K3J2
4	GO:0007059	chromosome segregation	Biological Process	4	Q66HA6, G3V781, M0R9Y3, M0RCH6
4	GO:0019538	protein metabolic process	Biological Process	19	A0A0G2K3J2, C6ZII9, Q9WUW3, A0A0U1RRS7, Q3T1J2, B2RZA5, D3ZHG3, M0R9Y3, D3ZU04, M0RCH6, Q64721, Q9WVC1, G3V997, A0A0G2K1V0, O88975, B2GUY0, G3V781, D3ZE10, A0A023IKI3
4	GO:0016358	dendrite development	Biological Process	1	Q5M7W5
4	GO:0021772	olfactory bulb development	Biological Process	1	Q9WVC1
4	GO:0043933	macromolecular complex subunit organization	Biological Process	7	Q9WVC1, O88975, D3ZM03, O35165, M0RCH6, Q64721, Q6AYC4
4	GO:0009110	vitamin biosynthetic process	Biological Process	1	M0R7J2
4	GO:0045103	intermediate filament-based process	Biological Process	1	Q5BJY9
4	GO:0090066	regulation of anatomical structure size	Biological Process	2	Q9WVC1, Q6AYC4
4	GO:0048513	animal organ development	Biological Process	10	Q9WVC1, Q6IFW6, G3V997, Q4QR83, C6ZII9, A0A0U1RRS7, D3ZHG3, Q4KM64, M0R531, G3V8L0
4	GO:0061364	apoptotic process involved in luteolysis	Biological Process	1	Q9WVC1
4	GO:0009890	negative regulation of biosynthetic process	Biological Process	3	A0A0G2JTH1, C6ZII9, G3V781
4	GO:0071214	cellular response to abiotic stimulus	Biological Process	2	D4ADS6, A0A0U1RRS7
4	GO:0070988	demethylation	Biological Process	1	F1M0F9
4	GO:0044711	single-organism biosynthetic process	Biological Process	3	A0A096UWG9, P08011, M0R7J2
4	GO:0071674	mononuclear cell migration	Biological Process	1	Q9WVC1
4	GO:0051298	centrosome duplication	Biological Process	1	M0RCH6
4	GO:0030308	negative regulation of cell growth	Biological Process	1	Q9WVC1
4	GO:0048729	tissue morphogenesis	Biological Process	3	Q9WVC1, B4F7E7, D3ZHG3
4	GO:0051701	interaction with host	Biological Process	1	M0RCH6
4	GO:0055086	nucleobase-containing small molecule metabolic process	Biological Process	1	M0R7J2
4	GO:0061024	membrane organization	Biological Process	8	Q32WR5, O88975, B4F7E7, A0A0U1RRS7, O35165, Q925C0, M0RCH6, Q5BJY9
4	GO:0000226	microtubule cytoskeleton organization	Biological Process	2	D4A5Y7, M0RCH6
4	GO:1902742	apoptotic process involved in development	Biological Process	1	Q9WVC1
4	GO:0034330	cell junction organization	Biological Process	1	B4F7E7
4	GO:0043170	macromolecule metabolic process	Biological Process	29	A0A0G2JTH1, Q6DGG1, A0A0G2K3J2, F1M8A7, M0R9Y3, B2RZA5, M0RCH6, Q64721, D4ADS6, G3V997, A0A0G2K1V0, Q32WR5, O88975, B2GUY0, D3ZIY3, P09811, A0A023IKI3, Q6AYC4, C6ZII9, Q9WUW3, A0A0G2K849, A0A0U1RRS7, Q3T1J2, D3ZHG3, Q6AXS3, D3ZU04, Q9WVC1, G3V781, D3ZE10
4	GO:0080135	regulation of cellular response to stress	Biological Process	2	C6ZII9, Q6AXS3
4	GO:0007611	learning or memory	Biological Process	1	Q4QR83
4	GO:0022412	cellular process involved in reproduction in multicellular organism	Biological Process	1	Q9WVC1
4	GO:0009968	negative regulation of signal transduction	Biological Process	2	Q9WVC1, C6ZII9
4	GO:0042592	homeostatic process	Biological Process	4	Q9R066, G3V781, M0RCH6, P09811
4	GO:0051173	positive regulation of nitrogen compound metabolic process	Biological Process	6	Q6DGG1, Q32WR5, O88975, A0A0G2K849, G3V781, A0A0U1RRS7
4	GO:0010633	negative regulation of epithelial cell migration	Biological Process	1	Q9WVC1
4	GO:0031570	DNA integrity checkpoint	Biological Process	1	D4ADS6
4	GO:0008284	positive regulation of cell proliferation	Biological Process	1	Q32WR5
4	GO:0032204	regulation of telomere maintenance	Biological Process	1	G3V781
4	GO:0006325	chromatin organization	Biological Process	1	C6ZII9
4	GO:0060341	regulation of cellular localization	Biological Process	1	A0A0U1RRS7
4	GO:0010646	regulation of cell communication	Biological Process	12	A0A0G2K3J2, C6ZII9, A0A0G2K849, A0A0U1RRS7, D4AAV2, M0R531, D3ZHG3, Q925C0, G3V8L0, Q9WVC1, A0A0G2JXD5, A0A023IKI3
4	GO:0044770	cell cycle phase transition	Biological Process	1	M0RCH6
4	GO:0080134	regulation of response to stress	Biological Process	6	A0A0G2K1V0, A0A0G2K3J2, C6ZII9, Q9WUW3, A0A0U1RRS7, Q6AXS3
4	GO:0048565	digestive tract development	Biological Process	1	Q4QR83
4	GO:0042127	regulation of cell proliferation	Biological Process	2	Q32WR5, C6ZII9
4	GO:0023014	signal transduction by protein phosphorylation	Biological Process	2	A0A0G2K3J2, A0A0U1RRS7
4	GO:0051640	organelle localization	Biological Process	6	B1WC44, A0A0G2K3J2, O88975, O35165, Q925C0, M0RCH6
4	GO:0045595	regulation of cell differentiation	Biological Process	5	Q9WVC1, A0A0G2K3J2, A0A0U1RRS7, D3ZHG3, Q6AYC4
4	GO:0032102	negative regulation of response to external stimulus	Biological Process	2	Q9WVC1, A0A0G2K1V0
4	GO:0051130	positive regulation of cellular component organization	Biological Process	6	Q9WVC1, A0A0G2K3J2, G3V781, A0A0U1RRS7, D3ZHG3, Q6AYC4
4	GO:0097164	ammonium ion metabolic process	Biological Process	1	Q3T1J2
4	GO:0022411	cellular component disassembly	Biological Process	1	Q6AYC4
4	GO:0045137	development of primary sexual characteristics	Biological Process	1	Q9WVC1
4	GO:0051128	regulation of cellular component organization	Biological Process	13	A0A0G2K3J2, C6ZII9, Q66HA6, A0A0U1RRS7, D3ZHG3, Q925C0, Q99MZ8, G3V8L0, M0RCH6, Q9WVC1, Q6IMA8, G3V781, Q6AYC4
4	GO:1901360	organic cyclic compound metabolic process	Biological Process	16	A0A0G2JTH1, Q6DGG1, C6ZII9, F1M8A7, A0A0G2K849, A0A0U1RRS7, F1M0F9, M0R9Y3, Q6AXS3, D3ZU04, Q64721, D4ADS6, Q32WR5, O88975, G3V781, M0R7J2
4	GO:0019637	organophosphate metabolic process	Biological Process	3	A0A096MJW5, A0A096UWG9, Q3T1J2
4	GO:0006996	organelle organization	Biological Process	18	C6ZII9, D4A5Y7, Q9R066, Q66HA6, A0A0U1RRS7, O35165, M0R9Y3, D3ZHG3, Q99MZ8, G3V8L0, M0RCH6, Q5BJY9, Q9WVC1, Q6IMA8, Q32WR5, O88975, G3V781, Q6AYC4
4	GO:0010941	regulation of cell death	Biological Process	9	Q9WVC1, C6ZII9, G3V781, A0A0U1RRS7, M0R531, D3ZHG3, M0RCH6, Q6AYC4, Q5BJY9
4	GO:0051301	cell division	Biological Process	1	M0RCH6
4	GO:0009612	response to mechanical stimulus	Biological Process	1	A0A0U1RRS7
4	GO:0043114	regulation of vascular permeability	Biological Process	1	Q9WVC1
4	GO:0001881	receptor recycling	Biological Process	1	O88975
4	GO:0090130	tissue migration	Biological Process	1	Q9WVC1
4	GO:0007098	centrosome cycle	Biological Process	1	M0RCH6
4	GO:0036503	ERAD pathway	Biological Process	1	B2GUY0
4	GO:0009991	response to extracellular stimulus	Biological Process	1	G3V8L0
4	GO:1902117	positive regulation of organelle assembly	Biological Process	1	Q6AYC4
4	GO:1902188	positive regulation of viral release from host cell	Biological Process	1	M0RCH6
4	GO:0001505	regulation of neurotransmitter levels	Biological Process	2	A0A0G2K3J2, Q925C0
4	GO:0050878	regulation of body fluid levels	Biological Process	2	A0A0G2K1V0, A0A096UWG9
4	GO:0010604	positive regulation of macromolecule metabolic process	Biological Process	10	Q6DGG1, A0A0G2K3J2, C6ZII9, Q32WR5, O88975, A0A0G2K849, A0A0U1RRS7, G3V781, D3ZHG3, Q6AXS3
4	GO:0003013	circulatory system process	Biological Process	1	Q9WVC1
4	GO:0045786	negative regulation of cell cycle	Biological Process	2	D4ADS6, G3V781
4	GO:0031647	regulation of protein stability	Biological Process	1	Q2TA63
4	GO:0044403	symbiosis, encompassing mutualism through parasitism	Biological Process	4	M0R9Y3, D3ZU04, Q6AXS3, M0RCH6
4	GO:0002686	negative regulation of leukocyte migration	Biological Process	1	Q9WVC1
4	GO:0021987	cerebral cortex development	Biological Process	1	Q9WVC1
4	GO:0050921	positive regulation of chemotaxis	Biological Process	1	Q9WVC1
4	GO:1901135	carbohydrate derivative metabolic process	Biological Process	2	B2GUY0, M0R7J2
4	GO:0046883	regulation of hormone secretion	Biological Process	1	Q925C0
4	GO:0010817	regulation of hormone levels	Biological Process	1	Q925C0
4	GO:0006575	cellular modified amino acid metabolic process	Biological Process	2	P08011, M0R7J2
4	GO:1901030	positive regulation of mitochondrial outer membrane permeabilization involved in apoptotic signaling pathway	Biological Process	1	A0A0U1RRS7
4	GO:0071941	nitrogen cycle metabolic process	Biological Process	1	F1M0F9
4	GO:0051171	regulation of nitrogen compound metabolic process	Biological Process	12	A0A0G2JTH1, Q6DGG1, F1M8A7, C6ZII9, Q32WR5, O88975, A0A0G2K849, A0A0U1RRS7, G3V781, D3ZIY3, B2RZA5, Q6AXS3
4	GO:0007186	G-protein coupled receptor signaling pathway	Biological Process	3	Q9WVC1, P20781, A0A096UWG9
4	GO:0071496	cellular response to external stimulus	Biological Process	2	A0A0U1RRS7, G3V8L0
4	GO:0046907	intracellular transport	Biological Process	9	B1WC44, O88975, Q5XIU4, O35165, M0R9Y3, Q925C0, D3ZU04, M0RCH6, A0A0G2JXT0
4	GO:1901657	glycosyl compound metabolic process	Biological Process	1	M0R7J2
4	GO:0009887	animal organ morphogenesis	Biological Process	1	Q4QR83
4	GO:0006091	generation of precursor metabolites and energy	Biological Process	2	C6ZII9, P09811
4	GO:0007049	cell cycle	Biological Process	5	D4ADS6, C6ZII9, G3V781, M0R9Y3, M0RCH6
4	GO:0006629	lipid metabolic process	Biological Process	5	A0A096MJW5, A0A096UWG9, F1M0F9, Q3T1J2, Q64721
4	GO:0098813	nuclear chromosome segregation	Biological Process	2	G3V781, M0RCH6
4	GO:0060548	negative regulation of cell death	Biological Process	5	G3V781, A0A0U1RRS7, M0R531, M0RCH6, Q5BJY9
4	GO:0044786	cell cycle DNA replication	Biological Process	1	G3V781
4	GO:0001503	ossification	Biological Process	1	Q5XIU4
4	GO:0051172	negative regulation of nitrogen compound metabolic process	Biological Process	3	A0A0G2JTH1, C6ZII9, G3V781
4	GO:1901575	organic substance catabolic process	Biological Process	12	A0A096MJW5, O88975, B2GUY0, G3V781, A0A096UWG9, D3ZU04, P09811, M0RCH6, A0A023IKI3, Q5RKH2, Q64721, M0R7J2
4	GO:0030900	forebrain development	Biological Process	1	Q9WVC1
4	GO:0070887	cellular response to chemical stimulus	Biological Process	10	Q9WVC1, C6ZII9, Q9R066, A0A0U1RRS7, F1M0F9, O35165, P08011, D3ZHG3, Q4KM64, A0A023IKI3
4	GO:0044723	single-organism carbohydrate metabolic process	Biological Process	2	P09811, Q5RKH2
4	GO:0001822	kidney development	Biological Process	1	Q9WVC1
4	GO:0046483	heterocycle metabolic process	Biological Process	15	A0A0G2JTH1, Q6DGG1, C6ZII9, F1M8A7, A0A0G2K849, A0A0U1RRS7, F1M0F9, M0R9Y3, Q6AXS3, D3ZU04, D4ADS6, Q32WR5, O88975, G3V781, M0R7J2
4	GO:0060323	head morphogenesis	Biological Process	1	Q4QR83
4	GO:0001568	blood vessel development	Biological Process	2	Q9WVC1, Q4QR83
4	GO:0048468	cell development	Biological Process	6	Q9WVC1, G3V997, A0A0G2K3J2, Q9R066, Q5M7W5, D3ZHG3
4	GO:0008219	cell death	Biological Process	10	Q9WVC1, Q32WR5, C6ZII9, G3V781, A0A0U1RRS7, M0R531, D3ZHG3, M0RCH6, Q5BJY9, Q6AYC4
4	GO:0015980	energy derivation by oxidation of organic compounds	Biological Process	2	C6ZII9, P09811
4	GO:0002685	regulation of leukocyte migration	Biological Process	1	Q9WVC1
4	GO:0042493	response to drug	Biological Process	1	F1M0F9
4	GO:2000026	regulation of multicellular organismal development	Biological Process	6	Q9WVC1, A0A0G2K3J2, C6ZII9, A0A0U1RRS7, D3ZHG3, Q6AYC4
4	GO:0010647	positive regulation of cell communication	Biological Process	4	A0A0G2K3J2, A0A0U1RRS7, D3ZHG3, G3V8L0
4	GO:2000145	regulation of cell motility	Biological Process	1	Q9WVC1
4	GO:0090559	regulation of membrane permeability	Biological Process	2	Q32WR5, A0A0U1RRS7
4	GO:0050877	neurological system process	Biological Process	2	Q4QR83, P20781
4	GO:0035295	tube development	Biological Process	2	Q9WVC1, Q4QR83
4	GO:0010605	negative regulation of macromolecule metabolic process	Biological Process	6	A0A0G2JTH1, Q9WVC1, A0A0G2K1V0, C6ZII9, G3V781, M0R9Y3
4	GO:0010243	response to organonitrogen compound	Biological Process	2	Q9WVC1, P20781
4	GO:0090287	regulation of cellular response to growth factor stimulus	Biological Process	1	Q9WVC1
4	GO:0050792	regulation of viral process	Biological Process	1	M0RCH6
4	GO:0051656	establishment of organelle localization	Biological Process	5	B1WC44, O88975, O35165, Q925C0, M0RCH6
4	GO:0010632	regulation of epithelial cell migration	Biological Process	1	Q9WVC1
4	GO:0001775	cell activation	Biological Process	1	A0A096UWG9
4	GO:0044281	small molecule metabolic process	Biological Process	7	G3V997, A0A096MJW5, A0A0U1RRS7, F1M0F9, Q5RKH2, M0R7J2, Q62971
4	GO:1905477	positive regulation of protein localization to membrane	Biological Process	1	A0A0U1RRS7
4	GO:0006725	cellular aromatic compound metabolic process	Biological Process	15	A0A0G2JTH1, Q6DGG1, C6ZII9, F1M8A7, A0A0G2K849, A0A0U1RRS7, F1M0F9, M0R9Y3, Q6AXS3, D3ZU04, D4ADS6, Q32WR5, O88975, G3V781, M0R7J2
4	GO:1903530	regulation of secretion by cell	Biological Process	2	A0A0G2K3J2, Q925C0
4	GO:0006810	transport	Biological Process	26	B1WC44, A0A0G2K3J2, M0R9Y3, M0RCH6, A0A0G2JXT0, Q5BJY9, Q64721, Q6IMA8, Q32WR5, O88975, Q4KM64, Q4QR83, Q9R066, Q66HA6, A0A0U1RRS7, O35165, B1H223, Q925C0, D3ZU04, Q99MZ8, Q62971, P20781, Q5XIU4, Q5FVL6, B2RZ48, D3ZJ32
4	GO:0071827	plasma lipoprotein particle organization	Biological Process	1	Q64721
4	GO:0016477	cell migration	Biological Process	4	Q9WVC1, G3V997, Q9R066, D3ZHG3
4	GO:1901564	organonitrogen compound metabolic process	Biological Process	10	G3V997, A0A0U1RRS7, F1M0F9, Q3T1J2, P08011, B2RZA5, D3ZE10, D3ZU04, M0R7J2, Q62971
4	GO:0010648	negative regulation of cell communication	Biological Process	2	Q9WVC1, C6ZII9
4	GO:0016032	viral process	Biological Process	4	M0R9Y3, D3ZU04, Q6AXS3, M0RCH6
4	GO:0010883	regulation of lipid storage	Biological Process	1	Q64721
4	GO:0044765	single-organism transport	Biological Process	9	A0A0G2K3J2, O88975, Q9R066, Q4KM64, Q925C0, D3ZJ32, Q5BJY9, Q64721, Q62971
4	GO:0045597	positive regulation of cell differentiation	Biological Process	4	Q9WVC1, A0A0G2K3J2, A0A0U1RRS7, D3ZHG3
4	GO:0007164	establishment of tissue polarity	Biological Process	1	D3ZHG3
4	GO:0006805	xenobiotic metabolic process	Biological Process	1	F1M0F9
4	GO:0048588	developmental cell growth	Biological Process	2	Q9WVC1, A0A0G2K3J2
4	GO:0060627	regulation of vesicle-mediated transport	Biological Process	1	Q925C0
4	GO:0031324	negative regulation of cellular metabolic process	Biological Process	5	A0A0G2JTH1, Q9WVC1, A0A0G2K1V0, C6ZII9, G3V781
4	GO:0008104	protein localization	Biological Process	12	B1WC44, Q6IMA8, O88975, Q66HA6, B4F7E7, A0A0U1RRS7, Q5XIU4, M0R9Y3, Q925C0, D3ZU04, M0RCH6, Q5BJY9
4	GO:0051129	negative regulation of cellular component organization	Biological Process	3	Q9WVC1, M0RCH6, Q6AYC4
4	GO:0031325	positive regulation of cellular metabolic process	Biological Process	9	Q6DGG1, A0A0G2K3J2, C6ZII9, Q32WR5, O88975, A0A0G2K849, A0A0U1RRS7, G3V781, D3ZHG3
4	GO:0044093	positive regulation of molecular function	Biological Process	4	A0A0G2K3J2, A0A0U1RRS7, G3V781, D3ZHG3
4	GO:2000146	negative regulation of cell motility	Biological Process	1	Q9WVC1
4	GO:0019627	urea metabolic process	Biological Process	1	F1M0F9
4	GO:0017144	drug metabolic process	Biological Process	1	F1M0F9
4	GO:0031323	regulation of cellular metabolic process	Biological Process	17	A0A0G2JTH1, Q6DGG1, A0A0G2K3J2, C6ZII9, F1M8A7, A0A0G2K849, A0A0U1RRS7, B2RZA5, D3ZHG3, Q6AXS3, Q9WVC1, A0A0G2K1V0, Q32WR5, O88975, G3V781, D3ZIY3, A0A023IKI3
4	GO:0050790	regulation of catalytic activity	Biological Process	7	A0A0G2K3J2, C6ZII9, D3ZM03, A0A0U1RRS7, G3V781, D3ZHG3, A0A023IKI3
4	GO:0010033	response to organic substance	Biological Process	10	Q9WVC1, C6ZII9, B2GUY0, P20781, A0A0U1RRS7, O35165, P08011, Q4KM64, D3ZHG3, A0A023IKI3
4	GO:0032206	positive regulation of telomere maintenance	Biological Process	1	G3V781
4	GO:0007062	sister chromatid cohesion	Biological Process	1	G3V781
4	GO:0007420	brain development	Biological Process	3	Q9WVC1, G3V997, M0R531
4	GO:0032103	positive regulation of response to external stimulus	Biological Process	1	Q9WVC1
4	GO:0050817	coagulation	Biological Process	2	A0A0G2K1V0, A0A096UWG9
4	GO:0097435	supramolecular fiber organization	Biological Process	2	Q9WVC1, Q6AYC4
4	GO:0016458	gene silencing	Biological Process	1	C6ZII9
4	GO:0009967	positive regulation of signal transduction	Biological Process	4	A0A0G2K3J2, A0A0U1RRS7, D3ZHG3, G3V8L0
4	GO:0007163	establishment or maintenance of cell polarity	Biological Process	1	B4F7E7
4	GO:0048608	reproductive structure development	Biological Process	2	Q9WVC1, Q4QR83
4	GO:0021543	pallium development	Biological Process	1	Q9WVC1
4	GO:0010942	positive regulation of cell death	Biological Process	2	Q9WVC1, A0A0U1RRS7
4	GO:0006959	humoral immune response	Biological Process	1	D4A817
4	GO:0010256	endomembrane system organization	Biological Process	2	M0RCH6, Q5BJY9
4	GO:1902186	regulation of viral release from host cell	Biological Process	1	M0RCH6
4	GO:0009611	response to wounding	Biological Process	2	A0A0G2K1V0, A0A096UWG9
4	GO:0009410	response to xenobiotic stimulus	Biological Process	1	F1M0F9
4	GO:0042303	molting cycle	Biological Process	1	Q6IFW6
4	GO:0044255	cellular lipid metabolic process	Biological Process	4	A0A096MJW5, A0A096UWG9, F1M0F9, Q3T1J2
4	GO:0030595	leukocyte chemotaxis	Biological Process	2	Q9WVC1, Q9R066
4	GO:0097529	myeloid leukocyte migration	Biological Process	2	Q9WVC1, Q9R066
4	GO:0032940	secretion by cell	Biological Process	4	A0A0G2K3J2, O88975, Q925C0, Q4KM64
4	GO:0006082	organic acid metabolic process	Biological Process	5	G3V997, A0A0U1RRS7, F1M0F9, M0R7J2, Q62971
4	GO:0009894	regulation of catabolic process	Biological Process	1	O88975
4	GO:0051962	positive regulation of nervous system development	Biological Process	3	Q9WVC1, A0A0G2K3J2, D3ZHG3
4	GO:0051961	negative regulation of nervous system development	Biological Process	1	Q9WVC1
4	GO:0051726	regulation of cell cycle	Biological Process	4	D4ADS6, C6ZII9, G3V781, M0RCH6
4	GO:1902590	multi-organism organelle organization	Biological Process	1	M0RCH6
4	GO:0048731	system development	Biological Process	20	G3V8G6, Q4QR83, A0A0G2K3J2, C6ZII9, F1M8A7, Q66HA6, Q9R066, A0A0U1RRS7, B4F7E7, D3ZHG3, Q5M7W5, M0R531, G3V8L0, Q9WVC1, Q6IFW6, G3V997, Q6IMA8, A0A0G2JXD5, P20781, Q4KM64
4	GO:0055114	oxidation-reduction process	Biological Process	5	C6ZII9, F1M0F9, P08011, P09811, M0R7J2
4	GO:0044712	single-organism catabolic process	Biological Process	6	A0A096MJW5, B2GUY0, A0A096UWG9, P09811, Q5RKH2, M0R7J2
4	GO:0021549	cerebellum development	Biological Process	1	M0R531
4	GO:0006952	defense response	Biological Process	2	Q9R066, D4A817
4	GO:0070271	protein complex biogenesis	Biological Process	6	Q9WVC1, O88975, D3ZM03, O35165, M0RCH6, Q6AYC4
4	GO:0044092	negative regulation of molecular function	Biological Process	1	A0A0U1RRS7
4	GO:0030030	cell projection organization	Biological Process	6	Q9WVC1, G3V997, A0A0G2K3J2, D4A5Y7, D3ZHG3, Q5M7W5
4	GO:0031668	cellular response to extracellular stimulus	Biological Process	1	G3V8L0
4	GO:0043207	response to external biotic stimulus	Biological Process	5	G3V997, Q9R066, A0A0U1RRS7, D4A817, Q64721
4	GO:0000910	cytokinesis	Biological Process	1	M0RCH6
4	GO:0006903	vesicle targeting	Biological Process	2	O88975, O35165
4	GO:0032535	regulation of cellular component size	Biological Process	2	Q9WVC1, Q6AYC4
4	GO:0010876	lipid localization	Biological Process	1	Q64721
4	GO:0022607	cellular component assembly	Biological Process	8	Q9WVC1, D4A5Y7, O88975, D3ZM03, B4F7E7, O35165, M0RCH6, Q6AYC4
4	GO:0045087	innate immune response	Biological Process	1	D4A817
4	GO:0045184	establishment of protein localization	Biological Process	9	B1WC44, O88975, A0A0U1RRS7, Q5XIU4, M0R9Y3, Q925C0, D3ZU04, M0RCH6, Q5BJY9
4	GO:0060322	head development	Biological Process	4	Q9WVC1, G3V997, Q4QR83, M0R531
4	GO:1901576	organic substance biosynthetic process	Biological Process	19	A0A0G2JTH1, Q6DGG1, C6ZII9, F1M8A7, A0A0G2K849, A0A0U1RRS7, Q3T1J2, M0R9Y3, B2RZA5, D3ZU04, Q6AXS3, D4ADS6, Q32WR5, O88975, G3V781, A0A096UWG9, P08011, D3ZE10, M0R7J2
4	GO:0001921	positive regulation of receptor recycling	Biological Process	1	O88975
4	GO:0048286	lung alveolus development	Biological Process	1	Q4QR83
4	GO:0035239	tube morphogenesis	Biological Process	1	Q9WVC1
4	GO:0022037	metencephalon development	Biological Process	1	M0R531
4	GO:0030193	regulation of blood coagulation	Biological Process	1	A0A0G2K1V0
4	GO:0060491	regulation of cell projection assembly	Biological Process	1	Q9WVC1
4	GO:0052126	movement in host environment	Biological Process	1	M0RCH6
4	GO:0071216	cellular response to biotic stimulus	Biological Process	1	A0A0U1RRS7
4	GO:0007166	cell surface receptor signaling pathway	Biological Process	7	Q9WVC1, Q32WR5, A0A0U1RRS7, D3ZHG3, Q4KM64, A0A023IKI3, A0A0G2JXT0
4	GO:0044262	cellular carbohydrate metabolic process	Biological Process	2	P09811, Q5RKH2
4	GO:0034641	cellular nitrogen compound metabolic process	Biological Process	18	A0A0G2JTH1, Q6DGG1, C6ZII9, F1M8A7, A0A0G2K849, A0A0U1RRS7, F1M0F9, M0R9Y3, B2RZA5, Q6AXS3, D3ZU04, D4ADS6, Q32WR5, O88975, G3V781, P08011, D3ZE10, M0R7J2
4	GO:0071495	cellular response to endogenous stimulus	Biological Process	1	Q9WVC1
4	GO:0030323	respiratory tube development	Biological Process	1	Q4QR83
4	GO:0021695	cerebellar cortex development	Biological Process	1	M0R531
4	GO:0022603	regulation of anatomical structure morphogenesis	Biological Process	2	Q9WVC1, A0A0G2K3J2
4	GO:0031334	positive regulation of protein complex assembly	Biological Process	1	Q6AYC4
4	GO:0050804	modulation of synaptic transmission	Biological Process	1	A0A0G2K3J2
4	GO:0007126	meiotic nuclear division	Biological Process	1	G3V781
4	GO:0007507	heart development	Biological Process	1	Q4QR83
4	GO:0032880	regulation of protein localization	Biological Process	2	A0A0U1RRS7, Q925C0
4	GO:0019915	lipid storage	Biological Process	1	Q64721
4	GO:0001763	morphogenesis of a branching structure	Biological Process	1	Q9WVC1
4	GO:0048534	hematopoietic or lymphoid organ development	Biological Process	1	Q4KM64
4	GO:0007267	cell-cell signaling	Biological Process	6	A0A0G2K3J2, P20781, Q925C0, D3ZHG3, A0A023IKI3, A0A0G2JXT0
4	GO:0009891	positive regulation of biosynthetic process	Biological Process	4	Q6DGG1, Q32WR5, A0A0G2K849, A0A0U1RRS7
4	GO:1901700	response to oxygen-containing compound	Biological Process	6	Q9WVC1, B2GUY0, A0A0U1RRS7, P20781, P08011, D3ZHG3
4	GO:0030029	actin filament-based process	Biological Process	4	Q9WVC1, Q9R066, D3ZHG3, Q6AYC4
4	GO:0098609	cell-cell adhesion	Biological Process	2	Q9R066, Q767I3
4	GO:1902115	regulation of organelle assembly	Biological Process	2	M0RCH6, Q6AYC4
4	GO:0002251	organ or tissue specific immune response	Biological Process	1	D4A817
4	GO:0010506	regulation of autophagy	Biological Process	3	A0A0U1RRS7, M0RCH6, A0A0G2JXT0
4	GO:0032970	regulation of actin filament-based process	Biological Process	2	Q9WVC1, Q6AYC4
4	GO:0035556	intracellular signal transduction	Biological Process	15	A0A0G2K3J2, C6ZII9, A0A096MJW5, A0A0G2K849, Q66HA6, A0A0U1RRS7, D4AAV2, D3ZHG3, G3V8L0, Q9WVC1, Q6IMA8, G3V997, A0A0G2JXD5, A0A096UWG9, A0A023IKI3
4	GO:0006793	phosphorus metabolic process	Biological Process	11	Q9WVC1, G3V997, A0A0G2K3J2, A0A096MJW5, C6ZII9, A0A0U1RRS7, G3V781, A0A096UWG9, Q3T1J2, D3ZHG3, Q5RKH2
4	GO:0048639	positive regulation of developmental growth	Biological Process	1	A0A0G2K3J2
4	GO:0032101	regulation of response to external stimulus	Biological Process	3	Q9WVC1, A0A0G2K1V0, Q9WUW3
4	GO:0071166	ribonucleoprotein complex localization	Biological Process	2	B1WC44, M0R9Y3
4	GO:0030307	positive regulation of cell growth	Biological Process	1	A0A0G2K3J2
4	GO:0048869	cellular developmental process	Biological Process	15	A0A0G2K3J2, C6ZII9, Q9R066, A0A0U1RRS7, Q5M7W5, D3ZHG3, G3V8L0, Q5BJY9, Q9WVC1, Q6IFW6, G3V997, Q5XIU4, Q4KM64, Q6AYC4, A0A023IKI3
4	GO:0051098	regulation of binding	Biological Process	1	A0A0U1RRS7
4	GO:0001964	startle response	Biological Process	1	P20781
4	GO:0050776	regulation of immune response	Biological Process	3	Q9R066, A0A0U1RRS7, A0A023IKI3
4	GO:0008406	gonad development	Biological Process	1	Q9WVC1
4	GO:0043647	inositol phosphate metabolic process	Biological Process	1	A0A096MJW5
4	GO:0001558	regulation of cell growth	Biological Process	2	Q9WVC1, A0A0G2K3J2
4	GO:0044248	cellular catabolic process	Biological Process	10	A0A096MJW5, B2GUY0, F1M0F9, G3V781, A0A096UWG9, D3ZU04, P09811, M0RCH6, A0A023IKI3, M0R7J2
4	GO:0048514	blood vessel morphogenesis	Biological Process	2	Q9WVC1, Q4QR83
4	GO:0021537	telencephalon development	Biological Process	1	Q9WVC1
4	GO:0010564	regulation of cell cycle process	Biological Process	2	G3V781, M0RCH6
4	GO:0033554	cellular response to stress	Biological Process	10	D4ADS6, C6ZII9, O88975, B2GUY0, A0A0U1RRS7, G3V781, O35165, P08011, G3V8L0, Q6AXS3
4	GO:0045596	negative regulation of cell differentiation	Biological Process	1	Q9WVC1
4	GO:0070727	cellular macromolecule localization	Biological Process	9	B1WC44, O88975, A0A0U1RRS7, Q5XIU4, B4F7E7, M0R9Y3, D3ZU04, M0RCH6, Q5BJY9
4	GO:0060759	regulation of response to cytokine stimulus	Biological Process	1	Q9WVC1
4	GO:0006403	RNA localization	Biological Process	2	B1WC44, M0R9Y3
4	GO:0022613	ribonucleoprotein complex biogenesis	Biological Process	3	B1WC44, D3ZE10, D3ZU04
4	GO:0006139	nucleobase-containing compound metabolic process	Biological Process	14	A0A0G2JTH1, Q6DGG1, C6ZII9, F1M8A7, A0A0G2K849, A0A0U1RRS7, M0R9Y3, Q6AXS3, D3ZU04, D4ADS6, Q32WR5, O88975, G3V781, M0R7J2
4	GO:0009889	regulation of biosynthetic process	Biological Process	11	A0A0G2JTH1, Q6DGG1, F1M8A7, C6ZII9, Q32WR5, O88975, A0A0G2K849, G3V781, A0A0U1RRS7, B2RZA5, Q6AXS3
4	GO:0032886	regulation of microtubule-based process	Biological Process	1	M0RCH6
4	GO:0010171	body morphogenesis	Biological Process	1	Q4QR83
4	GO:0006935	chemotaxis	Biological Process	2	Q9WVC1, Q9R066
4	GO:0048568	embryonic organ development	Biological Process	1	Q4QR83
4	GO:0019080	viral gene expression	Biological Process	1	D3ZU04
4	GO:1902589	single-organism organelle organization	Biological Process	10	Q9WVC1, Q32WR5, D4A5Y7, Q9R066, G3V781, A0A0U1RRS7, D3ZHG3, M0RCH6, Q6AYC4, Q5BJY9
4	GO:0051607	defense response to virus	Biological Process	1	Q9R066
4	GO:0060255	regulation of macromolecule metabolic process	Biological Process	20	A0A0G2JTH1, Q6DGG1, A0A0G2K3J2, C6ZII9, F1M8A7, Q9WUW3, A0A0G2K849, A0A0U1RRS7, D3ZHG3, B2RZA5, M0R9Y3, Q6AXS3, Q9WVC1, A0A0G2K1V0, Q32WR5, O88975, G3V781, D3ZIY3, A0A023IKI3, Q6AYC4
4	GO:0042594	response to starvation	Biological Process	1	G3V8L0
4	GO:0050818	regulation of coagulation	Biological Process	1	A0A0G2K1V0
4	GO:1901698	response to nitrogen compound	Biological Process	2	Q9WVC1, P20781
4	GO:0007548	sex differentiation	Biological Process	1	Q9WVC1
4	GO:0009725	response to hormone	Biological Process	1	Q9WVC1
4	GO:0006520	cellular amino acid metabolic process	Biological Process	4	G3V997, A0A0U1RRS7, M0R7J2, Q62971
4	GO:0016236	macroautophagy	Biological Process	3	A0A0U1RRS7, M0RCH6, A0A0G2JXT0
4	GO:0002757	immune response-activating signal transduction	Biological Process	1	A0A023IKI3
4	GO:0001919	regulation of receptor recycling	Biological Process	1	O88975
4	GO:0009314	response to radiation	Biological Process	2	D4ADS6, A0A0U1RRS7
4	GO:0001525	angiogenesis	Biological Process	1	Q9WVC1
4	GO:0030902	hindbrain development	Biological Process	1	M0R531
4	GO:0051270	regulation of cellular component movement	Biological Process	1	Q9WVC1
4	GO:0044260	cellular macromolecule metabolic process	Biological Process	25	A0A0G2JTH1, Q6DGG1, A0A0G2K3J2, F1M8A7, M0R9Y3, B2RZA5, M0RCH6, D4ADS6, G3V997, A0A0G2K1V0, Q32WR5, O88975, B2GUY0, P09811, A0A023IKI3, C6ZII9, A0A0G2K849, A0A0U1RRS7, Q3T1J2, D3ZHG3, Q6AXS3, D3ZU04, Q9WVC1, G3V781, D3ZE10
4	GO:0007018	microtubule-based movement	Biological Process	1	D4A5Y7
4	GO:0006450	regulation of translational fidelity	Biological Process	1	B2RZA5
4	GO:0043903	regulation of symbiosis, encompassing mutualism through parasitism	Biological Process	1	M0RCH6
4	GO:0043062	extracellular structure organization	Biological Process	1	Q6AYC4
4	GO:0044802	single-organism membrane organization	Biological Process	7	Q32WR5, O88975, A0A0U1RRS7, B4F7E7, Q925C0, M0RCH6, Q5BJY9
4	GO:0007275	multicellular organism development	Biological Process	21	G3V8G6, Q4QR83, A0A0G2K3J2, C6ZII9, F1M8A7, Q66HA6, Q9R066, A0A0U1RRS7, B4F7E7, D3ZHG3, Q5M7W5, M0R531, G3V8L0, Q9WVC1, Q6IFW6, G3V997, Q6IMA8, A0A0G2JXD5, P20781, Q4KM64, Q6AYC4
4	GO:0002764	immune response-regulating signaling pathway	Biological Process	2	A0A0U1RRS7, A0A023IKI3
4	GO:0032989	cellular component morphogenesis	Biological Process	3	Q9WVC1, A0A0G2K3J2, Q5M7W5
4	GO:0001101	response to acid chemical	Biological Process	1	D3ZHG3
4	GO:0010507	negative regulation of autophagy	Biological Process	1	M0RCH6
4	GO:0051271	negative regulation of cellular component movement	Biological Process	1	Q9WVC1
4	GO:0060560	developmental growth involved in morphogenesis	Biological Process	2	Q9WVC1, A0A0G2K3J2
4	GO:0030968	endoplasmic reticulum unfolded protein response	Biological Process	1	O35165
4	GO:0007051	spindle organization	Biological Process	1	M0RCH6
4	GO:1901615	organic hydroxy compound metabolic process	Biological Process	1	A0A096MJW5
4	GO:0044803	multi-organism membrane organization	Biological Process	1	M0RCH6
4	GO:0021988	olfactory lobe development	Biological Process	1	Q9WVC1
4	GO:0009896	positive regulation of catabolic process	Biological Process	1	O88975
4	GO:0001554	luteolysis	Biological Process	1	Q9WVC1
4	GO:0090288	negative regulation of cellular response to growth factor stimulus	Biological Process	1	Q9WVC1
4	GO:0043254	regulation of protein complex assembly	Biological Process	2	Q9WVC1, Q6AYC4
5	GO:0016569	covalent chromatin modification	Biological Process	1	C6ZII9
5	GO:0017157	regulation of exocytosis	Biological Process	1	Q925C0
5	GO:0042060	wound healing	Biological Process	2	A0A0G2K1V0, A0A096UWG9
5	GO:0010563	negative regulation of phosphorus metabolic process	Biological Process	1	Q9WVC1
5	GO:0006887	exocytosis	Biological Process	3	O88975, Q925C0, Q4KM64
5	GO:0031333	negative regulation of protein complex assembly	Biological Process	2	Q9WVC1, Q6AYC4
5	GO:0048199	vesicle targeting, to, from or within Golgi	Biological Process	2	O88975, O35165
5	GO:1902116	negative regulation of organelle assembly	Biological Process	1	M0RCH6
5	GO:0051246	regulation of protein metabolic process	Biological Process	10	Q9WVC1, A0A0G2K1V0, A0A0G2K3J2, C6ZII9, O88975, A0A0U1RRS7, G3V781, D3ZHG3, B2RZA5, A0A023IKI3
5	GO:0000278	mitotic cell cycle	Biological Process	2	M0R9Y3, M0RCH6
5	GO:0048545	response to steroid hormone	Biological Process	1	Q9WVC1
5	GO:0006836	neurotransmitter transport	Biological Process	2	A0A0G2K3J2, Q925C0
5	GO:0001960	negative regulation of cytokine-mediated signaling pathway	Biological Process	1	Q9WVC1
5	GO:0034976	response to endoplasmic reticulum stress	Biological Process	2	B2GUY0, O35165
5	GO:1903902	positive regulation of viral life cycle	Biological Process	1	M0RCH6
5	GO:0019438	aromatic compound biosynthetic process	Biological Process	12	A0A0G2JTH1, Q6DGG1, F1M8A7, C6ZII9, A0A0G2K849, A0A0U1RRS7, M0R9Y3, D3ZU04, Q6AXS3, D4ADS6, Q32WR5, G3V781
5	GO:0010594	regulation of endothelial cell migration	Biological Process	1	Q9WVC1
5	GO:0019079	viral genome replication	Biological Process	1	Q6AXS3
5	GO:1901654	response to ketone	Biological Process	1	Q9WVC1
5	GO:0007088	regulation of mitotic nuclear division	Biological Process	1	M0RCH6
5	GO:0071702	organic substance transport	Biological Process	10	B1WC44, O88975, Q5XIU4, M0R9Y3, Q925C0, D3ZU04, M0RCH6, Q5BJY9, Q64721, Q62971
5	GO:0051604	protein maturation	Biological Process	1	A0A0G2K1V0
5	GO:0043412	macromolecule modification	Biological Process	10	Q9WVC1, G3V997, A0A0G2K3J2, C6ZII9, B2GUY0, A0A0U1RRS7, G3V781, D3ZHG3, M0R9Y3, A0A023IKI3
5	GO:1903861	positive regulation of dendrite extension	Biological Process	1	A0A0G2K3J2
5	GO:0006259	DNA metabolic process	Biological Process	3	C6ZII9, G3V781, Q6AXS3
5	GO:0030154	cell differentiation	Biological Process	14	A0A0G2K3J2, Q9R066, A0A0U1RRS7, Q5M7W5, D3ZHG3, G3V8L0, Q5BJY9, Q9WVC1, Q6IFW6, G3V997, Q5XIU4, Q4KM64, Q6AYC4, A0A023IKI3
5	GO:0000077	DNA damage checkpoint	Biological Process	1	D4ADS6
5	GO:0043069	negative regulation of programmed cell death	Biological Process	4	G3V781, A0A0U1RRS7, M0R531, Q5BJY9
5	GO:0000165	MAPK cascade	Biological Process	2	A0A0G2K3J2, A0A0U1RRS7
5	GO:0006796	phosphate-containing compound metabolic process	Biological Process	11	Q9WVC1, G3V997, A0A0G2K3J2, A0A096MJW5, C6ZII9, A0A0U1RRS7, G3V781, A0A096UWG9, Q3T1J2, D3ZHG3, Q5RKH2
5	GO:0016052	carbohydrate catabolic process	Biological Process	2	P09811, Q5RKH2
5	GO:0060249	anatomical structure homeostasis	Biological Process	3	Q9R066, G3V781, M0RCH6
5	GO:0015850	organic hydroxy compound transport	Biological Process	1	Q64721
5	GO:0006997	nucleus organization	Biological Process	1	M0RCH6
5	GO:0030036	actin cytoskeleton organization	Biological Process	4	Q9WVC1, Q9R066, D3ZHG3, Q6AYC4
5	GO:0019219	regulation of nucleobase-containing compound metabolic process	Biological Process	10	A0A0G2JTH1, Q6DGG1, F1M8A7, C6ZII9, Q32WR5, O88975, A0A0G2K849, A0A0U1RRS7, G3V781, Q6AXS3
5	GO:0007005	mitochondrion organization	Biological Process	2	Q32WR5, A0A0U1RRS7
5	GO:0051100	negative regulation of binding	Biological Process	1	A0A0U1RRS7
5	GO:0043588	skin development	Biological Process	1	Q6IFW6
5	GO:0000070	mitotic sister chromatid segregation	Biological Process	1	M0RCH6
5	GO:0023061	signal release	Biological Process	2	A0A0G2K3J2, Q925C0
5	GO:0043436	oxoacid metabolic process	Biological Process	5	G3V997, A0A0U1RRS7, F1M0F9, M0R7J2, Q62971
5	GO:0043242	negative regulation of protein complex disassembly	Biological Process	1	Q6AYC4
5	GO:0021795	cerebral cortex cell migration	Biological Process	1	Q9WVC1
5	GO:0071675	regulation of mononuclear cell migration	Biological Process	1	Q9WVC1
5	GO:0006732	coenzyme metabolic process	Biological Process	1	M0R7J2
5	GO:0016070	RNA metabolic process	Biological Process	11	A0A0G2JTH1, D4ADS6, Q6DGG1, F1M8A7, C6ZII9, Q32WR5, A0A0G2K849, A0A0U1RRS7, M0R9Y3, D3ZU04, Q6AXS3
5	GO:0019068	virion assembly	Biological Process	1	M0RCH6
5	GO:0030832	regulation of actin filament length	Biological Process	2	Q9WVC1, Q6AYC4
5	GO:0051188	cofactor biosynthetic process	Biological Process	1	M0R7J2
5	GO:0050890	cognition	Biological Process	1	Q4QR83
5	GO:0050919	negative chemotaxis	Biological Process	1	Q9WVC1
5	GO:0071503	response to heparin	Biological Process	1	Q9WVC1
5	GO:0006638	neutral lipid metabolic process	Biological Process	1	A0A096MJW5
5	GO:0090148	membrane fission	Biological Process	1	M0RCH6
5	GO:0051204	protein insertion into mitochondrial membrane	Biological Process	1	A0A0U1RRS7
5	GO:0007010	cytoskeleton organization	Biological Process	8	Q9WVC1, D4A5Y7, Q9R066, D3ZHG3, Q99MZ8, M0RCH6, Q6AYC4, Q5BJY9
5	GO:0002237	response to molecule of bacterial origin	Biological Process	1	A0A0U1RRS7
5	GO:0042364	water-soluble vitamin biosynthetic process	Biological Process	1	M0R7J2
5	GO:0065003	macromolecular complex assembly	Biological Process	6	Q9WVC1, O88975, D3ZM03, O35165, M0RCH6, Q6AYC4
5	GO:0007032	endosome organization	Biological Process	1	M0RCH6
5	GO:0031326	regulation of cellular biosynthetic process	Biological Process	11	A0A0G2JTH1, Q6DGG1, F1M8A7, C6ZII9, Q32WR5, O88975, A0A0G2K849, G3V781, A0A0U1RRS7, B2RZA5, Q6AXS3
5	GO:0034097	response to cytokine	Biological Process	3	Q9WVC1, Q4KM64, A0A023IKI3
5	GO:0007167	enzyme linked receptor protein signaling pathway	Biological Process	2	A0A0U1RRS7, D3ZHG3
5	GO:0006461	protein complex assembly	Biological Process	6	Q9WVC1, O88975, D3ZM03, O35165, M0RCH6, Q6AYC4
5	GO:0000904	cell morphogenesis involved in differentiation	Biological Process	2	Q9WVC1, Q5M7W5
5	GO:0072164	mesonephric tubule development	Biological Process	1	Q9WVC1
5	GO:0046660	female sex differentiation	Biological Process	1	Q9WVC1
5	GO:0046470	phosphatidylcholine metabolic process	Biological Process	1	Q3T1J2
5	GO:0010628	positive regulation of gene expression	Biological Process	5	Q6DGG1, Q32WR5, A0A0G2K849, A0A0U1RRS7, Q6AXS3
5	GO:0000819	sister chromatid segregation	Biological Process	2	G3V781, M0RCH6
5	GO:0051254	positive regulation of RNA metabolic process	Biological Process	3	Q6DGG1, Q32WR5, A0A0G2K849
5	GO:0070633	transepithelial transport	Biological Process	1	Q9R066
5	GO:0006766	vitamin metabolic process	Biological Process	1	M0R7J2
5	GO:0032876	negative regulation of DNA endoreduplication	Biological Process	1	G3V781
5	GO:0071466	cellular response to xenobiotic stimulus	Biological Process	1	F1M0F9
5	GO:1990138	neuron projection extension	Biological Process	2	Q9WVC1, A0A0G2K3J2
5	GO:0042633	hair cycle	Biological Process	1	Q6IFW6
5	GO:0031279	regulation of cyclase activity	Biological Process	1	A0A0U1RRS7
5	GO:0010212	response to ionizing radiation	Biological Process	1	D4ADS6
5	GO:0050924	positive regulation of negative chemotaxis	Biological Process	1	Q9WVC1
5	GO:0072527	pyrimidine-containing compound metabolic process	Biological Process	1	M0R7J2
5	GO:0030168	platelet activation	Biological Process	1	A0A096UWG9
5	GO:1901565	organonitrogen compound catabolic process	Biological Process	1	M0R7J2
5	GO:0050923	regulation of negative chemotaxis	Biological Process	1	Q9WVC1
5	GO:0034599	cellular response to oxidative stress	Biological Process	1	P08011
5	GO:0006974	cellular response to DNA damage stimulus	Biological Process	4	D4ADS6, C6ZII9, G3V781, Q6AXS3
5	GO:0071676	negative regulation of mononuclear cell migration	Biological Process	1	Q9WVC1
5	GO:0043393	regulation of protein binding	Biological Process	1	A0A0U1RRS7
5	GO:0061458	reproductive system development	Biological Process	2	Q9WVC1, Q4QR83
5	GO:1901701	cellular response to oxygen-containing compound	Biological Process	4	Q9WVC1, A0A0U1RRS7, P08011, D3ZHG3
5	GO:0015939	pantothenate metabolic process	Biological Process	1	M0R7J2
5	GO:0005977	glycogen metabolic process	Biological Process	1	P09811
5	GO:0060840	artery development	Biological Process	1	Q4QR83
5	GO:0007205	protein kinase C-activating G-protein coupled receptor signaling pathway	Biological Process	1	A0A096UWG9
5	GO:0044724	single-organism carbohydrate catabolic process	Biological Process	2	P09811, Q5RKH2
5	GO:0021885	forebrain cell migration	Biological Process	1	Q9WVC1
5	GO:0007067	mitotic nuclear division	Biological Process	1	M0RCH6
5	GO:0051223	regulation of protein transport	Biological Process	1	Q925C0
5	GO:0001823	mesonephros development	Biological Process	1	Q9WVC1
5	GO:1903827	regulation of cellular protein localization	Biological Process	1	A0A0U1RRS7
5	GO:0071801	regulation of podosome assembly	Biological Process	1	Q6AYC4
5	GO:0060562	epithelial tube morphogenesis	Biological Process	1	Q9WVC1
5	GO:1900740	positive regulation of protein insertion into mitochondrial membrane involved in apoptotic signaling pathway	Biological Process	1	A0A0U1RRS7
5	GO:0048878	chemical homeostasis	Biological Process	1	P09811
5	GO:0032875	regulation of DNA endoreduplication	Biological Process	1	G3V781
5	GO:0051960	regulation of nervous system development	Biological Process	3	Q9WVC1, A0A0G2K3J2, D3ZHG3
5	GO:0051174	regulation of phosphorus metabolic process	Biological Process	6	Q9WVC1, A0A0G2K3J2, C6ZII9, A0A0U1RRS7, G3V781, D3ZHG3
5	GO:0099504	synaptic vesicle cycle	Biological Process	1	Q925C0
5	GO:0007218	neuropeptide signaling pathway	Biological Process	1	P20781
5	GO:0044801	single-organism membrane fusion	Biological Process	1	O88975
5	GO:0006888	ER to Golgi vesicle-mediated transport	Biological Process	2	O88975, O35165
5	GO:0050658	RNA transport	Biological Process	2	B1WC44, M0R9Y3
5	GO:0045216	cell-cell junction organization	Biological Process	1	B4F7E7
5	GO:0010638	positive regulation of organelle organization	Biological Process	3	G3V781, A0A0U1RRS7, Q6AYC4
5	GO:0034248	regulation of cellular amide metabolic process	Biological Process	1	B2RZA5
5	GO:0002227	innate immune response in mucosa	Biological Process	1	D4A817
5	GO:0046434	organophosphate catabolic process	Biological Process	2	A0A096MJW5, A0A096UWG9
5	GO:0001649	osteoblast differentiation	Biological Process	1	Q5XIU4
5	GO:0070989	oxidative demethylation	Biological Process	1	F1M0F9
5	GO:0008585	female gonad development	Biological Process	1	Q9WVC1
5	GO:0001894	tissue homeostasis	Biological Process	2	Q9R066, M0RCH6
5	GO:0006518	peptide metabolic process	Biological Process	4	P08011, D3ZE10, B2RZA5, D3ZU04
5	GO:0051303	establishment of chromosome localization	Biological Process	1	M0RCH6
5	GO:0045104	intermediate filament cytoskeleton organization	Biological Process	1	Q5BJY9
5	GO:0035890	exit from host	Biological Process	1	M0RCH6
5	GO:1902592	multi-organism membrane budding	Biological Process	1	M0RCH6
5	GO:0001844	protein insertion into mitochondrial membrane involved in apoptotic signaling pathway	Biological Process	1	A0A0U1RRS7
5	GO:0006839	mitochondrial transport	Biological Process	2	Q32WR5, A0A0U1RRS7
5	GO:0070507	regulation of microtubule cytoskeleton organization	Biological Process	1	M0RCH6
5	GO:0009416	response to light stimulus	Biological Process	1	A0A0U1RRS7
5	GO:0007009	plasma membrane organization	Biological Process	1	Q5BJY9
5	GO:0001654	eye development	Biological Process	1	Q4QR83
5	GO:0019482	beta-alanine metabolic process	Biological Process	1	M0R7J2
5	GO:0055085	transmembrane transport	Biological Process	2	P20781, Q62971
5	GO:0002040	sprouting angiogenesis	Biological Process	1	Q9WVC1
5	GO:0044282	small molecule catabolic process	Biological Process	1	Q5RKH2
5	GO:0051310	metaphase plate congression	Biological Process	1	M0RCH6
5	GO:0021889	olfactory bulb interneuron differentiation	Biological Process	1	Q9WVC1
5	GO:0048813	dendrite morphogenesis	Biological Process	1	Q5M7W5
5	GO:0043112	receptor metabolic process	Biological Process	1	O88975
5	GO:0007264	small GTPase mediated signal transduction	Biological Process	5	Q9WVC1, Q6IMA8, A0A0G2JXD5, Q66HA6, D4AAV2
5	GO:0016197	endosomal transport	Biological Process	2	M0RCH6, A0A0G2JXT0
5	GO:0061138	morphogenesis of a branching epithelium	Biological Process	1	Q9WVC1
5	GO:0009112	nucleobase metabolic process	Biological Process	1	M0R7J2
5	GO:0046835	carbohydrate phosphorylation	Biological Process	1	Q5RKH2
5	GO:0008654	phospholipid biosynthetic process	Biological Process	1	A0A096UWG9
5	GO:2001020	regulation of response to DNA damage stimulus	Biological Process	1	Q6AXS3
5	GO:0090304	nucleic acid metabolic process	Biological Process	12	A0A0G2JTH1, Q6DGG1, C6ZII9, F1M8A7, A0A0G2K849, A0A0U1RRS7, M0R9Y3, D3ZU04, Q6AXS3, D4ADS6, Q32WR5, G3V781
5	GO:0016050	vesicle organization	Biological Process	3	O88975, O35165, M0RCH6
5	GO:0007006	mitochondrial membrane organization	Biological Process	2	Q32WR5, A0A0U1RRS7
5	GO:0016192	vesicle-mediated transport	Biological Process	10	Q6IMA8, O88975, Q66HA6, O35165, Q4KM64, Q925C0, D3ZJ32, M0RCH6, A0A0G2JXT0, Q5BJY9
5	GO:0033750	ribosome localization	Biological Process	1	B1WC44
5	GO:0071705	nitrogen compound transport	Biological Process	4	B1WC44, M0R9Y3, Q925C0, Q62971
5	GO:0046545	development of primary female sexual characteristics	Biological Process	1	Q9WVC1
5	GO:0042738	exogenous drug catabolic process	Biological Process	1	F1M0F9
5	GO:0002689	negative regulation of leukocyte chemotaxis	Biological Process	1	Q9WVC1
5	GO:0043001	Golgi to plasma membrane protein transport	Biological Process	1	Q5BJY9
5	GO:0072358	cardiovascular system development	Biological Process	2	Q9WVC1, Q4QR83
5	GO:0051054	positive regulation of DNA metabolic process	Biological Process	1	G3V781
5	GO:0022029	telencephalon cell migration	Biological Process	1	Q9WVC1
5	GO:0043116	negative regulation of vascular permeability	Biological Process	1	Q9WVC1
5	GO:0031929	TOR signaling	Biological Process	1	G3V8L0
5	GO:0034654	nucleobase-containing compound biosynthetic process	Biological Process	12	A0A0G2JTH1, Q6DGG1, F1M8A7, C6ZII9, A0A0G2K849, A0A0U1RRS7, M0R9Y3, D3ZU04, Q6AXS3, D4ADS6, Q32WR5, G3V781
5	GO:0010721	negative regulation of cell development	Biological Process	1	Q9WVC1
5	GO:0006869	lipid transport	Biological Process	1	Q64721
5	GO:0010743	regulation of macrophage derived foam cell differentiation	Biological Process	1	A0A0U1RRS7
5	GO:0097581	lamellipodium organization	Biological Process	1	Q9WVC1
5	GO:0072331	signal transduction by p53 class mediator	Biological Process	1	A0A0G2K849
5	GO:0001764	neuron migration	Biological Process	1	G3V997
5	GO:0051169	nuclear transport	Biological Process	2	B1WC44, M0R9Y3
5	GO:0001655	urogenital system development	Biological Process	1	Q9WVC1
5	GO:0008202	steroid metabolic process	Biological Process	2	F1M0F9, Q64721
5	GO:0044264	cellular polysaccharide metabolic process	Biological Process	1	P09811
5	GO:0198738	cell-cell signaling by wnt	Biological Process	3	D3ZHG3, A0A023IKI3, A0A0G2JXT0
5	GO:0030031	cell projection assembly	Biological Process	2	Q9WVC1, D4A5Y7
5	GO:0007034	vacuolar transport	Biological Process	1	M0RCH6
5	GO:0071426	ribonucleoprotein complex export from nucleus	Biological Process	2	B1WC44, M0R9Y3
5	GO:0030163	protein catabolic process	Biological Process	4	O88975, B2GUY0, M0RCH6, A0A023IKI3
5	GO:0044283	small molecule biosynthetic process	Biological Process	1	M0R7J2
5	GO:0046113	nucleobase catabolic process	Biological Process	1	M0R7J2
5	GO:1901605	alpha-amino acid metabolic process	Biological Process	2	G3V997, A0A0U1RRS7
5	GO:1902531	regulation of intracellular signal transduction	Biological Process	9	Q9WVC1, A0A0G2K3J2, C6ZII9, A0A0G2JXD5, A0A0G2K849, D4AAV2, A0A0U1RRS7, D3ZHG3, G3V8L0
5	GO:0060429	epithelium development	Biological Process	4	Q9WVC1, Q6IFW6, B4F7E7, D3ZHG3
5	GO:0031098	stress-activated protein kinase signaling cascade	Biological Process	1	A0A0U1RRS7
5	GO:0002768	immune response-regulating cell surface receptor signaling pathway	Biological Process	2	A0A0U1RRS7, A0A023IKI3
5	GO:0010562	positive regulation of phosphorus metabolic process	Biological Process	4	A0A0G2K3J2, A0A0U1RRS7, G3V781, D3ZHG3
5	GO:0006720	isoprenoid metabolic process	Biological Process	1	F1M0F9
5	GO:0016241	regulation of macroautophagy	Biological Process	3	A0A0U1RRS7, M0RCH6, A0A0G2JXT0
5	GO:0010744	positive regulation of macrophage derived foam cell differentiation	Biological Process	1	A0A0U1RRS7
5	GO:0042737	drug catabolic process	Biological Process	1	F1M0F9
5	GO:0032956	regulation of actin cytoskeleton organization	Biological Process	2	Q9WVC1, Q6AYC4
5	GO:1902904	negative regulation of supramolecular fiber organization	Biological Process	2	Q9WVC1, Q6AYC4
5	GO:0007187	G-protein coupled receptor signaling pathway, coupled to cyclic nucleotide second messenger	Biological Process	1	Q9WVC1
5	GO:1901215	negative regulation of neuron death	Biological Process	1	M0RCH6
5	GO:0071229	cellular response to acid chemical	Biological Process	1	D3ZHG3
5	GO:1903859	regulation of dendrite extension	Biological Process	1	A0A0G2K3J2
5	GO:1902903	regulation of supramolecular fiber organization	Biological Process	2	Q9WVC1, Q6AYC4
5	GO:0006112	energy reserve metabolic process	Biological Process	1	P09811
5	GO:0045934	negative regulation of nucleobase-containing compound metabolic process	Biological Process	3	A0A0G2JTH1, C6ZII9, G3V781
5	GO:0035967	cellular response to topologically incorrect protein	Biological Process	1	O35165
5	GO:0010720	positive regulation of cell development	Biological Process	3	Q9WVC1, A0A0G2K3J2, D3ZHG3
5	GO:0043085	positive regulation of catalytic activity	Biological Process	3	A0A0G2K3J2, A0A0U1RRS7, G3V781
5	GO:0019730	antimicrobial humoral response	Biological Process	1	D4A817
5	GO:0061025	membrane fusion	Biological Process	2	O88975, O35165
5	GO:1901361	organic cyclic compound catabolic process	Biological Process	3	G3V781, D3ZU04, M0R7J2
5	GO:1904587	response to glycoprotein	Biological Process	1	B2GUY0
5	GO:0098742	cell-cell adhesion via plasma-membrane adhesion molecules	Biological Process	2	Q9R066, Q767I3
5	GO:0001578	microtubule bundle formation	Biological Process	1	D4A5Y7
5	GO:0007052	mitotic spindle organization	Biological Process	1	M0RCH6
5	GO:0035385	Roundabout signaling pathway	Biological Process	1	Q9WVC1
5	GO:1901028	regulation of mitochondrial outer membrane permeabilization involved in apoptotic signaling pathway	Biological Process	1	A0A0U1RRS7
5	GO:0090224	regulation of spindle organization	Biological Process	1	M0RCH6
5	GO:0043068	positive regulation of programmed cell death	Biological Process	2	Q9WVC1, A0A0U1RRS7
5	GO:0006982	response to lipid hydroperoxide	Biological Process	1	P08011
5	GO:0051052	regulation of DNA metabolic process	Biological Process	2	G3V781, Q6AXS3
5	GO:0019439	aromatic compound catabolic process	Biological Process	3	G3V781, D3ZU04, M0R7J2
5	GO:0030334	regulation of cell migration	Biological Process	1	Q9WVC1
5	GO:0046755	viral budding	Biological Process	1	M0RCH6
5	GO:0007599	hemostasis	Biological Process	2	A0A0G2K1V0, A0A096UWG9
5	GO:1901699	cellular response to nitrogen compound	Biological Process	1	Q9WVC1
5	GO:0071417	cellular response to organonitrogen compound	Biological Process	1	Q9WVC1
5	GO:0032496	response to lipopolysaccharide	Biological Process	1	A0A0U1RRS7
5	GO:0060284	regulation of cell development	Biological Process	3	Q9WVC1, A0A0G2K3J2, D3ZHG3
5	GO:0048858	cell projection morphogenesis	Biological Process	3	Q9WVC1, A0A0G2K3J2, Q5M7W5
5	GO:0051252	regulation of RNA metabolic process	Biological Process	8	A0A0G2JTH1, Q6DGG1, F1M8A7, C6ZII9, Q32WR5, A0A0G2K849, A0A0U1RRS7, Q6AXS3
5	GO:0031667	response to nutrient levels	Biological Process	1	G3V8L0
5	GO:0099536	synaptic signaling	Biological Process	3	A0A0G2K3J2, P20781, Q925C0
5	GO:0072521	purine-containing compound metabolic process	Biological Process	1	M0R7J2
5	GO:0034645	cellular macromolecule biosynthetic process	Biological Process	15	A0A0G2JTH1, Q6DGG1, F1M8A7, C6ZII9, A0A0G2K849, A0A0U1RRS7, Q3T1J2, B2RZA5, D3ZU04, Q6AXS3, D4ADS6, Q32WR5, O88975, G3V781, D3ZE10
5	GO:0090169	regulation of spindle assembly	Biological Process	1	M0RCH6
5	GO:0031175	neuron projection development	Biological Process	4	Q9WVC1, A0A0G2K3J2, D3ZHG3, Q5M7W5
5	GO:0010467	gene expression	Biological Process	17	A0A0G2JTH1, Q6DGG1, F1M8A7, C6ZII9, Q9WUW3, A0A0G2K849, A0A0U1RRS7, D3ZHG3, B2RZA5, M0R9Y3, D3ZU04, Q6AXS3, D4ADS6, A0A0G2K1V0, Q32WR5, D3ZIY3, D3ZE10
5	GO:0036498	IRE1-mediated unfolded protein response	Biological Process	1	O35165
5	GO:0050905	neuromuscular process	Biological Process	1	P20781
5	GO:0030198	extracellular matrix organization	Biological Process	1	Q6AYC4
5	GO:0051248	negative regulation of protein metabolic process	Biological Process	3	Q9WVC1, A0A0G2K1V0, C6ZII9
5	GO:0051247	positive regulation of protein metabolic process	Biological Process	6	A0A0G2K3J2, C6ZII9, O88975, A0A0U1RRS7, G3V781, D3ZHG3
5	GO:0019221	cytokine-mediated signaling pathway	Biological Process	3	Q9WVC1, Q4KM64, A0A023IKI3
5	GO:0071825	protein-lipid complex subunit organization	Biological Process	1	Q64721
5	GO:0043244	regulation of protein complex disassembly	Biological Process	1	Q6AYC4
5	GO:0044271	cellular nitrogen compound biosynthetic process	Biological Process	15	A0A0G2JTH1, Q6DGG1, F1M8A7, C6ZII9, A0A0G2K849, A0A0U1RRS7, M0R9Y3, B2RZA5, D3ZU04, Q6AXS3, D4ADS6, Q32WR5, G3V781, D3ZE10, M0R7J2
5	GO:0006811	ion transport	Biological Process	2	P20781, Q62971
5	GO:0010596	negative regulation of endothelial cell migration	Biological Process	1	Q9WVC1
5	GO:0051053	negative regulation of DNA metabolic process	Biological Process	1	G3V781
5	GO:0016053	organic acid biosynthetic process	Biological Process	1	M0R7J2
5	GO:0000281	mitotic cytokinesis	Biological Process	1	M0RCH6
5	GO:0090087	regulation of peptide transport	Biological Process	1	Q925C0
5	GO:0044275	cellular carbohydrate catabolic process	Biological Process	1	P09811
5	GO:0048285	organelle fission	Biological Process	2	G3V781, M0RCH6
5	GO:0007033	vacuole organization	Biological Process	1	M0RCH6
5	GO:1901362	organic cyclic compound biosynthetic process	Biological Process	12	A0A0G2JTH1, Q6DGG1, F1M8A7, C6ZII9, A0A0G2K849, A0A0U1RRS7, M0R9Y3, D3ZU04, Q6AXS3, D4ADS6, Q32WR5, G3V781
5	GO:0050769	positive regulation of neurogenesis	Biological Process	3	Q9WVC1, A0A0G2K3J2, D3ZHG3
5	GO:0032271	regulation of protein polymerization	Biological Process	2	Q9WVC1, Q6AYC4
5	GO:0008610	lipid biosynthetic process	Biological Process	1	A0A096UWG9
5	GO:0032526	response to retinoic acid	Biological Process	1	D3ZHG3
5	GO:0009059	macromolecule biosynthetic process	Biological Process	16	A0A0G2JTH1, Q6DGG1, C6ZII9, F1M8A7, A0A0G2K849, A0A0U1RRS7, Q3T1J2, M0R9Y3, B2RZA5, D3ZU04, Q6AXS3, D4ADS6, Q32WR5, O88975, G3V781, D3ZE10
5	GO:0070201	regulation of establishment of protein localization	Biological Process	2	A0A0U1RRS7, Q925C0
5	GO:0050000	chromosome localization	Biological Process	1	M0RCH6
5	GO:0030097	hemopoiesis	Biological Process	1	Q4KM64
5	GO:0009306	protein secretion	Biological Process	1	Q925C0
5	GO:0014812	muscle cell migration	Biological Process	1	Q9WVC1
5	GO:0045732	positive regulation of protein catabolic process	Biological Process	1	O88975
5	GO:0002429	immune response-activating cell surface receptor signaling pathway	Biological Process	1	A0A023IKI3
5	GO:0090407	organophosphate biosynthetic process	Biological Process	1	A0A096UWG9
5	GO:0006644	phospholipid metabolic process	Biological Process	3	A0A096MJW5, A0A096UWG9, Q3T1J2
5	GO:2000785	regulation of autophagosome assembly	Biological Process	1	M0RCH6
5	GO:0070925	organelle assembly	Biological Process	3	D4A5Y7, M0RCH6, Q6AYC4
5	GO:0006886	intracellular protein transport	Biological Process	6	B1WC44, O88975, Q5XIU4, M0R9Y3, D3ZU04, M0RCH6
5	GO:1905710	positive regulation of membrane permeability	Biological Process	2	Q32WR5, A0A0U1RRS7
5	GO:0090276	regulation of peptide hormone secretion	Biological Process	1	Q925C0
5	GO:0048666	neuron development	Biological Process	5	Q9WVC1, G3V997, A0A0G2K3J2, D3ZHG3, Q5M7W5
5	GO:0010468	regulation of gene expression	Biological Process	13	A0A0G2JTH1, Q6DGG1, F1M8A7, C6ZII9, A0A0G2K849, Q9WUW3, A0A0U1RRS7, M0R9Y3, B2RZA5, D3ZHG3, Q6AXS3, Q32WR5, D3ZIY3
5	GO:0072594	establishment of protein localization to organelle	Biological Process	3	A0A0U1RRS7, D3ZU04, M0RCH6
5	GO:0051707	response to other organism	Biological Process	5	G3V997, Q9R066, A0A0U1RRS7, D4A817, Q64721
5	GO:1902667	regulation of axon guidance	Biological Process	1	Q9WVC1
5	GO:0033753	establishment of ribosome localization	Biological Process	1	B1WC44
5	GO:0032984	macromolecular complex disassembly	Biological Process	1	Q6AYC4
5	GO:0022604	regulation of cell morphogenesis	Biological Process	2	Q9WVC1, A0A0G2K3J2
5	GO:0072073	kidney epithelium development	Biological Process	1	Q9WVC1
5	GO:0001959	regulation of cytokine-mediated signaling pathway	Biological Process	1	Q9WVC1
5	GO:0007417	central nervous system development	Biological Process	4	Q9WVC1, G3V997, M0R531, Q5M7W5
5	GO:0071219	cellular response to molecule of bacterial origin	Biological Process	1	A0A0U1RRS7
5	GO:0014070	response to organic cyclic compound	Biological Process	1	Q9WVC1
5	GO:0032269	negative regulation of cellular protein metabolic process	Biological Process	3	Q9WVC1, A0A0G2K1V0, C6ZII9
5	GO:0051336	regulation of hydrolase activity	Biological Process	4	A0A0G2K3J2, D3ZM03, A0A0U1RRS7, A0A023IKI3
5	GO:0071621	granulocyte chemotaxis	Biological Process	2	Q9WVC1, Q9R066
5	GO:0010629	negative regulation of gene expression	Biological Process	3	A0A0G2JTH1, C6ZII9, M0R9Y3
5	GO:0034655	nucleobase-containing compound catabolic process	Biological Process	3	G3V781, D3ZU04, M0R7J2
5	GO:0044270	cellular nitrogen compound catabolic process	Biological Process	3	G3V781, D3ZU04, M0R7J2
5	GO:0008015	blood circulation	Biological Process	1	Q9WVC1
5	GO:0072659	protein localization to plasma membrane	Biological Process	1	Q5BJY9
5	GO:0005976	polysaccharide metabolic process	Biological Process	1	P09811
5	GO:0006998	nuclear envelope organization	Biological Process	1	M0RCH6
5	GO:0044772	mitotic cell cycle phase transition	Biological Process	1	M0RCH6
5	GO:0019058	viral life cycle	Biological Process	4	M0R9Y3, D3ZU04, Q6AXS3, M0RCH6
5	GO:0071672	negative regulation of smooth muscle cell chemotaxis	Biological Process	1	Q9WVC1
5	GO:0034109	homotypic cell-cell adhesion	Biological Process	1	Q9R066
5	GO:1902623	negative regulation of neutrophil migration	Biological Process	1	Q9WVC1
5	GO:0034329	cell junction assembly	Biological Process	1	B4F7E7
5	GO:0007399	nervous system development	Biological Process	11	Q9WVC1, G3V997, G3V8G6, A0A0G2K3J2, C6ZII9, A0A0G2JXD5, P20781, Q5M7W5, M0R531, D3ZHG3, G3V8L0
5	GO:0097191	extrinsic apoptotic signaling pathway	Biological Process	1	Q32WR5
5	GO:0006986	response to unfolded protein	Biological Process	1	O35165
5	GO:0031327	negative regulation of cellular biosynthetic process	Biological Process	3	A0A0G2JTH1, C6ZII9, G3V781
5	GO:0002688	regulation of leukocyte chemotaxis	Biological Process	1	Q9WVC1
5	GO:0032270	positive regulation of cellular protein metabolic process	Biological Process	5	A0A0G2K3J2, C6ZII9, A0A0U1RRS7, G3V781, D3ZHG3
5	GO:0008544	epidermis development	Biological Process	1	Q6IFW6
5	GO:0098542	defense response to other organism	Biological Process	2	Q9R066, D4A817
5	GO:0007346	regulation of mitotic cell cycle	Biological Process	1	M0RCH6
5	GO:0022617	extracellular matrix disassembly	Biological Process	1	Q6AYC4
5	GO:1901136	carbohydrate derivative catabolic process	Biological Process	2	B2GUY0, M0R7J2
5	GO:0001667	ameboidal-type cell migration	Biological Process	1	Q9WVC1
5	GO:0048844	artery morphogenesis	Biological Process	1	Q4QR83
5	GO:1903900	regulation of viral life cycle	Biological Process	1	M0RCH6
5	GO:0010770	positive regulation of cell morphogenesis involved in differentiation	Biological Process	1	Q9WVC1
5	GO:1901566	organonitrogen compound biosynthetic process	Biological Process	4	D3ZE10, B2RZA5, D3ZU04, M0R7J2
5	GO:0033194	response to hydroperoxide	Biological Process	1	P08011
5	GO:0032870	cellular response to hormone stimulus	Biological Process	1	Q9WVC1
5	GO:0071260	cellular response to mechanical stimulus	Biological Process	1	A0A0U1RRS7
5	GO:0031669	cellular response to nutrient levels	Biological Process	1	G3V8L0
5	GO:0033993	response to lipid	Biological Process	3	Q9WVC1, A0A0U1RRS7, D3ZHG3
5	GO:0072359	circulatory system development	Biological Process	2	Q9WVC1, Q4QR83
5	GO:0007127	meiosis I	Biological Process	1	G3V781
5	GO:0090132	epithelium migration	Biological Process	1	Q9WVC1
5	GO:0036211	protein modification process	Biological Process	10	Q9WVC1, G3V997, A0A0G2K3J2, C6ZII9, B2GUY0, A0A0U1RRS7, G3V781, D3ZHG3, M0R9Y3, A0A023IKI3
5	GO:0006900	membrane budding	Biological Process	3	O88975, O35165, M0RCH6
5	GO:0051650	establishment of vesicle localization	Biological Process	3	O88975, O35165, Q925C0
5	GO:0051338	regulation of transferase activity	Biological Process	2	G3V781, A0A023IKI3
5	GO:0000902	cell morphogenesis	Biological Process	3	Q9WVC1, A0A0G2K3J2, Q5M7W5
5	GO:0022028	tangential migration from the subventricular zone to the olfactory bulb	Biological Process	1	Q9WVC1
5	GO:0019076	viral release from host cell	Biological Process	1	M0RCH6
5	GO:0030111	regulation of Wnt signaling pathway	Biological Process	1	A0A023IKI3
5	GO:0009790	embryo development	Biological Process	2	Q4QR83, D3ZHG3
5	GO:0001944	vasculature development	Biological Process	2	Q9WVC1, Q4QR83
5	GO:1901214	regulation of neuron death	Biological Process	2	M0R531, M0RCH6
5	GO:0015849	organic acid transport	Biological Process	1	Q62971
5	GO:0006066	alcohol metabolic process	Biological Process	1	A0A096MJW5
5	GO:0051253	negative regulation of RNA metabolic process	Biological Process	2	A0A0G2JTH1, C6ZII9
5	GO:0046486	glycerolipid metabolic process	Biological Process	3	A0A096MJW5, A0A096UWG9, Q3T1J2
5	GO:0010591	regulation of lamellipodium assembly	Biological Process	1	Q9WVC1
5	GO:0043067	regulation of programmed cell death	Biological Process	7	Q9WVC1, C6ZII9, A0A0U1RRS7, G3V781, M0R531, Q6AYC4, Q5BJY9
5	GO:0044265	cellular macromolecule catabolic process	Biological Process	5	B2GUY0, G3V781, D3ZU04, M0RCH6, A0A023IKI3
5	GO:1902850	microtubule cytoskeleton organization involved in mitosis	Biological Process	1	M0RCH6
5	GO:0045333	cellular respiration	Biological Process	1	C6ZII9
5	GO:1902905	positive regulation of supramolecular fiber organization	Biological Process	1	Q6AYC4
5	GO:0043603	cellular amide metabolic process	Biological Process	6	F1M0F9, P08011, B2RZA5, D3ZE10, D3ZU04, M0R7J2
5	GO:0005996	monosaccharide metabolic process	Biological Process	1	Q5RKH2
5	GO:0010556	regulation of macromolecule biosynthetic process	Biological Process	11	A0A0G2JTH1, Q6DGG1, F1M8A7, C6ZII9, Q32WR5, O88975, A0A0G2K849, G3V781, A0A0U1RRS7, B2RZA5, Q6AXS3
5	GO:0097530	granulocyte migration	Biological Process	2	Q9WVC1, Q9R066
5	GO:0060541	respiratory system development	Biological Process	1	Q4QR83
5	GO:0042967	acyl-carrier-protein biosynthetic process	Biological Process	1	Q3T1J2
5	GO:0048017	inositol lipid-mediated signaling	Biological Process	1	A0A096MJW5
5	GO:0015031	protein transport	Biological Process	8	B1WC44, O88975, Q5XIU4, M0R9Y3, Q925C0, D3ZU04, M0RCH6, Q5BJY9
5	GO:0007080	mitotic metaphase plate congression	Biological Process	1	M0RCH6
5	GO:0048754	branching morphogenesis of an epithelial tube	Biological Process	1	Q9WVC1
5	GO:0021872	forebrain generation of neurons	Biological Process	1	Q9WVC1
5	GO:0070997	neuron death	Biological Process	2	M0R531, M0RCH6
5	GO:0010557	positive regulation of macromolecule biosynthetic process	Biological Process	4	Q6DGG1, Q32WR5, A0A0G2K849, A0A0U1RRS7
5	GO:0034613	cellular protein localization	Biological Process	9	B1WC44, O88975, A0A0U1RRS7, Q5XIU4, B4F7E7, M0R9Y3, D3ZU04, M0RCH6, Q5BJY9
5	GO:0002385	mucosal immune response	Biological Process	1	D4A817
5	GO:0071310	cellular response to organic substance	Biological Process	6	Q9WVC1, A0A0U1RRS7, O35165, D3ZHG3, Q4KM64, A0A023IKI3
5	GO:0045935	positive regulation of nucleobase-containing compound metabolic process	Biological Process	6	Q6DGG1, Q32WR5, A0A0G2K849, O88975, G3V781, A0A0U1RRS7
5	GO:0030336	negative regulation of cell migration	Biological Process	1	Q9WVC1
5	GO:0044242	cellular lipid catabolic process	Biological Process	2	A0A096MJW5, A0A096UWG9
5	GO:0009914	hormone transport	Biological Process	1	Q925C0
5	GO:0031345	negative regulation of cell projection organization	Biological Process	1	Q9WVC1
5	GO:0006929	substrate-dependent cell migration	Biological Process	1	Q9WVC1
5	GO:0032990	cell part morphogenesis	Biological Process	3	Q9WVC1, A0A0G2K3J2, Q5M7W5
5	GO:0090150	establishment of protein localization to membrane	Biological Process	4	A0A0U1RRS7, D3ZU04, M0RCH6, Q5BJY9
5	GO:0010558	negative regulation of macromolecule biosynthetic process	Biological Process	3	A0A0G2JTH1, C6ZII9, G3V781
5	GO:0031648	protein destabilization	Biological Process	1	Q2TA63
5	GO:0006508	proteolysis	Biological Process	6	A0A0G2K1V0, Q9WUW3, O88975, B2GUY0, M0RCH6, A0A023IKI3
5	GO:0071803	positive regulation of podosome assembly	Biological Process	1	Q6AYC4
5	GO:0044267	cellular protein metabolic process	Biological Process	16	A0A0G2K3J2, C6ZII9, A0A0U1RRS7, B2RZA5, D3ZHG3, M0R9Y3, D3ZU04, M0RCH6, Q9WVC1, G3V997, A0A0G2K1V0, O88975, B2GUY0, G3V781, D3ZE10, A0A023IKI3
5	GO:0042254	ribosome biogenesis	Biological Process	3	B1WC44, D3ZE10, D3ZU04
5	GO:0019083	viral transcription	Biological Process	1	D3ZU04
5	GO:1902622	regulation of neutrophil migration	Biological Process	1	Q9WVC1
5	GO:0009116	nucleoside metabolic process	Biological Process	1	M0R7J2
5	GO:0032268	regulation of cellular protein metabolic process	Biological Process	10	Q9WVC1, A0A0G2K1V0, A0A0G2K3J2, C6ZII9, O88975, A0A0U1RRS7, G3V781, D3ZHG3, B2RZA5, A0A023IKI3
5	GO:0006342	chromatin silencing	Biological Process	1	C6ZII9
5	GO:0030433	ER-associated ubiquitin-dependent protein catabolic process	Biological Process	1	B2GUY0
5	GO:0016242	negative regulation of macroautophagy	Biological Process	1	M0RCH6
5	GO:1902582	single-organism intracellular transport	Biological Process	1	Q925C0
5	GO:0051225	spindle assembly	Biological Process	1	M0RCH6
5	GO:0046700	heterocycle catabolic process	Biological Process	3	G3V781, D3ZU04, M0R7J2
5	GO:0018130	heterocycle biosynthetic process	Biological Process	12	A0A0G2JTH1, Q6DGG1, F1M8A7, C6ZII9, A0A0G2K849, A0A0U1RRS7, M0R9Y3, D3ZU04, Q6AXS3, D4ADS6, Q32WR5, G3V781
5	GO:0003018	vascular process in circulatory system	Biological Process	1	Q9WVC1
5	GO:0070848	response to growth factor	Biological Process	3	Q9WVC1, A0A0U1RRS7, D3ZHG3
5	GO:1903034	regulation of response to wounding	Biological Process	1	A0A0G2K1V0
5	GO:0033043	regulation of organelle organization	Biological Process	7	Q9WVC1, C6ZII9, G3V781, A0A0U1RRS7, Q99MZ8, M0RCH6, Q6AYC4
5	GO:0042176	regulation of protein catabolic process	Biological Process	1	O88975
5	GO:1902532	negative regulation of intracellular signal transduction	Biological Process	2	Q9WVC1, C6ZII9
5	GO:0055123	digestive system development	Biological Process	1	Q4QR83
5	GO:0007015	actin filament organization	Biological Process	2	Q9WVC1, Q6AYC4
5	GO:0030010	establishment of cell polarity	Biological Process	1	B4F7E7
5	GO:0046902	regulation of mitochondrial membrane permeability	Biological Process	2	Q32WR5, A0A0U1RRS7
5	GO:0010771	negative regulation of cell morphogenesis involved in differentiation	Biological Process	1	Q9WVC1
5	GO:0060326	cell chemotaxis	Biological Process	2	Q9WVC1, Q9R066
5	GO:0016042	lipid catabolic process	Biological Process	2	A0A096MJW5, A0A096UWG9
5	GO:0046903	secretion	Biological Process	4	A0A0G2K3J2, O88975, Q925C0, Q4KM64
5	GO:2001233	regulation of apoptotic signaling pathway	Biological Process	1	A0A0U1RRS7
5	GO:0003341	cilium movement	Biological Process	1	D4A5Y7
5	GO:1905114	cell surface receptor signaling pathway involved in cell-cell signaling	Biological Process	3	D3ZHG3, A0A023IKI3, A0A0G2JXT0
5	GO:0010824	regulation of centrosome duplication	Biological Process	1	M0RCH6
5	GO:0050708	regulation of protein secretion	Biological Process	1	Q925C0
5	GO:0050768	negative regulation of neurogenesis	Biological Process	1	Q9WVC1
5	GO:0097485	neuron projection guidance	Biological Process	1	Q9WVC1
5	GO:0044782	cilium organization	Biological Process	1	D4A5Y7
5	GO:0072001	renal system development	Biological Process	1	Q9WVC1
5	GO:0009100	glycoprotein metabolic process	Biological Process	1	B2GUY0
5	GO:0009267	cellular response to starvation	Biological Process	1	G3V8L0
5	GO:0051205	protein insertion into membrane	Biological Process	1	A0A0U1RRS7
5	GO:0009057	macromolecule catabolic process	Biological Process	7	O88975, B2GUY0, G3V781, D3ZU04, P09811, M0RCH6, A0A023IKI3
5	GO:0007612	learning	Biological Process	1	Q4QR83
5	GO:0061640	cytoskeleton-dependent cytokinesis	Biological Process	1	M0RCH6
5	GO:0097345	mitochondrial outer membrane permeabilization	Biological Process	2	Q32WR5, A0A0U1RRS7
5	GO:0035082	axoneme assembly	Biological Process	1	D4A5Y7
5	GO:0051046	regulation of secretion	Biological Process	2	A0A0G2K3J2, Q925C0
5	GO:0012501	programmed cell death	Biological Process	8	Q9WVC1, Q32WR5, C6ZII9, G3V781, A0A0U1RRS7, M0R531, Q5BJY9, Q6AYC4
5	GO:0007596	blood coagulation	Biological Process	2	A0A0G2K1V0, A0A096UWG9
5	GO:0071478	cellular response to radiation	Biological Process	1	D4ADS6
5	GO:0016482	cytosolic transport	Biological Process	1	A0A0G2JXT0
5	GO:2001235	positive regulation of apoptotic signaling pathway	Biological Process	1	A0A0U1RRS7
5	GO:0010639	negative regulation of organelle organization	Biological Process	3	Q9WVC1, M0RCH6, Q6AYC4
5	GO:0071822	protein complex subunit organization	Biological Process	6	Q9WVC1, O88975, D3ZM03, O35165, M0RCH6, Q6AYC4
5	GO:1902668	negative regulation of axon guidance	Biological Process	1	Q9WVC1
5	GO:0001736	establishment of planar polarity	Biological Process	1	D3ZHG3
5	GO:0097466	glycoprotein ERAD pathway	Biological Process	1	B2GUY0
5	GO:1902533	positive regulation of intracellular signal transduction	Biological Process	2	A0A0G2K3J2, G3V8L0
5	GO:0051276	chromosome organization	Biological Process	5	C6ZII9, G3V781, A0A0U1RRS7, M0R9Y3, M0RCH6
5	GO:0002009	morphogenesis of an epithelium	Biological Process	3	Q9WVC1, B4F7E7, D3ZHG3
5	GO:1905037	autophagosome organization	Biological Process	1	M0RCH6
5	GO:0006749	glutathione metabolic process	Biological Process	1	P08011
5	GO:0046605	regulation of centrosome cycle	Biological Process	1	M0RCH6
5	GO:1901658	glycosyl compound catabolic process	Biological Process	1	M0R7J2
5	GO:0031346	positive regulation of cell projection organization	Biological Process	3	Q9WVC1, A0A0G2K3J2, D3ZHG3
5	GO:0031328	positive regulation of cellular biosynthetic process	Biological Process	4	Q6DGG1, Q32WR5, A0A0G2K849, A0A0U1RRS7
5	GO:0090596	sensory organ morphogenesis	Biological Process	1	Q4QR83
5	GO:0031344	regulation of cell projection organization	Biological Process	3	Q9WVC1, A0A0G2K3J2, D3ZHG3
5	GO:0042023	DNA endoreduplication	Biological Process	1	G3V781
5	GO:0051648	vesicle localization	Biological Process	3	O88975, O35165, Q925C0
5	GO:0031023	microtubule organizing center organization	Biological Process	1	M0RCH6
5	GO:0071671	regulation of smooth muscle cell chemotaxis	Biological Process	1	Q9WVC1
6	GO:0032774	RNA biosynthetic process	Biological Process	11	A0A0G2JTH1, D4ADS6, Q6DGG1, F1M8A7, C6ZII9, Q32WR5, A0A0G2K849, A0A0U1RRS7, M0R9Y3, D3ZU04, Q6AXS3
6	GO:0060026	convergent extension	Biological Process	1	D3ZHG3
6	GO:0019731	antibacterial humoral response	Biological Process	1	D4A817
6	GO:0043549	regulation of kinase activity	Biological Process	1	G3V781
6	GO:0045665	negative regulation of neuron differentiation	Biological Process	1	Q9WVC1
6	GO:0071800	podosome assembly	Biological Process	1	Q6AYC4
6	GO:0038158	granulocyte colony-stimulating factor signaling pathway	Biological Process	1	Q4KM64
6	GO:0006260	DNA replication	Biological Process	1	G3V781
6	GO:0071447	cellular response to hydroperoxide	Biological Process	1	P08011
6	GO:0051438	regulation of ubiquitin-protein transferase activity	Biological Process	1	A0A023IKI3
6	GO:0051058	negative regulation of small GTPase mediated signal transduction	Biological Process	1	Q9WVC1
6	GO:0071449	cellular response to lipid hydroperoxide	Biological Process	1	P08011
6	GO:0044042	glucan metabolic process	Biological Process	1	P09811
6	GO:1901879	regulation of protein depolymerization	Biological Process	1	Q6AYC4
6	GO:0072657	protein localization to membrane	Biological Process	4	A0A0U1RRS7, D3ZU04, M0RCH6, Q5BJY9
6	GO:0006517	protein deglycosylation	Biological Process	1	B2GUY0
6	GO:1901880	negative regulation of protein depolymerization	Biological Process	1	Q6AYC4
6	GO:0050772	positive regulation of axonogenesis	Biological Process	1	Q9WVC1
6	GO:1990778	protein localization to cell periphery	Biological Process	1	Q5BJY9
6	GO:0010498	proteasomal protein catabolic process	Biological Process	2	B2GUY0, A0A023IKI3
6	GO:0099643	signal release from synapse	Biological Process	2	A0A0G2K3J2, Q925C0
6	GO:0060236	regulation of mitotic spindle organization	Biological Process	1	M0RCH6
6	GO:0002042	cell migration involved in sprouting angiogenesis	Biological Process	1	Q9WVC1
6	GO:0006351	transcription, DNA-templated	Biological Process	9	A0A0G2JTH1, D4ADS6, Q6DGG1, F1M8A7, C6ZII9, Q32WR5, A0A0G2K849, A0A0U1RRS7, Q6AXS3
6	GO:0010822	positive regulation of mitochondrion organization	Biological Process	1	A0A0U1RRS7
6	GO:0051783	regulation of nuclear division	Biological Process	1	M0RCH6
6	GO:0006355	regulation of transcription, DNA-templated	Biological Process	8	A0A0G2JTH1, Q6DGG1, C6ZII9, Q32WR5, F1M8A7, A0A0G2K849, A0A0U1RRS7, Q6AXS3
6	GO:0006275	regulation of DNA replication	Biological Process	1	G3V781
6	GO:0032091	negative regulation of protein binding	Biological Process	1	A0A0U1RRS7
6	GO:0015940	pantothenate biosynthetic process	Biological Process	1	M0R7J2
6	GO:0008637	apoptotic mitochondrial changes	Biological Process	2	Q32WR5, A0A0U1RRS7
6	GO:0045893	positive regulation of transcription, DNA-templated	Biological Process	3	Q6DGG1, Q32WR5, A0A0G2K849
6	GO:0048193	Golgi vesicle transport	Biological Process	3	O88975, O35165, Q5BJY9
6	GO:0072655	establishment of protein localization to mitochondrion	Biological Process	1	A0A0U1RRS7
6	GO:0097484	dendrite extension	Biological Process	1	A0A0G2K3J2
6	GO:0051494	negative regulation of cytoskeleton organization	Biological Process	2	Q9WVC1, Q6AYC4
6	GO:0034620	cellular response to unfolded protein	Biological Process	1	O35165
6	GO:0000280	nuclear division	Biological Process	2	G3V781, M0RCH6
6	GO:0021891	olfactory bulb interneuron development	Biological Process	1	Q9WVC1
6	GO:1902108	regulation of mitochondrial membrane permeability involved in apoptotic process	Biological Process	2	Q32WR5, A0A0U1RRS7
6	GO:0048207	vesicle targeting, rough ER to cis-Golgi	Biological Process	2	O88975, O35165
6	GO:0030216	keratinocyte differentiation	Biological Process	1	Q6IFW6
6	GO:1902680	positive regulation of RNA biosynthetic process	Biological Process	3	Q6DGG1, Q32WR5, A0A0G2K849
6	GO:2000113	negative regulation of cellular macromolecule biosynthetic process	Biological Process	3	A0A0G2JTH1, C6ZII9, G3V781
6	GO:0046365	monosaccharide catabolic process	Biological Process	1	Q5RKH2
6	GO:0043043	peptide biosynthetic process	Biological Process	3	D3ZE10, B2RZA5, D3ZU04
6	GO:1900739	regulation of protein insertion into mitochondrial membrane involved in apoptotic signaling pathway	Biological Process	1	A0A0U1RRS7
6	GO:0071670	smooth muscle cell chemotaxis	Biological Process	1	Q9WVC1
6	GO:0031960	response to corticosteroid	Biological Process	1	Q9WVC1
6	GO:0000054	ribosomal subunit export from nucleus	Biological Process	1	B1WC44
6	GO:0050771	negative regulation of axonogenesis	Biological Process	1	Q9WVC1
6	GO:0006213	pyrimidine nucleoside metabolic process	Biological Process	1	M0R7J2
6	GO:0045815	positive regulation of gene expression, epigenetic	Biological Process	1	Q6AXS3
6	GO:0071479	cellular response to ionizing radiation	Biological Process	1	D4ADS6
6	GO:0044257	cellular protein catabolic process	Biological Process	3	B2GUY0, M0RCH6, A0A023IKI3
6	GO:0021826	substrate-independent telencephalic tangential migration	Biological Process	1	Q9WVC1
6	GO:0045937	positive regulation of phosphate metabolic process	Biological Process	4	A0A0G2K3J2, A0A0U1RRS7, G3V781, D3ZHG3
6	GO:0009108	coenzyme biosynthetic process	Biological Process	1	M0R7J2
6	GO:0008625	extrinsic apoptotic signaling pathway via death domain receptors	Biological Process	1	Q32WR5
6	GO:0006073	cellular glucan metabolic process	Biological Process	1	P09811
6	GO:0021825	substrate-dependent cerebral cortex tangential migration	Biological Process	1	Q9WVC1
6	GO:0070099	regulation of chemokine-mediated signaling pathway	Biological Process	1	Q9WVC1
6	GO:0035794	positive regulation of mitochondrial membrane permeability	Biological Process	2	Q32WR5, A0A0U1RRS7
6	GO:0000723	telomere maintenance	Biological Process	1	G3V781
6	GO:0038093	Fc receptor signaling pathway	Biological Process	1	A0A0U1RRS7
6	GO:0010458	exit from mitosis	Biological Process	1	M0RCH6
6	GO:0015711	organic anion transport	Biological Process	1	Q62971
6	GO:0006605	protein targeting	Biological Process	2	D3ZU04, M0RCH6
6	GO:0006405	RNA export from nucleus	Biological Process	2	B1WC44, M0R9Y3
6	GO:1903305	regulation of regulated secretory pathway	Biological Process	1	Q925C0
6	GO:0044247	cellular polysaccharide catabolic process	Biological Process	1	P09811
6	GO:0010631	epithelial cell migration	Biological Process	1	Q9WVC1
6	GO:0000045	autophagosome assembly	Biological Process	1	M0RCH6
6	GO:0021953	central nervous system neuron differentiation	Biological Process	2	Q9WVC1, Q5M7W5
6	GO:0006611	protein export from nucleus	Biological Process	2	B1WC44, M0R9Y3
6	GO:0051402	neuron apoptotic process	Biological Process	1	M0R531
6	GO:0030835	negative regulation of actin filament depolymerization	Biological Process	1	Q6AYC4
6	GO:0071345	cellular response to cytokine stimulus	Biological Process	3	Q9WVC1, Q4KM64, A0A023IKI3
6	GO:0031400	negative regulation of protein modification process	Biological Process	2	Q9WVC1, C6ZII9
6	GO:0044088	regulation of vacuole organization	Biological Process	1	M0RCH6
6	GO:0051056	regulation of small GTPase mediated signal transduction	Biological Process	3	Q9WVC1, A0A0G2JXD5, D4AAV2
6	GO:0032006	regulation of TOR signaling	Biological Process	1	G3V8L0
6	GO:1901673	regulation of mitotic spindle assembly	Biological Process	1	M0RCH6
6	GO:0021800	cerebral cortex tangential migration	Biological Process	1	Q9WVC1
6	GO:0060271	cilium assembly	Biological Process	1	D4A5Y7
6	GO:0031281	positive regulation of cyclase activity	Biological Process	1	A0A0U1RRS7
6	GO:0021836	chemorepulsion involved in postnatal olfactory bulb interneuron migration	Biological Process	1	Q9WVC1
6	GO:0021827	postnatal olfactory bulb interneuron migration	Biological Process	1	Q9WVC1
6	GO:0042147	retrograde transport, endosome to Golgi	Biological Process	1	A0A0G2JXT0
6	GO:0016071	mRNA metabolic process	Biological Process	1	D3ZU04
6	GO:0032200	telomere organization	Biological Process	1	G3V781
6	GO:0031401	positive regulation of protein modification process	Biological Process	4	A0A0G2K3J2, A0A0U1RRS7, G3V781, D3ZHG3
6	GO:0071363	cellular response to growth factor stimulus	Biological Process	3	Q9WVC1, A0A0U1RRS7, D3ZHG3
6	GO:0052547	regulation of peptidase activity	Biological Process	1	A0A023IKI3
6	GO:1902679	negative regulation of RNA biosynthetic process	Biological Process	2	A0A0G2JTH1, C6ZII9
6	GO:0030073	insulin secretion	Biological Process	1	Q925C0
6	GO:0046394	carboxylic acid biosynthetic process	Biological Process	1	M0R7J2
6	GO:0010608	posttranscriptional regulation of gene expression	Biological Process	2	D3ZIY3, B2RZA5
6	GO:0050796	regulation of insulin secretion	Biological Process	1	Q925C0
6	GO:0048489	synaptic vesicle transport	Biological Process	1	Q925C0
6	GO:0006901	vesicle coating	Biological Process	2	O88975, O35165
6	GO:0006308	DNA catabolic process	Biological Process	1	G3V781
6	GO:0022616	DNA strand elongation	Biological Process	1	G3V781
6	GO:0097480	establishment of synaptic vesicle localization	Biological Process	1	Q925C0
6	GO:0000272	polysaccharide catabolic process	Biological Process	1	P09811
6	GO:1902743	regulation of lamellipodium organization	Biological Process	1	Q9WVC1
6	GO:0032008	positive regulation of TOR signaling	Biological Process	1	G3V8L0
6	GO:0051495	positive regulation of cytoskeleton organization	Biological Process	1	Q6AYC4
6	GO:0040029	regulation of gene expression, epigenetic	Biological Process	2	C6ZII9, Q6AXS3
6	GO:0034622	cellular macromolecular complex assembly	Biological Process	3	Q9WVC1, D3ZM03, Q6AYC4
6	GO:0090114	COPII-coated vesicle budding	Biological Process	2	O88975, O35165
6	GO:0070098	chemokine-mediated signaling pathway	Biological Process	1	Q9WVC1
6	GO:0014910	regulation of smooth muscle cell migration	Biological Process	1	Q9WVC1
6	GO:1903747	regulation of establishment of protein localization to mitochondrion	Biological Process	1	A0A0U1RRS7
6	GO:0090024	negative regulation of neutrophil chemotaxis	Biological Process	1	Q9WVC1
6	GO:0033044	regulation of chromosome organization	Biological Process	2	G3V781, A0A0U1RRS7
6	GO:0071396	cellular response to lipid	Biological Process	2	A0A0U1RRS7, D3ZHG3
6	GO:0045861	negative regulation of proteolysis	Biological Process	1	A0A0G2K1V0
6	GO:0031468	nuclear envelope reassembly	Biological Process	1	M0RCH6
6	GO:0009615	response to virus	Biological Process	2	G3V997, Q9R066
6	GO:0006206	pyrimidine nucleobase metabolic process	Biological Process	1	M0R7J2
6	GO:0009617	response to bacterium	Biological Process	2	A0A0U1RRS7, D4A817
6	GO:0009411	response to UV	Biological Process	1	A0A0U1RRS7
6	GO:0006812	cation transport	Biological Process	1	Q62971
6	GO:0015931	nucleobase-containing compound transport	Biological Process	2	B1WC44, M0R9Y3
6	GO:2001141	regulation of RNA biosynthetic process	Biological Process	8	A0A0G2JTH1, Q6DGG1, C6ZII9, F1M8A7, Q32WR5, A0A0G2K849, A0A0U1RRS7, Q6AXS3
6	GO:0001738	morphogenesis of a polarized epithelium	Biological Process	1	D3ZHG3
6	GO:0006414	translational elongation	Biological Process	1	B2RZA5
6	GO:0043604	amide biosynthetic process	Biological Process	4	D3ZE10, B2RZA5, D3ZU04, M0R7J2
6	GO:0006639	acylglycerol metabolic process	Biological Process	1	A0A096MJW5
6	GO:0098732	macromolecule deacylation	Biological Process	1	C6ZII9
6	GO:0030837	negative regulation of actin filament polymerization	Biological Process	2	Q9WVC1, Q6AYC4
6	GO:0006721	terpenoid metabolic process	Biological Process	1	F1M0F9
6	GO:0043523	regulation of neuron apoptotic process	Biological Process	1	M0R531
6	GO:0034220	ion transmembrane transport	Biological Process	2	P20781, Q62971
6	GO:0007411	axon guidance	Biological Process	1	Q9WVC1
6	GO:0045814	negative regulation of gene expression, epigenetic	Biological Process	1	C6ZII9
6	GO:0002521	leukocyte differentiation	Biological Process	1	Q4KM64
6	GO:0010975	regulation of neuron projection development	Biological Process	3	Q9WVC1, A0A0G2K3J2, D3ZHG3
6	GO:0090259	regulation of retinal ganglion cell axon guidance	Biological Process	1	Q9WVC1
6	GO:0009060	aerobic respiration	Biological Process	1	C6ZII9
6	GO:0045055	regulated exocytosis	Biological Process	1	Q925C0
6	GO:0042886	amide transport	Biological Process	1	Q925C0
6	GO:1901796	regulation of signal transduction by p53 class mediator	Biological Process	1	A0A0G2K849
6	GO:1902744	negative regulation of lamellipodium organization	Biological Process	1	Q9WVC1
6	GO:0030855	epithelial cell differentiation	Biological Process	1	Q6IFW6
6	GO:0051603	proteolysis involved in cellular protein catabolic process	Biological Process	3	B2GUY0, M0RCH6, A0A023IKI3
6	GO:0006650	glycerophospholipid metabolic process	Biological Process	1	Q3T1J2
6	GO:1905475	regulation of protein localization to membrane	Biological Process	1	A0A0U1RRS7
6	GO:0043066	negative regulation of apoptotic process	Biological Process	4	G3V781, A0A0U1RRS7, M0R531, Q5BJY9
6	GO:0071897	DNA biosynthetic process	Biological Process	1	G3V781
6	GO:0071300	cellular response to retinoic acid	Biological Process	1	D3ZHG3
6	GO:0008064	regulation of actin polymerization or depolymerization	Biological Process	2	Q9WVC1, Q6AYC4
6	GO:0031532	actin cytoskeleton reorganization	Biological Process	2	Q9R066, D3ZHG3
6	GO:0099537	trans-synaptic signaling	Biological Process	3	A0A0G2K3J2, P20781, Q925C0
6	GO:0010976	positive regulation of neuron projection development	Biological Process	3	Q9WVC1, A0A0G2K3J2, D3ZHG3
6	GO:0048812	neuron projection morphogenesis	Biological Process	3	Q9WVC1, A0A0G2K3J2, Q5M7W5
6	GO:1902902	negative regulation of autophagosome assembly	Biological Process	1	M0RCH6
6	GO:0048667	cell morphogenesis involved in neuron differentiation	Biological Process	2	Q9WVC1, Q5M7W5
6	GO:0002011	morphogenesis of an epithelial sheet	Biological Process	1	B4F7E7
6	GO:2000112	regulation of cellular macromolecule biosynthetic process	Biological Process	11	A0A0G2JTH1, Q6DGG1, F1M8A7, C6ZII9, Q32WR5, A0A0G2K849, O88975, G3V781, A0A0U1RRS7, B2RZA5, Q6AXS3
6	GO:0006913	nucleocytoplasmic transport	Biological Process	2	B1WC44, M0R9Y3
6	GO:0006208	pyrimidine nucleobase catabolic process	Biological Process	1	M0R7J2
6	GO:0050929	induction of negative chemotaxis	Biological Process	1	Q9WVC1
6	GO:0099003	vesicle-mediated transport in synapse	Biological Process	1	Q925C0
6	GO:0001657	ureteric bud development	Biological Process	1	Q9WVC1
6	GO:0051347	positive regulation of transferase activity	Biological Process	1	G3V781
6	GO:0007156	homophilic cell adhesion via plasma membrane adhesion molecules	Biological Process	1	Q767I3
6	GO:0048675	axon extension	Biological Process	1	Q9WVC1
6	GO:0019220	regulation of phosphate metabolic process	Biological Process	6	Q9WVC1, A0A0G2K3J2, C6ZII9, A0A0U1RRS7, G3V781, D3ZHG3
6	GO:0002791	regulation of peptide secretion	Biological Process	1	Q925C0
6	GO:0071103	DNA conformation change	Biological Process	1	G3V781
6	GO:0007043	cell-cell junction assembly	Biological Process	1	B4F7E7
6	GO:0051414	response to cortisol	Biological Process	1	Q9WVC1
6	GO:0006417	regulation of translation	Biological Process	1	B2RZA5
6	GO:0036257	multivesicular body organization	Biological Process	1	M0RCH6
6	GO:0030032	lamellipodium assembly	Biological Process	1	Q9WVC1
6	GO:0006396	RNA processing	Biological Process	2	D4ADS6, D3ZU04
6	GO:0045666	positive regulation of neuron differentiation	Biological Process	3	Q9WVC1, A0A0G2K3J2, D3ZHG3
6	GO:0016570	histone modification	Biological Process	1	C6ZII9
6	GO:0008154	actin polymerization or depolymerization	Biological Process	2	Q9WVC1, Q6AYC4
6	GO:1903825	organic acid transmembrane transport	Biological Process	1	Q62971
6	GO:0043408	regulation of MAPK cascade	Biological Process	2	A0A0G2K3J2, A0A0U1RRS7
6	GO:2001252	positive regulation of chromosome organization	Biological Process	1	G3V781
6	GO:0010593	negative regulation of lamellipodium assembly	Biological Process	1	Q9WVC1
6	GO:0051493	regulation of cytoskeleton organization	Biological Process	4	Q9WVC1, Q99MZ8, M0RCH6, Q6AYC4
6	GO:0043623	cellular protein complex assembly	Biological Process	3	Q9WVC1, D3ZM03, Q6AYC4
6	GO:0090162	establishment of epithelial cell polarity	Biological Process	1	B4F7E7
6	GO:0008156	negative regulation of DNA replication	Biological Process	1	G3V781
6	GO:0007178	transmembrane receptor protein serine/threonine kinase signaling pathway	Biological Process	1	A0A0U1RRS7
6	GO:0006516	glycoprotein catabolic process	Biological Process	1	B2GUY0
6	GO:0051028	mRNA transport	Biological Process	1	M0R9Y3
6	GO:0072163	mesonephric epithelium development	Biological Process	1	Q9WVC1
6	GO:0006281	DNA repair	Biological Process	3	C6ZII9, G3V781, Q6AXS3
6	GO:0009164	nucleoside catabolic process	Biological Process	1	M0R7J2
6	GO:0009120	deoxyribonucleoside metabolic process	Biological Process	1	M0R7J2
6	GO:0042398	cellular modified amino acid biosynthetic process	Biological Process	1	M0R7J2
6	GO:0043010	camera-type eye development	Biological Process	1	Q4QR83
6	GO:0090260	negative regulation of retinal ganglion cell axon guidance	Biological Process	1	Q9WVC1
6	GO:1902686	mitochondrial outer membrane permeabilization involved in programmed cell death	Biological Process	2	Q32WR5, A0A0U1RRS7
6	GO:0043462	regulation of ATPase activity	Biological Process	1	D3ZM03
6	GO:0030833	regulation of actin filament polymerization	Biological Process	2	Q9WVC1, Q6AYC4
6	GO:0061041	regulation of wound healing	Biological Process	1	A0A0G2K1V0
6	GO:0006612	protein targeting to membrane	Biological Process	2	D3ZU04, M0RCH6
6	GO:0021834	chemorepulsion involved in embryonic olfactory bulb interneuron precursor migration	Biological Process	1	Q9WVC1
6	GO:0060828	regulation of canonical Wnt signaling pathway	Biological Process	1	A0A023IKI3
6	GO:0051259	protein oligomerization	Biological Process	1	M0RCH6
6	GO:0031399	regulation of protein modification process	Biological Process	7	Q9WVC1, A0A0G2K3J2, C6ZII9, A0A0U1RRS7, G3V781, D3ZHG3, A0A023IKI3
6	GO:0071428	rRNA-containing ribonucleoprotein complex export from nucleus	Biological Process	1	B1WC44
6	GO:0016310	phosphorylation	Biological Process	8	Q9WVC1, G3V997, A0A0G2K3J2, C6ZII9, A0A0U1RRS7, G3V781, D3ZHG3, Q5RKH2
6	GO:0015833	peptide transport	Biological Process	1	Q925C0
6	GO:0071504	cellular response to heparin	Biological Process	1	Q9WVC1
6	GO:0030162	regulation of proteolysis	Biological Process	2	A0A0G2K1V0, A0A023IKI3
6	GO:0050767	regulation of neurogenesis	Biological Process	3	Q9WVC1, A0A0G2K3J2, D3ZHG3
6	GO:0006282	regulation of DNA repair	Biological Process	1	Q6AXS3
6	GO:0061564	axon development	Biological Process	1	Q9WVC1
6	GO:0006364	rRNA processing	Biological Process	1	D3ZU04
6	GO:0045444	fat cell differentiation	Biological Process	1	A0A023IKI3
6	GO:0014912	negative regulation of smooth muscle cell migration	Biological Process	1	Q9WVC1
6	GO:0043241	protein complex disassembly	Biological Process	1	Q6AYC4
6	GO:0042981	regulation of apoptotic process	Biological Process	7	Q9WVC1, C6ZII9, A0A0U1RRS7, G3V781, M0R531, Q5BJY9, Q6AYC4
6	GO:0015918	sterol transport	Biological Process	1	Q64721
6	GO:0007157	heterophilic cell-cell adhesion via plasma membrane cell adhesion molecules	Biological Process	1	Q9R066
6	GO:1904382	mannose trimming involved in glycoprotein ERAD pathway	Biological Process	1	B2GUY0
6	GO:0090022	regulation of neutrophil chemotaxis	Biological Process	1	Q9WVC1
6	GO:0072599	establishment of protein localization to endoplasmic reticulum	Biological Process	2	D3ZU04, M0RCH6
6	GO:0006767	water-soluble vitamin metabolic process	Biological Process	1	M0R7J2
6	GO:0048015	phosphatidylinositol-mediated signaling	Biological Process	1	A0A096MJW5
6	GO:0006865	amino acid transport	Biological Process	1	Q62971
6	GO:0036438	maintenance of lens transparency	Biological Process	1	M0RCH6
6	GO:0009069	serine family amino acid metabolic process	Biological Process	2	G3V997, A0A0U1RRS7
6	GO:0051345	positive regulation of hydrolase activity	Biological Process	1	A0A0U1RRS7
6	GO:0034198	cellular response to amino acid starvation	Biological Process	1	G3V8L0
6	GO:0071622	regulation of granulocyte chemotaxis	Biological Process	1	Q9WVC1
6	GO:0016055	Wnt signaling pathway	Biological Process	3	D3ZHG3, A0A023IKI3, A0A0G2JXT0
6	GO:0097479	synaptic vesicle localization	Biological Process	1	Q925C0
6	GO:0019751	polyol metabolic process	Biological Process	1	A0A096MJW5
6	GO:0046879	hormone secretion	Biological Process	1	Q925C0
6	GO:0071222	cellular response to lipopolysaccharide	Biological Process	1	A0A0U1RRS7
6	GO:0043065	positive regulation of apoptotic process	Biological Process	2	Q9WVC1, A0A0U1RRS7
6	GO:0042742	defense response to bacterium	Biological Process	1	D4A817
6	GO:0016485	protein processing	Biological Process	1	A0A0G2K1V0
6	GO:0030182	neuron differentiation	Biological Process	5	Q9WVC1, G3V997, A0A0G2K3J2, D3ZHG3, Q5M7W5
6	GO:0043632	modification-dependent macromolecule catabolic process	Biological Process	2	B2GUY0, A0A023IKI3
6	GO:0010669	epithelial structure maintenance	Biological Process	1	Q9R066
6	GO:0045026	plasma membrane fusion	Biological Process	1	O88975
6	GO:0098876	vesicle-mediated transport to the plasma membrane	Biological Process	2	A0A0G2JXT0, Q5BJY9
6	GO:0036258	multivesicular body assembly	Biological Process	1	M0RCH6
6	GO:0090077	foam cell differentiation	Biological Process	1	A0A0U1RRS7
6	GO:0005980	glycogen catabolic process	Biological Process	1	P09811
6	GO:0035891	exit from host cell	Biological Process	1	M0RCH6
6	GO:0009395	phospholipid catabolic process	Biological Process	2	A0A096MJW5, A0A096UWG9
6	GO:0006820	anion transport	Biological Process	2	P20781, Q62971
6	GO:0006464	cellular protein modification process	Biological Process	10	Q9WVC1, G3V997, A0A0G2K3J2, C6ZII9, B2GUY0, A0A0U1RRS7, G3V781, D3ZHG3, M0R9Y3, A0A023IKI3
6	GO:0045936	negative regulation of phosphate metabolic process	Biological Process	1	Q9WVC1
6	GO:0033365	protein localization to organelle	Biological Process	3	A0A0U1RRS7, D3ZU04, M0RCH6
6	GO:0021831	embryonic olfactory bulb interneuron precursor migration	Biological Process	1	Q9WVC1
6	GO:0009913	epidermal cell differentiation	Biological Process	1	Q6IFW6
6	GO:0045892	negative regulation of transcription, DNA-templated	Biological Process	2	A0A0G2JTH1, C6ZII9
6	GO:0072523	purine-containing compound catabolic process	Biological Process	1	M0R7J2
6	GO:0030099	myeloid cell differentiation	Biological Process	1	Q4KM64
6	GO:0030593	neutrophil chemotaxis	Biological Process	2	Q9WVC1, Q9R066
6	GO:0051297	centrosome organization	Biological Process	1	M0RCH6
6	GO:0071623	negative regulation of granulocyte chemotaxis	Biological Process	1	Q9WVC1
6	GO:0010977	negative regulation of neuron projection development	Biological Process	1	Q9WVC1
6	GO:0006310	DNA recombination	Biological Process	1	G3V781
6	GO:0006412	translation	Biological Process	3	B2RZA5, D3ZE10, D3ZU04
6	GO:0002790	peptide secretion	Biological Process	1	Q925C0
6	GO:0019318	hexose metabolic process	Biological Process	1	Q5RKH2
6	GO:0048208	COPII vesicle coating	Biological Process	2	O88975, O35165
6	GO:0014909	smooth muscle cell migration	Biological Process	1	Q9WVC1
6	GO:0021954	central nervous system neuron development	Biological Process	2	Q9WVC1, Q5M7W5
6	GO:0022008	neurogenesis	Biological Process	6	Q9WVC1, G3V997, A0A0G2K3J2, Q5M7W5, D3ZHG3, G3V8L0
6	GO:0043000	Golgi to plasma membrane CFTR protein transport	Biological Process	1	Q5BJY9
6	GO:0046942	carboxylic acid transport	Biological Process	1	Q62971
6	GO:1990126	retrograde transport, endosome to plasma membrane	Biological Process	1	A0A0G2JXT0
6	GO:0039702	viral budding via host ESCRT complex	Biological Process	1	M0RCH6
6	GO:0006915	apoptotic process	Biological Process	8	Q9WVC1, C6ZII9, Q32WR5, G3V781, A0A0U1RRS7, M0R531, Q6AYC4, Q5BJY9
6	GO:1990266	neutrophil migration	Biological Process	2	Q9WVC1, Q9R066
6	GO:0072529	pyrimidine-containing compound catabolic process	Biological Process	1	M0R7J2
6	GO:0034660	ncRNA metabolic process	Biological Process	2	D4ADS6, D3ZU04
6	GO:0033500	carbohydrate homeostasis	Biological Process	1	P09811
6	GO:0006144	purine nucleobase metabolic process	Biological Process	1	M0R7J2
6	GO:0021879	forebrain neuron differentiation	Biological Process	1	Q9WVC1
6	GO:0090002	establishment of protein localization to plasma membrane	Biological Process	1	Q5BJY9
6	GO:0010821	regulation of mitochondrion organization	Biological Process	1	A0A0U1RRS7
6	GO:0090307	mitotic spindle assembly	Biological Process	1	M0RCH6
6	GO:1902284	neuron projection extension involved in neuron projection guidance	Biological Process	1	Q9WVC1
6	GO:0051403	stress-activated MAPK cascade	Biological Process	1	A0A0U1RRS7
6	GO:0006401	RNA catabolic process	Biological Process	1	D3ZU04
6	GO:0019752	carboxylic acid metabolic process	Biological Process	5	G3V997, A0A0U1RRS7, F1M0F9, M0R7J2, Q62971
6	GO:0070100	negative regulation of chemokine-mediated signaling pathway	Biological Process	1	Q9WVC1
6	GO:0010769	regulation of cell morphogenesis involved in differentiation	Biological Process	1	Q9WVC1
6	GO:0006145	purine nucleobase catabolic process	Biological Process	1	M0R7J2
6	GO:0032272	negative regulation of protein polymerization	Biological Process	2	Q9WVC1, Q6AYC4
7	GO:0036507	protein demannosylation	Biological Process	1	B2GUY0
7	GO:0030072	peptide hormone secretion	Biological Process	1	Q925C0
7	GO:0018193	peptidyl-amino acid modification	Biological Process	2	C6ZII9, A0A0U1RRS7
7	GO:0006448	regulation of translational elongation	Biological Process	1	B2RZA5
7	GO:0001932	regulation of protein phosphorylation	Biological Process	5	Q9WVC1, A0A0G2K3J2, A0A0U1RRS7, G3V781, D3ZHG3
7	GO:0045944	positive regulation of transcription from RNA polymerase II promoter	Biological Process	1	Q6DGG1
7	GO:0070647	protein modification by small protein conjugation or removal	Biological Process	1	A0A023IKI3
7	GO:0032392	DNA geometric change	Biological Process	1	G3V781
7	GO:2000779	regulation of double-strand break repair	Biological Process	1	Q6AXS3
7	GO:0098656	anion transmembrane transport	Biological Process	2	P20781, Q62971
7	GO:0051258	protein polymerization	Biological Process	2	Q9WVC1, Q6AYC4
7	GO:0006354	DNA-templated transcription, elongation	Biological Process	1	A0A0G2K849
7	GO:0006890	retrograde vesicle-mediated transport, Golgi to ER	Biological Process	1	O88975
7	GO:0006620	posttranslational protein targeting to membrane	Biological Process	1	M0RCH6
7	GO:0006366	transcription from RNA polymerase II promoter	Biological Process	4	D4ADS6, Q6DGG1, A0A0G2K849, Q6AXS3
7	GO:0010742	macrophage derived foam cell differentiation	Biological Process	1	A0A0U1RRS7
7	GO:0097659	nucleic acid-templated transcription	Biological Process	9	A0A0G2JTH1, D4ADS6, Q6DGG1, F1M8A7, C6ZII9, Q32WR5, A0A0G2K849, A0A0U1RRS7, Q6AXS3
7	GO:0052548	regulation of endopeptidase activity	Biological Process	1	A0A023IKI3
7	GO:0030042	actin filament depolymerization	Biological Process	1	Q6AYC4
7	GO:0030041	actin filament polymerization	Biological Process	2	Q9WVC1, Q6AYC4
7	GO:0034470	ncRNA processing	Biological Process	2	D4ADS6, D3ZU04
7	GO:0070071	proton-transporting two-sector ATPase complex assembly	Biological Process	1	D3ZM03
7	GO:0017158	regulation of calcium ion-dependent exocytosis	Biological Process	1	Q925C0
7	GO:0000726	non-recombinational repair	Biological Process	1	G3V781
7	GO:0021843	substrate-independent telencephalic tangential interneuron migration	Biological Process	1	Q9WVC1
7	GO:0046121	deoxyribonucleoside catabolic process	Biological Process	1	M0R7J2
7	GO:1903320	regulation of protein modification by small protein conjugation or removal	Biological Process	1	A0A023IKI3
7	GO:0050830	defense response to Gram-positive bacterium	Biological Process	1	D4A817
7	GO:0031638	zymogen activation	Biological Process	1	A0A0G2K1V0
7	GO:0051693	actin filament capping	Biological Process	1	Q6AYC4
7	GO:0001933	negative regulation of protein phosphorylation	Biological Process	1	Q9WVC1
7	GO:0090329	regulation of DNA-dependent DNA replication	Biological Process	1	G3V781
7	GO:0006261	DNA-dependent DNA replication	Biological Process	1	G3V781
7	GO:0030301	cholesterol transport	Biological Process	1	Q64721
7	GO:0048699	generation of neurons	Biological Process	5	Q9WVC1, G3V997, A0A0G2K3J2, Q5M7W5, D3ZHG3
7	GO:0032787	monocarboxylic acid metabolic process	Biological Process	2	F1M0F9, M0R7J2
7	GO:0043542	endothelial cell migration	Biological Process	1	Q9WVC1
7	GO:0006210	thymine catabolic process	Biological Process	1	M0R7J2
7	GO:0098660	inorganic ion transmembrane transport	Biological Process	1	P20781
7	GO:0006468	protein phosphorylation	Biological Process	6	Q9WVC1, G3V997, A0A0G2K3J2, A0A0U1RRS7, G3V781, D3ZHG3
7	GO:0070830	bicellular tight junction assembly	Biological Process	1	B4F7E7
7	GO:0042326	negative regulation of phosphorylation	Biological Process	1	Q9WVC1
7	GO:0098916	anterograde trans-synaptic signaling	Biological Process	3	A0A0G2K3J2, P20781, Q925C0
7	GO:0035977	protein deglycosylation involved in glycoprotein catabolic process	Biological Process	1	B2GUY0
7	GO:0050770	regulation of axonogenesis	Biological Process	1	Q9WVC1
7	GO:0016233	telomere capping	Biological Process	1	G3V781
7	GO:0006012	galactose metabolic process	Biological Process	1	Q5RKH2
7	GO:0046339	diacylglycerol metabolic process	Biological Process	1	A0A096MJW5
7	GO:0002573	myeloid leukocyte differentiation	Biological Process	1	Q4KM64
7	GO:0043624	cellular protein complex disassembly	Biological Process	1	Q6AYC4
7	GO:0019860	uracil metabolic process	Biological Process	1	M0R7J2
7	GO:0015698	inorganic anion transport	Biological Process	1	P20781
7	GO:0006892	post-Golgi vesicle-mediated transport	Biological Process	1	Q5BJY9
7	GO:0090611	ubiquitin-independent protein catabolic process via the multivesicular body sorting pathway	Biological Process	1	M0RCH6
7	GO:0006302	double-strand break repair	Biological Process	2	G3V781, Q6AXS3
7	GO:0006402	mRNA catabolic process	Biological Process	1	D3ZU04
7	GO:0046135	pyrimidine nucleoside catabolic process	Biological Process	1	M0R7J2
7	GO:0006212	uracil catabolic process	Biological Process	1	M0R7J2
7	GO:0007409	axonogenesis	Biological Process	1	Q9WVC1
7	GO:0019941	modification-dependent protein catabolic process	Biological Process	2	B2GUY0, A0A023IKI3
7	GO:0042327	positive regulation of phosphorylation	Biological Process	4	A0A0G2K3J2, A0A0U1RRS7, G3V781, D3ZHG3
7	GO:0038095	Fc-epsilon receptor signaling pathway	Biological Process	1	A0A0U1RRS7
7	GO:0016073	snRNA metabolic process	Biological Process	1	D4ADS6
7	GO:0009251	glucan catabolic process	Biological Process	1	P09811
7	GO:1905039	carboxylic acid transmembrane transport	Biological Process	1	Q62971
7	GO:0031290	retinal ganglion cell axon guidance	Biological Process	1	Q9WVC1
7	GO:0042325	regulation of phosphorylation	Biological Process	6	Q9WVC1, A0A0G2K3J2, C6ZII9, A0A0U1RRS7, G3V781, D3ZHG3
7	GO:0098655	cation transmembrane transport	Biological Process	1	Q62971
7	GO:0017156	calcium ion regulated exocytosis	Biological Process	1	Q925C0
7	GO:0051384	response to glucocorticoid	Biological Process	1	Q9WVC1
7	GO:0021966	corticospinal neuron axon guidance	Biological Process	1	Q9WVC1
7	GO:0006613	cotranslational protein targeting to membrane	Biological Process	1	D3ZU04
7	GO:0051168	nuclear export	Biological Process	2	B1WC44, M0R9Y3
7	GO:0003333	amino acid transmembrane transport	Biological Process	1	Q62971
7	GO:0019320	hexose catabolic process	Biological Process	1	Q5RKH2
7	GO:0048846	axon extension involved in axon guidance	Biological Process	1	Q9WVC1
7	GO:1903507	negative regulation of nucleic acid-templated transcription	Biological Process	2	A0A0G2JTH1, C6ZII9
7	GO:0015807	L-amino acid transport	Biological Process	1	Q62971
7	GO:0019859	thymine metabolic process	Biological Process	1	M0R7J2
7	GO:0035601	protein deacylation	Biological Process	1	C6ZII9
7	GO:0046125	pyrimidine deoxyribonucleoside metabolic process	Biological Process	1	M0R7J2
7	GO:0007254	JNK cascade	Biological Process	1	A0A0U1RRS7
7	GO:0045047	protein targeting to ER	Biological Process	2	D3ZU04, M0RCH6
7	GO:0031860	telomeric 3' overhang formation	Biological Process	1	G3V781
7	GO:0043161	proteasome-mediated ubiquitin-dependent protein catabolic process	Biological Process	2	B2GUY0, A0A023IKI3
7	GO:0060070	canonical Wnt signaling pathway	Biological Process	2	D3ZHG3, A0A023IKI3
7	GO:0045664	regulation of neuron differentiation	Biological Process	3	Q9WVC1, A0A0G2K3J2, D3ZHG3
7	GO:0015802	basic amino acid transport	Biological Process	1	Q62971
7	GO:0016072	rRNA metabolic process	Biological Process	1	D3ZU04
7	GO:0098781	ncRNA transcription	Biological Process	1	D4ADS6
7	GO:2000104	negative regulation of DNA-dependent DNA replication	Biological Process	1	G3V781
7	GO:0006893	Golgi to plasma membrane transport	Biological Process	1	Q5BJY9
7	GO:0021823	cerebral cortex tangential migration using cell-cell interactions	Biological Process	1	Q9WVC1
7	GO:1902110	positive regulation of mitochondrial membrane permeability involved in apoptotic process	Biological Process	2	Q32WR5, A0A0U1RRS7
7	GO:0030834	regulation of actin filament depolymerization	Biological Process	1	Q6AYC4
7	GO:0033674	positive regulation of kinase activity	Biological Process	1	G3V781
7	GO:0070585	protein localization to mitochondrion	Biological Process	1	A0A0U1RRS7
7	GO:1904666	regulation of ubiquitin protein ligase activity	Biological Process	1	A0A023IKI3
7	GO:0021884	forebrain neuron development	Biological Process	1	Q9WVC1
7	GO:1903508	positive regulation of nucleic acid-templated transcription	Biological Process	3	Q6DGG1, Q32WR5, A0A0G2K849
7	GO:0016098	monoterpenoid metabolic process	Biological Process	1	F1M0F9
7	GO:0090045	positive regulation of deacetylase activity	Biological Process	1	A0A0U1RRS7
7	GO:0008045	motor neuron axon guidance	Biological Process	1	Q9WVC1
7	GO:0006352	DNA-templated transcription, initiation	Biological Process	1	A0A0G2K849
7	GO:1903506	regulation of nucleic acid-templated transcription	Biological Process	8	A0A0G2JTH1, Q6DGG1, C6ZII9, F1M8A7, Q32WR5, A0A0G2K849, A0A0U1RRS7, Q6AXS3
7	GO:0070972	protein localization to endoplasmic reticulum	Biological Process	2	D3ZU04, M0RCH6
7	GO:0006357	regulation of transcription from RNA polymerase II promoter	Biological Process	2	Q6DGG1, Q6AXS3
7	GO:0042593	glucose homeostasis	Biological Process	1	P09811
7	GO:0021955	central nervous system neuron axonogenesis	Biological Process	1	Q9WVC1
7	GO:0021972	corticospinal neuron axon guidance through spinal cord	Biological Process	1	Q9WVC1
7	GO:0050657	nucleic acid transport	Biological Process	2	B1WC44, M0R9Y3
7	GO:0043297	apical junction assembly	Biological Process	1	B4F7E7
7	GO:0072330	monocarboxylic acid biosynthetic process	Biological Process	1	M0R7J2
7	GO:0051260	protein homooligomerization	Biological Process	1	M0RCH6
7	GO:0000055	ribosomal large subunit export from nucleus	Biological Process	1	B1WC44
7	GO:0001934	positive regulation of protein phosphorylation	Biological Process	4	A0A0G2K3J2, G3V781, A0A0U1RRS7, D3ZHG3
8	GO:0051261	protein depolymerization	Biological Process	1	Q6AYC4
8	GO:0046777	protein autophosphorylation	Biological Process	1	G3V781
8	GO:0007258	JUN phosphorylation	Biological Process	1	A0A0U1RRS7
8	GO:0006368	transcription elongation from RNA polymerase II promoter	Biological Process	1	A0A0G2K849
8	GO:0031952	regulation of protein autophosphorylation	Biological Process	1	G3V781
8	GO:0021952	central nervous system projection neuron axonogenesis	Biological Process	1	Q9WVC1
8	GO:1902475	L-alpha-amino acid transmembrane transport	Biological Process	1	Q62971
8	GO:0018205	peptidyl-lysine modification	Biological Process	1	C6ZII9
8	GO:0006614	SRP-dependent cotranslational protein targeting to membrane	Biological Process	1	D3ZU04
8	GO:0016180	snRNA processing	Biological Process	1	D4ADS6
8	GO:0032446	protein modification by small protein conjugation	Biological Process	1	A0A023IKI3
8	GO:0006476	protein deacetylation	Biological Process	1	C6ZII9
8	GO:0036508	protein alpha-1,2-demannosylation	Biological Process	1	B2GUY0
8	GO:0007268	chemical synaptic transmission	Biological Process	3	A0A0G2K3J2, P20781, Q925C0
8	GO:0046104	thymidine metabolic process	Biological Process	1	M0R7J2
8	GO:0042795	snRNA transcription from RNA polymerase II promoter	Biological Process	1	D4ADS6
8	GO:0018209	peptidyl-serine modification	Biological Process	1	A0A0U1RRS7
8	GO:0006303	double-strand break repair via nonhomologous end joining	Biological Process	1	G3V781
8	GO:0018210	peptidyl-threonine modification	Biological Process	1	A0A0U1RRS7
8	GO:0046127	pyrimidine deoxyribonucleoside catabolic process	Biological Process	1	M0R7J2
8	GO:0032508	DNA duplex unwinding	Biological Process	1	G3V781
8	GO:0018107	peptidyl-threonine phosphorylation	Biological Process	1	A0A0U1RRS7
8	GO:0006821	chloride transport	Biological Process	1	P20781
8	GO:0000956	nuclear-transcribed mRNA catabolic process	Biological Process	1	D3ZU04
8	GO:0006511	ubiquitin-dependent protein catabolic process	Biological Process	2	B2GUY0, A0A023IKI3
8	GO:0031954	positive regulation of protein autophosphorylation	Biological Process	1	G3V781
8	GO:0098661	inorganic anion transmembrane transport	Biological Process	1	P20781
8	GO:0051016	barbed-end actin filament capping	Biological Process	1	Q6AYC4
8	GO:0070070	proton-transporting V-type ATPase complex assembly	Biological Process	1	D3ZM03
8	GO:0018105	peptidyl-serine phosphorylation	Biological Process	1	A0A0U1RRS7
8	GO:0031639	plasminogen activation	Biological Process	1	A0A0G2K1V0
8	GO:0030851	granulocyte differentiation	Biological Process	1	Q4KM64
8	GO:0031396	regulation of protein ubiquitination	Biological Process	1	A0A023IKI3
8	GO:0043534	blood vessel endothelial cell migration	Biological Process	1	Q9WVC1
8	GO:0006367	transcription initiation from RNA polymerase II promoter	Biological Process	1	A0A0G2K849
8	GO:0019388	galactose catabolic process	Biological Process	1	Q5RKH2
8	GO:0009301	snRNA transcription	Biological Process	1	D4ADS6
9	GO:0016567	protein ubiquitination	Biological Process	1	A0A023IKI3
9	GO:0034983	peptidyl-lysine deacetylation	Biological Process	1	C6ZII9
9	GO:0006214	thymidine catabolic process	Biological Process	1	M0R7J2
9	GO:0000184	nuclear-transcribed mRNA catabolic process, nonsense-mediated decay	Biological Process	1	D3ZU04
9	GO:0030223	neutrophil differentiation	Biological Process	1	Q4KM64
9	GO:1902476	chloride transmembrane transport	Biological Process	1	P20781
9	GO:1904380	endoplasmic reticulum mannose trimming	Biological Process	1	B2GUY0
9	GO:0021957	corticospinal tract morphogenesis	Biological Process	1	Q9WVC1
9	GO:0070072	vacuolar proton-transporting V-type ATPase complex assembly	Biological Process	1	D3ZM03
10	GO:0036509	trimming of terminal mannose on B branch	Biological Process	1	B2GUY0

## Sheet: MF
Level	GO_ID	Term	Type	Seqs_Num	Sequences
1	GO:0003674	molecular_function	Molecular Function	73	A0A0G2JTH1, B1WC44, D4A5Y7, Q5XII9, B2RZA5, Q5M7W5, Q5BJY9, A0A0G2JXT0, A0A0G2K3T5, D4ADS6, Q6IMA8, O88975, B2GUY0, Q4KM64, P09811, G3V8G6, C6ZII9, A0A096MJW5, Q9WUW3, Q66HA6, B4F7E7, D4AAV2, O35165, Q925C0, Q99MZ8, Q5RKH2, Q62971, Q5PQR4, A0A0G2JXD5, G3V781, P08011, M0R7J2, D3ZUX1, Q6DGG1, A0A0G2K3J2, F1M8A7, Q767I3, Q2TA63, M0R9Y3, G3V8L0, M0RCH6, Q64721, D3ZC82, G3V997, A0A0G2K1V0, Q32WR5, D4A…
2	GO:0004871	signal transducer activity	Molecular Function	4	Q9WVC1, A0A0U1RRS7, P20781, D3ZHG3
2	GO:0060089	molecular transducer activity	Molecular Function	5	Q9WVC1, Q4QR83, Q9WUW3, P20781, D3ZHG3
2	GO:0001071	nucleic acid binding transcription factor activity	Molecular Function	2	F1M8A7, A0A0G2K849
2	GO:0016209	antioxidant activity	Molecular Function	1	P08011
2	GO:0005215	transporter activity	Molecular Function	5	Q4QR83, P20781, O35165, Q64721, Q62971
2	GO:0098772	molecular function regulator	Molecular Function	5	Q9WVC1, A0A0G2K3J2, A0A0G2JXD5, D4AAV2, A0A0U1RRS7
2	GO:0000988	transcription factor activity, protein binding	Molecular Function	1	A0A0G2K849
2	GO:0005198	structural molecule activity	Molecular Function	4	Q6IFW6, D3ZE10, D3ZU04, Q5BJY9
2	GO:0003824	catalytic activity	Molecular Function	24	D3ZUX1, Q6DGG1, C6ZII9, A0A096MJW5, Q9WUW3, F1M0F9, A0A0U1RRS7, Q3T1J2, Q5U312, B2RZA5, D3ZHG3, Q5RKH2, Q8VHT6, G3V997, A0A0G2K1V0, O88975, B2GUY0, A0A096UWG9, G3V781, Q7TP52, P08011, P09811, A0A023IKI3, M0R7J2
2	GO:0005488	binding	Molecular Function	66	B1WC44, A0A0G2JTH1, D4A5Y7, Q5XII9, Q5M7W5, Q5BJY9, A0A0G2JXT0, A0A0G2K3T5, D4ADS6, Q6IMA8, O88975, B2GUY0, Q4KM64, P09811, G3V8G6, A0A096MJW5, C6ZII9, Q9WUW3, Q66HA6, B4F7E7, D4AAV2, O35165, Q925C0, Q99MZ8, Q5RKH2, Q5PQR4, Q62971, A0A0G2JXD5, G3V781, P08011, M0R7J2, Q6DGG1, A0A0G2K3J2, F1M8A7, Q767I3, Q2TA63, M0R9Y3, G3V8L0, M0RCH6, Q64721, D3ZC82, G3V997, A0A0G2K1V0, Q32WR5, D4ACS3, A0A096UWG9,…
3	GO:0043167	ion binding	Molecular Function	25	A0A0G2K3J2, F1M8A7, Q767I3, Q64721, Q6IMA8, O88975, B2GUY0, A0A096UWG9, P09811, Q6AYC4, C6ZII9, A0A096MJW5, Q66HA6, F1M0F9, A0A0U1RRS7, Q925C0, D3ZHG3, Q99MZ8, Q5RKH2, Q9WVC1, A0A0G2JXD5, P20781, G3V781, B2RZ48, D3ZJ32
3	GO:0003700	transcription factor activity, sequence-specific DNA binding	Molecular Function	2	F1M8A7, A0A0G2K849
3	GO:1901681	sulfur compound binding	Molecular Function	1	Q9WVC1
3	GO:0004708	MAP kinase kinase activity	Molecular Function	1	A0A0U1RRS7
3	GO:0051540	metal cluster binding	Molecular Function	1	M0R7J2
3	GO:0030246	carbohydrate binding	Molecular Function	1	Q5RKH2
3	GO:0016740	transferase activity	Molecular Function	11	D3ZUX1, G3V997, C6ZII9, A0A096UWG9, A0A0U1RRS7, Q3T1J2, P08011, D3ZHG3, P09811, Q5RKH2, Q8VHT6
3	GO:0005057	signal transducer activity, downstream of receptor	Molecular Function	1	A0A0U1RRS7
3	GO:0051183	vitamin transporter activity	Molecular Function	1	Q4QR83
3	GO:0004872	receptor activity	Molecular Function	5	Q9WVC1, Q4QR83, Q9WUW3, P20781, D3ZHG3
3	GO:0016491	oxidoreductase activity	Molecular Function	3	F1M0F9, P08011, M0R7J2
3	GO:0030234	enzyme regulator activity	Molecular Function	4	Q9WVC1, A0A0G2JXD5, D4AAV2, A0A0U1RRS7
3	GO:0000989	transcription factor activity, transcription factor binding	Molecular Function	1	A0A0G2K849
3	GO:0022892	substrate-specific transporter activity	Molecular Function	3	P20781, Q64721, Q62971
3	GO:0038023	signaling receptor activity	Molecular Function	3	Q9WVC1, P20781, D3ZHG3
3	GO:0008289	lipid binding	Molecular Function	6	A0A0G2K3J2, Q925C0, B2RZ48, D3ZJ32, P09811, Q64721
3	GO:0005515	protein binding	Molecular Function	62	B1WC44, A0A0G2JTH1, D4A5Y7, Q5XII9, Q5M7W5, Q5BJY9, A0A0G2JXT0, A0A0G2K3T5, D4ADS6, Q6IMA8, O88975, Q4KM64, P09811, G3V8G6, C6ZII9, A0A096MJW5, Q9WUW3, Q66HA6, B4F7E7, D4AAV2, O35165, Q925C0, Q99MZ8, Q5PQR4, A0A0G2JXD5, G3V781, P08011, M0R7J2, Q6DGG1, A0A0G2K3J2, F1M8A7, Q767I3, Q2TA63, M0R9Y3, G3V8L0, M0RCH6, Q64721, D3ZC82, G3V997, A0A0G2K1V0, Q32WR5, D4ACS3, A0A096UWG9, D3ZIY3, Q6AYC4, A0A023I…
3	GO:0008144	drug binding	Molecular Function	2	F1M0F9, P09811
3	GO:0097159	organic cyclic compound binding	Molecular Function	19	C6ZII9, A0A0G2K849, Q66HA6, A0A0U1RRS7, F1M0F9, D4A817, D3ZHG3, D3ZU04, Q6AXS3, Q5RKH2, D3ZC82, Q6IMA8, A0A0G2JXD5, O88975, A0A096UWG9, G3V781, D3ZIY3, P09811, M0R7J2
3	GO:0044877	macromolecular complex binding	Molecular Function	5	B1WC44, D4ACS3, O88975, Q9R066, Q6AYC4
3	GO:0060090	binding, bridging	Molecular Function	3	B1WC44, A0A0G2JXD5, Q99MZ8
3	GO:0016787	hydrolase activity	Molecular Function	11	Q6DGG1, A0A0G2K1V0, C6ZII9, A0A096MJW5, Q9WUW3, O88975, B2GUY0, G3V781, Q7TP52, B2RZA5, A0A023IKI3
3	GO:0036094	small molecule binding	Molecular Function	11	Q6IMA8, C6ZII9, O88975, Q66HA6, P20781, A0A096UWG9, A0A0U1RRS7, D3ZHG3, P09811, Q5RKH2, M0R7J2
3	GO:0097367	carbohydrate derivative binding	Molecular Function	12	Q9WVC1, G3V8G6, Q6IMA8, A0A0G2K1V0, O88975, Q66HA6, A0A096UWG9, A0A0U1RRS7, Q5M7W5, D3ZHG3, P09811, Q5RKH2
3	GO:0004601	peroxidase activity	Molecular Function	1	P08011
3	GO:0003735	structural constituent of ribosome	Molecular Function	2	D3ZE10, D3ZU04
3	GO:0022857	transmembrane transporter activity	Molecular Function	2	P20781, Q62971
3	GO:0050997	quaternary ammonium group binding	Molecular Function	1	D3ZJ32
3	GO:1901363	heterocyclic compound binding	Molecular Function	19	C6ZII9, A0A0G2K849, Q66HA6, A0A0U1RRS7, F1M0F9, D4A817, D3ZHG3, D3ZU04, Q6AXS3, Q5RKH2, D3ZC82, Q6IMA8, A0A0G2JXD5, O88975, A0A096UWG9, G3V781, D3ZIY3, P09811, M0R7J2
3	GO:0048037	cofactor binding	Molecular Function	2	C6ZII9, P09811
3	GO:0050840	extracellular matrix binding	Molecular Function	1	Q9WVC1
4	GO:0019904	protein domain specific binding	Molecular Function	4	O88975, Q9R066, B4F7E7, Q6AYC4
4	GO:0060589	nucleoside-triphosphatase regulator activity	Molecular Function	3	Q9WVC1, A0A0G2JXD5, D4AAV2
4	GO:0035591	signaling adaptor activity	Molecular Function	2	A0A0G2JXD5, Q99MZ8
4	GO:0022891	substrate-specific transmembrane transporter activity	Molecular Function	2	P20781, Q62971
4	GO:0019899	enzyme binding	Molecular Function	4	G3V997, O88975, A0A0U1RRS7, F1M0F9
4	GO:0001882	nucleoside binding	Molecular Function	8	Q6IMA8, O88975, Q66HA6, A0A096UWG9, A0A0U1RRS7, D3ZHG3, P09811, Q5RKH2
4	GO:0016798	hydrolase activity, acting on glycosyl bonds	Molecular Function	1	B2GUY0
4	GO:0005539	glycosaminoglycan binding	Molecular Function	2	Q9WVC1, G3V8G6
4	GO:0005102	receptor binding	Molecular Function	3	Q9WVC1, A0A0G2K1V0, Q9R066
4	GO:0032403	protein complex binding	Molecular Function	4	D4ACS3, O88975, Q9R066, Q6AYC4
4	GO:0016788	hydrolase activity, acting on ester bonds	Molecular Function	3	A0A096MJW5, G3V781, B2RZA5
4	GO:0005496	steroid binding	Molecular Function	1	P09811
4	GO:0043021	ribonucleoprotein complex binding	Molecular Function	1	B1WC44
4	GO:0016684	oxidoreductase activity, acting on peroxide as acceptor	Molecular Function	1	P08011
4	GO:0003676	nucleic acid binding	Molecular Function	7	D3ZC82, A0A0G2K849, G3V781, D4A817, D3ZIY3, D3ZU04, Q6AXS3
4	GO:0022803	passive transmembrane transporter activity	Molecular Function	1	P20781
4	GO:0008201	heparin binding	Molecular Function	1	Q9WVC1
4	GO:0032553	ribonucleotide binding	Molecular Function	8	Q6IMA8, O88975, Q66HA6, A0A096UWG9, A0A0U1RRS7, D3ZHG3, P09811, Q5RKH2
4	GO:0003712	transcription cofactor activity	Molecular Function	1	A0A0G2K849
4	GO:0000166	nucleotide binding	Molecular Function	10	Q6IMA8, C6ZII9, O88975, Q66HA6, A0A096UWG9, A0A0U1RRS7, D3ZHG3, P09811, Q5RKH2, M0R7J2
4	GO:0046983	protein dimerization activity	Molecular Function	5	Q9WVC1, A0A0G2K849, D4A817, M0RCH6, M0R7J2
4	GO:1901265	nucleoside phosphate binding	Molecular Function	10	Q6IMA8, C6ZII9, O88975, Q66HA6, A0A096UWG9, A0A0U1RRS7, D3ZHG3, P09811, Q5RKH2, M0R7J2
4	GO:0019992	diacylglycerol binding	Molecular Function	1	A0A0G2K3J2
4	GO:0001948	glycoprotein binding	Molecular Function	2	Q9WVC1, Q5M7W5
4	GO:0030170	pyridoxal phosphate binding	Molecular Function	1	P09811
4	GO:0016705	oxidoreductase activity, acting on paired donors, with incorporation or reduction of molecular oxygen	Molecular Function	1	F1M0F9
4	GO:0016817	hydrolase activity, acting on acid anhydrides	Molecular Function	2	O88975, G3V781
4	GO:0008013	beta-catenin binding	Molecular Function	1	Q9R066
4	GO:0016810	hydrolase activity, acting on carbon-nitrogen (but not peptide) bonds	Molecular Function	1	C6ZII9
4	GO:0008092	cytoskeletal protein binding	Molecular Function	7	G3V997, Q32WR5, Q66HA6, Q9Z0G8, Q5M7W5, Q99MZ8, Q6AYC4
4	GO:0097110	scaffold protein binding	Molecular Function	1	Q5BJY9
4	GO:0043236	laminin binding	Molecular Function	1	Q9WVC1
4	GO:0019213	deacetylase activity	Molecular Function	1	C6ZII9
4	GO:0004602	glutathione peroxidase activity	Molecular Function	1	P08011
4	GO:0000149	SNARE binding	Molecular Function	2	O88975, Q925C0
4	GO:0042802	identical protein binding	Molecular Function	5	Q9WVC1, Q9R066, D3ZJ32, M0RCH6, M0R7J2
4	GO:0043168	anion binding	Molecular Function	16	A0A0G2K3J2, C6ZII9, Q66HA6, A0A0U1RRS7, Q925C0, D3ZHG3, Q5RKH2, Q64721, Q9WVC1, Q6IMA8, O88975, P20781, A0A096UWG9, B2RZ48, D3ZJ32, P09811
4	GO:0046906	tetrapyrrole binding	Molecular Function	1	F1M0F9
4	GO:0005484	SNAP receptor activity	Molecular Function	1	O35165
4	GO:0016627	oxidoreductase activity, acting on the CH-CH group of donors	Molecular Function	1	M0R7J2
4	GO:0002054	nucleobase binding	Molecular Function	1	P09811
4	GO:0043177	organic acid binding	Molecular Function	2	P20781, P09811
4	GO:0051219	phosphoprotein binding	Molecular Function	1	A0A0G2K1V0
4	GO:0016725	oxidoreductase activity, acting on CH or CH2 groups	Molecular Function	1	F1M0F9
4	GO:0051536	iron-sulfur cluster binding	Molecular Function	1	M0R7J2
4	GO:0004888	transmembrane signaling receptor activity	Molecular Function	2	Q9WVC1, P20781
4	GO:0050839	cell adhesion molecule binding	Molecular Function	1	Q9R066
4	GO:0004497	monooxygenase activity	Molecular Function	1	F1M0F9
4	GO:0008134	transcription factor binding	Molecular Function	2	A0A0U1RRS7, B2RZ48
4	GO:0050662	coenzyme binding	Molecular Function	1	C6ZII9
4	GO:0004857	enzyme inhibitor activity	Molecular Function	1	Q9WVC1
4	GO:0016765	transferase activity, transferring alkyl or aryl (other than methyl) groups	Molecular Function	1	P08011
4	GO:0042393	histone binding	Molecular Function	1	Q6AXS3
4	GO:0017171	serine hydrolase activity	Molecular Function	2	A0A0G2K1V0, Q9WUW3
4	GO:0016757	transferase activity, transferring glycosyl groups	Molecular Function	2	C6ZII9, P09811
4	GO:0019842	vitamin binding	Molecular Function	1	P09811
4	GO:0008022	protein C-terminus binding	Molecular Function	2	Q32WR5, G3V781
4	GO:0048029	monosaccharide binding	Molecular Function	1	Q5RKH2
4	GO:0016746	transferase activity, transferring acyl groups	Molecular Function	1	Q3T1J2
4	GO:0005319	lipid transporter activity	Molecular Function	1	Q64721
4	GO:0030674	protein binding, bridging	Molecular Function	3	B1WC44, A0A0G2JXD5, Q99MZ8
4	GO:0016741	transferase activity, transferring one-carbon groups	Molecular Function	1	Q8VHT6
4	GO:0099600	transmembrane receptor activity	Molecular Function	2	Q9WVC1, P20781
4	GO:0008233	peptidase activity	Molecular Function	3	A0A0G2K1V0, Q9WUW3, A0A023IKI3
4	GO:0015026	coreceptor activity	Molecular Function	1	D3ZHG3
4	GO:0005543	phospholipid binding	Molecular Function	3	B2RZ48, Q925C0, D3ZJ32
4	GO:0031210	phosphatidylcholine binding	Molecular Function	1	D3ZJ32
4	GO:0035033	histone deacetylase regulator activity	Molecular Function	1	A0A0U1RRS7
4	GO:0016772	transferase activity, transferring phosphorus-containing groups	Molecular Function	6	D3ZUX1, G3V997, A0A0U1RRS7, A0A096UWG9, D3ZHG3, Q5RKH2
4	GO:0008047	enzyme activator activity	Molecular Function	2	A0A0G2JXD5, D4AAV2
4	GO:0043169	cation binding	Molecular Function	12	A0A0G2K3J2, C6ZII9, F1M8A7, A0A096MJW5, B2GUY0, P20781, F1M0F9, G3V781, Q767I3, Q99MZ8, D3ZJ32, P09811
4	GO:0038024	cargo receptor activity	Molecular Function	1	Q9WUW3
4	GO:0004702	signal transducer, downstream of receptor, with serine/threonine kinase activity	Molecular Function	1	A0A0U1RRS7
5	GO:0004930	G-protein coupled receptor activity	Molecular Function	1	Q9WVC1
5	GO:0071936	coreceptor activity involved in Wnt signaling pathway	Molecular Function	1	D3ZHG3
5	GO:0016811	hydrolase activity, acting on carbon-nitrogen (but not peptide) bonds, in linear amides	Molecular Function	1	C6ZII9
5	GO:0030695	GTPase regulator activity	Molecular Function	3	Q9WVC1, A0A0G2JXD5, D4AAV2
5	GO:0005540	hyaluronic acid binding	Molecular Function	1	G3V8G6
5	GO:0016208	AMP binding	Molecular Function	1	P09811
5	GO:0051287	NAD binding	Molecular Function	1	C6ZII9
5	GO:0035639	purine ribonucleoside triphosphate binding	Molecular Function	8	Q6IMA8, O88975, Q66HA6, A0A096UWG9, A0A0U1RRS7, D3ZHG3, P09811, Q5RKH2
5	GO:0070403	NAD+ binding	Molecular Function	1	C6ZII9
5	GO:0008429	phosphatidylethanolamine binding	Molecular Function	1	D3ZJ32
5	GO:0030165	PDZ domain binding	Molecular Function	2	O88975, Q9R066
5	GO:0005534	galactose binding	Molecular Function	1	Q5RKH2
5	GO:0005178	integrin binding	Molecular Function	1	Q9R066
5	GO:0033558	protein deacetylase activity	Molecular Function	1	C6ZII9
5	GO:0005544	calcium-dependent phospholipid binding	Molecular Function	1	D3ZJ32
5	GO:0003779	actin binding	Molecular Function	2	Q9Z0G8, Q6AYC4
5	GO:0043394	proteoglycan binding	Molecular Function	1	Q9WVC1
5	GO:0052689	carboxylic ester hydrolase activity	Molecular Function	1	B2RZA5
5	GO:0003677	DNA binding	Molecular Function	4	A0A0G2K849, G3V781, D4A817, Q6AXS3
5	GO:0001085	RNA polymerase II transcription factor binding	Molecular Function	1	B2RZ48
5	GO:0015267	channel activity	Molecular Function	1	P20781
5	GO:0032555	purine ribonucleotide binding	Molecular Function	8	Q6IMA8, O88975, Q66HA6, A0A096UWG9, A0A0U1RRS7, D3ZHG3, P09811, Q5RKH2
5	GO:0033695	oxidoreductase activity, acting on CH or CH2 groups, quinone or similar compound as acceptor	Molecular Function	1	F1M0F9
5	GO:0022838	substrate-specific channel activity	Molecular Function	1	P20781
5	GO:0046982	protein heterodimerization activity	Molecular Function	2	A0A0G2K849, D4A817
5	GO:0032549	ribonucleoside binding	Molecular Function	8	Q6IMA8, O88975, Q66HA6, A0A096UWG9, A0A0U1RRS7, D3ZHG3, P09811, Q5RKH2
5	GO:0008395	steroid hydroxylase activity	Molecular Function	1	F1M0F9
5	GO:0016628	oxidoreductase activity, acting on the CH-CH group of donors, NAD or NADP as acceptor	Molecular Function	1	M0R7J2
5	GO:0016747	transferase activity, transferring acyl groups other than amino-acyl groups	Molecular Function	1	Q3T1J2
5	GO:0070405	ammonium ion binding	Molecular Function	1	D3ZJ32
5	GO:0017076	purine nucleotide binding	Molecular Function	8	Q6IMA8, O88975, Q66HA6, A0A096UWG9, A0A0U1RRS7, D3ZHG3, P09811, Q5RKH2
5	GO:0004518	nuclease activity	Molecular Function	1	G3V781
5	GO:0005231	excitatory extracellular ligand-gated ion channel activity	Molecular Function	1	P20781
5	GO:0004553	hydrolase activity, hydrolyzing O-glycosyl compounds	Molecular Function	1	B2GUY0
5	GO:0019905	syntaxin binding	Molecular Function	1	O88975
5	GO:0020037	heme binding	Molecular Function	1	F1M0F9
5	GO:0002060	purine nucleobase binding	Molecular Function	1	P09811
5	GO:0004364	glutathione transferase activity	Molecular Function	1	P08011
5	GO:0048495	Roundabout binding	Molecular Function	1	Q9WVC1
5	GO:0022834	ligand-gated channel activity	Molecular Function	1	P20781
5	GO:0046872	metal ion binding	Molecular Function	9	C6ZII9, F1M8A7, A0A096MJW5, B2GUY0, F1M0F9, G3V781, Q767I3, Q99MZ8, D3ZJ32
5	GO:0016763	transferase activity, transferring pentosyl groups	Molecular Function	1	C6ZII9
5	GO:0070011	peptidase activity, acting on L-amino acid peptides	Molecular Function	3	A0A0G2K1V0, Q9WUW3, A0A023IKI3
5	GO:0042803	protein homodimerization activity	Molecular Function	3	Q9WVC1, M0RCH6, M0R7J2
5	GO:0019900	kinase binding	Molecular Function	1	G3V997
5	GO:0008168	methyltransferase activity	Molecular Function	1	Q8VHT6
5	GO:0043023	ribosomal large subunit binding	Molecular Function	1	B1WC44
5	GO:0016298	lipase activity	Molecular Function	1	A0A096MJW5
5	GO:0016773	phosphotransferase activity, alcohol group as acceptor	Molecular Function	5	G3V997, A0A0U1RRS7, A0A096UWG9, D3ZHG3, Q5RKH2
5	GO:0015075	ion transmembrane transporter activity	Molecular Function	2	P20781, Q62971
5	GO:0003723	RNA binding	Molecular Function	3	D3ZC82, D3ZIY3, D3ZU04
5	GO:0005096	GTPase activator activity	Molecular Function	2	A0A0G2JXD5, D4AAV2
5	GO:0032052	bile acid binding	Molecular Function	1	P09811
5	GO:0005095	GTPase inhibitor activity	Molecular Function	1	Q9WVC1
5	GO:0005044	scavenger receptor activity	Molecular Function	1	Q9WUW3
5	GO:0043237	laminin-1 binding	Molecular Function	1	Q9WVC1
5	GO:0005342	organic acid transmembrane transporter activity	Molecular Function	1	Q62971
5	GO:0005070	SH3/SH2 adaptor activity	Molecular Function	2	A0A0G2JXD5, Q99MZ8
5	GO:0042826	histone deacetylase binding	Molecular Function	1	A0A0U1RRS7
5	GO:0003713	transcription coactivator activity	Molecular Function	1	A0A0G2K849
5	GO:0015631	tubulin binding	Molecular Function	4	G3V997, Q32WR5, Q66HA6, Q5M7W5
5	GO:0016301	kinase activity	Molecular Function	6	D3ZUX1, G3V997, A0A0U1RRS7, A0A096UWG9, D3ZHG3, Q5RKH2
5	GO:0004707	MAP kinase activity	Molecular Function	1	A0A0U1RRS7
5	GO:0019003	GDP binding	Molecular Function	1	Q66HA6
5	GO:0016818	hydrolase activity, acting on acid anhydrides, in phosphorus-containing anhydrides	Molecular Function	2	O88975, G3V781
5	GO:0031406	carboxylic acid binding	Molecular Function	2	P20781, P09811
5	GO:0001883	purine nucleoside binding	Molecular Function	8	Q6IMA8, O88975, Q66HA6, A0A096UWG9, A0A0U1RRS7, D3ZHG3, P09811, Q5RKH2
5	GO:0008236	serine-type peptidase activity	Molecular Function	2	A0A0G2K1V0, Q9WUW3
5	GO:0016594	glycine binding	Molecular Function	1	P20781
5	GO:0016758	transferase activity, transferring hexosyl groups	Molecular Function	1	P09811
5	GO:0070491	repressing transcription factor binding	Molecular Function	1	B2RZ48
5	GO:0002162	dystroglycan binding	Molecular Function	1	Q5M7W5
5	GO:0035091	phosphatidylinositol binding	Molecular Function	2	B2RZ48, D3ZJ32
5	GO:0042578	phosphoric ester hydrolase activity	Molecular Function	1	A0A096MJW5
6	GO:0016597	amino acid binding	Molecular Function	1	P20781
6	GO:1904929	coreceptor activity involved in Wnt signaling pathway, planar cell polarity pathway	Molecular Function	1	D3ZHG3
6	GO:0008757	S-adenosylmethionine-dependent methyltransferase activity	Molecular Function	1	Q8VHT6
6	GO:0002161	aminoacyl-tRNA editing activity	Molecular Function	1	B2RZA5
6	GO:1901981	phosphatidylinositol phosphate binding	Molecular Function	1	B2RZ48
6	GO:0008374	O-acyltransferase activity	Molecular Function	1	Q3T1J2
6	GO:0016462	pyrophosphatase activity	Molecular Function	2	O88975, G3V781
6	GO:0034875	caffeine oxidase activity	Molecular Function	1	F1M0F9
6	GO:0016909	SAP kinase activity	Molecular Function	1	A0A0U1RRS7
6	GO:0019001	guanyl nucleotide binding	Molecular Function	2	Q6IMA8, Q66HA6
6	GO:0005216	ion channel activity	Molecular Function	1	P20781
6	GO:0004672	protein kinase activity	Molecular Function	3	G3V997, A0A0U1RRS7, D3ZHG3
6	GO:0005524	ATP binding	Molecular Function	6	O88975, A0A096UWG9, A0A0U1RRS7, D3ZHG3, P09811, Q5RKH2
6	GO:0019901	protein kinase binding	Molecular Function	1	G3V997
6	GO:0017113	dihydropyrimidine dehydrogenase (NADP+) activity	Molecular Function	1	M0R7J2
6	GO:0008509	anion transmembrane transporter activity	Molecular Function	2	P20781, Q62971
6	GO:0048487	beta-tubulin binding	Molecular Function	1	Q66HA6
6	GO:0034979	NAD-dependent protein deacetylase activity	Molecular Function	1	C6ZII9
6	GO:1990247	N6-methyladenosine-containing RNA binding	Molecular Function	1	D3ZIY3
6	GO:0008324	cation transmembrane transporter activity	Molecular Function	1	Q62971
6	GO:0032550	purine ribonucleoside binding	Molecular Function	8	Q6IMA8, O88975, Q66HA6, A0A096UWG9, A0A0U1RRS7, D3ZHG3, P09811, Q5RKH2
6	GO:0046914	transition metal ion binding	Molecular Function	5	C6ZII9, F1M8A7, F1M0F9, G3V781, Q99MZ8
6	GO:0004645	phosphorylase activity	Molecular Function	1	P09811
6	GO:0008081	phosphoric diester hydrolase activity	Molecular Function	1	A0A096MJW5
6	GO:0022836	gated channel activity	Molecular Function	1	P20781
6	GO:0032561	guanyl ribonucleotide binding	Molecular Function	2	Q6IMA8, Q66HA6
6	GO:0071617	lysophospholipid acyltransferase activity	Molecular Function	1	Q3T1J2
6	GO:0032559	adenyl ribonucleotide binding	Molecular Function	6	O88975, A0A096UWG9, A0A0U1RRS7, D3ZHG3, P09811, Q5RKH2
6	GO:0016933	extracellular-glycine-gated ion channel activity	Molecular Function	1	P20781
6	GO:0043014	alpha-tubulin binding	Molecular Function	1	Q66HA6
6	GO:0004620	phospholipase activity	Molecular Function	1	A0A096MJW5
6	GO:0004143	diacylglycerol kinase activity	Molecular Function	1	A0A096UWG9
6	GO:0070003	threonine-type peptidase activity	Molecular Function	1	A0A023IKI3
6	GO:0005509	calcium ion binding	Molecular Function	4	A0A096MJW5, B2GUY0, Q767I3, D3ZJ32
6	GO:0008017	microtubule binding	Molecular Function	1	G3V997
6	GO:0005525	GTP binding	Molecular Function	2	Q6IMA8, Q66HA6
6	GO:0043015	gamma-tubulin binding	Molecular Function	1	Q32WR5
6	GO:0004407	histone deacetylase activity	Molecular Function	1	C6ZII9
6	GO:0004527	exonuclease activity	Molecular Function	1	G3V781
6	GO:0033293	monocarboxylic acid binding	Molecular Function	1	P09811
6	GO:0016500	protein-hormone receptor activity	Molecular Function	1	Q9WVC1
6	GO:0019200	carbohydrate kinase activity	Molecular Function	1	Q5RKH2
6	GO:0004335	galactokinase activity	Molecular Function	1	Q5RKH2
6	GO:0001103	RNA polymerase II repressing transcription factor binding	Molecular Function	1	B2RZ48
6	GO:0015923	mannosidase activity	Molecular Function	1	B2GUY0
6	GO:0004252	serine-type endopeptidase activity	Molecular Function	2	A0A0G2K1V0, Q9WUW3
6	GO:0004519	endonuclease activity	Molecular Function	1	G3V781
6	GO:0030554	adenyl nucleotide binding	Molecular Function	6	O88975, A0A096UWG9, A0A0U1RRS7, D3ZHG3, P09811, Q5RKH2
6	GO:0004175	endopeptidase activity	Molecular Function	3	A0A0G2K1V0, Q9WUW3, A0A023IKI3
6	GO:0004536	deoxyribonuclease activity	Molecular Function	1	G3V781
6	GO:0015276	ligand-gated ion channel activity	Molecular Function	1	P20781
6	GO:0046943	carboxylic acid transmembrane transporter activity	Molecular Function	1	Q62971
7	GO:0008184	glycogen phosphorylase activity	Molecular Function	1	P09811
7	GO:0004705	JUN kinase activity	Molecular Function	1	A0A0U1RRS7
7	GO:0005230	extracellular ligand-gated ion channel activity	Molecular Function	1	P20781
7	GO:0015171	amino acid transmembrane transporter activity	Molecular Function	1	Q62971
7	GO:0030145	manganese ion binding	Molecular Function	1	G3V781
7	GO:0004674	protein serine/threonine kinase activity	Molecular Function	2	G3V997, A0A0U1RRS7
7	GO:0004520	endodeoxyribonuclease activity	Molecular Function	1	G3V781
7	GO:0004963	follicle-stimulating hormone receptor activity	Molecular Function	1	Q9WVC1
7	GO:0017136	NAD-dependent histone deacetylase activity	Molecular Function	1	C6ZII9
7	GO:0005506	iron ion binding	Molecular Function	1	F1M0F9
7	GO:0004559	alpha-mannosidase activity	Molecular Function	1	B2GUY0
7	GO:0004629	phospholipase C activity	Molecular Function	1	A0A096MJW5
7	GO:0008514	organic anion transmembrane transporter activity	Molecular Function	1	Q62971
7	GO:0015103	inorganic anion transmembrane transporter activity	Molecular Function	1	P20781
7	GO:0005253	anion channel activity	Molecular Function	1	P20781
7	GO:0016934	extracellular-glycine-gated chloride channel activity	Molecular Function	1	P20781
7	GO:0008270	zinc ion binding	Molecular Function	3	C6ZII9, F1M8A7, Q99MZ8
7	GO:0032266	phosphatidylinositol-3-phosphate binding	Molecular Function	1	B2RZ48
7	GO:0042171	lysophosphatidic acid acyltransferase activity	Molecular Function	1	Q3T1J2
7	GO:0017111	nucleoside-triphosphatase activity	Molecular Function	2	O88975, G3V781
7	GO:0008408	3'-5' exonuclease activity	Molecular Function	1	G3V781
7	GO:0099095	ligand-gated anion channel activity	Molecular Function	1	P20781
7	GO:0004712	protein serine/threonine/tyrosine kinase activity	Molecular Function	1	A0A0U1RRS7
7	GO:0004298	threonine-type endopeptidase activity	Molecular Function	1	A0A023IKI3
8	GO:0015174	basic amino acid transmembrane transporter activity	Molecular Function	1	Q62971
8	GO:0050429	calcium-dependent phospholipase C activity	Molecular Function	1	A0A096MJW5
8	GO:0015179	L-amino acid transmembrane transporter activity	Molecular Function	1	Q62971
8	GO:0004386	helicase activity	Molecular Function	1	G3V781
8	GO:0000014	single-stranded DNA endodeoxyribonuclease activity	Molecular Function	1	G3V781
8	GO:0005254	chloride channel activity	Molecular Function	1	P20781
8	GO:0004435	phosphatidylinositol phospholipase C activity	Molecular Function	1	A0A096MJW5
8	GO:0005237	inhibitory extracellular ligand-gated ion channel activity	Molecular Function	1	P20781
8	GO:0015108	chloride transmembrane transporter activity	Molecular Function	1	P20781
8	GO:0015924	mannosyl-oligosaccharide mannosidase activity	Molecular Function	1	B2GUY0
8	GO:0016887	ATPase activity	Molecular Function	2	O88975, G3V781
9	GO:0003678	DNA helicase activity	Molecular Function	1	G3V781
9	GO:0042623	ATPase activity, coupled	Molecular Function	1	G3V781
9	GO:0070035	purine NTP-dependent helicase activity	Molecular Function	1	G3V781
9	GO:0004571	mannosyl-oligosaccharide 1,2-alpha-mannosidase activity	Molecular Function	1	B2GUY0
10	GO:0004003	ATP-dependent DNA helicase activity	Molecular Function	1	G3V781
10	GO:0008094	DNA-dependent ATPase activity	Molecular Function	1	G3V781
10	GO:0008026	ATP-dependent helicase activity	Molecular Function	1	G3V781

## Sheet: CC
Level	GO_ID	Term	Type	Seqs_Num	Sequences
1	GO:0005575	cellular_component	Cellular Component	76	B1WC44, A0A0G2JTH1, D4A5Y7, D4A1U8, Q5XII9, Q5M7W5, Q5BJY9, A0A0G2JXT0, D4ADS6, Q6IMA8, Q5M849, O88975, B2GUY0, Q4KM64, P09811, G3V8G6, C6ZII9, A0A096MJW5, Q9WUW3, Q66HA6, B4F7E7, D4AAV2, B1H223, O35165, Q925C0, Q99MZ8, Q5RKH2, Q62971, A0A0G2JXD5, G3V781, P08011, M0R7J2, D3ZUX1, Q6DGG1, A0A0G2K3J2, F1M8A7, Q767I3, M0R9Y3, Q2TA63, G3V8L0, M0RCH6, Q64721, D3ZC82, G3V997, A0A0G2K1V0, Q32WR5, A0A096U…
2	GO:0016020	membrane	Cellular Component	39	B1WC44, A0A0G2K3J2, Q767I3, Q2TA63, M0RCH6, A0A0G2JXT0, Q64721, D3ZC82, Q6IMA8, O88975, B2GUY0, A0A096UWG9, P09811, A0A096MJW5, Q9WUW3, Q66HA6, Q9R066, D3ZM03, Q5M7A3, D4AAV2, B4F7E7, F1M0F9, A0A0U1RRS7, O35165, Q3T1J2, Q925C0, M0R531, D3ZHG3, D3ZU04, Q99MZ8, Q5RKH2, Q62971, Q9WVC1, Q6IFW6, P20781, Q5XIU4, P08011, Q5FVL6, D3ZJ32
2	GO:0099080	supramolecular complex	Cellular Component	2	Q6IFW6, Q5BJY9
2	GO:0031974	membrane-enclosed lumen	Cellular Component	17	B1WC44, A0A0G2JTH1, Q6DGG1, C6ZII9, A0A0G2K849, Q9R066, B4F7E7, A0A0U1RRS7, Q5U312, D4A817, Q5M7W5, Q6AXS3, Q64721, D4ADS6, G3V781, Q6AYC4, A0A023IKI3
2	GO:0032991	macromolecular complex	Cellular Component	28	F1M8A7, M0R9Y3, Q5M7W5, G3V8L0, M0RCH6, Q64721, A0A0G2JXT0, D3ZC82, D4ADS6, G3V997, Q32WR5, O88975, A0A023IKI3, Q6AYC4, C6ZII9, A0A0G2K849, Q66HA6, Q9R066, D3ZM03, A0A0U1RRS7, B4F7E7, D4A817, D3ZU04, Q9WVC1, P20781, G3V781, D3ZE10, B2RZ48
2	GO:0045202	synapse	Cellular Component	5	A0A0G2K3J2, Q9R066, P20781, Q925C0, D3ZHG3
2	GO:0005623	cell	Cellular Component	75	B1WC44, A0A0G2JTH1, D4A5Y7, D4A1U8, Q5XII9, Q5M7W5, Q5BJY9, A0A0G2JXT0, D4ADS6, Q6IMA8, Q5M849, O88975, B2GUY0, Q4KM64, P09811, G3V8G6, A0A096MJW5, C6ZII9, Q66HA6, B4F7E7, D4AAV2, O35165, B1H223, Q925C0, Q99MZ8, Q5RKH2, Q62971, A0A0G2JXD5, G3V781, P08011, M0R7J2, D3ZUX1, Q6DGG1, A0A0G2K3J2, F1M8A7, Q767I3, M0R9Y3, Q2TA63, G3V8L0, M0RCH6, Q64721, D3ZC82, G3V997, A0A0G2K1V0, Q32WR5, A0A096UWG9, D3Z…
2	GO:0044422	organelle part	Cellular Component	46	B1WC44, A0A0G2JTH1, Q6DGG1, F1M8A7, D4A5Y7, D4A1U8, M0R9Y3, Q2TA63, Q5M7W5, G3V8L0, M0RCH6, Q5BJY9, Q64721, A0A0G2JXT0, D4ADS6, G3V997, Q6IMA8, Q32WR5, O88975, B2GUY0, Q6AYC4, A0A023IKI3, C6ZII9, A0A0G2K849, Q66HA6, Q9R066, D3ZM03, B4F7E7, A0A0U1RRS7, F1M0F9, O35165, D4A817, Q5U312, Q3T1J2, Q925C0, Q6AXS3, D3ZU04, Q99MZ8, Q9WVC1, Q6IFW6, A0A0G2JXD5, Q5XIU4, G3V781, P08011, B2RZ48, D3ZJ32
2	GO:0044464	cell part	Cellular Component	75	B1WC44, A0A0G2JTH1, D4A5Y7, D4A1U8, Q5XII9, Q5M7W5, Q5BJY9, A0A0G2JXT0, D4ADS6, Q6IMA8, Q5M849, O88975, B2GUY0, Q4KM64, P09811, G3V8G6, A0A096MJW5, C6ZII9, Q66HA6, B4F7E7, D4AAV2, O35165, B1H223, Q925C0, Q99MZ8, Q5RKH2, Q62971, A0A0G2JXD5, G3V781, P08011, M0R7J2, D3ZUX1, Q6DGG1, A0A0G2K3J2, F1M8A7, Q767I3, M0R9Y3, Q2TA63, G3V8L0, M0RCH6, Q64721, D3ZC82, G3V997, A0A0G2K1V0, Q32WR5, A0A096UWG9, D3Z…
2	GO:0030054	cell junction	Cellular Component	5	Q9R066, B4F7E7, D3ZHG3, D3ZU04, Q99MZ8
2	GO:0005576	extracellular region	Cellular Component	23	G3V8G6, Q6DGG1, Q9WUW3, Q66HA6, Q9R066, B4F7E7, D4A817, D3ZU04, Q99MZ8, M0RCH6, Q64721, Q5BJY9, Q5RKH2, A0A0G2JXT0, Q9WVC1, Q6IFW6, A0A0G2K1V0, O88975, B2GUY0, Q7TP52, P09811, Q6AYC4, A0A023IKI3
2	GO:0043226	organelle	Cellular Component	64	B1WC44, A0A0G2JTH1, D4A5Y7, D4A1U8, Q5M7W5, Q5BJY9, A0A0G2JXT0, D4ADS6, Q6IMA8, Q5M849, O88975, B2GUY0, Q4KM64, P09811, C6ZII9, A0A096MJW5, Q66HA6, B4F7E7, D4AAV2, O35165, B1H223, Q925C0, Q99MZ8, Q5RKH2, A0A0G2JXD5, G3V781, P08011, Q6DGG1, A0A0G2K3J2, F1M8A7, M0R9Y3, Q2TA63, G3V8L0, M0RCH6, Q64721, D3ZC82, G3V997, A0A0G2K1V0, Q32WR5, A0A096UWG9, D3ZIY3, Q6AYC4, A0A023IKI3, A0A0G2K849, Q9R066, D3Z…
2	GO:0044421	extracellular region part	Cellular Component	22	Q6DGG1, G3V8G6, Q66HA6, Q9R066, B4F7E7, D4A817, D3ZU04, Q99MZ8, M0RCH6, Q64721, Q5BJY9, Q5RKH2, A0A0G2JXT0, Q9WVC1, Q6IFW6, A0A0G2K1V0, O88975, B2GUY0, Q7TP52, P09811, Q6AYC4, A0A023IKI3
2	GO:0044456	synapse part	Cellular Component	3	A0A0G2K3J2, P20781, Q925C0
2	GO:0044425	membrane part	Cellular Component	23	A0A0G2K3J2, D3ZM03, Q9R066, Q5M7A3, B4F7E7, F1M0F9, D4AAV2, Q3T1J2, O35165, Q2TA63, Q925C0, M0R531, D3ZHG3, M0RCH6, A0A0G2JXT0, Q62971, Q9WVC1, B2GUY0, P20781, Q5XIU4, Q5FVL6, P08011, D3ZJ32
3	GO:0031090	organelle membrane	Cellular Component	9	Q9WVC1, Q6IMA8, O88975, Q66HA6, D3ZM03, O35165, Q925C0, D3ZJ32, M0RCH6
3	GO:0034358	plasma lipoprotein particle	Cellular Component	1	Q64721
3	GO:0031975	envelope	Cellular Component	3	Q9WVC1, M0R9Y3, M0RCH6
3	GO:0030055	cell-substrate junction	Cellular Component	3	D3ZHG3, D3ZU04, Q99MZ8
3	GO:0044424	intracellular part	Cellular Component	71	B1WC44, A0A0G2JTH1, D4A5Y7, D4A1U8, Q5M7W5, Q5BJY9, A0A0G2JXT0, D4ADS6, Q6IMA8, Q5M849, O88975, B2GUY0, Q4KM64, P09811, A0A096MJW5, C6ZII9, Q66HA6, B4F7E7, D4AAV2, O35165, B1H223, Q925C0, Q99MZ8, Q5RKH2, A0A0G2JXD5, G3V781, P08011, M0R7J2, D3ZUX1, Q6DGG1, A0A0G2K3J2, F1M8A7, M0R9Y3, Q2TA63, G3V8L0, M0RCH6, Q64721, D3ZC82, G3V997, A0A0G2K1V0, Q32WR5, A0A096UWG9, D3ZIY3, Q6AYC4, A0A023IKI3, A0A0G2K…
3	GO:0099081	supramolecular polymer	Cellular Component	2	Q6IFW6, Q5BJY9
3	GO:0032994	protein-lipid complex	Cellular Component	1	Q64721
3	GO:0042995	cell projection	Cellular Component	8	G3V997, A0A0G2K3J2, D4A5Y7, Q9R066, B2RZ48, Q5M7W5, Q99MZ8, Q6AYC4
3	GO:0098805	whole membrane	Cellular Component	10	Q9WVC1, O88975, Q66HA6, D3ZM03, Q9R066, O35165, Q925C0, M0R531, D3ZJ32, M0RCH6
3	GO:0044232	organelle membrane contact site	Cellular Component	1	D3ZJ32
3	GO:0044459	plasma membrane part	Cellular Component	9	Q9R066, Q5M7A3, P20781, B4F7E7, Q5FVL6, D3ZHG3, D3ZJ32, M0RCH6, Q62971
3	GO:0031012	extracellular matrix	Cellular Component	1	A0A0G2K1V0
3	GO:0043235	receptor complex	Cellular Component	1	Q9R066
3	GO:0030496	midbody	Cellular Component	3	Q66HA6, M0RCH6, Q6AYC4
3	GO:0044446	intracellular organelle part	Cellular Component	45	B1WC44, A0A0G2JTH1, Q6DGG1, F1M8A7, D4A5Y7, D4A1U8, M0R9Y3, Q5M7W5, Q2TA63, G3V8L0, M0RCH6, Q5BJY9, A0A0G2JXT0, Q64721, D4ADS6, G3V997, Q6IMA8, Q32WR5, O88975, B2GUY0, Q6AYC4, A0A023IKI3, C6ZII9, A0A0G2K849, Q66HA6, Q9R066, D3ZM03, B4F7E7, A0A0U1RRS7, F1M0F9, O35165, D4A817, Q5U312, Q3T1J2, Q925C0, Q6AXS3, D3ZU04, Q99MZ8, Q9WVC1, Q6IFW6, A0A0G2JXD5, G3V781, Q5XIU4, P08011, D3ZJ32
3	GO:1903561	extracellular vesicle	Cellular Component	19	Q6DGG1, Q66HA6, B4F7E7, D4A817, D3ZU04, Q99MZ8, M0RCH6, Q5BJY9, Q5RKH2, A0A0G2JXT0, Q9WVC1, Q6IFW6, A0A0G2K1V0, O88975, B2GUY0, Q7TP52, P09811, Q6AYC4, A0A023IKI3
3	GO:0070062	extracellular exosome	Cellular Component	18	Q6DGG1, Q66HA6, B4F7E7, D4A817, D3ZU04, Q99MZ8, M0RCH6, Q5BJY9, Q5RKH2, A0A0G2JXT0, Q9WVC1, Q6IFW6, A0A0G2K1V0, O88975, Q7TP52, P09811, Q6AYC4, A0A023IKI3
3	GO:0043229	intracellular organelle	Cellular Component	60	B1WC44, A0A0G2JTH1, D4A5Y7, D4A1U8, Q5M7W5, Q5BJY9, A0A0G2JXT0, D4ADS6, Q6IMA8, Q5M849, O88975, B2GUY0, Q4KM64, C6ZII9, A0A096MJW5, Q66HA6, B4F7E7, D4AAV2, O35165, B1H223, Q925C0, Q99MZ8, A0A0G2JXD5, G3V781, P08011, Q6DGG1, A0A0G2K3J2, F1M8A7, M0R9Y3, Q2TA63, G3V8L0, M0RCH6, Q64721, D3ZC82, G3V997, Q32WR5, A0A096UWG9, D3ZIY3, Q6AYC4, A0A023IKI3, A0A0G2K849, Q9R066, D3ZM03, Q5M7A3, A0A0U1RRS7, F1M…
3	GO:0098794	postsynapse	Cellular Component	1	P20781
3	GO:0032993	protein-DNA complex	Cellular Component	1	D4A817
3	GO:0044441	ciliary part	Cellular Component	2	D4A5Y7, B2RZ48
3	GO:0097060	synaptic membrane	Cellular Component	1	P20781
3	GO:0098796	membrane protein complex	Cellular Component	5	Q9WVC1, D3ZM03, Q9R066, M0RCH6, A0A0G2JXT0
3	GO:0098589	membrane region	Cellular Component	2	Q9R066, M0R531
3	GO:0043234	protein complex	Cellular Component	20	F1M8A7, A0A0G2K849, D3ZM03, Q66HA6, Q9R066, A0A0U1RRS7, M0R9Y3, Q5M7W5, G3V8L0, M0RCH6, A0A0G2JXT0, Q9WVC1, D4ADS6, G3V997, Q32WR5, O88975, G3V781, B2RZ48, Q6AYC4, A0A023IKI3
3	GO:1990904	ribonucleoprotein complex	Cellular Component	3	D3ZC82, D3ZE10, D3ZU04
3	GO:1990351	transporter complex	Cellular Component	1	P20781
3	GO:0044815	DNA packaging complex	Cellular Component	1	D4A817
3	GO:0044455	mitochondrial membrane part	Cellular Component	1	Q9WVC1
3	GO:0043233	organelle lumen	Cellular Component	17	B1WC44, A0A0G2JTH1, Q6DGG1, C6ZII9, A0A0G2K849, Q9R066, B4F7E7, A0A0U1RRS7, Q5U312, D4A817, Q5M7W5, Q6AXS3, Q64721, D4ADS6, G3V781, Q6AYC4, A0A023IKI3
3	GO:0070161	anchoring junction	Cellular Component	4	Q9R066, D3ZHG3, D3ZU04, Q99MZ8
3	GO:0098590	plasma membrane region	Cellular Component	2	Q9R066, P20781
3	GO:0071944	cell periphery	Cellular Component	20	A0A0G2K3J2, A0A096MJW5, Q9R066, Q5M7A3, D4AAV2, B4F7E7, Q767I3, Q925C0, D3ZHG3, Q99MZ8, M0RCH6, Q5BJY9, Q62971, Q9WVC1, O88975, A0A096UWG9, P20781, Q5FVL6, D3ZJ32, P09811
3	GO:0048475	coated membrane	Cellular Component	2	D3ZM03, M0RCH6
3	GO:0030904	retromer complex	Cellular Component	1	A0A0G2JXT0
3	GO:0043227	membrane-bounded organelle	Cellular Component	60	B1WC44, A0A0G2JTH1, D4A1U8, Q5M7W5, A0A0G2JXT0, Q5BJY9, D4ADS6, Q5M849, Q6IMA8, O88975, B2GUY0, Q4KM64, P09811, C6ZII9, A0A096MJW5, Q66HA6, B4F7E7, D4AAV2, B1H223, O35165, Q925C0, Q99MZ8, Q5RKH2, A0A0G2JXD5, G3V781, P08011, Q6DGG1, A0A0G2K3J2, F1M8A7, M0R9Y3, Q2TA63, G3V8L0, M0RCH6, Q64721, D3ZC82, A0A0G2K1V0, Q32WR5, D3ZIY3, Q6AYC4, A0A023IKI3, A0A0G2K849, Q9R066, Q5M7A3, D3ZM03, A0A0U1RRS7, F1M…
3	GO:1902495	transmembrane transporter complex	Cellular Component	1	P20781
3	GO:0019867	outer membrane	Cellular Component	1	Q9WVC1
3	GO:0005789	endoplasmic reticulum membrane	Cellular Component	6	D3ZM03, F1M0F9, Q3T1J2, O35165, Q2TA63, D3ZJ32
3	GO:0098552	side of membrane	Cellular Component	2	D3ZJ32, M0RCH6
3	GO:0009986	cell surface	Cellular Component	2	Q9WVC1, A0A0G2K1V0
3	GO:1902494	catalytic complex	Cellular Component	5	D4ADS6, C6ZII9, A0A0G2K849, A0A0U1RRS7, A0A023IKI3
3	GO:0031224	intrinsic component of membrane	Cellular Component	11	Q9WVC1, B2GUY0, Q9R066, Q5M7A3, Q5XIU4, P20781, Q5FVL6, Q925C0, D3ZHG3, D3ZJ32, Q62971
3	GO:0005886	plasma membrane	Cellular Component	18	A0A0G2K3J2, A0A096MJW5, Q9R066, Q5M7A3, B4F7E7, D4AAV2, Q767I3, D3ZHG3, Q925C0, M0RCH6, Q62971, Q9WVC1, O88975, P20781, A0A096UWG9, Q5FVL6, D3ZJ32, P09811
3	GO:0043230	extracellular organelle	Cellular Component	19	Q6DGG1, Q66HA6, B4F7E7, D4A817, D3ZU04, Q99MZ8, M0RCH6, Q5BJY9, Q5RKH2, A0A0G2JXT0, Q9WVC1, Q6IFW6, A0A0G2K1V0, O88975, B2GUY0, Q7TP52, P09811, Q6AYC4, A0A023IKI3
3	GO:0005622	intracellular	Cellular Component	71	B1WC44, A0A0G2JTH1, D4A5Y7, D4A1U8, Q5M7W5, Q5BJY9, A0A0G2JXT0, D4ADS6, Q6IMA8, Q5M849, O88975, B2GUY0, Q4KM64, P09811, A0A096MJW5, C6ZII9, Q66HA6, B4F7E7, D4AAV2, O35165, B1H223, Q925C0, Q99MZ8, Q5RKH2, A0A0G2JXD5, G3V781, P08011, M0R7J2, D3ZUX1, Q6DGG1, A0A0G2K3J2, F1M8A7, M0R9Y3, Q2TA63, G3V8L0, M0RCH6, Q64721, D3ZC82, G3V997, A0A0G2K1V0, Q32WR5, A0A096UWG9, D3ZIY3, Q6AYC4, A0A023IKI3, A0A0G2K…
3	GO:0090543	Flemming body	Cellular Component	1	Q6AYC4
3	GO:0042175	nuclear outer membrane-endoplasmic reticulum membrane network	Cellular Component	6	D3ZM03, F1M0F9, Q3T1J2, O35165, Q2TA63, D3ZJ32
3	GO:0005911	cell-cell junction	Cellular Component	2	Q9R066, D3ZHG3
3	GO:0031594	neuromuscular junction	Cellular Component	1	Q9R066
3	GO:0098793	presynapse	Cellular Component	2	A0A0G2K3J2, Q925C0
3	GO:0005929	cilium	Cellular Component	2	D4A5Y7, B2RZ48
3	GO:0012505	endomembrane system	Cellular Component	24	A0A0G2JTH1, A0A0G2K3J2, Q5M7A3, D3ZM03, Q66HA6, F1M0F9, O35165, Q3T1J2, B1H223, M0R9Y3, Q925C0, Q2TA63, M0R531, Q99MZ8, M0RCH6, A0A0G2JXT0, Q64721, Q6IMA8, O88975, B2GUY0, Q5XIU4, P08011, Q4KM64, D3ZJ32
3	GO:0097458	neuron part	Cellular Component	4	G3V997, A0A0G2K3J2, Q925C0, Q5M7W5
3	GO:0005615	extracellular space	Cellular Component	5	Q9WVC1, Q6IFW6, Q9R066, D4A817, Q64721
3	GO:0098636	protein complex involved in cell adhesion	Cellular Component	1	Q9R066
3	GO:0043228	non-membrane-bounded organelle	Cellular Component	26	A0A0G2JTH1, B1WC44, Q6DGG1, D4A5Y7, Q5M7W5, M0R9Y3, G3V8L0, Q5BJY9, D3ZC82, D4ADS6, G3V997, Q6IMA8, Q32WR5, A0A023IKI3, Q6AYC4, C6ZII9, Q66HA6, A0A0U1RRS7, D4A817, Q5U312, D3ZU04, Q99MZ8, Q6IFW6, G3V781, D3ZE10, B2RZ48
3	GO:0044463	cell projection part	Cellular Component	2	D4A5Y7, B2RZ48
3	GO:0019898	extrinsic component of membrane	Cellular Component	1	D3ZJ32
4	GO:0036452	ESCRT complex	Cellular Component	1	M0RCH6
4	GO:1990777	lipoprotein particle	Cellular Component	1	Q64721
4	GO:0042627	chylomicron	Cellular Component	1	Q64721
4	GO:0098798	mitochondrial protein complex	Cellular Component	1	Q9WVC1
4	GO:0005938	cell cortex	Cellular Component	1	Q99MZ8
4	GO:0043232	intracellular non-membrane-bounded organelle	Cellular Component	26	A0A0G2JTH1, B1WC44, Q6DGG1, D4A5Y7, Q5M7W5, M0R9Y3, G3V8L0, Q5BJY9, D3ZC82, D4ADS6, G3V997, Q6IMA8, Q32WR5, A0A023IKI3, Q6AYC4, C6ZII9, Q66HA6, A0A0U1RRS7, D4A817, Q5U312, D3ZU04, Q99MZ8, Q6IFW6, G3V781, D3ZE10, B2RZ48
4	GO:0009898	cytoplasmic side of plasma membrane	Cellular Component	2	D3ZJ32, M0RCH6
4	GO:0070461	SAGA-type complex	Cellular Component	1	A0A0G2K849
4	GO:0034702	ion channel complex	Cellular Component	1	P20781
4	GO:1905368	peptidase complex	Cellular Component	1	A0A023IKI3
4	GO:0098802	plasma membrane receptor complex	Cellular Component	1	Q9R066
4	GO:0098797	plasma membrane protein complex	Cellular Component	1	Q9R066
4	GO:0005643	nuclear pore	Cellular Component	1	M0R9Y3
4	GO:0032039	integrator complex	Cellular Component	1	D4ADS6
4	GO:0031967	organelle envelope	Cellular Component	3	Q9WVC1, M0R9Y3, M0RCH6
4	GO:0016323	basolateral plasma membrane	Cellular Component	1	Q9R066
4	GO:0031234	extrinsic component of cytoplasmic side of plasma membrane	Cellular Component	1	D3ZJ32
4	GO:0097014	ciliary plasm	Cellular Component	1	D4A5Y7
4	GO:0030662	coated vesicle membrane	Cellular Component	2	D3ZM03, O35165
4	GO:0044430	cytoskeletal part	Cellular Component	12	Q6IFW6, G3V997, Q32WR5, C6ZII9, D4A5Y7, Q66HA6, Q5M7W5, G3V8L0, Q99MZ8, Q6AYC4, A0A023IKI3, Q5BJY9
4	GO:0005887	integral component of plasma membrane	Cellular Component	7	Q9R066, Q5M7A3, P20781, Q5FVL6, D3ZHG3, D3ZJ32, Q62971
4	GO:0043005	neuron projection	Cellular Component	1	G3V997
4	GO:0005875	microtubule associated complex	Cellular Component	1	G3V997
4	GO:0044427	chromosomal part	Cellular Component	4	C6ZII9, G3V781, D4A817, M0R9Y3
4	GO:0000815	ESCRT III complex	Cellular Component	1	M0RCH6
4	GO:0005924	cell-substrate adherens junction	Cellular Component	3	D3ZHG3, D3ZU04, Q99MZ8
4	GO:0070160	occluding junction	Cellular Component	1	Q9R066
4	GO:0005768	endosome	Cellular Component	5	Q6IMA8, Q66HA6, B1H223, M0RCH6, A0A0G2JXT0
4	GO:0044429	mitochondrial part	Cellular Component	2	Q9WVC1, C6ZII9
4	GO:0098588	bounding membrane of organelle	Cellular Component	9	Q9WVC1, Q6IMA8, O88975, Q66HA6, D3ZM03, O35165, Q925C0, D3ZJ32, M0RCH6
4	GO:0044437	vacuolar part	Cellular Component	2	O88975, Q66HA6
4	GO:0005794	Golgi apparatus	Cellular Component	5	A0A0G2K3J2, O88975, Q5M7A3, B2GUY0, O35165
4	GO:0031226	intrinsic component of plasma membrane	Cellular Component	7	Q9R066, Q5M7A3, P20781, Q5FVL6, D3ZHG3, D3ZJ32, Q62971
4	GO:0061700	GATOR2 complex	Cellular Component	1	G3V8L0
4	GO:0031227	intrinsic component of endoplasmic reticulum membrane	Cellular Component	1	D3ZJ32
4	GO:0031982	vesicle	Cellular Component	29	Q6DGG1, M0RCH6, Q64721, A0A0G2JXT0, Q5BJY9, Q6IMA8, A0A0G2K1V0, O88975, B2GUY0, P09811, Q6AYC4, A0A023IKI3, Q66HA6, D3ZM03, Q9R066, B4F7E7, B1H223, O35165, D4A817, Q925C0, D3ZHG3, D3ZU04, Q99MZ8, Q5RKH2, Q9WVC1, Q6IFW6, Q7TP52, Q5FVL6, D3ZJ32
4	GO:0016327	apicolateral plasma membrane	Cellular Component	1	Q9R066
4	GO:0031514	motile cilium	Cellular Component	1	D4A5Y7
4	GO:0044391	ribosomal subunit	Cellular Component	1	D3ZU04
4	GO:0044433	cytoplasmic vesicle part	Cellular Component	7	D3ZM03, O35165, Q925C0, D3ZJ32, M0RCH6, A0A0G2JXT0, Q64721
4	GO:0030880	RNA polymerase complex	Cellular Component	2	D4ADS6, A0A0G2K849
4	GO:0030529	intracellular ribonucleoprotein complex	Cellular Component	3	D3ZC82, D3ZE10, D3ZU04
4	GO:0044291	cell-cell contact zone	Cellular Component	1	Q9R066
4	GO:0005774	vacuolar membrane	Cellular Component	2	O88975, Q66HA6
4	GO:0043296	apical junction complex	Cellular Component	1	Q9R066
4	GO:0005694	chromosome	Cellular Component	5	D4ADS6, C6ZII9, G3V781, D4A817, M0R9Y3
4	GO:0070013	intracellular organelle lumen	Cellular Component	16	B1WC44, A0A0G2JTH1, Q6DGG1, C6ZII9, A0A0G2K849, Q9R066, B4F7E7, A0A0U1RRS7, Q5U312, D4A817, Q5M7W5, Q6AXS3, D4ADS6, G3V781, Q6AYC4, A0A023IKI3
4	GO:0044432	endoplasmic reticulum part	Cellular Component	7	B2GUY0, D3ZM03, F1M0F9, Q3T1J2, O35165, Q2TA63, D3ZJ32
4	GO:0034464	BBSome	Cellular Component	1	B2RZ48
4	GO:0000786	nucleosome	Cellular Component	1	D4A817
4	GO:0034385	triglyceride-rich plasma lipoprotein particle	Cellular Component	1	Q64721
4	GO:0044431	Golgi apparatus part	Cellular Component	2	O88975, O35165
4	GO:0030133	transport vesicle	Cellular Component	3	D3ZM03, O35165, Q925C0
4	GO:0031248	protein acetyltransferase complex	Cellular Component	1	A0A0G2K849
4	GO:0005737	cytoplasm	Cellular Component	60	A0A0G2JTH1, B1WC44, Q5M7W5, Q5BJY9, A0A0G2JXT0, Q6IMA8, O88975, B2GUY0, Q4KM64, P09811, C6ZII9, A0A096MJW5, Q66HA6, D4AAV2, B4F7E7, O35165, B1H223, Q925C0, Q99MZ8, Q5RKH2, A0A0G2JXD5, G3V781, P08011, M0R7J2, D3ZUX1, Q6DGG1, A0A0G2K3J2, Q2TA63, G3V8L0, M0RCH6, Q64721, D3ZC82, G3V997, A0A0G2K1V0, Q32WR5, A0A096UWG9, D3ZIY3, A0A023IKI3, Q6AYC4, A0A0G2K849, Q5M7A3, Q9R066, D3ZM03, A0A0U1RRS7, F1M0F9,…
4	GO:0031080	nuclear pore outer ring	Cellular Component	1	M0R9Y3
4	GO:0008290	F-actin capping protein complex	Cellular Component	1	Q6AYC4
4	GO:0097708	intracellular vesicle	Cellular Component	12	Q66HA6, D3ZM03, B1H223, O35165, Q925C0, D3ZHG3, M0RCH6, Q64721, A0A0G2JXT0, Q6IMA8, Q5FVL6, D3ZJ32
4	GO:0010008	endosome membrane	Cellular Component	1	M0RCH6
4	GO:0044444	cytoplasmic part	Cellular Component	47	A0A0G2JTH1, Q6DGG1, A0A0G2K3J2, Q2TA63, G3V8L0, M0RCH6, Q5BJY9, A0A0G2JXT0, Q64721, D3ZC82, Q6IMA8, G3V997, Q32WR5, O88975, B2GUY0, D3ZIY3, Q4KM64, P09811, Q6AYC4, A0A023IKI3, C6ZII9, Q66HA6, Q5M7A3, D3ZM03, Q9R066, D4AAV2, A0A0U1RRS7, F1M0F9, O35165, B1H223, Q3T1J2, Q5U312, Q925C0, D3ZHG3, M0R531, Q99MZ8, D3ZU04, Q9WVC1, A0A0G2JXD5, Q5XIU4, G3V781, P08011, Q5FVL6, D3ZE10, B2RZ48, D3ZJ32, M0R7J2
4	GO:0031968	organelle outer membrane	Cellular Component	1	Q9WVC1
4	GO:0016935	glycine-gated chloride channel complex	Cellular Component	1	P20781
4	GO:0000930	gamma-tubulin complex	Cellular Component	1	Q32WR5
4	GO:0000118	histone deacetylase complex	Cellular Component	2	C6ZII9, A0A0U1RRS7
4	GO:0005912	adherens junction	Cellular Component	4	Q9R066, D3ZHG3, D3ZU04, Q99MZ8
4	GO:0005783	endoplasmic reticulum	Cellular Component	11	A0A0G2JTH1, B2GUY0, D3ZM03, F1M0F9, Q5XIU4, Q3T1J2, O35165, P08011, Q2TA63, Q4KM64, D3ZJ32
4	GO:0005930	axoneme	Cellular Component	1	D4A5Y7
4	GO:0043231	intracellular membrane-bounded organelle	Cellular Component	49	B1WC44, A0A0G2JTH1, Q5M7W5, A0A0G2JXT0, D4ADS6, Q5M849, Q6IMA8, O88975, B2GUY0, Q4KM64, C6ZII9, A0A096MJW5, Q66HA6, B4F7E7, B1H223, O35165, Q925C0, Q99MZ8, G3V781, P08011, Q6DGG1, A0A0G2K3J2, F1M8A7, M0R9Y3, Q2TA63, G3V8L0, M0RCH6, Q64721, D3ZC82, Q32WR5, D3ZIY3, Q6AYC4, A0A023IKI3, A0A0G2K849, Q9R066, Q5M7A3, D3ZM03, A0A0U1RRS7, F1M0F9, Q5U312, D4A817, Q3T1J2, M0R531, Q6AXS3, Q9WVC1, Q6IFW6, Q5X…
4	GO:0030658	transport vesicle membrane	Cellular Component	3	D3ZM03, O35165, Q925C0
4	GO:1990234	transferase complex	Cellular Component	2	D4ADS6, A0A0G2K849
4	GO:0098562	cytoplasmic side of membrane	Cellular Component	2	D3ZJ32, M0RCH6
4	GO:0044428	nuclear part	Cellular Component	19	B1WC44, A0A0G2JTH1, Q6DGG1, C6ZII9, F1M8A7, A0A0G2K849, Q9R066, A0A0U1RRS7, B4F7E7, D4A817, Q5U312, M0R9Y3, Q5M7W5, Q6AXS3, M0RCH6, D4ADS6, G3V781, Q6AYC4, A0A023IKI3
4	GO:0000502	proteasome complex	Cellular Component	1	A0A023IKI3
4	GO:0012506	vesicle membrane	Cellular Component	3	D3ZM03, O35165, Q925C0
4	GO:0000776	kinetochore	Cellular Component	1	M0R9Y3
4	GO:0045298	tubulin complex	Cellular Component	4	G3V997, Q32WR5, Q66HA6, Q5M7W5
4	GO:0098857	membrane microdomain	Cellular Component	2	Q9R066, M0R531
4	GO:0019897	extrinsic component of plasma membrane	Cellular Component	1	D3ZJ32
4	GO:0008305	integrin complex	Cellular Component	1	Q9R066
4	GO:0035859	Seh1-associated complex	Cellular Component	1	G3V8L0
4	GO:0005839	proteasome core complex	Cellular Component	1	A0A023IKI3
4	GO:0034708	methyltransferase complex	Cellular Component	1	A0A0G2K849
4	GO:0005667	transcription factor complex	Cellular Component	3	F1M8A7, A0A0G2K849, A0A0U1RRS7
4	GO:0045211	postsynaptic membrane	Cellular Component	1	P20781
4	GO:0030117	membrane coat	Cellular Component	2	D3ZM03, M0RCH6
4	GO:0099512	supramolecular fiber	Cellular Component	2	Q6IFW6, Q5BJY9
4	GO:0031966	mitochondrial membrane	Cellular Component	1	Q9WVC1
4	GO:0031082	BLOC complex	Cellular Component	1	Q32WR5
4	GO:0030870	Mre11 complex	Cellular Component	1	G3V781
4	GO:0098799	outer mitochondrial membrane protein complex	Cellular Component	1	Q9WVC1
4	GO:0005635	nuclear envelope	Cellular Component	2	M0R9Y3, M0RCH6
4	GO:0016021	integral component of membrane	Cellular Component	11	Q9WVC1, Q9R066, Q5M7A3, B2GUY0, P20781, Q5XIU4, Q5FVL6, D3ZHG3, Q925C0, D3ZJ32, Q62971
5	GO:0044450	microtubule organizing center part	Cellular Component	3	Q32WR5, Q5BJY9, Q6AYC4
5	GO:0098687	chromosomal region	Cellular Component	3	G3V781, D4A817, M0R9Y3
5	GO:0005856	cytoskeleton	Cellular Component	15	C6ZII9, D4A5Y7, Q66HA6, A0A0U1RRS7, Q5U312, Q5M7W5, G3V8L0, Q99MZ8, Q5BJY9, Q6IFW6, G3V997, Q32WR5, B2RZ48, Q6AYC4, A0A023IKI3
5	GO:0000228	nuclear chromosome	Cellular Component	2	G3V781, D4A817
5	GO:0005741	mitochondrial outer membrane	Cellular Component	1	Q9WVC1
5	GO:0044798	nuclear transcription factor complex	Cellular Component	1	A0A0G2K849
5	GO:0030120	vesicle coat	Cellular Component	1	D3ZM03
5	GO:0044440	endosomal part	Cellular Component	2	M0RCH6, A0A0G2JXT0
5	GO:0005769	early endosome	Cellular Component	1	A0A0G2JXT0
5	GO:0033276	transcription factor TFTC complex	Cellular Component	1	A0A0G2K849
5	GO:0005730	nucleolus	Cellular Component	5	A0A0G2JTH1, B1WC44, Q6DGG1, Q5M7W5, Q6AYC4
5	GO:0044451	nucleoplasm part	Cellular Component	5	D4ADS6, C6ZII9, A0A0G2K849, A0A0U1RRS7, G3V781
5	GO:0045121	membrane raft	Cellular Component	2	Q9R066, M0R531
5	GO:1902493	acetyltransferase complex	Cellular Component	1	A0A0G2K849
5	GO:0005739	mitochondrion	Cellular Component	5	Q9WVC1, C6ZII9, Q32WR5, P08011, D3ZE10
5	GO:0005634	nucleus	Cellular Component	26	B1WC44, A0A0G2JTH1, Q6DGG1, F1M8A7, M0R9Y3, Q5M7W5, G3V8L0, M0RCH6, D3ZC82, D4ADS6, Q5M849, Q32WR5, D3ZIY3, Q6AYC4, A0A023IKI3, C6ZII9, A0A0G2K849, Q9R066, A0A0U1RRS7, B4F7E7, D4A817, Q5U312, B1H223, Q6AXS3, Q6IFW6, G3V781
5	GO:0044454	nuclear chromosome part	Cellular Component	2	G3V781, D4A817
5	GO:0061695	transferase complex, transferring phosphorus-containing groups	Cellular Component	2	D4ADS6, A0A0G2K849
5	GO:0000785	chromatin	Cellular Component	2	C6ZII9, D4A817
5	GO:0051233	spindle midzone	Cellular Component	1	Q66HA6
5	GO:0035097	histone methyltransferase complex	Cellular Component	1	A0A0G2K849
5	GO:0005657	replication fork	Cellular Component	1	G3V781
5	GO:0005844	polysome	Cellular Component	1	D3ZC82
5	GO:0005829	cytosol	Cellular Component	14	Q6DGG1, A0A0G2K3J2, D4AAV2, A0A0U1RRS7, D3ZU04, M0RCH6, A0A0G2JXT0, G3V997, Q32WR5, A0A0G2JXD5, O88975, B2RZ48, P09811, M0R7J2
5	GO:0000123	histone acetyltransferase complex	Cellular Component	1	A0A0G2K849
5	GO:0005814	centriole	Cellular Component	1	Q6AYC4
5	GO:0005740	mitochondrial envelope	Cellular Component	1	Q9WVC1
5	GO:0005840	ribosome	Cellular Component	3	D3ZC82, D3ZE10, D3ZU04
5	GO:0012507	ER to Golgi transport vesicle membrane	Cellular Component	2	D3ZM03, O35165
5	GO:0014704	intercalated disc	Cellular Component	1	Q9R066
5	GO:0099513	polymeric cytoskeletal fiber	Cellular Component	2	Q6IFW6, Q5BJY9
5	GO:0005654	nucleoplasm	Cellular Component	13	B1WC44, C6ZII9, A0A0G2K849, Q9R066, A0A0U1RRS7, B4F7E7, Q5U312, D4A817, Q6AXS3, D4ADS6, G3V781, Q6AYC4, A0A023IKI3
5	GO:0044322	endoplasmic reticulum quality control compartment	Cellular Component	1	B2GUY0
5	GO:0005815	microtubule organizing center	Cellular Component	4	Q32WR5, A0A023IKI3, Q5BJY9, Q6AYC4
5	GO:0030659	cytoplasmic vesicle membrane	Cellular Component	3	D3ZM03, O35165, Q925C0
5	GO:0005925	focal adhesion	Cellular Component	3	D3ZHG3, D3ZU04, Q99MZ8
5	GO:0034707	chloride channel complex	Cellular Component	1	P20781
5	GO:0000428	DNA-directed RNA polymerase complex	Cellular Component	2	D4ADS6, A0A0G2K849
5	GO:0000139	Golgi membrane	Cellular Component	1	O35165
5	GO:0031981	nuclear lumen	Cellular Component	16	B1WC44, A0A0G2JTH1, Q6DGG1, C6ZII9, A0A0G2K849, Q9R066, B4F7E7, A0A0U1RRS7, Q5U312, D4A817, Q5M7W5, Q6AXS3, D4ADS6, G3V781, Q6AYC4, A0A023IKI3
5	GO:0030134	ER to Golgi transport vesicle	Cellular Component	2	D3ZM03, O35165
5	GO:0005923	bicellular tight junction	Cellular Component	1	Q9R066
5	GO:0044445	cytosolic part	Cellular Component	2	Q32WR5, D3ZU04
5	GO:0005813	centrosome	Cellular Component	4	Q32WR5, Q5BJY9, Q6AYC4, A0A023IKI3
5	GO:0005742	mitochondrial outer membrane translocase complex	Cellular Component	1	Q9WVC1
5	GO:0099568	cytoplasmic region	Cellular Component	1	Q99MZ8
5	GO:0005819	spindle	Cellular Component	2	Q66HA6, Q6AYC4
5	GO:0070382	exocytic vesicle	Cellular Component	1	Q925C0
5	GO:0098852	lytic vacuole membrane	Cellular Component	2	O88975, Q66HA6
5	GO:0035861	site of double-strand break	Cellular Component	1	G3V781
5	GO:0005793	endoplasmic reticulum-Golgi intermediate compartment	Cellular Component	1	O35165
5	GO:0031083	BLOC-1 complex	Cellular Component	1	Q32WR5
5	GO:1905369	endopeptidase complex	Cellular Component	1	A0A023IKI3
5	GO:0033116	endoplasmic reticulum-Golgi intermediate compartment membrane	Cellular Component	1	O35165
5	GO:0005773	vacuole	Cellular Component	3	O88975, D3ZM03, Q66HA6
5	GO:0031410	cytoplasmic vesicle	Cellular Component	12	Q6IMA8, Q66HA6, D3ZM03, B1H223, O35165, Q5FVL6, Q925C0, D3ZHG3, D3ZJ32, M0RCH6, Q64721, A0A0G2JXT0
5	GO:0055029	nuclear DNA-directed RNA polymerase complex	Cellular Component	2	D4ADS6, A0A0G2K849
5	GO:0015934	large ribosomal subunit	Cellular Component	1	D3ZU04
6	GO:0072686	mitotic spindle	Cellular Component	1	Q6AYC4
6	GO:0005765	lysosomal membrane	Cellular Component	2	O88975, Q66HA6
6	GO:0034451	centriolar satellite	Cellular Component	1	Q5BJY9
6	GO:0099503	secretory vesicle	Cellular Component	1	Q925C0
6	GO:0005882	intermediate filament	Cellular Component	2	Q6IFW6, Q5BJY9
6	GO:0000775	chromosome, centromeric region	Cellular Component	1	M0R9Y3
6	GO:0097422	tubular endosome	Cellular Component	1	A0A0G2JXT0
6	GO:0030135	coated vesicle	Cellular Component	2	D3ZM03, O35165
6	GO:0044665	MLL1/2 complex	Cellular Component	1	A0A0G2K849
6	GO:0090575	RNA polymerase II transcription factor complex	Cellular Component	1	A0A0G2K849
6	GO:0042788	polysomal ribosome	Cellular Component	1	D3ZC82
6	GO:0016591	DNA-directed RNA polymerase II, holoenzyme	Cellular Component	2	D4ADS6, A0A0G2K849
6	GO:0015629	actin cytoskeleton	Cellular Component	3	Q5U312, Q99MZ8, Q6AYC4
6	GO:0022626	cytosolic ribosome	Cellular Component	1	D3ZU04
6	GO:0005669	transcription factor TFIID complex	Cellular Component	1	A0A0G2K849
6	GO:0000781	chromosome, telomeric region	Cellular Component	2	G3V781, D4A817
6	GO:0000323	lytic vacuole	Cellular Component	3	O88975, D3ZM03, Q66HA6
6	GO:0015630	microtubule cytoskeleton	Cellular Component	9	G3V997, Q32WR5, C6ZII9, Q66HA6, Q5M7W5, G3V8L0, Q6AYC4, A0A023IKI3, Q5BJY9
6	GO:0045111	intermediate filament cytoskeleton	Cellular Component	2	Q6IFW6, Q5BJY9
6	GO:0022625	cytosolic large ribosomal subunit	Cellular Component	1	D3ZU04
6	GO:0016604	nuclear body	Cellular Component	1	G3V781
6	GO:0000784	nuclear chromosome, telomeric region	Cellular Component	2	G3V781, D4A817
6	GO:0030127	COPII vesicle coat	Cellular Component	1	D3ZM03
7	GO:0005764	lysosome	Cellular Component	3	O88975, Q66HA6, D3ZM03
7	GO:0045095	keratin filament	Cellular Component	1	Q5BJY9
7	GO:0071339	MLL1 complex	Cellular Component	1	A0A0G2K849
7	GO:0016605	PML body	Cellular Component	1	G3V781
