# Supplementary material for: iTRAQ-based proteomics analysis on insomnia rats treated with Mongolian medical warm acupuncture
Source: Biosci Rep. 2020 May 7;40(5):BSR20191517. doi: 10.1042/BSR20191517 (PMC7953503; doi:10.1042/BSR20191517)
Supplement: Supplementary Tables S1-S8 [file BSR-2019-1517_supp.zip › Supplementary Table 4.xlsx]

## Sheet: TopBlastHits
Sequence name	Sequence desc.	Sequence length	Hit desc.	Hit ACC	E-Value	Similarity	Bit-Score	Alignment length	Positives
M0R4V4	SCMC3_HUMANCalcium-binding mitochondrial carrier S -3 OS=Homo sapiens GN=SLC25A23 PE=1 SV=2	467	sp|Q9BV35|SCMC3_HUMANCalcium-binding mitochondrial carrier protein SCaMC-3 OS=Homo sapiens GN=SLC25A23 PE=1 SV=2	Q9BV35	0	97	897.886	468	454
Q9WUW3	CFAI_HUMANComplement factor I OS=Homo sapiens GN=CFI PE=1 SV=2	604	sp|P05156|CFAI_HUMANComplement factor I OS=Homo sapiens GN=CFI PE=1 SV=2	P05156	0	78	864.759	605	475
F1M8E9	LYSC_HUMANLysozyme C OS=Homo sapiens GN=LYZ PE=1 SV=1	148	sp|P61626|LYSC_HUMANLysozyme C OS=Homo sapiens GN=LYZ PE=1 SV=1	P61626	6.09367e-77	83	228.794	148	124
Q5FVL6	TSN13_HUMANTetraspanin-13 OS=Homo sapiens GN=TSPAN13 PE=2 SV=1	204	sp|O95857|TSN13_HUMANTetraspanin-13 OS=Homo sapiens GN=TSPAN13 PE=2 SV=1	O95857	3.28921e-122	97	348.591	204	198
Q7TNK0	SERC1_HUMANSerine incorporator 1 OS=Homo sapiens GN=SERINC1 PE=1 SV=1	453	sp|Q9NRX5|SERC1_HUMANSerine incorporator 1 OS=Homo sapiens GN=SERINC1 PE=1 SV=1	Q9NRX5	0	98	867.455	453	446
M0R531	LFG2_HUMAN lifeguard 2 OS=Homo sapiens GN=FAIM2 PE=1 SV=1	310	sp|Q9BWQ8|LFG2_HUMANProtein lifeguard 2 OS=Homo sapiens GN=FAIM2 PE=1 SV=1	Q9BWQ8	0	96	508.834	267	257
A0A0G2K770	ZFY26_HUMANZinc finger FYVE domain-containing 26 OS=Homo sapiens GN=ZFYVE26 PE=1 SV=3	2542	sp|Q68DK2|ZFY26_HUMANZinc finger FYVE domain-containing protein 26 OS=Homo sapiens GN=ZFYVE26 PE=1 SV=3	Q68DK2	0	88	4073.86	2547	2261
Q767I3	PCDA9_HUMANProtocadherin alpha-9 OS=Homo sapiens GN=PCDHA9 PE=2 SV=1	946	sp|Q9Y5H5|PCDA9_HUMANProtocadherin alpha-9 OS=Homo sapiens GN=PCDHA9 PE=2 SV=1	Q9Y5H5	0	88	1475.3	950	841
Q5XIU4	BAP29_HUMANB-cell receptor-associated 29 OS=Homo sapiens GN=BCAP29 PE=1 SV=2	241	sp|Q9UHQ4|BAP29_HUMANB-cell receptor-associated protein 29 OS=Homo sapiens GN=BCAP29 PE=1 SV=2	Q9UHQ4	5.38967e-133	91	378.637	241	221
Q4KM64	JAGN1_HUMAN jagunal homolog 1 OS=Homo sapiens GN=JAGN1 PE=1 SV=1	183	sp|Q8N5M9|JAGN1_HUMANProtein jagunal homolog 1 OS=Homo sapiens GN=JAGN1 PE=1 SV=1	Q8N5M9	4.89831e-130	99	366.696	183	182
B2GV50	RFX2_HUMANDNA-binding RFX2 OS=Homo sapiens GN=RFX2 PE=2 SV=2	692	sp|P48378|RFX2_HUMANDNA-binding protein RFX2 OS=Homo sapiens GN=RFX2 PE=2 SV=2	P48378	0	89	1236.86	723	645
Q2TA63	TM147_HUMANTransmembrane 147 OS=Homo sapiens GN=TMEM147 PE=1 SV=1	224	sp|Q9BVK8|TM147_HUMANTransmembrane protein 147 OS=Homo sapiens GN=TMEM147 PE=1 SV=1	Q9BVK8	8.40267e-165	99	457.988	224	223
Q62971	CTR2_HUMANCationic amino acid transporter 2 OS=Homo sapiens GN=SLC7A2 PE=1 SV=2	261	sp|P52569|CTR2_HUMANCationic amino acid transporter 2 OS=Homo sapiens GN=SLC7A2 PE=1 SV=2	P52569	5.32919e-176	96	504.597	261	253
D3ZGZ9	WDR59_HUMANWD repeat-containing 59 OS=Homo sapiens GN=WDR59 PE=1 SV=2	933	sp|Q6PJI9|WDR59_HUMANWD repeat-containing protein 59 OS=Homo sapiens GN=WDR59 PE=1 SV=2	Q6PJI9	0	94	1761.5	932	883
Q5M7A3	S35G2_HUMANSolute carrier family 35 member G2 OS=Homo sapiens GN=SLC35G2 PE=1 SV=3	412	sp|Q8TBE7|S35G2_HUMANSolute carrier family 35 member G2 OS=Homo sapiens GN=SLC35G2 PE=1 SV=3	Q8TBE7	0	96	800.431	412	396
Q3T1J2	MBOA2_HUMANLysophospholipid acyltransferase 2 OS=Homo sapiens GN=MBOAT2 PE=2 SV=2	519	sp|Q6ZWT7|MBOA2_HUMANLysophospholipid acyltransferase 2 OS=Homo sapiens GN=MBOAT2 PE=2 SV=2	Q6ZWT7	0	91	911.753	520	477
A0A0G2K849	TAF4_HUMANTranscription initiation factor TFIID subunit 4 OS=Homo sapiens GN=TAF4 PE=1 SV=2	636	sp|O00268|TAF4_HUMANTranscription initiation factor TFIID subunit 4 OS=Homo sapiens GN=TAF4 PE=1 SV=2	O00268	0	96	1105.51	635	614
Q5RJZ3	TSN6_HUMANTetraspanin-6 OS=Homo sapiens GN=TSPAN6 PE=1 SV=1	198	sp|O43657|TSN6_HUMANTetraspanin-6 OS=Homo sapiens GN=TSPAN6 PE=1 SV=1	O43657	1.34909e-133	94	378.637	198	187
Q5U312	RAI14_HUMANAnkycorbin OS=Homo sapiens GN=RAI14 PE=1 SV=2	978	sp|Q9P0K7|RAI14_HUMANAnkycorbin OS=Homo sapiens GN=RAI14 PE=1 SV=2	Q9P0K7	0	91	1562.74	980	896
P09811	PYGL_HUMANGlycogen liver form OS=Homo sapiens GN=PYGL PE=1 SV=4	850	sp|P06737|PYGL_HUMANGlycogen phosphorylase, liver form OS=Homo sapiens GN=PYGL PE=1 SV=4	P06737	0	97	1637.85	848	830
F1LTH9	WRN_HUMANWerner syndrome ATP-dependent helicase OS=Homo sapiens GN=WRN PE=1 SV=2	1400	sp|Q14191|WRN_HUMANWerner syndrome ATP-dependent helicase OS=Homo sapiens GN=WRN PE=1 SV=2	Q14191	0	81	2022.28	1433	1162
A0A096MJB3	WDR82_HUMANWD repeat-containing 82 OS=Homo sapiens GN=WDR82 PE=1 SV=1	227	sp|Q6UXN9|WDR82_HUMANWD repeat-containing protein 82 OS=Homo sapiens GN=WDR82 PE=1 SV=1	Q6UXN9	8.82736e-171	100	476.863	227	227
A0A0G2K0U3	KCIP1_HUMANKv channel-interacting 1 OS=Homo sapiens GN=KCNIP1 PE=1 SV=2	199	sp|Q9NZI2|KCIP1_HUMANKv channel-interacting protein 1 OS=Homo sapiens GN=KCNIP1 PE=1 SV=2	Q9NZI2	1.42835e-145	100	408.297	196	196
Q5BJM8	ZNT7_HUMANZinc transporter 7 OS=Homo sapiens GN=SLC30A7 PE=2 SV=1	378	sp|Q8NEW0|ZNT7_HUMANZinc transporter 7 OS=Homo sapiens GN=SLC30A7 PE=2 SV=1	Q8NEW0	0	96	691.419	378	365
Q5M7W5	MAP4_HUMANMicrotubule-associated 4 OS=Homo sapiens GN=MAP4 PE=1 SV=3	1057	sp|P27816|MAP4_HUMANMicrotubule-associated protein 4 OS=Homo sapiens GN=MAP4 PE=1 SV=3	P27816	0	65	1027.7	1166	762
Q5M849	IN35_HUMANInterferon-induced 35 kDa OS=Homo sapiens GN=IFI35 PE=1 SV=5	286	sp|P80217|IN35_HUMANInterferon-induced 35 kDa protein OS=Homo sapiens GN=IFI35 PE=1 SV=5	P80217	1.1723e-146	84	417.157	286	242
Q642A4	CH082_HUMANUPF0598 C8orf82 OS=Homo sapiens GN=C8orf82 PE=1 SV=2	218	sp|Q6P1X6|CH082_HUMANUPF0598 protein C8orf82 OS=Homo sapiens GN=C8orf82 PE=1 SV=2	Q6P1X6	4.76305e-136	91	384.415	218	200
A0A0G2JVW3	ANR17_HUMANAnkyrin repeat domain-containing 17 OS=Homo sapiens GN=ANKRD17 PE=1 SV=3	2524	sp|O75179|ANR17_HUMANAnkyrin repeat domain-containing protein 17 OS=Homo sapiens GN=ANKRD17 PE=1 SV=3	O75179	0	97	4572.3	2504	2434
F1LND7	FPPS_HUMANFarnesyl pyrophosphate synthase OS=Homo sapiens GN=FDPS PE=1 SV=4	353	sp|P14324|FPPS_HUMANFarnesyl pyrophosphate synthase OS=Homo sapiens GN=FDPS PE=1 SV=4	P14324	0	92	627.861	353	326
B2RYF6	CLPT1_HUMANCleft lip and palate transmembrane 1 OS=Homo sapiens GN=CLPTM1 PE=1 SV=1	664	sp|O96005|CLPT1_HUMANCleft lip and palate transmembrane protein 1 OS=Homo sapiens GN=CLPTM1 PE=1 SV=1	O96005	0	96	1257.66	669	646
Q9ERC5	OTOF_HUMANOtoferlin OS=Homo sapiens GN=OTOF PE=1 SV=3	1993	sp|Q9HC10|OTOF_HUMANOtoferlin OS=Homo sapiens GN=OTOF PE=1 SV=3	Q9HC10	0	96	3791.89	2013	1937
P42335	IP3KB_HUMANInositol-trisphosphate 3-kinase B OS=Homo sapiens GN=ITPKB PE=1 SV=5	934	sp|P27987|IP3KB_HUMANInositol-trisphosphate 3-kinase B OS=Homo sapiens GN=ITPKB PE=1 SV=5	P27987	0	80	1297.34	954	765
D3ZSV7	THUM3_HUMANTHUMP domain-containing 3 OS=Homo sapiens GN=THUMPD3 PE=1 SV=1	504	sp|Q9BV44|THUM3_HUMANTHUMP domain-containing protein 3 OS=Homo sapiens GN=THUMPD3 PE=1 SV=1	Q9BV44	0	88	827.78	504	448
A0A096MJ04	GSTO1_HUMANGlutathione S-transferase omega-1 OS=Homo sapiens GN=GSTO1 PE=1 SV=2	213	sp|P78417|GSTO1_HUMANGlutathione S-transferase omega-1 OS=Homo sapiens GN=GSTO1 PE=1 SV=2	P78417	1.01532e-124	87	356.681	213	186
Q4KLZ1	TM186_HUMANTransmembrane 186 OS=Homo sapiens GN=TMEM186 PE=2 SV=1	216	sp|Q96B77|TM186_HUMANTransmembrane protein 186 OS=Homo sapiens GN=TMEM186 PE=2 SV=1	Q96B77	1.69928e-110	84	319.701	213	179
A0A0G2K4U7	MTUS2_HUMANMicrotubule-associated tumor suppressor candidate 2 OS=Homo sapiens GN=MTUS2 PE=1 SV=3	1350	sp|Q5JR59|MTUS2_HUMANMicrotubule-associated tumor suppressor candidate 2 OS=Homo sapiens GN=MTUS2 PE=1 SV=3	Q5JR59	0	78	1755.73	1373	1077
P20781	GLRB_HUMANGlycine receptor subunit beta OS=Homo sapiens GN=GLRB PE=1 SV=1	496	sp|P48167|GLRB_HUMANGlycine receptor subunit beta OS=Homo sapiens GN=GLRB PE=1 SV=1	P48167	0	97	959.133	497	486
D4A346	ACAP3_HUMANArf-GAP with coiled- ANK repeat and PH domain-containing 3 OS=Homo sapiens GN=ACAP3 PE=1 SV=2	563	sp|Q96P50|ACAP3_HUMANArf-GAP with coiled-coil, ANK repeat and PH domain-containing protein 3 OS=Homo sapiens GN=ACAP3 PE=1 SV=2	Q96P50	0	94	946.806	565	533
Q99P77	NOG1_HUMANNucleolar GTP-binding 1 OS=Homo sapiens GN=GTPBP4 PE=1 SV=3	637	sp|Q9BZE4|NOG1_HUMANNucleolar GTP-binding protein 1 OS=Homo sapiens GN=GTPBP4 PE=1 SV=3	Q9BZE4	0	94	1169.07	637	602
B1WBZ6	CX038_HUMANUncharacterized protein CXorf38 OS=Homo sapiens GN=CXorf38 PE=1 SV=1	320	sp|Q8TB03|CX038_HUMANUncharacterized protein CXorf38 OS=Homo sapiens GN=CXorf38 PE=1 SV=1	Q8TB03	0	91	563.148	320	293
D4A6K4	GOGA1_HUMANGolgin subfamily A member 1 OS=Homo sapiens GN=GOLGA1 PE=1 SV=3	758	sp|Q92805|GOGA1_HUMANGolgin subfamily A member 1 OS=Homo sapiens GN=GOLGA1 PE=1 SV=3	Q92805	0	88	1192.95	767	680
D3ZE10	RM35_HUMAN39S ribosomal mitochondrial OS=Homo sapiens GN=MRPL35 PE=1 SV=3	188	sp|Q9NZE8|RM35_HUMAN39S ribosomal protein L35, mitochondrial OS=Homo sapiens GN=MRPL35 PE=1 SV=3	Q9NZE8	1.46745e-100	84	291.967	188	159
F7FKI5	ODPA_HUMANPyruvate dehydrogenase E1 component subunit somatic mitochondrial OS=Homo sapiens GN=PDHA1 PE=1 SV=3	389	sp|P08559|ODPA_HUMANPyruvate dehydrogenase E1 component subunit alpha, somatic form, mitochondrial OS=Homo sapiens GN=PDHA1 PE=1 SV=3	P08559	0	98	766.533	390	386
D3ZJR6	SMCR8_HUMANSmith-Magenis syndrome chromosomal region candidate gene 8 OS=Homo sapiens GN=SMCR8 PE=1 SV=2	935	sp|Q8TEV9|SMCR8_HUMANSmith-Magenis syndrome chromosomal region candidate gene 8 protein OS=Homo sapiens GN=SMCR8 PE=1 SV=2	Q8TEV9	0	93	1699.1	937	880
Q9JK59	BAK_HUMANBcl-2 homologous antagonist killer OS=Homo sapiens GN=BAK1 PE=1 SV=1	209	sp|Q16611|BAK_HUMANBcl-2 homologous antagonist/killer OS=Homo sapiens GN=BAK1 PE=1 SV=1	Q16611	6.53425e-107	87	310.071	211	184
A0A0G2JYH7	SH2D3_HUMANSH2 domain-containing 3C OS=Homo sapiens GN=SH2D3C PE=1 SV=1	853	sp|Q8N5H7|SH2D3_HUMANSH2 domain-containing protein 3C OS=Homo sapiens GN=SH2D3C PE=1 SV=1	Q8N5H7	0	90	1352.42	838	755
A0A0G2K324	TLE1_HUMANTransducin-like enhancer 1 OS=Homo sapiens GN=TLE1 PE=1 SV=2	734	sp|Q04724|TLE1_HUMANTransducin-like enhancer protein 1 OS=Homo sapiens GN=TLE1 PE=1 SV=2	Q04724	0	98	1339.32	694	681
Q4QR83	STRA6_HUMANStimulated by retinoic acid gene 6 homolog OS=Homo sapiens GN=STRA6 PE=1 SV=1	670	sp|Q9BX79|STRA6_HUMANStimulated by retinoic acid gene 6 protein homolog OS=Homo sapiens GN=STRA6 PE=1 SV=1	Q9BX79	0	83	876.7	672	559
P61480	WDR12_HUMANRibosome biogenesis WDR12 OS=Homo sapiens GN=WDR12 PE=1 SV=2	423	sp|Q9GZL7|WDR12_HUMANRibosome biogenesis protein WDR12 OS=Homo sapiens GN=WDR12 PE=1 SV=2	Q9GZL7	0	97	786.563	423	414
Q9Z336	DYLT1_HUMANDynein light chain Tctex-type 1 OS=Homo sapiens GN=DYNLT1 PE=1 SV=1	113	sp|P63172|DYLT1_HUMANDynein light chain Tctex-type 1 OS=Homo sapiens GN=DYNLT1 PE=1 SV=1	P63172	1.2933e-79	100	233.032	113	113
D4ACE4	HXD1_HUMANHomeobox Hox-D1 OS=Homo sapiens GN=HOXD1 PE=1 SV=1	328	sp|Q9GZZ0|HXD1_HUMANHomeobox protein Hox-D1 OS=Homo sapiens GN=HOXD1 PE=1 SV=1	Q9GZZ0	5.12158e-163	87	462.225	331	288
F1M4I1	CTNA3_HUMANCatenin alpha-3 OS=Homo sapiens GN=CTNNA3 PE=1 SV=2	545	sp|Q9UI47|CTNA3_HUMANCatenin alpha-3 OS=Homo sapiens GN=CTNNA3 PE=1 SV=2	Q9UI47	0	96	1019.61	545	527
F1LM10	KPCT_HUMAN kinase C theta type OS=Homo sapiens GN=PRKCQ PE=1 SV=3	707	sp|Q04759|KPCT_HUMANProtein kinase C theta type OS=Homo sapiens GN=PRKCQ PE=1 SV=3	Q04759	0	97	1406.35	705	685
F1M7P8	SPRY3_HUMANSPRY domain-containing 3 OS=Homo sapiens GN=SPRYD3 PE=1 SV=2	442	sp|Q8NCJ5|SPRY3_HUMANSPRY domain-containing protein 3 OS=Homo sapiens GN=SPRYD3 PE=1 SV=2	Q8NCJ5	0	99	906.36	442	441
D3ZIY3	YTHD3_HUMANYTH domain-containing family 3 OS=Homo sapiens GN=YTHDF3 PE=1 SV=1	585	sp|Q7Z739|YTHD3_HUMANYTH domain-containing family protein 3 OS=Homo sapiens GN=YTHDF3 PE=1 SV=1	Q7Z739	0	99	1184.09	585	581
Q5BK48	TTC5_HUMANTetratricopeptide repeat 5 OS=Homo sapiens GN=TTC5 PE=1 SV=2	440	sp|Q8N0Z6|TTC5_HUMANTetratricopeptide repeat protein 5 OS=Homo sapiens GN=TTC5 PE=1 SV=2	Q8N0Z6	0	95	825.854	440	418
Q45QK8	GBG5_HUMANGuanine nucleotide-binding G(I) G(S) G(O) subunit gamma-5 OS=Homo sapiens GN=GNG5 PE=1 SV=3	58	sp|P63218|GBG5_HUMANGuanine nucleotide-binding protein G(I)/G(S)/G(O) subunit gamma-5 OS=Homo sapiens GN=GNG5 PE=1 SV=3	P63218	8.6387e-37	100	120.168	58	58
Q9QYV0	ADA15_HUMANDisintegrin and metallo ase domain-containing 15 OS=Homo sapiens GN=ADAM15 PE=1 SV=4	864	sp|Q13444|ADA15_HUMANDisintegrin and metalloproteinase domain-containing protein 15 OS=Homo sapiens GN=ADAM15 PE=1 SV=4	Q13444	0	87	1247.65	850	746
M0R6Y8	PGK1_HUMANPhosphoglycerate kinase 1 OS=Homo sapiens GN=PGK1 PE=1 SV=3	395	sp|P00558|PGK1_HUMANPhosphoglycerate kinase 1 OS=Homo sapiens GN=PGK1 PE=1 SV=3	P00558	0	90	721.079	417	377
P62864	RS30_HUMAN40S ribosomal S30 OS=Homo sapiens GN=FAU PE=1 SV=1	59	sp|P62861|RS30_HUMAN40S ribosomal protein S30 OS=Homo sapiens GN=FAU PE=1 SV=1	P62861	4.66104e-35	100	115.546	59	59
D3ZSV8	UNC79_HUMAN unc-79 homolog OS=Homo sapiens GN=UNC79 PE=2 SV=4	2525	sp|Q9P2D8|UNC79_HUMANProtein unc-79 homolog OS=Homo sapiens GN=UNC79 PE=2 SV=4	Q9P2D8	0	94	4736.01	2531	2389
F1LPB8	ENTP5_HUMANEctonucleoside triphosphate diphosphohydrolase 5 OS=Homo sapiens GN=ENTPD5 PE=1 SV=1	427	sp|O75356|ENTP5_HUMANEctonucleoside triphosphate diphosphohydrolase 5 OS=Homo sapiens GN=ENTPD5 PE=1 SV=1	O75356	0	92	768.459	427	394
O08589	PLM_HUMANPhospholemman OS=Homo sapiens GN=FXYD1 PE=1 SV=2	92	sp|O00168|PLM_HUMANPhospholemman OS=Homo sapiens GN=FXYD1 PE=1 SV=2	O00168	1.27167e-52	92	162.54	92	85
F1LYI7	TM256_HUMANTransmembrane 256 OS=Homo sapiens GN=TMEM256 PE=2 SV=1	113	sp|Q8N2U0|TM256_HUMANTransmembrane protein 256 OS=Homo sapiens GN=TMEM256 PE=2 SV=1	Q8N2U0	2.58872e-58	92	178.718	98	91
Q07984	SSRD_HUMANTranslocon-associated subunit delta OS=Homo sapiens GN=SSR4 PE=1 SV=1	173	sp|P51571|SSRD_HUMANTranslocon-associated protein subunit delta OS=Homo sapiens GN=SSR4 PE=1 SV=1	P51571	1.87095e-108	99	310.842	150	149
D3ZJZ1	ATG5_HUMANAutophagy 5 OS=Homo sapiens GN=ATG5 PE=1 SV=2	237	sp|Q9H1Y0|ATG5_HUMANAutophagy protein 5 OS=Homo sapiens GN=ATG5 PE=1 SV=2	Q9H1Y0	1.93914e-162	94	454.521	239	227
P26819	ARBK2_HUMANBeta-adrenergic receptor kinase 2 OS=Homo sapiens GN=ADRBK2 PE=1 SV=2	688	sp|P35626|ARBK2_HUMANBeta-adrenergic receptor kinase 2 OS=Homo sapiens GN=ADRBK2 PE=1 SV=2	P35626	0	96	1332.39	688	663
D3ZM97	OR1M1_HUMANOlfactory receptor 1M1 OS=Homo sapiens GN=OR1M1 PE=2 SV=1	313	sp|Q8NGA1|OR1M1_HUMANOlfactory receptor 1M1 OS=Homo sapiens GN=OR1M1 PE=2 SV=1	Q8NGA1	0	94	561.992	313	295
A0A0G2K0Q7	MYLK_HUMANMyosin light chain smooth muscle OS=Homo sapiens GN=MYLK PE=1 SV=4	1952	sp|Q15746|MYLK_HUMANMyosin light chain kinase, smooth muscle OS=Homo sapiens GN=MYLK PE=1 SV=4	Q15746	0	88	3215.63	1951	1717
D4A9Q3	RS23_HUMAN40S ribosomal S23 OS=Homo sapiens GN=RPS23 PE=1 SV=3	143	sp|P62266|RS23_HUMAN40S ribosomal protein S23 OS=Homo sapiens GN=RPS23 PE=1 SV=3	P62266	3.59316e-95	96	275.018	143	138
D4AAE5	TMM56_HUMANTransmembrane 56 OS=Homo sapiens GN=TMEM56 PE=1 SV=1	263	sp|Q96MV1|TMM56_HUMANTransmembrane protein 56 OS=Homo sapiens GN=TMEM56 PE=1 SV=1	Q96MV1	5.48943e-146	85	413.69	263	226
A0A0H2UHU1	RL37A_HUMAN60S ribosomal L37a OS=Homo sapiens GN=RPL37A PE=1 SV=2	92	sp|P61513|RL37A_HUMAN60S ribosomal protein L37a OS=Homo sapiens GN=RPL37A PE=1 SV=2	P61513	5.52324e-61	100	184.111	92	92
A0A0G2K285	REPS2_HUMAN 1-associated Eps domain-containing 2 OS=Homo sapiens GN=REPS2 PE=1 SV=2	459	sp|Q8NFH8|REPS2_HUMANRalBP1-associated Eps domain-containing protein 2 OS=Homo sapiens GN=REPS2 PE=1 SV=2	Q8NFH8	7.07829e-172	88	502.286	307	273
P50297	ARY1_HUMANArylamine N-acetyltransferase 1 OS=Homo sapiens GN=NAT1 PE=1 SV=2	290	sp|P18440|ARY1_HUMANArylamine N-acetyltransferase 1 OS=Homo sapiens GN=NAT1 PE=1 SV=2	P18440	3.43163e-171	87	479.945	290	253
B4F7E7	MPP5_HUMANMAGUK p55 subfamily member 5 OS=Homo sapiens GN=MPP5 PE=1 SV=3	675	sp|Q8N3R9|MPP5_HUMANMAGUK p55 subfamily member 5 OS=Homo sapiens GN=MPP5 PE=1 SV=3	Q8N3R9	0	98	1327	675	665
Q66HA6	ARL8B_HUMANADP-ribosylation factor 8B OS=Homo sapiens GN=ARL8B PE=1 SV=1	186	sp|Q9NVJ2|ARL8B_HUMANADP-ribosylation factor-like protein 8B OS=Homo sapiens GN=ARL8B PE=1 SV=1	Q9NVJ2	8.96451e-138	100	386.341	186	186
D3Z9D2	FYCO1_HUMANFYVE and coiled-coil domain-containing 1 OS=Homo sapiens GN=FYCO1 PE=1 SV=3	1451	sp|Q9BQS8|FYCO1_HUMANFYVE and coiled-coil domain-containing protein 1 OS=Homo sapiens GN=FYCO1 PE=1 SV=3	Q9BQS8	0	86	2169.04	1477	1273
D3ZPJ0	SHSA7_HUMAN shisa-7 OS=Homo sapiens GN=SHISA7 PE=2 SV=3	558	sp|A6NL88|SHSA7_HUMANProtein shisa-7 OS=Homo sapiens GN=SHISA7 PE=2 SV=3	A6NL88	0	91	780.785	542	498
D3ZFK8	and pleckstrin domain-containing 2 OS=Homo sapiens GN=FARP2 PE=1 SV=3	1060	sp|O94887|FARP2_HUMANFERM, RhoGEF and pleckstrin domain-containing protein 2 OS=Homo sapiens GN=FARP2 PE=1 SV=3	O94887	0	87	1753.03	1055	919
A0A0G2JVC8	ERG7_HUMANLanosterol synthase OS=Homo sapiens GN=LSS PE=1 SV=1	733	sp|P48449|ERG7_HUMANLanosterol synthase OS=Homo sapiens GN=LSS PE=1 SV=1	P48449	0	91	1284.24	732	672
A0A0G2K1Q9	E41L3_HUMANBand 3 OS=Homo sapiens GN=EPB41L3 PE=1 SV=2	923	sp|Q9Y2J2|E41L3_HUMANBand 4.1-like protein 3 OS=Homo sapiens GN=EPB41L3 PE=1 SV=2	Q9Y2J2	0	90	882.863	532	481
D4ACS3	M21D2_HUMAN MB21D2 OS=Homo sapiens GN=MB21D2 PE=1 SV=3	491	sp|Q8IYB1|M21D2_HUMANProtein MB21D2 OS=Homo sapiens GN=MB21D2 PE=1 SV=3	Q8IYB1	0	99	1014.99	491	488
B2GUY0	MA1B1_HUMANEndoplasmic reticulum mannosyl-oligosaccharide 1,2-alpha-mannosidase OS=Homo sapiens GN=MAN1B1 PE=1 SV=2	657	sp|Q9UKM7|MA1B1_HUMANEndoplasmic reticulum mannosyl-oligosaccharide 1,2-alpha-mannosidase OS=Homo sapiens GN=MAN1B1 PE=1 SV=2	Q9UKM7	0	86	1026.93	654	566
C6ZII9	SIR3_HUMANNAD-dependent deacetylase sirtuin- mitochondrial OS=Homo sapiens GN=SIRT3 PE=1 SV=2	320	sp|Q9NTG7|SIR3_HUMANNAD-dependent protein deacetylase sirtuin-3, mitochondrial OS=Homo sapiens GN=SIRT3 PE=1 SV=2	Q9NTG7	1.98583e-174	89	493.426	302	271
Q9QZK5	HTRA1_HUMANSerine protease HTRA1 OS=Homo sapiens GN=HTRA1 PE=1 SV=1	480	sp|Q92743|HTRA1_HUMANSerine protease HTRA1 OS=Homo sapiens GN=HTRA1 PE=1 SV=1	Q92743	0	96	868.226	452	436
Q5BJY9	type I cytoskeletal 18 OS=Homo sapiens GN=KRT18 PE=1 SV=2	423	sp|P05783|K1C18_HUMANKeratin, type I cytoskeletal 18 OS=Homo sapiens GN=KRT18 PE=1 SV=2	P05783	0	92	728.398	432	398
A0A0G2K4X5	ZHX3_HUMANZinc fingers and homeoboxes 3 OS=Homo sapiens GN=ZHX3 PE=1 SV=3	951	sp|Q9H4I2|ZHX3_HUMANZinc fingers and homeoboxes protein 3 OS=Homo sapiens GN=ZHX3 PE=1 SV=3	Q9H4I2	0	89	1620.14	958	859
A0A0G2JU83	LBR_HUMANLamin-B receptor OS=Homo sapiens GN=LBR PE=1 SV=2	620	sp|Q14739|LBR_HUMANLamin-B receptor OS=Homo sapiens GN=LBR PE=1 SV=2	Q14739	0	83	871.692	621	516
Q5FVH4	AKTIP_HUMANAKT-interacting OS=Homo sapiens GN=AKTIP PE=1 SV=1	292	sp|Q9H8T0|AKTIP_HUMANAKT-interacting protein OS=Homo sapiens GN=AKTIP PE=1 SV=1	Q9H8T0	0	98	587.8	292	288
D3ZSZ6	DGKH_HUMANDiacylglycerol kinase eta OS=Homo sapiens GN=DGKH PE=1 SV=1	1210	sp|Q86XP1|DGKH_HUMANDiacylglycerol kinase eta OS=Homo sapiens GN=DGKH PE=1 SV=1	Q86XP1	0	94	2238.38	1216	1145
Q7TS56	CBR4_HUMANCarbonyl reductase family member 4 OS=Homo sapiens GN=CBR4 PE=1 SV=3	236	sp|Q8N4T8|CBR4_HUMANCarbonyl reductase family member 4 OS=Homo sapiens GN=CBR4 PE=1 SV=3	Q8N4T8	4.0318e-147	93	414.461	235	220
A0A0G2JTH1	NKRF_HUMANNF-kappa-B-repressing factor OS=Homo sapiens GN=NKRF PE=1 SV=2	573	sp|O15226|NKRF_HUMANNF-kappa-B-repressing factor OS=Homo sapiens GN=NKRF PE=1 SV=2	O15226	0	96	1090.1	553	532
Q6AYR8	SCRN2_HUMANSecernin-2 OS=Homo sapiens GN=SCRN2 PE=1 SV=3	423	sp|Q96FV2|SCRN2_HUMANSecernin-2 OS=Homo sapiens GN=SCRN2 PE=1 SV=3	Q96FV2	0	91	695.656	411	377
A0A0G2JZ88	TB182_HUMAN182 kDa tankyrase-1-binding OS=Homo sapiens GN=TNKS1BP1 PE=1 SV=4	1770	sp|Q9BY89|K1671_HUMANUncharacterized protein KIAA1671 OS=Homo sapiens GN=KIAA1671 PE=1 SV=2	Q9BY89	0	64	1522.29	1844	1185
M0R9Y3	NUP43_HUMANNucleoporin Nup43 OS=Homo sapiens GN=NUP43 PE=1 SV=1	352	sp|Q8NFH3|NUP43_HUMANNucleoporin Nup43 OS=Homo sapiens GN=NUP43 PE=1 SV=1	Q8NFH3	0	90	662.144	380	343
G3V8L0	WDR24_HUMANWD repeat-containing 24 OS=Homo sapiens GN=WDR24 PE=1 SV=1	790	sp|Q96S15|WDR24_HUMANWD repeat-containing protein 24 OS=Homo sapiens GN=WDR24 PE=1 SV=1	Q96S15	0	96	1270.37	631	611
P58405	STRN3_HUMANStriatin-3 OS=Homo sapiens GN=STRN3 PE=1 SV=3	794	sp|Q13033|STRN3_HUMANStriatin-3 OS=Homo sapiens GN=STRN3 PE=1 SV=3	Q13033	0	96	1475.3	779	755
Q5BKB9	RGS14_HUMANRegulator of G- signaling 14 OS=Homo sapiens GN=RGS14 PE=1 SV=4	375	sp|O43566|RGS14_HUMANRegulator of G-protein signaling 14 OS=Homo sapiens GN=RGS14 PE=1 SV=4	O43566	0	94	693.345	378	356
F1M0F9	CP2CI_HUMANCytochrome P450 2C18 OS=Homo sapiens GN=CYP2C18 PE=1 SV=3	490	sp|P33260|CP2CI_HUMANCytochrome P450 2C18 OS=Homo sapiens GN=CYP2C18 PE=1 SV=3	P33260	0	90	801.201	489	442
D3ZNS8	AAAS_HUMANAladin OS=Homo sapiens GN=AAAS PE=1 SV=1	546	sp|Q9NRG9|AAAS_HUMANAladin OS=Homo sapiens GN=AAAS PE=1 SV=1	Q9NRG9	0	95	1001.89	546	520
Q9ESN0	NIBAN_HUMAN Niban OS=Homo sapiens GN=FAM129A PE=1 SV=1	937	sp|Q9BZQ8|NIBAN_HUMANProtein Niban OS=Homo sapiens GN=FAM129A PE=1 SV=1	Q9BZQ8	0	80	1252.65	939	758
Q5XI67	FBX30_HUMANF-box only 30 OS=Homo sapiens GN=FBXO30 PE=1 SV=3	742	sp|Q8TB52|FBX30_HUMANF-box only protein 30 OS=Homo sapiens GN=FBXO30 PE=1 SV=3	Q8TB52	0	92	1347.41	749	696
D4A4H5	SDF2_HUMANStromal cell-derived factor 2 OS=Homo sapiens GN=SDF2 PE=1 SV=2	219	sp|Q99470|SDF2_HUMANStromal cell-derived factor 2 OS=Homo sapiens GN=SDF2 PE=1 SV=2	Q99470	5.70743e-145	98	407.142	211	207
D4AD15	IF4G1_HUMANEukaryotic translation initiation factor 4 gamma 1 OS=Homo sapiens GN=EIF4G1 PE=1 SV=4	1592	sp|Q04637|IF4G1_HUMANEukaryotic translation initiation factor 4 gamma 1 OS=Homo sapiens GN=EIF4G1 PE=1 SV=4	Q04637	0	92	2709.09	1607	1486
D3ZD80	TF3C4_HUMANGeneral transcription factor 3C polypeptide 4 OS=Homo sapiens GN=GTF3C4 PE=1 SV=2	818	sp|Q9UKN8|TF3C4_HUMANGeneral transcription factor 3C polypeptide 4 OS=Homo sapiens GN=GTF3C4 PE=1 SV=2	Q9UKN8	0	95	1580.46	823	790
D4A8T3	COPZ1_HUMANCoatomer subunit zeta-1 OS=Homo sapiens GN=COPZ1 PE=1 SV=1	177	sp|P61923|COPZ1_HUMANCoatomer subunit zeta-1 OS=Homo sapiens GN=COPZ1 PE=1 SV=1	P61923	5.68262e-128	100	360.918	177	177
P49793	NUP98_HUMANNuclear pore complex Nup98-Nup96 OS=Homo sapiens GN=NUP98 PE=1 SV=4	1816	sp|P52948|NUP98_HUMANNuclear pore complex protein Nup98-Nup96 OS=Homo sapiens GN=NUP98 PE=1 SV=4	P52948	0	95	3302.69	1816	1738
P47861	SYT5_HUMANSynaptotagmin-5 OS=Homo sapiens GN=SYT5 PE=2 SV=2	386	sp|O00445|SYT5_HUMANSynaptotagmin-5 OS=Homo sapiens GN=SYT5 PE=2 SV=2	O00445	0	94	633.254	366	347
Q925C0	SYT9_HUMANSynaptotagmin-9 OS=Homo sapiens GN=SYT9 PE=2 SV=1	491	sp|Q86SS6|SYT9_HUMANSynaptotagmin-9 OS=Homo sapiens GN=SYT9 PE=2 SV=1	Q86SS6	0	98	995.342	491	483
D4A4X4	CING_HUMANCingulin OS=Homo sapiens GN=CGN PE=1 SV=2	1197	sp|Q9P2M7|CING_HUMANCingulin OS=Homo sapiens GN=CGN PE=1 SV=2	Q9P2M7	0	90	1868.97	1198	1090
A0A0G2K3H0	PTPRU_HUMANReceptor-type tyrosine- phosphatase U OS=Homo sapiens GN=PTPRU PE=1 SV=2	1440	sp|Q92729|PTPRU_HUMANReceptor-type tyrosine-protein phosphatase U OS=Homo sapiens GN=PTPRU PE=1 SV=2	Q92729	0	97	2806.94	1422	1385
A0A0G2JSU4	NDRG2_HUMAN NDRG2 OS=Homo sapiens GN=NDRG2 PE=1 SV=2	357	sp|Q9UN36|NDRG2_HUMANProtein NDRG2 OS=Homo sapiens GN=NDRG2 PE=1 SV=2	Q9UN36	0	94	709.909	371	352
F1M8A7	LMBL4_HUMANLethal(3)malignant brain tumor 4 OS=Homo sapiens GN=L3MBTL4 PE=2 SV=2	581	sp|Q8NA19|LMBL4_HUMANLethal(3)malignant brain tumor-like protein 4 OS=Homo sapiens GN=L3MBTL4 PE=2 SV=2	Q8NA19	0	85	920.998	579	494
B2GUZ4	PEX26_HUMANPeroxisome assembly 26 OS=Homo sapiens GN=PEX26 PE=1 SV=2	301	sp|Q7Z412|PEX26_HUMANPeroxisome assembly protein 26 OS=Homo sapiens GN=PEX26 PE=1 SV=2	Q7Z412	3.69534e-144	82	412.149	306	253
D4A5Y7	RSPH9_HUMANRadial spoke head 9 homolog OS=Homo sapiens GN=RSPH9 PE=1 SV=1	224	sp|Q9H1X1|RSPH9_HUMANRadial spoke head protein 9 homolog OS=Homo sapiens GN=RSPH9 PE=1 SV=1	Q9H1X1	1.76823e-138	96	393.275	223	216

## Sheet: protein2go
SeqName	Hit_Desc	GO_Group	GO_ID	Term
M0R4V4	SCMC3_HUMANCalcium-binding mitochondrial carrier S -3 OS=Homo sapiens GN=SLC25A23 PE=1 SV=2	C	GO:0005739	mitochondrion
M0R4V4	SCMC3_HUMANCalcium-binding mitochondrial carrier S -3 OS=Homo sapiens GN=SLC25A23 PE=1 SV=2	C	GO:0044425	membrane part
M0R4V4	SCMC3_HUMANCalcium-binding mitochondrial carrier S -3 OS=Homo sapiens GN=SLC25A23 PE=1 SV=2	F	GO:0000295	adenine nucleotide transmembrane transporter activity
M0R4V4	SCMC3_HUMANCalcium-binding mitochondrial carrier S -3 OS=Homo sapiens GN=SLC25A23 PE=1 SV=2	F	GO:0005346	purine ribonucleotide transmembrane transporter activity
M0R4V4	SCMC3_HUMANCalcium-binding mitochondrial carrier S -3 OS=Homo sapiens GN=SLC25A23 PE=1 SV=2	F	GO:0005515	protein binding
M0R4V4	SCMC3_HUMANCalcium-binding mitochondrial carrier S -3 OS=Homo sapiens GN=SLC25A23 PE=1 SV=2	F	GO:0008514	organic anion transmembrane transporter activity
M0R4V4	SCMC3_HUMANCalcium-binding mitochondrial carrier S -3 OS=Homo sapiens GN=SLC25A23 PE=1 SV=2	F	GO:0015211	purine nucleoside transmembrane transporter activity
M0R4V4	SCMC3_HUMANCalcium-binding mitochondrial carrier S -3 OS=Homo sapiens GN=SLC25A23 PE=1 SV=2	P	GO:0006839	mitochondrial transport
M0R4V4	SCMC3_HUMANCalcium-binding mitochondrial carrier S -3 OS=Homo sapiens GN=SLC25A23 PE=1 SV=2	P	GO:0015711	organic anion transport
M0R4V4	SCMC3_HUMANCalcium-binding mitochondrial carrier S -3 OS=Homo sapiens GN=SLC25A23 PE=1 SV=2	P	GO:0015868	purine ribonucleotide transport
M0R4V4	SCMC3_HUMANCalcium-binding mitochondrial carrier S -3 OS=Homo sapiens GN=SLC25A23 PE=1 SV=2	P	GO:0034641	cellular nitrogen compound metabolic process
M0R4V4	SCMC3_HUMANCalcium-binding mitochondrial carrier S -3 OS=Homo sapiens GN=SLC25A23 PE=1 SV=2	P	GO:0042221	response to chemical stimulus
M0R4V4	SCMC3_HUMANCalcium-binding mitochondrial carrier S -3 OS=Homo sapiens GN=SLC25A23 PE=1 SV=2	P	GO:0044238	primary metabolic process
M0R4V4	SCMC3_HUMANCalcium-binding mitochondrial carrier S -3 OS=Homo sapiens GN=SLC25A23 PE=1 SV=2	P	GO:0050794	regulation of cellular process
M0R4V4	SCMC3_HUMANCalcium-binding mitochondrial carrier S -3 OS=Homo sapiens GN=SLC25A23 PE=1 SV=2	P	GO:0051503	adenine nucleotide transport
M0R4V4	SCMC3_HUMANCalcium-binding mitochondrial carrier S -3 OS=Homo sapiens GN=SLC25A23 PE=1 SV=2	P	GO:1901564	organonitrogen compound metabolic process
M0R4V4	SCMC3_HUMANCalcium-binding mitochondrial carrier S -3 OS=Homo sapiens GN=SLC25A23 PE=1 SV=2	P	GO:0015860	purine nucleoside transmembrane transport
Q9WUW3	CFAI_HUMANComplement factor I OS=Homo sapiens GN=CFI PE=1 SV=2	C	GO:0005576	extracellular region
Q9WUW3	CFAI_HUMANComplement factor I OS=Homo sapiens GN=CFI PE=1 SV=2	C	GO:0016020	membrane
Q9WUW3	CFAI_HUMANComplement factor I OS=Homo sapiens GN=CFI PE=1 SV=2	F	GO:0004252	serine-type endopeptidase activity
Q9WUW3	CFAI_HUMANComplement factor I OS=Homo sapiens GN=CFI PE=1 SV=2	F	GO:0005044	scavenger receptor activity
Q9WUW3	CFAI_HUMANComplement factor I OS=Homo sapiens GN=CFI PE=1 SV=2	F	GO:0005515	protein binding
Q9WUW3	CFAI_HUMANComplement factor I OS=Homo sapiens GN=CFI PE=1 SV=2	P	GO:0006508	proteolysis
Q9WUW3	CFAI_HUMANComplement factor I OS=Homo sapiens GN=CFI PE=1 SV=2	P	GO:0010468	regulation of gene expression
Q9WUW3	CFAI_HUMANComplement factor I OS=Homo sapiens GN=CFI PE=1 SV=2	P	GO:0032101	regulation of response to external stimulus
Q9WUW3	CFAI_HUMANComplement factor I OS=Homo sapiens GN=CFI PE=1 SV=2	P	GO:0044707	single-multicellular organism process
Q9WUW3	CFAI_HUMANComplement factor I OS=Homo sapiens GN=CFI PE=1 SV=2	P	GO:0065008	regulation of biological quality
Q9WUW3	CFAI_HUMANComplement factor I OS=Homo sapiens GN=CFI PE=1 SV=2	P	GO:0080090	regulation of primary metabolic process
Q9WUW3	CFAI_HUMANComplement factor I OS=Homo sapiens GN=CFI PE=1 SV=2	P	GO:0080134	regulation of response to stress
Q9WUW3	CFAI_HUMANComplement factor I OS=Homo sapiens GN=CFI PE=1 SV=2	P	GO:0007165	signal transduction
F1M8E9	LYSC_HUMANLysozyme C OS=Homo sapiens GN=LYZ PE=1 SV=1	C	GO:0031982	vesicle
F1M8E9	LYSC_HUMANLysozyme C OS=Homo sapiens GN=LYZ PE=1 SV=1	C	GO:0043229	intracellular organelle
F1M8E9	LYSC_HUMANLysozyme C OS=Homo sapiens GN=LYZ PE=1 SV=1	C	GO:0044421	extracellular region part
F1M8E9	LYSC_HUMANLysozyme C OS=Homo sapiens GN=LYZ PE=1 SV=1	C	GO:0044444	cytoplasmic part
F1M8E9	LYSC_HUMANLysozyme C OS=Homo sapiens GN=LYZ PE=1 SV=1	F	GO:0003796	lysozyme activity
F1M8E9	LYSC_HUMANLysozyme C OS=Homo sapiens GN=LYZ PE=1 SV=1	F	GO:0005515	protein binding
F1M8E9	LYSC_HUMANLysozyme C OS=Homo sapiens GN=LYZ PE=1 SV=1	P	GO:0006952	defense response
F1M8E9	LYSC_HUMANLysozyme C OS=Homo sapiens GN=LYZ PE=1 SV=1	P	GO:0043170	macromolecule metabolic process
F1M8E9	LYSC_HUMANLysozyme C OS=Homo sapiens GN=LYZ PE=1 SV=1	P	GO:0044237	cellular metabolic process
F1M8E9	LYSC_HUMANLysozyme C OS=Homo sapiens GN=LYZ PE=1 SV=1	P	GO:0044699	single-organism process
F1M8E9	LYSC_HUMANLysozyme C OS=Homo sapiens GN=LYZ PE=1 SV=1	P	GO:0065007	biological regulation
F1M8E9	LYSC_HUMANLysozyme C OS=Homo sapiens GN=LYZ PE=1 SV=1	P	GO:0005975	carbohydrate metabolic process
Q5FVL6	TSN13_HUMANTetraspanin-13 OS=Homo sapiens GN=TSPAN13 PE=2 SV=1	C	GO:0005887	integral to plasma membrane
Q5FVL6	TSN13_HUMANTetraspanin-13 OS=Homo sapiens GN=TSPAN13 PE=2 SV=1	C	GO:0031410	cytoplasmic vesicle
Q5FVL6	TSN13_HUMANTetraspanin-13 OS=Homo sapiens GN=TSPAN13 PE=2 SV=1	P	GO:0044699	single-organism process
Q5FVL6	TSN13_HUMANTetraspanin-13 OS=Homo sapiens GN=TSPAN13 PE=2 SV=1	P	GO:0048518	positive regulation of biological process
Q5FVL6	TSN13_HUMANTetraspanin-13 OS=Homo sapiens GN=TSPAN13 PE=2 SV=1	P	GO:0050794	regulation of cellular process
Q5FVL6	TSN13_HUMANTetraspanin-13 OS=Homo sapiens GN=TSPAN13 PE=2 SV=1	P	GO:0051049	regulation of transport
Q5FVL6	TSN13_HUMANTetraspanin-13 OS=Homo sapiens GN=TSPAN13 PE=2 SV=1	P	GO:0051716	cellular response to stimulus
Q7TNK0	SERC1_HUMANSerine incorporator 1 OS=Homo sapiens GN=SERINC1 PE=1 SV=1	C	GO:0005789	endoplasmic reticulum membrane
Q7TNK0	SERC1_HUMANSerine incorporator 1 OS=Homo sapiens GN=SERINC1 PE=1 SV=1	C	GO:0070062	extracellular vesicular exosome
Q7TNK0	SERC1_HUMANSerine incorporator 1 OS=Homo sapiens GN=SERINC1 PE=1 SV=1	F	GO:0005515	protein binding
Q7TNK0	SERC1_HUMANSerine incorporator 1 OS=Homo sapiens GN=SERINC1 PE=1 SV=1	F	GO:0015194	L-serine transmembrane transporter activity
Q7TNK0	SERC1_HUMANSerine incorporator 1 OS=Homo sapiens GN=SERINC1 PE=1 SV=1	P	GO:0006658	phosphatidylserine metabolic process
Q7TNK0	SERC1_HUMANSerine incorporator 1 OS=Homo sapiens GN=SERINC1 PE=1 SV=1	P	GO:0006665	sphingolipid metabolic process
Q7TNK0	SERC1_HUMANSerine incorporator 1 OS=Homo sapiens GN=SERINC1 PE=1 SV=1	P	GO:0015825	L-serine transport
Q7TNK0	SERC1_HUMANSerine incorporator 1 OS=Homo sapiens GN=SERINC1 PE=1 SV=1	P	GO:0065007	biological regulation
M0R531	LFG2_HUMAN lifeguard 2 OS=Homo sapiens GN=FAIM2 PE=1 SV=1	C	GO:0012505	endomembrane system
M0R531	LFG2_HUMAN lifeguard 2 OS=Homo sapiens GN=FAIM2 PE=1 SV=1	C	GO:0043231	intracellular membrane-bounded organelle
M0R531	LFG2_HUMAN lifeguard 2 OS=Homo sapiens GN=FAIM2 PE=1 SV=1	C	GO:0044444	cytoplasmic part
M0R531	LFG2_HUMAN lifeguard 2 OS=Homo sapiens GN=FAIM2 PE=1 SV=1	C	GO:0045121	membrane raft
M0R531	LFG2_HUMAN lifeguard 2 OS=Homo sapiens GN=FAIM2 PE=1 SV=1	P	GO:0009966	regulation of signal transduction
M0R531	LFG2_HUMAN lifeguard 2 OS=Homo sapiens GN=FAIM2 PE=1 SV=1	P	GO:0021695	cerebellar cortex development
M0R531	LFG2_HUMAN lifeguard 2 OS=Homo sapiens GN=FAIM2 PE=1 SV=1	P	GO:0043066	negative regulation of apoptotic process
M0R531	LFG2_HUMAN lifeguard 2 OS=Homo sapiens GN=FAIM2 PE=1 SV=1	P	GO:0043523	regulation of neuron apoptotic process
A0A0G2K770	ZFY26_HUMANZinc finger FYVE domain-containing 26 OS=Homo sapiens GN=ZFYVE26 PE=1 SV=3	C	GO:0005765	lysosomal membrane
A0A0G2K770	ZFY26_HUMANZinc finger FYVE domain-containing 26 OS=Homo sapiens GN=ZFYVE26 PE=1 SV=3	C	GO:0005768	endosome
A0A0G2K770	ZFY26_HUMANZinc finger FYVE domain-containing 26 OS=Homo sapiens GN=ZFYVE26 PE=1 SV=3	C	GO:0005813	centrosome
A0A0G2K770	ZFY26_HUMANZinc finger FYVE domain-containing 26 OS=Homo sapiens GN=ZFYVE26 PE=1 SV=3	C	GO:0030496	midbody
A0A0G2K770	ZFY26_HUMANZinc finger FYVE domain-containing 26 OS=Homo sapiens GN=ZFYVE26 PE=1 SV=3	F	GO:0005515	protein binding
A0A0G2K770	ZFY26_HUMANZinc finger FYVE domain-containing 26 OS=Homo sapiens GN=ZFYVE26 PE=1 SV=3	F	GO:0032266	phosphatidylinositol-3-phosphate binding
A0A0G2K770	ZFY26_HUMANZinc finger FYVE domain-containing 26 OS=Homo sapiens GN=ZFYVE26 PE=1 SV=3	F	GO:0046872	metal ion binding
A0A0G2K770	ZFY26_HUMANZinc finger FYVE domain-containing 26 OS=Homo sapiens GN=ZFYVE26 PE=1 SV=3	P	GO:0000724	double-strand break repair via homologous recombination
A0A0G2K770	ZFY26_HUMANZinc finger FYVE domain-containing 26 OS=Homo sapiens GN=ZFYVE26 PE=1 SV=3	P	GO:0000910	cytokinesis
A0A0G2K770	ZFY26_HUMANZinc finger FYVE domain-containing 26 OS=Homo sapiens GN=ZFYVE26 PE=1 SV=3	P	GO:0006810	transport
A0A0G2K770	ZFY26_HUMANZinc finger FYVE domain-containing 26 OS=Homo sapiens GN=ZFYVE26 PE=1 SV=3	P	GO:0006996	organelle organization
A0A0G2K770	ZFY26_HUMANZinc finger FYVE domain-containing 26 OS=Homo sapiens GN=ZFYVE26 PE=1 SV=3	P	GO:0009966	regulation of signal transduction
Q767I3	PCDA9_HUMANProtocadherin alpha-9 OS=Homo sapiens GN=PCDHA9 PE=2 SV=1	C	GO:0005886	plasma membrane
Q767I3	PCDA9_HUMANProtocadherin alpha-9 OS=Homo sapiens GN=PCDHA9 PE=2 SV=1	F	GO:0005509	calcium ion binding
Q767I3	PCDA9_HUMANProtocadherin alpha-9 OS=Homo sapiens GN=PCDHA9 PE=2 SV=1	F	GO:0005515	protein binding
Q767I3	PCDA9_HUMANProtocadherin alpha-9 OS=Homo sapiens GN=PCDHA9 PE=2 SV=1	P	GO:0007156	homophilic cell adhesion
Q5XIU4	BAP29_HUMANB-cell receptor-associated 29 OS=Homo sapiens GN=BCAP29 PE=1 SV=2	C	GO:0005783	endoplasmic reticulum
Q5XIU4	BAP29_HUMANB-cell receptor-associated 29 OS=Homo sapiens GN=BCAP29 PE=1 SV=2	C	GO:0016021	integral to membrane
Q5XIU4	BAP29_HUMANB-cell receptor-associated 29 OS=Homo sapiens GN=BCAP29 PE=1 SV=2	C	GO:0044446	intracellular organelle part
Q5XIU4	BAP29_HUMANB-cell receptor-associated 29 OS=Homo sapiens GN=BCAP29 PE=1 SV=2	P	GO:0001649	osteoblast differentiation
Q5XIU4	BAP29_HUMANB-cell receptor-associated 29 OS=Homo sapiens GN=BCAP29 PE=1 SV=2	P	GO:0006886	intracellular protein transport
Q5XIU4	BAP29_HUMANB-cell receptor-associated 29 OS=Homo sapiens GN=BCAP29 PE=1 SV=2	P	GO:0050794	regulation of cellular process
Q4KM64	JAGN1_HUMAN jagunal homolog 1 OS=Homo sapiens GN=JAGN1 PE=1 SV=1	C	GO:0005783	endoplasmic reticulum
Q4KM64	JAGN1_HUMAN jagunal homolog 1 OS=Homo sapiens GN=JAGN1 PE=1 SV=1	F	GO:0005515	protein binding
Q4KM64	JAGN1_HUMAN jagunal homolog 1 OS=Homo sapiens GN=JAGN1 PE=1 SV=1	P	GO:0006887	exocytosis
Q4KM64	JAGN1_HUMAN jagunal homolog 1 OS=Homo sapiens GN=JAGN1 PE=1 SV=1	P	GO:0030223	neutrophil differentiation
Q4KM64	JAGN1_HUMAN jagunal homolog 1 OS=Homo sapiens GN=JAGN1 PE=1 SV=1	P	GO:0038158	granulocyte colony-stimulating factor signaling pathway
B2GV50	RFX2_HUMANDNA-binding RFX2 OS=Homo sapiens GN=RFX2 PE=2 SV=2	C	GO:0005634	nucleus
B2GV50	RFX2_HUMANDNA-binding RFX2 OS=Homo sapiens GN=RFX2 PE=2 SV=2	F	GO:0003677	DNA binding
B2GV50	RFX2_HUMANDNA-binding RFX2 OS=Homo sapiens GN=RFX2 PE=2 SV=2	F	GO:0003700	sequence-specific DNA binding transcription factor activity
B2GV50	RFX2_HUMANDNA-binding RFX2 OS=Homo sapiens GN=RFX2 PE=2 SV=2	P	GO:0006355	regulation of transcription, DNA-dependent
B2GV50	RFX2_HUMANDNA-binding RFX2 OS=Homo sapiens GN=RFX2 PE=2 SV=2	P	GO:0048468	cell development
B2GV50	RFX2_HUMANDNA-binding RFX2 OS=Homo sapiens GN=RFX2 PE=2 SV=2	P	GO:0048513	organ development
B2GV50	RFX2_HUMANDNA-binding RFX2 OS=Homo sapiens GN=RFX2 PE=2 SV=2	P	GO:0048522	positive regulation of cellular process
B2GV50	RFX2_HUMANDNA-binding RFX2 OS=Homo sapiens GN=RFX2 PE=2 SV=2	C	GO:0005667	transcription factor complex
B2GV50	RFX2_HUMANDNA-binding RFX2 OS=Homo sapiens GN=RFX2 PE=2 SV=2	P	GO:0045449	regulation of transcription, DNA-dependent
Q2TA63	TM147_HUMANTransmembrane 147 OS=Homo sapiens GN=TMEM147 PE=1 SV=1	C	GO:0005789	endoplasmic reticulum membrane
Q2TA63	TM147_HUMANTransmembrane 147 OS=Homo sapiens GN=TMEM147 PE=1 SV=1	F	GO:0005515	protein binding
Q2TA63	TM147_HUMANTransmembrane 147 OS=Homo sapiens GN=TMEM147 PE=1 SV=1	P	GO:0031648	protein destabilization
Q62971	CTR2_HUMANCationic amino acid transporter 2 OS=Homo sapiens GN=SLC7A2 PE=1 SV=2	C	GO:0005887	integral to plasma membrane
Q62971	CTR2_HUMANCationic amino acid transporter 2 OS=Homo sapiens GN=SLC7A2 PE=1 SV=2	F	GO:0005488	binding
Q62971	CTR2_HUMANCationic amino acid transporter 2 OS=Homo sapiens GN=SLC7A2 PE=1 SV=2	F	GO:0008324	cation transmembrane transporter activity
Q62971	CTR2_HUMANCationic amino acid transporter 2 OS=Homo sapiens GN=SLC7A2 PE=1 SV=2	F	GO:0015174	basic amino acid transmembrane transporter activity
Q62971	CTR2_HUMANCationic amino acid transporter 2 OS=Homo sapiens GN=SLC7A2 PE=1 SV=2	F	GO:0015179	L-amino acid transmembrane transporter activity
Q62971	CTR2_HUMANCationic amino acid transporter 2 OS=Homo sapiens GN=SLC7A2 PE=1 SV=2	P	GO:0006520	cellular amino acid metabolic process
Q62971	CTR2_HUMANCationic amino acid transporter 2 OS=Homo sapiens GN=SLC7A2 PE=1 SV=2	P	GO:0015802	basic amino acid transport
Q62971	CTR2_HUMANCationic amino acid transporter 2 OS=Homo sapiens GN=SLC7A2 PE=1 SV=2	P	GO:0050794	regulation of cellular process
Q62971	CTR2_HUMANCationic amino acid transporter 2 OS=Homo sapiens GN=SLC7A2 PE=1 SV=2	P	GO:0050896	response to stimulus
Q62971	CTR2_HUMANCationic amino acid transporter 2 OS=Homo sapiens GN=SLC7A2 PE=1 SV=2	N	GO:0098655
Q62971	CTR2_HUMANCationic amino acid transporter 2 OS=Homo sapiens GN=SLC7A2 PE=1 SV=2	N	GO:1902475
D3ZGZ9	WDR59_HUMANWD repeat-containing 59 OS=Homo sapiens GN=WDR59 PE=1 SV=2	C	GO:0043232	intracellular non-membrane-bounded organelle
D3ZGZ9	WDR59_HUMANWD repeat-containing 59 OS=Homo sapiens GN=WDR59 PE=1 SV=2	C	GO:0044444	cytoplasmic part
D3ZGZ9	WDR59_HUMANWD repeat-containing 59 OS=Homo sapiens GN=WDR59 PE=1 SV=2	C	GO:0044451	nucleoplasm part
D3ZGZ9	WDR59_HUMANWD repeat-containing 59 OS=Homo sapiens GN=WDR59 PE=1 SV=2	N	GO:0061700
D3ZGZ9	WDR59_HUMANWD repeat-containing 59 OS=Homo sapiens GN=WDR59 PE=1 SV=2	N	GO:1902494
D3ZGZ9	WDR59_HUMANWD repeat-containing 59 OS=Homo sapiens GN=WDR59 PE=1 SV=2	F	GO:0005515	protein binding
D3ZGZ9	WDR59_HUMANWD repeat-containing 59 OS=Homo sapiens GN=WDR59 PE=1 SV=2	P	GO:0006325	chromatin organization
D3ZGZ9	WDR59_HUMANWD repeat-containing 59 OS=Homo sapiens GN=WDR59 PE=1 SV=2	P	GO:0032008	positive regulation of TOR signaling cascade
D3ZGZ9	WDR59_HUMANWD repeat-containing 59 OS=Homo sapiens GN=WDR59 PE=1 SV=2	P	GO:0034198	cellular response to amino acid starvation
D3ZGZ9	WDR59_HUMANWD repeat-containing 59 OS=Homo sapiens GN=WDR59 PE=1 SV=2	P	GO:0044238	primary metabolic process
D3ZGZ9	WDR59_HUMANWD repeat-containing 59 OS=Homo sapiens GN=WDR59 PE=1 SV=2	P	GO:0044260	cellular macromolecule metabolic process
D3ZGZ9	WDR59_HUMANWD repeat-containing 59 OS=Homo sapiens GN=WDR59 PE=1 SV=2	P	GO:0044763	single-organism cellular process
D3ZGZ9	WDR59_HUMANWD repeat-containing 59 OS=Homo sapiens GN=WDR59 PE=1 SV=2	P	GO:0051234	establishment of localization
Q5M7A3	S35G2_HUMANSolute carrier family 35 member G2 OS=Homo sapiens GN=SLC35G2 PE=1 SV=3	C	GO:0005794	Golgi apparatus
Q5M7A3	S35G2_HUMANSolute carrier family 35 member G2 OS=Homo sapiens GN=SLC35G2 PE=1 SV=3	C	GO:0005887	integral to plasma membrane
Q3T1J2	MBOA2_HUMANLysophospholipid acyltransferase 2 OS=Homo sapiens GN=MBOAT2 PE=2 SV=2	C	GO:0005789	endoplasmic reticulum membrane
Q3T1J2	MBOA2_HUMANLysophospholipid acyltransferase 2 OS=Homo sapiens GN=MBOAT2 PE=2 SV=2	F	GO:0008374	O-acyltransferase activity
Q3T1J2	MBOA2_HUMANLysophospholipid acyltransferase 2 OS=Homo sapiens GN=MBOAT2 PE=2 SV=2	F	GO:0042171	lysophosphatidic acid acyltransferase activity
Q3T1J2	MBOA2_HUMANLysophospholipid acyltransferase 2 OS=Homo sapiens GN=MBOAT2 PE=2 SV=2	P	GO:0046470	phosphatidylcholine metabolic process
Q3T1J2	MBOA2_HUMANLysophospholipid acyltransferase 2 OS=Homo sapiens GN=MBOAT2 PE=2 SV=2	P	GO:0042967	acyl-carrier-protein biosynthetic process
A0A0G2K849	TAF4_HUMANTranscription initiation factor TFIID subunit 4 OS=Homo sapiens GN=TAF4 PE=1 SV=2	C	GO:0005669	transcription factor TFIID complex
A0A0G2K849	TAF4_HUMANTranscription initiation factor TFIID subunit 4 OS=Homo sapiens GN=TAF4 PE=1 SV=2	C	GO:0005737	cytoplasm
A0A0G2K849	TAF4_HUMANTranscription initiation factor TFIID subunit 4 OS=Homo sapiens GN=TAF4 PE=1 SV=2	C	GO:0033276	transcription factor TFTC complex
A0A0G2K849	TAF4_HUMANTranscription initiation factor TFIID subunit 4 OS=Homo sapiens GN=TAF4 PE=1 SV=2	C	GO:0071339	MLL1 complex
A0A0G2K849	TAF4_HUMANTranscription initiation factor TFIID subunit 4 OS=Homo sapiens GN=TAF4 PE=1 SV=2	F	GO:0003677	DNA binding
A0A0G2K849	TAF4_HUMANTranscription initiation factor TFIID subunit 4 OS=Homo sapiens GN=TAF4 PE=1 SV=2	F	GO:0003700	sequence-specific DNA binding transcription factor activity
A0A0G2K849	TAF4_HUMANTranscription initiation factor TFIID subunit 4 OS=Homo sapiens GN=TAF4 PE=1 SV=2	F	GO:0003713	transcription coactivator activity
A0A0G2K849	TAF4_HUMANTranscription initiation factor TFIID subunit 4 OS=Homo sapiens GN=TAF4 PE=1 SV=2	F	GO:0046982	protein heterodimerization activity
A0A0G2K849	TAF4_HUMANTranscription initiation factor TFIID subunit 4 OS=Homo sapiens GN=TAF4 PE=1 SV=2	P	GO:0006367	transcription initiation from RNA polymerase II promoter
A0A0G2K849	TAF4_HUMANTranscription initiation factor TFIID subunit 4 OS=Homo sapiens GN=TAF4 PE=1 SV=2	P	GO:0006368	transcription elongation from RNA polymerase II promoter
A0A0G2K849	TAF4_HUMANTranscription initiation factor TFIID subunit 4 OS=Homo sapiens GN=TAF4 PE=1 SV=2	P	GO:0045893	positive regulation of transcription, DNA-dependent
A0A0G2K849	TAF4_HUMANTranscription initiation factor TFIID subunit 4 OS=Homo sapiens GN=TAF4 PE=1 SV=2	P	GO:1901796	regulation of signal transduction by p53 class mediator
A0A0G2K849	TAF4_HUMANTranscription initiation factor TFIID subunit 4 OS=Homo sapiens GN=TAF4 PE=1 SV=2	P	GO:0045449	regulation of transcription, DNA-dependent
A0A0G2K849	TAF4_HUMANTranscription initiation factor TFIID subunit 4 OS=Homo sapiens GN=TAF4 PE=1 SV=2	P	GO:0045941	positive regulation of transcription, DNA-dependent
Q5RJZ3	TSN6_HUMANTetraspanin-6 OS=Homo sapiens GN=TSPAN6 PE=1 SV=1	C	GO:0005768	endosome
Q5RJZ3	TSN6_HUMANTetraspanin-6 OS=Homo sapiens GN=TSPAN6 PE=1 SV=1	C	GO:0016021	integral to membrane
Q5RJZ3	TSN6_HUMANTetraspanin-6 OS=Homo sapiens GN=TSPAN6 PE=1 SV=1	C	GO:0044446	intracellular organelle part
Q5RJZ3	TSN6_HUMANTetraspanin-6 OS=Homo sapiens GN=TSPAN6 PE=1 SV=1	C	GO:0044459	plasma membrane part
Q5RJZ3	TSN6_HUMANTetraspanin-6 OS=Homo sapiens GN=TSPAN6 PE=1 SV=1	C	GO:0070062	extracellular vesicular exosome
Q5RJZ3	TSN6_HUMANTetraspanin-6 OS=Homo sapiens GN=TSPAN6 PE=1 SV=1	F	GO:0004871	signal transducer activity
Q5RJZ3	TSN6_HUMANTetraspanin-6 OS=Homo sapiens GN=TSPAN6 PE=1 SV=1	F	GO:0005515	protein binding
Q5RJZ3	TSN6_HUMANTetraspanin-6 OS=Homo sapiens GN=TSPAN6 PE=1 SV=1	P	GO:0039532	negative regulation of viral-induced cytoplasmic pattern recognition receptor signaling pathway
Q5RJZ3	TSN6_HUMANTetraspanin-6 OS=Homo sapiens GN=TSPAN6 PE=1 SV=1	P	GO:0043123	positive regulation of I-kappaB kinase/NF-kappaB cascade
Q5RJZ3	TSN6_HUMANTetraspanin-6 OS=Homo sapiens GN=TSPAN6 PE=1 SV=1	P	GO:0044763	single-organism cellular process
Q5RJZ3	TSN6_HUMANTetraspanin-6 OS=Homo sapiens GN=TSPAN6 PE=1 SV=1	P	GO:0051179	localization
Q5RJZ3	TSN6_HUMANTetraspanin-6 OS=Homo sapiens GN=TSPAN6 PE=1 SV=1	P	GO:1901223	negative regulation of NIK/NF-kappaB cascade
Q5U312	RAI14_HUMANAnkycorbin OS=Homo sapiens GN=RAI14 PE=1 SV=2	C	GO:0005654	nucleoplasm
Q5U312	RAI14_HUMANAnkycorbin OS=Homo sapiens GN=RAI14 PE=1 SV=2	C	GO:0015629	actin cytoskeleton
Q5U312	RAI14_HUMANAnkycorbin OS=Homo sapiens GN=RAI14 PE=1 SV=2	C	GO:0044444	cytoplasmic part
Q5U312	RAI14_HUMANAnkycorbin OS=Homo sapiens GN=RAI14 PE=1 SV=2	F	GO:0003824	catalytic activity
Q5U312	RAI14_HUMANAnkycorbin OS=Homo sapiens GN=RAI14 PE=1 SV=2	F	GO:0005515	protein binding
Q5U312	RAI14_HUMANAnkycorbin OS=Homo sapiens GN=RAI14 PE=1 SV=2	P	GO:0044237	cellular metabolic process
Q5U312	RAI14_HUMANAnkycorbin OS=Homo sapiens GN=RAI14 PE=1 SV=2	P	GO:0044699	single-organism process
Q5U312	RAI14_HUMANAnkycorbin OS=Homo sapiens GN=RAI14 PE=1 SV=2	P	GO:0050794	regulation of cellular process
P09811	PYGL_HUMANGlycogen liver form OS=Homo sapiens GN=PYGL PE=1 SV=4	C	GO:0005829	cytosol
P09811	PYGL_HUMANGlycogen liver form OS=Homo sapiens GN=PYGL PE=1 SV=4	C	GO:0005886	plasma membrane
P09811	PYGL_HUMANGlycogen liver form OS=Homo sapiens GN=PYGL PE=1 SV=4	C	GO:0070062	extracellular vesicular exosome
P09811	PYGL_HUMANGlycogen liver form OS=Homo sapiens GN=PYGL PE=1 SV=4	F	GO:0002060	purine nucleobase binding
P09811	PYGL_HUMANGlycogen liver form OS=Homo sapiens GN=PYGL PE=1 SV=4	F	GO:0005515	protein binding
P09811	PYGL_HUMANGlycogen liver form OS=Homo sapiens GN=PYGL PE=1 SV=4	F	GO:0005524	ATP binding
P09811	PYGL_HUMANGlycogen liver form OS=Homo sapiens GN=PYGL PE=1 SV=4	F	GO:0008144	drug binding
P09811	PYGL_HUMANGlycogen liver form OS=Homo sapiens GN=PYGL PE=1 SV=4	F	GO:0008184	glycogen phosphorylase activity
P09811	PYGL_HUMANGlycogen liver form OS=Homo sapiens GN=PYGL PE=1 SV=4	F	GO:0016208	AMP binding
P09811	PYGL_HUMANGlycogen liver form OS=Homo sapiens GN=PYGL PE=1 SV=4	F	GO:0019842	vitamin binding
P09811	PYGL_HUMANGlycogen liver form OS=Homo sapiens GN=PYGL PE=1 SV=4	F	GO:0030170	pyridoxal phosphate binding
P09811	PYGL_HUMANGlycogen liver form OS=Homo sapiens GN=PYGL PE=1 SV=4	F	GO:0032052	bile acid binding
P09811	PYGL_HUMANGlycogen liver form OS=Homo sapiens GN=PYGL PE=1 SV=4	P	GO:0005980	glycogen catabolic process
P09811	PYGL_HUMANGlycogen liver form OS=Homo sapiens GN=PYGL PE=1 SV=4	P	GO:0042593	glucose homeostasis
F1LTH9	WRN_HUMANWerner syndrome ATP-dependent helicase OS=Homo sapiens GN=WRN PE=1 SV=2	C	GO:0005654	nucleoplasm
F1LTH9	WRN_HUMANWerner syndrome ATP-dependent helicase OS=Homo sapiens GN=WRN PE=1 SV=2	C	GO:0032991	macromolecular complex
F1LTH9	WRN_HUMANWerner syndrome ATP-dependent helicase OS=Homo sapiens GN=WRN PE=1 SV=2	F	GO:0000217	DNA secondary structure binding
F1LTH9	WRN_HUMANWerner syndrome ATP-dependent helicase OS=Homo sapiens GN=WRN PE=1 SV=2	F	GO:0005524	ATP binding
F1LTH9	WRN_HUMANWerner syndrome ATP-dependent helicase OS=Homo sapiens GN=WRN PE=1 SV=2	F	GO:0008408	3'-5' exonuclease activity
F1LTH9	WRN_HUMANWerner syndrome ATP-dependent helicase OS=Homo sapiens GN=WRN PE=1 SV=2	F	GO:0032403	protein complex binding
F1LTH9	WRN_HUMANWerner syndrome ATP-dependent helicase OS=Homo sapiens GN=WRN PE=1 SV=2	F	GO:0043140	ATP-dependent 3'-5' DNA helicase activity
F1LTH9	WRN_HUMANWerner syndrome ATP-dependent helicase OS=Homo sapiens GN=WRN PE=1 SV=2	F	GO:0046872	metal ion binding
F1LTH9	WRN_HUMANWerner syndrome ATP-dependent helicase OS=Homo sapiens GN=WRN PE=1 SV=2	P	GO:0000723	telomere maintenance
F1LTH9	WRN_HUMANWerner syndrome ATP-dependent helicase OS=Homo sapiens GN=WRN PE=1 SV=2	P	GO:0006302	double-strand break repair
F1LTH9	WRN_HUMANWerner syndrome ATP-dependent helicase OS=Homo sapiens GN=WRN PE=1 SV=2	P	GO:0006310	DNA recombination
F1LTH9	WRN_HUMANWerner syndrome ATP-dependent helicase OS=Homo sapiens GN=WRN PE=1 SV=2	P	GO:0007275	multicellular organismal development
F1LTH9	WRN_HUMANWerner syndrome ATP-dependent helicase OS=Homo sapiens GN=WRN PE=1 SV=2	P	GO:0007569	cell aging
F1LTH9	WRN_HUMANWerner syndrome ATP-dependent helicase OS=Homo sapiens GN=WRN PE=1 SV=2	P	GO:0009605	response to external stimulus
F1LTH9	WRN_HUMANWerner syndrome ATP-dependent helicase OS=Homo sapiens GN=WRN PE=1 SV=2	P	GO:0031323	regulation of cellular metabolic process
F1LTH9	WRN_HUMANWerner syndrome ATP-dependent helicase OS=Homo sapiens GN=WRN PE=1 SV=2	P	GO:0045005	maintenance of fidelity involved in DNA-dependent DNA replication
F1LTH9	WRN_HUMANWerner syndrome ATP-dependent helicase OS=Homo sapiens GN=WRN PE=1 SV=2	P	GO:0050790	regulation of catalytic activity
F1LTH9	WRN_HUMANWerner syndrome ATP-dependent helicase OS=Homo sapiens GN=WRN PE=1 SV=2	P	GO:0060255	regulation of macromolecule metabolic process
F1LTH9	WRN_HUMANWerner syndrome ATP-dependent helicase OS=Homo sapiens GN=WRN PE=1 SV=2	P	GO:0071479	cellular response to ionizing radiation
F1LTH9	WRN_HUMANWerner syndrome ATP-dependent helicase OS=Homo sapiens GN=WRN PE=1 SV=2	P	GO:0080090	regulation of primary metabolic process
F1LTH9	WRN_HUMANWerner syndrome ATP-dependent helicase OS=Homo sapiens GN=WRN PE=1 SV=2	C	GO:0005657	replication fork
A0A096MJB3	WDR82_HUMANWD repeat-containing 82 OS=Homo sapiens GN=WDR82 PE=1 SV=1	C	GO:0000784	nuclear chromosome, telomeric region
A0A096MJB3	WDR82_HUMANWD repeat-containing 82 OS=Homo sapiens GN=WDR82 PE=1 SV=1	C	GO:0000785	chromatin
A0A096MJB3	WDR82_HUMANWD repeat-containing 82 OS=Homo sapiens GN=WDR82 PE=1 SV=1	C	GO:0048188	Set1C/COMPASS complex
A0A096MJB3	WDR82_HUMANWD repeat-containing 82 OS=Homo sapiens GN=WDR82 PE=1 SV=1	C	GO:0072357	PTW/PP1 phosphatase complex
A0A096MJB3	WDR82_HUMANWD repeat-containing 82 OS=Homo sapiens GN=WDR82 PE=1 SV=1	F	GO:0005515	protein binding
A0A096MJB3	WDR82_HUMANWD repeat-containing 82 OS=Homo sapiens GN=WDR82 PE=1 SV=1	F	GO:0042800	histone methyltransferase activity (H3-K4 specific)
A0A096MJB3	WDR82_HUMANWD repeat-containing 82 OS=Homo sapiens GN=WDR82 PE=1 SV=1	P	GO:0031323	regulation of cellular metabolic process
A0A096MJB3	WDR82_HUMANWD repeat-containing 82 OS=Homo sapiens GN=WDR82 PE=1 SV=1	P	GO:0044699	single-organism process
A0A096MJB3	WDR82_HUMANWD repeat-containing 82 OS=Homo sapiens GN=WDR82 PE=1 SV=1	P	GO:0048522	positive regulation of cellular process
A0A096MJB3	WDR82_HUMANWD repeat-containing 82 OS=Homo sapiens GN=WDR82 PE=1 SV=1	P	GO:0051568	histone H3-K4 methylation
A0A096MJB3	WDR82_HUMANWD repeat-containing 82 OS=Homo sapiens GN=WDR82 PE=1 SV=1	P	GO:0060255	regulation of macromolecule metabolic process
A0A096MJB3	WDR82_HUMANWD repeat-containing 82 OS=Homo sapiens GN=WDR82 PE=1 SV=1	P	GO:0080090	regulation of primary metabolic process
A0A0G2K0U3	KCIP1_HUMANKv channel-interacting 1 OS=Homo sapiens GN=KCNIP1 PE=1 SV=2	C	GO:0008076	voltage-gated potassium channel complex
A0A0G2K0U3	KCIP1_HUMANKv channel-interacting 1 OS=Homo sapiens GN=KCNIP1 PE=1 SV=2	C	GO:0031234	extrinsic to internal side of plasma membrane
A0A0G2K0U3	KCIP1_HUMANKv channel-interacting 1 OS=Homo sapiens GN=KCNIP1 PE=1 SV=2	N	GO:0036477
A0A0G2K0U3	KCIP1_HUMANKv channel-interacting 1 OS=Homo sapiens GN=KCNIP1 PE=1 SV=2	C	GO:0043005	neuron projection
A0A0G2K0U3	KCIP1_HUMANKv channel-interacting 1 OS=Homo sapiens GN=KCNIP1 PE=1 SV=2	C	GO:0043231	intracellular membrane-bounded organelle
A0A0G2K0U3	KCIP1_HUMANKv channel-interacting 1 OS=Homo sapiens GN=KCNIP1 PE=1 SV=2	C	GO:0044444	cytoplasmic part
A0A0G2K0U3	KCIP1_HUMANKv channel-interacting 1 OS=Homo sapiens GN=KCNIP1 PE=1 SV=2	F	GO:0003677	DNA binding
A0A0G2K0U3	KCIP1_HUMANKv channel-interacting 1 OS=Homo sapiens GN=KCNIP1 PE=1 SV=2	F	GO:0005250	A-type (transient outward) potassium channel activity
A0A0G2K0U3	KCIP1_HUMANKv channel-interacting 1 OS=Homo sapiens GN=KCNIP1 PE=1 SV=2	F	GO:0005509	calcium ion binding
A0A0G2K0U3	KCIP1_HUMANKv channel-interacting 1 OS=Homo sapiens GN=KCNIP1 PE=1 SV=2	F	GO:0015459	potassium channel regulator activity
A0A0G2K0U3	KCIP1_HUMANKv channel-interacting 1 OS=Homo sapiens GN=KCNIP1 PE=1 SV=2	F	GO:0042802	identical protein binding
A0A0G2K0U3	KCIP1_HUMANKv channel-interacting 1 OS=Homo sapiens GN=KCNIP1 PE=1 SV=2	F	GO:0044325	ion channel binding
A0A0G2K0U3	KCIP1_HUMANKv channel-interacting 1 OS=Homo sapiens GN=KCNIP1 PE=1 SV=2	F	GO:0047485	protein N-terminus binding
A0A0G2K0U3	KCIP1_HUMANKv channel-interacting 1 OS=Homo sapiens GN=KCNIP1 PE=1 SV=2	P	GO:0006355	regulation of transcription, DNA-dependent
A0A0G2K0U3	KCIP1_HUMANKv channel-interacting 1 OS=Homo sapiens GN=KCNIP1 PE=1 SV=2	P	GO:0007165	signal transduction
A0A0G2K0U3	KCIP1_HUMANKv channel-interacting 1 OS=Homo sapiens GN=KCNIP1 PE=1 SV=2	P	GO:0042221	response to chemical stimulus
A0A0G2K0U3	KCIP1_HUMANKv channel-interacting 1 OS=Homo sapiens GN=KCNIP1 PE=1 SV=2	P	GO:0045163	clustering of voltage-gated potassium channels
A0A0G2K0U3	KCIP1_HUMANKv channel-interacting 1 OS=Homo sapiens GN=KCNIP1 PE=1 SV=2	P	GO:0061337	cardiac conduction
A0A0G2K0U3	KCIP1_HUMANKv channel-interacting 1 OS=Homo sapiens GN=KCNIP1 PE=1 SV=2	P	GO:0065009	regulation of molecular function
A0A0G2K0U3	KCIP1_HUMANKv channel-interacting 1 OS=Homo sapiens GN=KCNIP1 PE=1 SV=2	P	GO:0071435	potassium ion export
A0A0G2K0U3	KCIP1_HUMANKv channel-interacting 1 OS=Homo sapiens GN=KCNIP1 PE=1 SV=2	P	GO:0086009	membrane repolarization
A0A0G2K0U3	KCIP1_HUMANKv channel-interacting 1 OS=Homo sapiens GN=KCNIP1 PE=1 SV=2	P	GO:1901379	regulation of potassium ion transmembrane transport
Q5BJM8	ZNT7_HUMANZinc transporter 7 OS=Homo sapiens GN=SLC30A7 PE=2 SV=1	C	GO:0005794	Golgi apparatus
Q5BJM8	ZNT7_HUMANZinc transporter 7 OS=Homo sapiens GN=SLC30A7 PE=2 SV=1	C	GO:0016021	integral to membrane
Q5BJM8	ZNT7_HUMANZinc transporter 7 OS=Homo sapiens GN=SLC30A7 PE=2 SV=1	C	GO:0031410	cytoplasmic vesicle
Q5BJM8	ZNT7_HUMANZinc transporter 7 OS=Homo sapiens GN=SLC30A7 PE=2 SV=1	C	GO:0044446	intracellular organelle part
Q5BJM8	ZNT7_HUMANZinc transporter 7 OS=Homo sapiens GN=SLC30A7 PE=2 SV=1	C	GO:0070062	extracellular vesicular exosome
Q5BJM8	ZNT7_HUMANZinc transporter 7 OS=Homo sapiens GN=SLC30A7 PE=2 SV=1	N	GO:0098588
Q5BJM8	ZNT7_HUMANZinc transporter 7 OS=Homo sapiens GN=SLC30A7 PE=2 SV=1	F	GO:0008324	cation transmembrane transporter activity
Q5BJM8	ZNT7_HUMANZinc transporter 7 OS=Homo sapiens GN=SLC30A7 PE=2 SV=1	P	GO:0000041	transition metal ion transport
Q5BJM8	ZNT7_HUMANZinc transporter 7 OS=Homo sapiens GN=SLC30A7 PE=2 SV=1	P	GO:0032879	regulation of localization
Q5BJM8	ZNT7_HUMANZinc transporter 7 OS=Homo sapiens GN=SLC30A7 PE=2 SV=1	P	GO:0042221	response to chemical stimulus
Q5BJM8	ZNT7_HUMANZinc transporter 7 OS=Homo sapiens GN=SLC30A7 PE=2 SV=1	P	GO:0044699	single-organism process
Q5BJM8	ZNT7_HUMANZinc transporter 7 OS=Homo sapiens GN=SLC30A7 PE=2 SV=1	P	GO:0048878	chemical homeostasis
Q5BJM8	ZNT7_HUMANZinc transporter 7 OS=Homo sapiens GN=SLC30A7 PE=2 SV=1	P	GO:0050794	regulation of cellular process
Q5BJM8	ZNT7_HUMANZinc transporter 7 OS=Homo sapiens GN=SLC30A7 PE=2 SV=1	P	GO:0055085	transmembrane transport
Q5BJM8	ZNT7_HUMANZinc transporter 7 OS=Homo sapiens GN=SLC30A7 PE=2 SV=1	P	GO:0072511	divalent inorganic cation transport
Q5M7W5	MAP4_HUMANMicrotubule-associated 4 OS=Homo sapiens GN=MAP4 PE=1 SV=3	C	GO:0005730	nucleolus
Q5M7W5	MAP4_HUMANMicrotubule-associated 4 OS=Homo sapiens GN=MAP4 PE=1 SV=3	C	GO:0005737	cytoplasm
Q5M7W5	MAP4_HUMANMicrotubule-associated 4 OS=Homo sapiens GN=MAP4 PE=1 SV=3	C	GO:0015630	microtubule cytoskeleton
Q5M7W5	MAP4_HUMANMicrotubule-associated 4 OS=Homo sapiens GN=MAP4 PE=1 SV=3	C	GO:0042995	cell projection
Q5M7W5	MAP4_HUMANMicrotubule-associated 4 OS=Homo sapiens GN=MAP4 PE=1 SV=3	C	GO:0097458	neuron part
Q5M7W5	MAP4_HUMANMicrotubule-associated 4 OS=Homo sapiens GN=MAP4 PE=1 SV=3	F	GO:0002162	dystroglycan binding
Q5M7W5	MAP4_HUMANMicrotubule-associated 4 OS=Homo sapiens GN=MAP4 PE=1 SV=3	F	GO:0015631	tubulin binding
Q5M7W5	MAP4_HUMANMicrotubule-associated 4 OS=Homo sapiens GN=MAP4 PE=1 SV=3	P	GO:0007017	microtubule-based process
Q5M7W5	MAP4_HUMANMicrotubule-associated 4 OS=Homo sapiens GN=MAP4 PE=1 SV=3	P	GO:0021954	central nervous system neuron development
Q5M7W5	MAP4_HUMANMicrotubule-associated 4 OS=Homo sapiens GN=MAP4 PE=1 SV=3	P	GO:0048813	dendrite morphogenesis
Q5M7W5	MAP4_HUMANMicrotubule-associated 4 OS=Homo sapiens GN=MAP4 PE=1 SV=3	P	GO:0050794	regulation of cellular process
Q5M7W5	MAP4_HUMANMicrotubule-associated 4 OS=Homo sapiens GN=MAP4 PE=1 SV=3	C	GO:0045298	tubulin complex
Q5M849	IN35_HUMANInterferon-induced 35 kDa OS=Homo sapiens GN=IFI35 PE=1 SV=5	C	GO:0005634	nucleus
Q5M849	IN35_HUMANInterferon-induced 35 kDa OS=Homo sapiens GN=IFI35 PE=1 SV=5	P	GO:0050794	regulation of cellular process
Q5M849	IN35_HUMANInterferon-induced 35 kDa OS=Homo sapiens GN=IFI35 PE=1 SV=5	P	GO:0050896	response to stimulus
A0A0G2JVW3	ANR17_HUMANAnkyrin repeat domain-containing 17 OS=Homo sapiens GN=ANKRD17 PE=1 SV=3	C	GO:0000785	chromatin
A0A0G2JVW3	ANR17_HUMANAnkyrin repeat domain-containing 17 OS=Homo sapiens GN=ANKRD17 PE=1 SV=3	C	GO:0005634	nucleus
A0A0G2JVW3	ANR17_HUMANAnkyrin repeat domain-containing 17 OS=Homo sapiens GN=ANKRD17 PE=1 SV=3	C	GO:0044444	cytoplasmic part
A0A0G2JVW3	ANR17_HUMANAnkyrin repeat domain-containing 17 OS=Homo sapiens GN=ANKRD17 PE=1 SV=3	C	GO:0044459	plasma membrane part
A0A0G2JVW3	ANR17_HUMANAnkyrin repeat domain-containing 17 OS=Homo sapiens GN=ANKRD17 PE=1 SV=3	F	GO:0003682	chromatin binding
A0A0G2JVW3	ANR17_HUMANAnkyrin repeat domain-containing 17 OS=Homo sapiens GN=ANKRD17 PE=1 SV=3	F	GO:0003723	RNA binding
A0A0G2JVW3	ANR17_HUMANAnkyrin repeat domain-containing 17 OS=Homo sapiens GN=ANKRD17 PE=1 SV=3	F	GO:0005515	protein binding
A0A0G2JVW3	ANR17_HUMANAnkyrin repeat domain-containing 17 OS=Homo sapiens GN=ANKRD17 PE=1 SV=3	P	GO:0006275	regulation of DNA replication
A0A0G2JVW3	ANR17_HUMANAnkyrin repeat domain-containing 17 OS=Homo sapiens GN=ANKRD17 PE=1 SV=3	P	GO:0007009	plasma membrane organization
A0A0G2JVW3	ANR17_HUMANAnkyrin repeat domain-containing 17 OS=Homo sapiens GN=ANKRD17 PE=1 SV=3	P	GO:0008016	regulation of heart contraction
A0A0G2JVW3	ANR17_HUMANAnkyrin repeat domain-containing 17 OS=Homo sapiens GN=ANKRD17 PE=1 SV=3	P	GO:0010959	regulation of metal ion transport
A0A0G2JVW3	ANR17_HUMANAnkyrin repeat domain-containing 17 OS=Homo sapiens GN=ANKRD17 PE=1 SV=3	P	GO:0034613	cellular protein localization
A0A0G2JVW3	ANR17_HUMANAnkyrin repeat domain-containing 17 OS=Homo sapiens GN=ANKRD17 PE=1 SV=3	P	GO:0035637	multicellular organismal signaling
A0A0G2JVW3	ANR17_HUMANAnkyrin repeat domain-containing 17 OS=Homo sapiens GN=ANKRD17 PE=1 SV=3	P	GO:0042391	regulation of membrane potential
A0A0G2JVW3	ANR17_HUMANAnkyrin repeat domain-containing 17 OS=Homo sapiens GN=ANKRD17 PE=1 SV=3	P	GO:0042742	defense response to bacterium
A0A0G2JVW3	ANR17_HUMANAnkyrin repeat domain-containing 17 OS=Homo sapiens GN=ANKRD17 PE=1 SV=3	P	GO:0043123	positive regulation of I-kappaB kinase/NF-kappaB cascade
A0A0G2JVW3	ANR17_HUMANAnkyrin repeat domain-containing 17 OS=Homo sapiens GN=ANKRD17 PE=1 SV=3	P	GO:0048731	system development
A0A0G2JVW3	ANR17_HUMANAnkyrin repeat domain-containing 17 OS=Homo sapiens GN=ANKRD17 PE=1 SV=3	P	GO:1900087	positive regulation of G1/S transition of mitotic cell cycle
A0A0G2JVW3	ANR17_HUMANAnkyrin repeat domain-containing 17 OS=Homo sapiens GN=ANKRD17 PE=1 SV=3	P	GO:1900245	positive regulation of MDA-5 signaling pathway
A0A0G2JVW3	ANR17_HUMANAnkyrin repeat domain-containing 17 OS=Homo sapiens GN=ANKRD17 PE=1 SV=3	P	GO:1900246	positive regulation of RIG-I signaling pathway
A0A0G2JVW3	ANR17_HUMANAnkyrin repeat domain-containing 17 OS=Homo sapiens GN=ANKRD17 PE=1 SV=3	N	GO:1902578
A0A0G2JVW3	ANR17_HUMANAnkyrin repeat domain-containing 17 OS=Homo sapiens GN=ANKRD17 PE=1 SV=3	N	GO:1904062
F1LND7	FPPS_HUMANFarnesyl pyrophosphate synthase OS=Homo sapiens GN=FDPS PE=1 SV=4	C	GO:0005654	nucleoplasm
F1LND7	FPPS_HUMANFarnesyl pyrophosphate synthase OS=Homo sapiens GN=FDPS PE=1 SV=4	C	GO:0005737	cytoplasm
F1LND7	FPPS_HUMANFarnesyl pyrophosphate synthase OS=Homo sapiens GN=FDPS PE=1 SV=4	F	GO:0004659	prenyltransferase activity
F1LND7	FPPS_HUMANFarnesyl pyrophosphate synthase OS=Homo sapiens GN=FDPS PE=1 SV=4	P	GO:0008203	cholesterol metabolic process
F1LND7	FPPS_HUMANFarnesyl pyrophosphate synthase OS=Homo sapiens GN=FDPS PE=1 SV=4	P	GO:0008299	isoprenoid biosynthetic process
F1LND7	FPPS_HUMANFarnesyl pyrophosphate synthase OS=Homo sapiens GN=FDPS PE=1 SV=4	P	GO:0016126	sterol biosynthetic process
B2RYF6	CLPT1_HUMANCleft lip and palate transmembrane 1 OS=Homo sapiens GN=CLPTM1 PE=1 SV=1	C	GO:0005887	integral to plasma membrane
B2RYF6	CLPT1_HUMANCleft lip and palate transmembrane 1 OS=Homo sapiens GN=CLPTM1 PE=1 SV=1	F	GO:0005515	protein binding
B2RYF6	CLPT1_HUMANCleft lip and palate transmembrane 1 OS=Homo sapiens GN=CLPTM1 PE=1 SV=1	P	GO:0007275	multicellular organismal development
Q9ERC5	OTOF_HUMANOtoferlin OS=Homo sapiens GN=OTOF PE=1 SV=3	C	GO:0005829	cytosol
Q9ERC5	OTOF_HUMANOtoferlin OS=Homo sapiens GN=OTOF PE=1 SV=3	C	GO:0005886	plasma membrane
Q9ERC5	OTOF_HUMANOtoferlin OS=Homo sapiens GN=OTOF PE=1 SV=3	C	GO:0012505	endomembrane system
Q9ERC5	OTOF_HUMANOtoferlin OS=Homo sapiens GN=OTOF PE=1 SV=3	C	GO:0016021	integral to membrane
Q9ERC5	OTOF_HUMANOtoferlin OS=Homo sapiens GN=OTOF PE=1 SV=3	C	GO:0031090	organelle membrane
Q9ERC5	OTOF_HUMANOtoferlin OS=Homo sapiens GN=OTOF PE=1 SV=3	C	GO:0031410	cytoplasmic vesicle
Q9ERC5	OTOF_HUMANOtoferlin OS=Homo sapiens GN=OTOF PE=1 SV=3	C	GO:0043231	intracellular membrane-bounded organelle
Q9ERC5	OTOF_HUMANOtoferlin OS=Homo sapiens GN=OTOF PE=1 SV=3	C	GO:0044446	intracellular organelle part
Q9ERC5	OTOF_HUMANOtoferlin OS=Homo sapiens GN=OTOF PE=1 SV=3	F	GO:0005509	calcium ion binding
Q9ERC5	OTOF_HUMANOtoferlin OS=Homo sapiens GN=OTOF PE=1 SV=3	F	GO:0005515	protein binding
Q9ERC5	OTOF_HUMANOtoferlin OS=Homo sapiens GN=OTOF PE=1 SV=3	P	GO:0007605	sensory perception of sound
Q9ERC5	OTOF_HUMANOtoferlin OS=Homo sapiens GN=OTOF PE=1 SV=3	P	GO:0016079	synaptic vesicle exocytosis
Q9ERC5	OTOF_HUMANOtoferlin OS=Homo sapiens GN=OTOF PE=1 SV=3	P	GO:0050794	regulation of cellular process
Q9ERC5	OTOF_HUMANOtoferlin OS=Homo sapiens GN=OTOF PE=1 SV=3	P	GO:0050896	response to stimulus
Q9ERC5	OTOF_HUMANOtoferlin OS=Homo sapiens GN=OTOF PE=1 SV=3	P	GO:0061025	membrane fusion
P42335	IP3KB_HUMANInositol-trisphosphate 3-kinase B OS=Homo sapiens GN=ITPKB PE=1 SV=5	C	GO:0005634	nucleus
P42335	IP3KB_HUMANInositol-trisphosphate 3-kinase B OS=Homo sapiens GN=ITPKB PE=1 SV=5	F	GO:0005515	protein binding
P42335	IP3KB_HUMANInositol-trisphosphate 3-kinase B OS=Homo sapiens GN=ITPKB PE=1 SV=5	F	GO:0008440	inositol-1,4,5-trisphosphate 3-kinase activity
P42335	IP3KB_HUMANInositol-trisphosphate 3-kinase B OS=Homo sapiens GN=ITPKB PE=1 SV=5	P	GO:0002682	regulation of immune system process
P42335	IP3KB_HUMANInositol-trisphosphate 3-kinase B OS=Homo sapiens GN=ITPKB PE=1 SV=5	P	GO:0006950	response to stress
P42335	IP3KB_HUMANInositol-trisphosphate 3-kinase B OS=Homo sapiens GN=ITPKB PE=1 SV=5	P	GO:0043647	inositol phosphate metabolic process
P42335	IP3KB_HUMANInositol-trisphosphate 3-kinase B OS=Homo sapiens GN=ITPKB PE=1 SV=5	P	GO:0048583	regulation of response to stimulus
P42335	IP3KB_HUMANInositol-trisphosphate 3-kinase B OS=Homo sapiens GN=ITPKB PE=1 SV=5	P	GO:0051130	positive regulation of cellular component organization
P42335	IP3KB_HUMANInositol-trisphosphate 3-kinase B OS=Homo sapiens GN=ITPKB PE=1 SV=5	P	GO:0051716	cellular response to stimulus
D3ZSV7	THUM3_HUMANTHUMP domain-containing 3 OS=Homo sapiens GN=THUMPD3 PE=1 SV=1	C	GO:0005730	nucleolus
D3ZSV7	THUM3_HUMANTHUMP domain-containing 3 OS=Homo sapiens GN=THUMPD3 PE=1 SV=1	C	GO:0005737	cytoplasm
D3ZSV7	THUM3_HUMANTHUMP domain-containing 3 OS=Homo sapiens GN=THUMPD3 PE=1 SV=1	F	GO:0003723	RNA binding
A0A096MJ04	GSTO1_HUMANGlutathione S-transferase omega-1 OS=Homo sapiens GN=GSTO1 PE=1 SV=2	C	GO:0005737	cytoplasm
A0A096MJ04	GSTO1_HUMANGlutathione S-transferase omega-1 OS=Homo sapiens GN=GSTO1 PE=1 SV=2	C	GO:0070062	extracellular vesicular exosome
A0A096MJ04	GSTO1_HUMANGlutathione S-transferase omega-1 OS=Homo sapiens GN=GSTO1 PE=1 SV=2	F	GO:0004364	glutathione transferase activity
A0A096MJ04	GSTO1_HUMANGlutathione S-transferase omega-1 OS=Homo sapiens GN=GSTO1 PE=1 SV=2	F	GO:0005515	protein binding
A0A096MJ04	GSTO1_HUMANGlutathione S-transferase omega-1 OS=Homo sapiens GN=GSTO1 PE=1 SV=2	F	GO:0045174	glutathione dehydrogenase (ascorbate) activity
A0A096MJ04	GSTO1_HUMANGlutathione S-transferase omega-1 OS=Homo sapiens GN=GSTO1 PE=1 SV=2	P	GO:0010880	regulation of release of sequestered calcium ion into cytosol by sarcoplasmic reticulum
A0A096MJ04	GSTO1_HUMANGlutathione S-transferase omega-1 OS=Homo sapiens GN=GSTO1 PE=1 SV=2	P	GO:0019852	L-ascorbic acid metabolic process
A0A096MJ04	GSTO1_HUMANGlutathione S-transferase omega-1 OS=Homo sapiens GN=GSTO1 PE=1 SV=2	P	GO:0042178	xenobiotic catabolic process
A0A096MJ04	GSTO1_HUMANGlutathione S-transferase omega-1 OS=Homo sapiens GN=GSTO1 PE=1 SV=2	P	GO:0060315	negative regulation of ryanodine-sensitive calcium-release channel activity
A0A096MJ04	GSTO1_HUMANGlutathione S-transferase omega-1 OS=Homo sapiens GN=GSTO1 PE=1 SV=2	P	GO:0060316	positive regulation of ryanodine-sensitive calcium-release channel activity
A0A096MJ04	GSTO1_HUMANGlutathione S-transferase omega-1 OS=Homo sapiens GN=GSTO1 PE=1 SV=2	P	GO:0071243	cellular response to arsenic-containing substance
A0A096MJ04	GSTO1_HUMANGlutathione S-transferase omega-1 OS=Homo sapiens GN=GSTO1 PE=1 SV=2	P	GO:0006749	glutathione metabolic process
A0A096MJ04	GSTO1_HUMANGlutathione S-transferase omega-1 OS=Homo sapiens GN=GSTO1 PE=1 SV=2	P	GO:0006803	glutathione conjugation reaction
A0A096MJ04	GSTO1_HUMANGlutathione S-transferase omega-1 OS=Homo sapiens GN=GSTO1 PE=1 SV=2	P	GO:0006118	electron transport
Q4KLZ1	TM186_HUMANTransmembrane 186 OS=Homo sapiens GN=TMEM186 PE=2 SV=1	C	GO:0005739	mitochondrion
A0A0G2K4U7	MTUS2_HUMANMicrotubule-associated tumor suppressor candidate 2 OS=Homo sapiens GN=MTUS2 PE=1 SV=3	C	GO:0015630	microtubule cytoskeleton
A0A0G2K4U7	MTUS2_HUMANMicrotubule-associated tumor suppressor candidate 2 OS=Homo sapiens GN=MTUS2 PE=1 SV=3	C	GO:0043231	intracellular membrane-bounded organelle
A0A0G2K4U7	MTUS2_HUMANMicrotubule-associated tumor suppressor candidate 2 OS=Homo sapiens GN=MTUS2 PE=1 SV=3	C	GO:0044430	cytoskeletal part
A0A0G2K4U7	MTUS2_HUMANMicrotubule-associated tumor suppressor candidate 2 OS=Homo sapiens GN=MTUS2 PE=1 SV=3	C	GO:0044444	cytoplasmic part
A0A0G2K4U7	MTUS2_HUMANMicrotubule-associated tumor suppressor candidate 2 OS=Homo sapiens GN=MTUS2 PE=1 SV=3	F	GO:0005515	protein binding
P20781	GLRB_HUMANGlycine receptor subunit beta OS=Homo sapiens GN=GLRB PE=1 SV=1	C	GO:0016935	glycine-gated chloride channel complex
P20781	GLRB_HUMANGlycine receptor subunit beta OS=Homo sapiens GN=GLRB PE=1 SV=1	C	GO:0044424	intracellular part
P20781	GLRB_HUMANGlycine receptor subunit beta OS=Homo sapiens GN=GLRB PE=1 SV=1	C	GO:0045211	postsynaptic membrane
P20781	GLRB_HUMANGlycine receptor subunit beta OS=Homo sapiens GN=GLRB PE=1 SV=1	F	GO:0005515	protein binding
P20781	GLRB_HUMANGlycine receptor subunit beta OS=Homo sapiens GN=GLRB PE=1 SV=1	F	GO:0016594	glycine binding
P20781	GLRB_HUMANGlycine receptor subunit beta OS=Homo sapiens GN=GLRB PE=1 SV=1	F	GO:0016934	extracellular-glycine-gated chloride channel activity
P20781	GLRB_HUMANGlycine receptor subunit beta OS=Homo sapiens GN=GLRB PE=1 SV=1	P	GO:0001964	startle response
P20781	GLRB_HUMANGlycine receptor subunit beta OS=Homo sapiens GN=GLRB PE=1 SV=1	P	GO:0007218	neuropeptide signaling pathway
P20781	GLRB_HUMANGlycine receptor subunit beta OS=Homo sapiens GN=GLRB PE=1 SV=1	P	GO:0007268	synaptic transmission
P20781	GLRB_HUMANGlycine receptor subunit beta OS=Homo sapiens GN=GLRB PE=1 SV=1	P	GO:0007399	nervous system development
P20781	GLRB_HUMANGlycine receptor subunit beta OS=Homo sapiens GN=GLRB PE=1 SV=1	P	GO:0010243	response to organonitrogen compound
P20781	GLRB_HUMANGlycine receptor subunit beta OS=Homo sapiens GN=GLRB PE=1 SV=1	P	GO:0016043	cellular component organization
P20781	GLRB_HUMANGlycine receptor subunit beta OS=Homo sapiens GN=GLRB PE=1 SV=1	P	GO:1901700	response to oxygen-containing compound
P20781	GLRB_HUMANGlycine receptor subunit beta OS=Homo sapiens GN=GLRB PE=1 SV=1	N	GO:1902476
D4A346	ACAP3_HUMANArf-GAP with coiled- ANK repeat and PH domain-containing 3 OS=Homo sapiens GN=ACAP3 PE=1 SV=2	C	GO:0043227	membrane-bounded organelle
D4A346	ACAP3_HUMANArf-GAP with coiled- ANK repeat and PH domain-containing 3 OS=Homo sapiens GN=ACAP3 PE=1 SV=2	C	GO:0044424	intracellular part
D4A346	ACAP3_HUMANArf-GAP with coiled- ANK repeat and PH domain-containing 3 OS=Homo sapiens GN=ACAP3 PE=1 SV=2	F	GO:0005096	GTPase activator activity
D4A346	ACAP3_HUMANArf-GAP with coiled- ANK repeat and PH domain-containing 3 OS=Homo sapiens GN=ACAP3 PE=1 SV=2	F	GO:0005515	protein binding
D4A346	ACAP3_HUMANArf-GAP with coiled- ANK repeat and PH domain-containing 3 OS=Homo sapiens GN=ACAP3 PE=1 SV=2	P	GO:0065007	biological regulation
Q99P77	NOG1_HUMANNucleolar GTP-binding 1 OS=Homo sapiens GN=GTPBP4 PE=1 SV=3	C	GO:0005730	nucleolus
Q99P77	NOG1_HUMANNucleolar GTP-binding 1 OS=Homo sapiens GN=GTPBP4 PE=1 SV=3	C	GO:0005794	Golgi apparatus
Q99P77	NOG1_HUMANNucleolar GTP-binding 1 OS=Homo sapiens GN=GTPBP4 PE=1 SV=3	C	GO:0031965	nuclear membrane
Q99P77	NOG1_HUMANNucleolar GTP-binding 1 OS=Homo sapiens GN=GTPBP4 PE=1 SV=3	C	GO:0048471	perinuclear region of cytoplasm
Q99P77	NOG1_HUMANNucleolar GTP-binding 1 OS=Homo sapiens GN=GTPBP4 PE=1 SV=3	F	GO:0003924	GTPase activity
Q99P77	NOG1_HUMANNucleolar GTP-binding 1 OS=Homo sapiens GN=GTPBP4 PE=1 SV=3	F	GO:0005515	protein binding
Q99P77	NOG1_HUMANNucleolar GTP-binding 1 OS=Homo sapiens GN=GTPBP4 PE=1 SV=3	F	GO:0005525	GTP binding
Q99P77	NOG1_HUMANNucleolar GTP-binding 1 OS=Homo sapiens GN=GTPBP4 PE=1 SV=3	P	GO:0000079	regulation of cyclin-dependent protein serine/threonine kinase activity
Q99P77	NOG1_HUMANNucleolar GTP-binding 1 OS=Homo sapiens GN=GTPBP4 PE=1 SV=3	P	GO:0001649	osteoblast differentiation
Q99P77	NOG1_HUMANNucleolar GTP-binding 1 OS=Homo sapiens GN=GTPBP4 PE=1 SV=3	P	GO:0008156	negative regulation of DNA replication
Q99P77	NOG1_HUMANNucleolar GTP-binding 1 OS=Homo sapiens GN=GTPBP4 PE=1 SV=3	P	GO:0008285	negative regulation of cell proliferation
Q99P77	NOG1_HUMANNucleolar GTP-binding 1 OS=Homo sapiens GN=GTPBP4 PE=1 SV=3	P	GO:0022408	negative regulation of cell-cell adhesion
Q99P77	NOG1_HUMANNucleolar GTP-binding 1 OS=Homo sapiens GN=GTPBP4 PE=1 SV=3	P	GO:0030336	negative regulation of cell migration
Q99P77	NOG1_HUMANNucleolar GTP-binding 1 OS=Homo sapiens GN=GTPBP4 PE=1 SV=3	P	GO:0031397	negative regulation of protein ubiquitination
Q99P77	NOG1_HUMANNucleolar GTP-binding 1 OS=Homo sapiens GN=GTPBP4 PE=1 SV=3	P	GO:0033342	negative regulation of collagen binding
Q99P77	NOG1_HUMANNucleolar GTP-binding 1 OS=Homo sapiens GN=GTPBP4 PE=1 SV=3	P	GO:0050821	protein stabilization
D4A6K4	GOGA1_HUMANGolgin subfamily A member 1 OS=Homo sapiens GN=GOLGA1 PE=1 SV=3	C	GO:0005802	trans-Golgi network
D4A6K4	GOGA1_HUMANGolgin subfamily A member 1 OS=Homo sapiens GN=GOLGA1 PE=1 SV=3	F	GO:0005515	protein binding
D4A6K4	GOGA1_HUMANGolgin subfamily A member 1 OS=Homo sapiens GN=GOLGA1 PE=1 SV=3	P	GO:0000042	protein targeting to Golgi
D3ZE10	RM35_HUMAN39S ribosomal mitochondrial OS=Homo sapiens GN=MRPL35 PE=1 SV=3	C	GO:0005739	mitochondrion
D3ZE10	RM35_HUMAN39S ribosomal mitochondrial OS=Homo sapiens GN=MRPL35 PE=1 SV=3	C	GO:0005840	ribosome
D3ZE10	RM35_HUMAN39S ribosomal mitochondrial OS=Homo sapiens GN=MRPL35 PE=1 SV=3	F	GO:0003735	structural constituent of ribosome
D3ZE10	RM35_HUMAN39S ribosomal mitochondrial OS=Homo sapiens GN=MRPL35 PE=1 SV=3	P	GO:0006412	translation
D3ZE10	RM35_HUMAN39S ribosomal mitochondrial OS=Homo sapiens GN=MRPL35 PE=1 SV=3	P	GO:0042254	ribosome biogenesis
F7FKI5	ODPA_HUMANPyruvate dehydrogenase E1 component subunit somatic mitochondrial OS=Homo sapiens GN=PDHA1 PE=1 SV=3	C	GO:0005634	nucleus
F7FKI5	ODPA_HUMANPyruvate dehydrogenase E1 component subunit somatic mitochondrial OS=Homo sapiens GN=PDHA1 PE=1 SV=3	C	GO:0005759	mitochondrial matrix
F7FKI5	ODPA_HUMANPyruvate dehydrogenase E1 component subunit somatic mitochondrial OS=Homo sapiens GN=PDHA1 PE=1 SV=3	C	GO:0045254	pyruvate dehydrogenase complex
F7FKI5	ODPA_HUMANPyruvate dehydrogenase E1 component subunit somatic mitochondrial OS=Homo sapiens GN=PDHA1 PE=1 SV=3	F	GO:0004739	pyruvate dehydrogenase (acetyl-transferring) activity
F7FKI5	ODPA_HUMANPyruvate dehydrogenase E1 component subunit somatic mitochondrial OS=Homo sapiens GN=PDHA1 PE=1 SV=3	P	GO:0006099	tricarboxylic acid cycle
F7FKI5	ODPA_HUMANPyruvate dehydrogenase E1 component subunit somatic mitochondrial OS=Homo sapiens GN=PDHA1 PE=1 SV=3	P	GO:0010510	regulation of acetyl-CoA biosynthetic process from pyruvate
F7FKI5	ODPA_HUMANPyruvate dehydrogenase E1 component subunit somatic mitochondrial OS=Homo sapiens GN=PDHA1 PE=1 SV=3	P	GO:0046487	glyoxylate metabolic process
F7FKI5	ODPA_HUMANPyruvate dehydrogenase E1 component subunit somatic mitochondrial OS=Homo sapiens GN=PDHA1 PE=1 SV=3	P	GO:0006094	gluconeogenesis
F7FKI5	ODPA_HUMANPyruvate dehydrogenase E1 component subunit somatic mitochondrial OS=Homo sapiens GN=PDHA1 PE=1 SV=3	P	GO:0006096	glycolysis
F7FKI5	ODPA_HUMANPyruvate dehydrogenase E1 component subunit somatic mitochondrial OS=Homo sapiens GN=PDHA1 PE=1 SV=3	P	GO:0009097	isoleucine biosynthetic process
F7FKI5	ODPA_HUMANPyruvate dehydrogenase E1 component subunit somatic mitochondrial OS=Homo sapiens GN=PDHA1 PE=1 SV=3	P	GO:0009098	leucine biosynthetic process
F7FKI5	ODPA_HUMANPyruvate dehydrogenase E1 component subunit somatic mitochondrial OS=Homo sapiens GN=PDHA1 PE=1 SV=3	P	GO:0009099	valine biosynthetic process
D3ZJR6	SMCR8_HUMANSmith-Magenis syndrome chromosomal region candidate gene 8 OS=Homo sapiens GN=SMCR8 PE=1 SV=2	C	GO:0005654	nucleoplasm
Q9JK59	BAK_HUMANBcl-2 homologous antagonist killer OS=Homo sapiens GN=BAK1 PE=1 SV=1	C	GO:0012505	endomembrane system
Q9JK59	BAK_HUMANBcl-2 homologous antagonist killer OS=Homo sapiens GN=BAK1 PE=1 SV=1	C	GO:0031966	mitochondrial membrane
Q9JK59	BAK_HUMANBcl-2 homologous antagonist killer OS=Homo sapiens GN=BAK1 PE=1 SV=1	C	GO:0046930	pore complex
Q9JK59	BAK_HUMANBcl-2 homologous antagonist killer OS=Homo sapiens GN=BAK1 PE=1 SV=1	N	GO:0098588
Q9JK59	BAK_HUMANBcl-2 homologous antagonist killer OS=Homo sapiens GN=BAK1 PE=1 SV=1	N	GO:0098805
Q9JK59	BAK_HUMANBcl-2 homologous antagonist killer OS=Homo sapiens GN=BAK1 PE=1 SV=1	F	GO:0042802	identical protein binding
Q9JK59	BAK_HUMANBcl-2 homologous antagonist killer OS=Homo sapiens GN=BAK1 PE=1 SV=1	F	GO:0044325	ion channel binding
Q9JK59	BAK_HUMANBcl-2 homologous antagonist killer OS=Homo sapiens GN=BAK1 PE=1 SV=1	F	GO:0046982	protein heterodimerization activity
Q9JK59	BAK_HUMANBcl-2 homologous antagonist killer OS=Homo sapiens GN=BAK1 PE=1 SV=1	P	GO:0001836	release of cytochrome c from mitochondria
Q9JK59	BAK_HUMANBcl-2 homologous antagonist killer OS=Homo sapiens GN=BAK1 PE=1 SV=1	P	GO:0001932	regulation of protein phosphorylation
Q9JK59	BAK_HUMANBcl-2 homologous antagonist killer OS=Homo sapiens GN=BAK1 PE=1 SV=1	P	GO:0003006	developmental process involved in reproduction
Q9JK59	BAK_HUMANBcl-2 homologous antagonist killer OS=Homo sapiens GN=BAK1 PE=1 SV=1	P	GO:0006874	cellular calcium ion homeostasis
Q9JK59	BAK_HUMANBcl-2 homologous antagonist killer OS=Homo sapiens GN=BAK1 PE=1 SV=1	P	GO:0007166	cell surface receptor signaling pathway
Q9JK59	BAK_HUMANBcl-2 homologous antagonist killer OS=Homo sapiens GN=BAK1 PE=1 SV=1	P	GO:0007399	nervous system development
Q9JK59	BAK_HUMANBcl-2 homologous antagonist killer OS=Homo sapiens GN=BAK1 PE=1 SV=1	P	GO:0009887	organ morphogenesis
Q9JK59	BAK_HUMANBcl-2 homologous antagonist killer OS=Homo sapiens GN=BAK1 PE=1 SV=1	P	GO:0010248	establishment or maintenance of transmembrane electrochemical gradient
Q9JK59	BAK_HUMANBcl-2 homologous antagonist killer OS=Homo sapiens GN=BAK1 PE=1 SV=1	P	GO:0010822	positive regulation of mitochondrion organization
Q9JK59	BAK_HUMANBcl-2 homologous antagonist killer OS=Homo sapiens GN=BAK1 PE=1 SV=1	P	GO:0014070	response to organic cyclic compound
Q9JK59	BAK_HUMANBcl-2 homologous antagonist killer OS=Homo sapiens GN=BAK1 PE=1 SV=1	P	GO:0019835	cytolysis
Q9JK59	BAK_HUMANBcl-2 homologous antagonist killer OS=Homo sapiens GN=BAK1 PE=1 SV=1	P	GO:0030098	lymphocyte differentiation
Q9JK59	BAK_HUMANBcl-2 homologous antagonist killer OS=Homo sapiens GN=BAK1 PE=1 SV=1	P	GO:0034644	cellular response to UV
Q9JK59	BAK_HUMANBcl-2 homologous antagonist killer OS=Homo sapiens GN=BAK1 PE=1 SV=1	P	GO:0042127	regulation of cell proliferation
Q9JK59	BAK_HUMANBcl-2 homologous antagonist killer OS=Homo sapiens GN=BAK1 PE=1 SV=1	P	GO:0043066	negative regulation of apoptotic process
Q9JK59	BAK_HUMANBcl-2 homologous antagonist killer OS=Homo sapiens GN=BAK1 PE=1 SV=1	P	GO:0043496	regulation of protein homodimerization activity
Q9JK59	BAK_HUMANBcl-2 homologous antagonist killer OS=Homo sapiens GN=BAK1 PE=1 SV=1	P	GO:0043497	regulation of protein heterodimerization activity
Q9JK59	BAK_HUMANBcl-2 homologous antagonist killer OS=Homo sapiens GN=BAK1 PE=1 SV=1	P	GO:0044702	single organism reproductive process
Q9JK59	BAK_HUMANBcl-2 homologous antagonist killer OS=Homo sapiens GN=BAK1 PE=1 SV=1	P	GO:0046902	regulation of mitochondrial membrane permeability
Q9JK59	BAK_HUMANBcl-2 homologous antagonist killer OS=Homo sapiens GN=BAK1 PE=1 SV=1	P	GO:0048872	homeostasis of number of cells
Q9JK59	BAK_HUMANBcl-2 homologous antagonist killer OS=Homo sapiens GN=BAK1 PE=1 SV=1	P	GO:0051050	positive regulation of transport
Q9JK59	BAK_HUMANBcl-2 homologous antagonist killer OS=Homo sapiens GN=BAK1 PE=1 SV=1	P	GO:0051726	regulation of cell cycle
Q9JK59	BAK_HUMANBcl-2 homologous antagonist killer OS=Homo sapiens GN=BAK1 PE=1 SV=1	P	GO:0051881	regulation of mitochondrial membrane potential
Q9JK59	BAK_HUMANBcl-2 homologous antagonist killer OS=Homo sapiens GN=BAK1 PE=1 SV=1	P	GO:0071260	cellular response to mechanical stimulus
Q9JK59	BAK_HUMANBcl-2 homologous antagonist killer OS=Homo sapiens GN=BAK1 PE=1 SV=1	P	GO:0097193	intrinsic apoptotic signaling pathway
Q9JK59	BAK_HUMANBcl-2 homologous antagonist killer OS=Homo sapiens GN=BAK1 PE=1 SV=1	P	GO:0097202	activation of cysteine-type endopeptidase activity
Q9JK59	BAK_HUMANBcl-2 homologous antagonist killer OS=Homo sapiens GN=BAK1 PE=1 SV=1	P	GO:1900103	positive regulation of endoplasmic reticulum unfolded protein response
Q9JK59	BAK_HUMANBcl-2 homologous antagonist killer OS=Homo sapiens GN=BAK1 PE=1 SV=1	P	GO:1901700	response to oxygen-containing compound
Q9JK59	BAK_HUMANBcl-2 homologous antagonist killer OS=Homo sapiens GN=BAK1 PE=1 SV=1	P	GO:2001235	positive regulation of apoptotic signaling pathway
A0A0G2JYH7	SH2D3_HUMANSH2 domain-containing 3C OS=Homo sapiens GN=SH2D3C PE=1 SV=1	C	GO:0016020	membrane
A0A0G2JYH7	SH2D3_HUMANSH2 domain-containing 3C OS=Homo sapiens GN=SH2D3C PE=1 SV=1	C	GO:0043231	intracellular membrane-bounded organelle
A0A0G2JYH7	SH2D3_HUMANSH2 domain-containing 3C OS=Homo sapiens GN=SH2D3C PE=1 SV=1	C	GO:0044444	cytoplasmic part
A0A0G2JYH7	SH2D3_HUMANSH2 domain-containing 3C OS=Homo sapiens GN=SH2D3C PE=1 SV=1	F	GO:0005085	guanyl-nucleotide exchange factor activity
A0A0G2JYH7	SH2D3_HUMANSH2 domain-containing 3C OS=Homo sapiens GN=SH2D3C PE=1 SV=1	F	GO:0005102	receptor binding
A0A0G2JYH7	SH2D3_HUMANSH2 domain-containing 3C OS=Homo sapiens GN=SH2D3C PE=1 SV=1	F	GO:0016740	transferase activity
A0A0G2JYH7	SH2D3_HUMANSH2 domain-containing 3C OS=Homo sapiens GN=SH2D3C PE=1 SV=1	F	GO:0030674	protein binding, bridging
A0A0G2JYH7	SH2D3_HUMANSH2 domain-containing 3C OS=Homo sapiens GN=SH2D3C PE=1 SV=1	F	GO:0035591	signaling adaptor activity
A0A0G2JYH7	SH2D3_HUMANSH2 domain-containing 3C OS=Homo sapiens GN=SH2D3C PE=1 SV=1	P	GO:0000165	MAPK cascade
A0A0G2JYH7	SH2D3_HUMANSH2 domain-containing 3C OS=Homo sapiens GN=SH2D3C PE=1 SV=1	P	GO:0007169	transmembrane receptor protein tyrosine kinase signaling pathway
A0A0G2JYH7	SH2D3_HUMANSH2 domain-containing 3C OS=Homo sapiens GN=SH2D3C PE=1 SV=1	P	GO:0007264	small GTPase mediated signal transduction
A0A0G2JYH7	SH2D3_HUMANSH2 domain-containing 3C OS=Homo sapiens GN=SH2D3C PE=1 SV=1	P	GO:0009719	response to endogenous stimulus
A0A0G2JYH7	SH2D3_HUMANSH2 domain-containing 3C OS=Homo sapiens GN=SH2D3C PE=1 SV=1	P	GO:0009966	regulation of signal transduction
A0A0G2JYH7	SH2D3_HUMANSH2 domain-containing 3C OS=Homo sapiens GN=SH2D3C PE=1 SV=1	P	GO:0016043	cellular component organization
A0A0G2JYH7	SH2D3_HUMANSH2 domain-containing 3C OS=Homo sapiens GN=SH2D3C PE=1 SV=1	P	GO:0030154	cell differentiation
A0A0G2JYH7	SH2D3_HUMANSH2 domain-containing 3C OS=Homo sapiens GN=SH2D3C PE=1 SV=1	P	GO:0031323	regulation of cellular metabolic process
A0A0G2JYH7	SH2D3_HUMANSH2 domain-containing 3C OS=Homo sapiens GN=SH2D3C PE=1 SV=1	P	GO:0033554	cellular response to stress
A0A0G2JYH7	SH2D3_HUMANSH2 domain-containing 3C OS=Homo sapiens GN=SH2D3C PE=1 SV=1	P	GO:0048522	positive regulation of cellular process
A0A0G2JYH7	SH2D3_HUMANSH2 domain-containing 3C OS=Homo sapiens GN=SH2D3C PE=1 SV=1	P	GO:0048731	system development
A0A0G2JYH7	SH2D3_HUMANSH2 domain-containing 3C OS=Homo sapiens GN=SH2D3C PE=1 SV=1	P	GO:0060255	regulation of macromolecule metabolic process
A0A0G2JYH7	SH2D3_HUMANSH2 domain-containing 3C OS=Homo sapiens GN=SH2D3C PE=1 SV=1	P	GO:0071310	cellular response to organic substance
A0A0G2JYH7	SH2D3_HUMANSH2 domain-containing 3C OS=Homo sapiens GN=SH2D3C PE=1 SV=1	P	GO:0080090	regulation of primary metabolic process
A0A0G2JYH7	SH2D3_HUMANSH2 domain-containing 3C OS=Homo sapiens GN=SH2D3C PE=1 SV=1	P	GO:0043087	regulation of GTPase activity
A0A0G2K324	TLE1_HUMANTransducin-like enhancer 1 OS=Homo sapiens GN=TLE1 PE=1 SV=2	C	GO:0005654	nucleoplasm
A0A0G2K324	TLE1_HUMANTransducin-like enhancer 1 OS=Homo sapiens GN=TLE1 PE=1 SV=2	C	GO:0005730	nucleolus
A0A0G2K324	TLE1_HUMANTransducin-like enhancer 1 OS=Homo sapiens GN=TLE1 PE=1 SV=2	C	GO:0005829	cytosol
A0A0G2K324	TLE1_HUMANTransducin-like enhancer 1 OS=Homo sapiens GN=TLE1 PE=1 SV=2	F	GO:0001106	RNA polymerase II transcription corepressor activity
A0A0G2K324	TLE1_HUMANTransducin-like enhancer 1 OS=Homo sapiens GN=TLE1 PE=1 SV=2	F	GO:0008134	transcription factor binding
A0A0G2K324	TLE1_HUMANTransducin-like enhancer 1 OS=Homo sapiens GN=TLE1 PE=1 SV=2	F	GO:0042802	identical protein binding
A0A0G2K324	TLE1_HUMANTransducin-like enhancer 1 OS=Homo sapiens GN=TLE1 PE=1 SV=2	P	GO:0009887	organ morphogenesis
A0A0G2K324	TLE1_HUMANTransducin-like enhancer 1 OS=Homo sapiens GN=TLE1 PE=1 SV=2	P	GO:0010628	positive regulation of gene expression
A0A0G2K324	TLE1_HUMANTransducin-like enhancer 1 OS=Homo sapiens GN=TLE1 PE=1 SV=2	P	GO:0043124	negative regulation of I-kappaB kinase/NF-kappaB cascade
A0A0G2K324	TLE1_HUMANTransducin-like enhancer 1 OS=Homo sapiens GN=TLE1 PE=1 SV=2	P	GO:0045892	negative regulation of transcription, DNA-dependent
A0A0G2K324	TLE1_HUMANTransducin-like enhancer 1 OS=Homo sapiens GN=TLE1 PE=1 SV=2	N	GO:1904837
A0A0G2K324	TLE1_HUMANTransducin-like enhancer 1 OS=Homo sapiens GN=TLE1 PE=1 SV=2	P	GO:2000811	negative regulation of anoikis
A0A0G2K324	TLE1_HUMANTransducin-like enhancer 1 OS=Homo sapiens GN=TLE1 PE=1 SV=2	C	GO:0005667	transcription factor complex
Q4QR83	STRA6_HUMANStimulated by retinoic acid gene 6 homolog OS=Homo sapiens GN=STRA6 PE=1 SV=1	F	GO:0004872	receptor activity
Q4QR83	STRA6_HUMANStimulated by retinoic acid gene 6 homolog OS=Homo sapiens GN=STRA6 PE=1 SV=1	F	GO:0051183	vitamin transporter activity
Q4QR83	STRA6_HUMANStimulated by retinoic acid gene 6 homolog OS=Homo sapiens GN=STRA6 PE=1 SV=1	P	GO:0007507	heart development
Q4QR83	STRA6_HUMANStimulated by retinoic acid gene 6 homolog OS=Homo sapiens GN=STRA6 PE=1 SV=1	P	GO:0007612	learning
Q4QR83	STRA6_HUMANStimulated by retinoic acid gene 6 homolog OS=Homo sapiens GN=STRA6 PE=1 SV=1	P	GO:0009888	tissue development
Q4QR83	STRA6_HUMANStimulated by retinoic acid gene 6 homolog OS=Homo sapiens GN=STRA6 PE=1 SV=1	P	GO:0043010	camera-type eye development
Q4QR83	STRA6_HUMANStimulated by retinoic acid gene 6 homolog OS=Homo sapiens GN=STRA6 PE=1 SV=1	P	GO:0044702	single organism reproductive process
Q4QR83	STRA6_HUMANStimulated by retinoic acid gene 6 homolog OS=Homo sapiens GN=STRA6 PE=1 SV=1	P	GO:0048286	lung alveolus development
Q4QR83	STRA6_HUMANStimulated by retinoic acid gene 6 homolog OS=Homo sapiens GN=STRA6 PE=1 SV=1	P	GO:0048565	digestive tract development
Q4QR83	STRA6_HUMANStimulated by retinoic acid gene 6 homolog OS=Homo sapiens GN=STRA6 PE=1 SV=1	P	GO:0048568	embryonic organ development
Q4QR83	STRA6_HUMANStimulated by retinoic acid gene 6 homolog OS=Homo sapiens GN=STRA6 PE=1 SV=1	P	GO:0048608	reproductive structure development
Q4QR83	STRA6_HUMANStimulated by retinoic acid gene 6 homolog OS=Homo sapiens GN=STRA6 PE=1 SV=1	P	GO:0048844	artery morphogenesis
Q4QR83	STRA6_HUMANStimulated by retinoic acid gene 6 homolog OS=Homo sapiens GN=STRA6 PE=1 SV=1	P	GO:0060323	head morphogenesis
Q4QR83	STRA6_HUMANStimulated by retinoic acid gene 6 homolog OS=Homo sapiens GN=STRA6 PE=1 SV=1	N	GO:0090596
Q4QR83	STRA6_HUMANStimulated by retinoic acid gene 6 homolog OS=Homo sapiens GN=STRA6 PE=1 SV=1	P	GO:0007165	signal transduction
Q4QR83	STRA6_HUMANStimulated by retinoic acid gene 6 homolog OS=Homo sapiens GN=STRA6 PE=1 SV=1	P	GO:0006810	transport
P61480	WDR12_HUMANRibosome biogenesis WDR12 OS=Homo sapiens GN=WDR12 PE=1 SV=2	C	GO:0005654	nucleoplasm
P61480	WDR12_HUMANRibosome biogenesis WDR12 OS=Homo sapiens GN=WDR12 PE=1 SV=2	C	GO:0005856	cytoskeleton
P61480	WDR12_HUMANRibosome biogenesis WDR12 OS=Homo sapiens GN=WDR12 PE=1 SV=2	C	GO:0030687	preribosome, large subunit precursor
P61480	WDR12_HUMANRibosome biogenesis WDR12 OS=Homo sapiens GN=WDR12 PE=1 SV=2	C	GO:0070545	PeBoW complex
P61480	WDR12_HUMANRibosome biogenesis WDR12 OS=Homo sapiens GN=WDR12 PE=1 SV=2	N	GO:1990234
P61480	WDR12_HUMANRibosome biogenesis WDR12 OS=Homo sapiens GN=WDR12 PE=1 SV=2	F	GO:0003824	catalytic activity
P61480	WDR12_HUMANRibosome biogenesis WDR12 OS=Homo sapiens GN=WDR12 PE=1 SV=2	F	GO:0005515	protein binding
P61480	WDR12_HUMANRibosome biogenesis WDR12 OS=Homo sapiens GN=WDR12 PE=1 SV=2	P	GO:0000463	maturation of LSU-rRNA from tricistronic rRNA transcript (SSU-rRNA, 5.8S rRNA, LSU-rRNA)
P61480	WDR12_HUMANRibosome biogenesis WDR12 OS=Homo sapiens GN=WDR12 PE=1 SV=2	P	GO:0000466	maturation of 5.8S rRNA from tricistronic rRNA transcript (SSU-rRNA, 5.8S rRNA, LSU-rRNA)
P61480	WDR12_HUMANRibosome biogenesis WDR12 OS=Homo sapiens GN=WDR12 PE=1 SV=2	P	GO:0006464	cellular protein modification process
P61480	WDR12_HUMANRibosome biogenesis WDR12 OS=Homo sapiens GN=WDR12 PE=1 SV=2	P	GO:0006996	organelle organization
P61480	WDR12_HUMANRibosome biogenesis WDR12 OS=Homo sapiens GN=WDR12 PE=1 SV=2	P	GO:0007166	cell surface receptor signaling pathway
P61480	WDR12_HUMANRibosome biogenesis WDR12 OS=Homo sapiens GN=WDR12 PE=1 SV=2	P	GO:0008283	cell proliferation
P61480	WDR12_HUMANRibosome biogenesis WDR12 OS=Homo sapiens GN=WDR12 PE=1 SV=2	P	GO:0009653	anatomical structure morphogenesis
P61480	WDR12_HUMANRibosome biogenesis WDR12 OS=Homo sapiens GN=WDR12 PE=1 SV=2	P	GO:0009966	regulation of signal transduction
P61480	WDR12_HUMANRibosome biogenesis WDR12 OS=Homo sapiens GN=WDR12 PE=1 SV=2	P	GO:0010604	positive regulation of macromolecule metabolic process
P61480	WDR12_HUMANRibosome biogenesis WDR12 OS=Homo sapiens GN=WDR12 PE=1 SV=2	P	GO:0031325	positive regulation of cellular metabolic process
P61480	WDR12_HUMANRibosome biogenesis WDR12 OS=Homo sapiens GN=WDR12 PE=1 SV=2	P	GO:0032268	regulation of cellular protein metabolic process
P61480	WDR12_HUMANRibosome biogenesis WDR12 OS=Homo sapiens GN=WDR12 PE=1 SV=2	P	GO:0048513	organ development
P61480	WDR12_HUMANRibosome biogenesis WDR12 OS=Homo sapiens GN=WDR12 PE=1 SV=2	P	GO:0048523	negative regulation of cellular process
P61480	WDR12_HUMANRibosome biogenesis WDR12 OS=Homo sapiens GN=WDR12 PE=1 SV=2	P	GO:0048699	generation of neurons
P61480	WDR12_HUMANRibosome biogenesis WDR12 OS=Homo sapiens GN=WDR12 PE=1 SV=2	P	GO:0051179	localization
Q9Z336	DYLT1_HUMANDynein light chain Tctex-type 1 OS=Homo sapiens GN=DYNLT1 PE=1 SV=1	C	GO:0000775	chromosome, centromeric region
Q9Z336	DYLT1_HUMANDynein light chain Tctex-type 1 OS=Homo sapiens GN=DYNLT1 PE=1 SV=1	C	GO:0005881	cytoplasmic microtubule
Q9Z336	DYLT1_HUMANDynein light chain Tctex-type 1 OS=Homo sapiens GN=DYNLT1 PE=1 SV=1	C	GO:0030286	dynein complex
Q9Z336	DYLT1_HUMANDynein light chain Tctex-type 1 OS=Homo sapiens GN=DYNLT1 PE=1 SV=1	N	GO:0099503
Q9Z336	DYLT1_HUMANDynein light chain Tctex-type 1 OS=Homo sapiens GN=DYNLT1 PE=1 SV=1	F	GO:0042802	identical protein binding
Q9Z336	DYLT1_HUMANDynein light chain Tctex-type 1 OS=Homo sapiens GN=DYNLT1 PE=1 SV=1	P	GO:0006996	organelle organization
Q9Z336	DYLT1_HUMANDynein light chain Tctex-type 1 OS=Homo sapiens GN=DYNLT1 PE=1 SV=1	P	GO:0019060	intracellular transport of viral proteins in host cell
Q9Z336	DYLT1_HUMANDynein light chain Tctex-type 1 OS=Homo sapiens GN=DYNLT1 PE=1 SV=1	P	GO:0048699	generation of neurons
Q9Z336	DYLT1_HUMANDynein light chain Tctex-type 1 OS=Homo sapiens GN=DYNLT1 PE=1 SV=1	N	GO:1903047
D4ACE4	HXD1_HUMANHomeobox Hox-D1 OS=Homo sapiens GN=HOXD1 PE=1 SV=1	C	GO:0005634	nucleus
D4ACE4	HXD1_HUMANHomeobox Hox-D1 OS=Homo sapiens GN=HOXD1 PE=1 SV=1	F	GO:0019904	protein domain specific binding
D4ACE4	HXD1_HUMANHomeobox Hox-D1 OS=Homo sapiens GN=HOXD1 PE=1 SV=1	F	GO:0043565	sequence-specific DNA binding
D4ACE4	HXD1_HUMANHomeobox Hox-D1 OS=Homo sapiens GN=HOXD1 PE=1 SV=1	P	GO:0006357	regulation of transcription from RNA polymerase II promoter
D4ACE4	HXD1_HUMANHomeobox Hox-D1 OS=Homo sapiens GN=HOXD1 PE=1 SV=1	P	GO:0007389	pattern specification process
D4ACE4	HXD1_HUMANHomeobox Hox-D1 OS=Homo sapiens GN=HOXD1 PE=1 SV=1	P	GO:0007600	sensory perception
D4ACE4	HXD1_HUMANHomeobox Hox-D1 OS=Homo sapiens GN=HOXD1 PE=1 SV=1	P	GO:0009888	tissue development
D4ACE4	HXD1_HUMANHomeobox Hox-D1 OS=Homo sapiens GN=HOXD1 PE=1 SV=1	P	GO:0010604	positive regulation of macromolecule metabolic process
D4ACE4	HXD1_HUMANHomeobox Hox-D1 OS=Homo sapiens GN=HOXD1 PE=1 SV=1	P	GO:0021602	cranial nerve morphogenesis
D4ACE4	HXD1_HUMANHomeobox Hox-D1 OS=Homo sapiens GN=HOXD1 PE=1 SV=1	P	GO:0035239	tube morphogenesis
D4ACE4	HXD1_HUMANHomeobox Hox-D1 OS=Homo sapiens GN=HOXD1 PE=1 SV=1	P	GO:0042472	inner ear morphogenesis
D4ACE4	HXD1_HUMANHomeobox Hox-D1 OS=Homo sapiens GN=HOXD1 PE=1 SV=1	P	GO:0045595	regulation of cell differentiation
D4ACE4	HXD1_HUMANHomeobox Hox-D1 OS=Homo sapiens GN=HOXD1 PE=1 SV=1	P	GO:0048514	blood vessel morphogenesis
D4ACE4	HXD1_HUMANHomeobox Hox-D1 OS=Homo sapiens GN=HOXD1 PE=1 SV=1	P	GO:0048519	negative regulation of biological process
D4ACE4	HXD1_HUMANHomeobox Hox-D1 OS=Homo sapiens GN=HOXD1 PE=1 SV=1	P	GO:0048522	positive regulation of cellular process
D4ACE4	HXD1_HUMANHomeobox Hox-D1 OS=Homo sapiens GN=HOXD1 PE=1 SV=1	P	GO:0048646	anatomical structure formation involved in morphogenesis
D4ACE4	HXD1_HUMANHomeobox Hox-D1 OS=Homo sapiens GN=HOXD1 PE=1 SV=1	P	GO:0048704	embryonic skeletal system morphogenesis
D4ACE4	HXD1_HUMANHomeobox Hox-D1 OS=Homo sapiens GN=HOXD1 PE=1 SV=1	P	GO:0050896	response to stimulus
D4ACE4	HXD1_HUMANHomeobox Hox-D1 OS=Homo sapiens GN=HOXD1 PE=1 SV=1	P	GO:0060541	respiratory system development
D4ACE4	HXD1_HUMANHomeobox Hox-D1 OS=Homo sapiens GN=HOXD1 PE=1 SV=1	P	GO:0060840	artery development
D4ACE4	HXD1_HUMANHomeobox Hox-D1 OS=Homo sapiens GN=HOXD1 PE=1 SV=1	P	GO:0090102	cochlea development
D4ACE4	HXD1_HUMANHomeobox Hox-D1 OS=Homo sapiens GN=HOXD1 PE=1 SV=1	P	GO:2000026	regulation of multicellular organismal development
F1M4I1	CTNA3_HUMANCatenin alpha-3 OS=Homo sapiens GN=CTNNA3 PE=1 SV=2	C	GO:0005916	fascia adherens
F1M4I1	CTNA3_HUMANCatenin alpha-3 OS=Homo sapiens GN=CTNNA3 PE=1 SV=2	C	GO:0012505	endomembrane system
F1M4I1	CTNA3_HUMANCatenin alpha-3 OS=Homo sapiens GN=CTNNA3 PE=1 SV=2	C	GO:0030055	cell-substrate junction
F1M4I1	CTNA3_HUMANCatenin alpha-3 OS=Homo sapiens GN=CTNNA3 PE=1 SV=2	C	GO:0043231	intracellular membrane-bounded organelle
F1M4I1	CTNA3_HUMANCatenin alpha-3 OS=Homo sapiens GN=CTNNA3 PE=1 SV=2	C	GO:0044444	cytoplasmic part
F1M4I1	CTNA3_HUMANCatenin alpha-3 OS=Homo sapiens GN=CTNNA3 PE=1 SV=2	F	GO:0008013	beta-catenin binding
F1M4I1	CTNA3_HUMANCatenin alpha-3 OS=Homo sapiens GN=CTNNA3 PE=1 SV=2	F	GO:0045296	cadherin binding
F1M4I1	CTNA3_HUMANCatenin alpha-3 OS=Homo sapiens GN=CTNNA3 PE=1 SV=2	F	GO:0051015	actin filament binding
F1M4I1	CTNA3_HUMANCatenin alpha-3 OS=Homo sapiens GN=CTNNA3 PE=1 SV=2	F	GO:0086083	cell adhesive protein binding involved in bundle of His cell-Purkinje myocyte communication
F1M4I1	CTNA3_HUMANCatenin alpha-3 OS=Homo sapiens GN=CTNNA3 PE=1 SV=2	P	GO:0007399	nervous system development
F1M4I1	CTNA3_HUMANCatenin alpha-3 OS=Homo sapiens GN=CTNNA3 PE=1 SV=2	P	GO:0014070	response to organic cyclic compound
F1M4I1	CTNA3_HUMANCatenin alpha-3 OS=Homo sapiens GN=CTNNA3 PE=1 SV=2	P	GO:0045216	cell-cell junction organization
F1M4I1	CTNA3_HUMANCatenin alpha-3 OS=Homo sapiens GN=CTNNA3 PE=1 SV=2	P	GO:0048519	negative regulation of biological process
F1M4I1	CTNA3_HUMANCatenin alpha-3 OS=Homo sapiens GN=CTNNA3 PE=1 SV=2	P	GO:0051716	cellular response to stimulus
F1M4I1	CTNA3_HUMANCatenin alpha-3 OS=Homo sapiens GN=CTNNA3 PE=1 SV=2	P	GO:0086073	bundle of His cell-Purkinje myocyte adhesion involved in cell communication
F1M4I1	CTNA3_HUMANCatenin alpha-3 OS=Homo sapiens GN=CTNNA3 PE=1 SV=2	P	GO:0086091	regulation of heart rate by cardiac conduction
F1M4I1	CTNA3_HUMANCatenin alpha-3 OS=Homo sapiens GN=CTNNA3 PE=1 SV=2	N	GO:0098911
F1M4I1	CTNA3_HUMANCatenin alpha-3 OS=Homo sapiens GN=CTNNA3 PE=1 SV=2	C	GO:0016342	catenin complex
F1LM10	KPCT_HUMAN kinase C theta type OS=Homo sapiens GN=PRKCQ PE=1 SV=3	C	GO:0005634	nucleus
F1LM10	KPCT_HUMAN kinase C theta type OS=Homo sapiens GN=PRKCQ PE=1 SV=3	C	GO:0005829	cytosol
F1LM10	KPCT_HUMAN kinase C theta type OS=Homo sapiens GN=PRKCQ PE=1 SV=3	C	GO:0005856	cytoskeleton
F1LM10	KPCT_HUMAN kinase C theta type OS=Homo sapiens GN=PRKCQ PE=1 SV=3	C	GO:0005886	plasma membrane
F1LM10	KPCT_HUMAN kinase C theta type OS=Homo sapiens GN=PRKCQ PE=1 SV=3	C	GO:0012505	endomembrane system
F1LM10	KPCT_HUMAN kinase C theta type OS=Homo sapiens GN=PRKCQ PE=1 SV=3	C	GO:0031982	vesicle
F1LM10	KPCT_HUMAN kinase C theta type OS=Homo sapiens GN=PRKCQ PE=1 SV=3	C	GO:0042995	cell projection
F1LM10	KPCT_HUMAN kinase C theta type OS=Homo sapiens GN=PRKCQ PE=1 SV=3	C	GO:0044446	intracellular organelle part
F1LM10	KPCT_HUMAN kinase C theta type OS=Homo sapiens GN=PRKCQ PE=1 SV=3	F	GO:0004697	protein kinase C activity
F1LM10	KPCT_HUMAN kinase C theta type OS=Homo sapiens GN=PRKCQ PE=1 SV=3	F	GO:0005524	ATP binding
F1LM10	KPCT_HUMAN kinase C theta type OS=Homo sapiens GN=PRKCQ PE=1 SV=3	F	GO:0019900	kinase binding
F1LM10	KPCT_HUMAN kinase C theta type OS=Homo sapiens GN=PRKCQ PE=1 SV=3	N	GO:0098772
F1LM10	KPCT_HUMAN kinase C theta type OS=Homo sapiens GN=PRKCQ PE=1 SV=3	P	GO:0001819	positive regulation of cytokine production
F1LM10	KPCT_HUMAN kinase C theta type OS=Homo sapiens GN=PRKCQ PE=1 SV=3	P	GO:0001934	positive regulation of protein phosphorylation
F1LM10	KPCT_HUMAN kinase C theta type OS=Homo sapiens GN=PRKCQ PE=1 SV=3	P	GO:0006921	cellular component disassembly involved in execution phase of apoptosis
F1LM10	KPCT_HUMAN kinase C theta type OS=Homo sapiens GN=PRKCQ PE=1 SV=3	P	GO:0007411	axon guidance
F1LM10	KPCT_HUMAN kinase C theta type OS=Homo sapiens GN=PRKCQ PE=1 SV=3	P	GO:0008284	positive regulation of cell proliferation
F1LM10	KPCT_HUMAN kinase C theta type OS=Homo sapiens GN=PRKCQ PE=1 SV=3	P	GO:0009967	positive regulation of signal transduction
F1LM10	KPCT_HUMAN kinase C theta type OS=Homo sapiens GN=PRKCQ PE=1 SV=3	P	GO:0018193	peptidyl-amino acid modification
F1LM10	KPCT_HUMAN kinase C theta type OS=Homo sapiens GN=PRKCQ PE=1 SV=3	P	GO:0022607	cellular component assembly
F1LM10	KPCT_HUMAN kinase C theta type OS=Homo sapiens GN=PRKCQ PE=1 SV=3	P	GO:0030168	platelet activation
F1LM10	KPCT_HUMAN kinase C theta type OS=Homo sapiens GN=PRKCQ PE=1 SV=3	P	GO:0030335	positive regulation of cell migration
F1LM10	KPCT_HUMAN kinase C theta type OS=Homo sapiens GN=PRKCQ PE=1 SV=3	P	GO:0031329	regulation of cellular catabolic process
F1LM10	KPCT_HUMAN kinase C theta type OS=Homo sapiens GN=PRKCQ PE=1 SV=3	P	GO:0031400	negative regulation of protein modification process
F1LM10	KPCT_HUMAN kinase C theta type OS=Homo sapiens GN=PRKCQ PE=1 SV=3	P	GO:0032101	regulation of response to external stimulus
F1LM10	KPCT_HUMAN kinase C theta type OS=Homo sapiens GN=PRKCQ PE=1 SV=3	P	GO:0032212	positive regulation of telomere maintenance via telomerase
F1LM10	KPCT_HUMAN kinase C theta type OS=Homo sapiens GN=PRKCQ PE=1 SV=3	P	GO:0032956	regulation of actin cytoskeleton organization
F1LM10	KPCT_HUMAN kinase C theta type OS=Homo sapiens GN=PRKCQ PE=1 SV=3	P	GO:0034250	positive regulation of cellular amide metabolic process
F1LM10	KPCT_HUMAN kinase C theta type OS=Homo sapiens GN=PRKCQ PE=1 SV=3	P	GO:0034599	cellular response to oxidative stress
F1LM10	KPCT_HUMAN kinase C theta type OS=Homo sapiens GN=PRKCQ PE=1 SV=3	P	GO:0038095	Fc-epsilon receptor signaling pathway
F1LM10	KPCT_HUMAN kinase C theta type OS=Homo sapiens GN=PRKCQ PE=1 SV=3	P	GO:0043086	negative regulation of catalytic activity
F1LM10	KPCT_HUMAN kinase C theta type OS=Homo sapiens GN=PRKCQ PE=1 SV=3	P	GO:0043269	regulation of ion transport
F1LM10	KPCT_HUMAN kinase C theta type OS=Homo sapiens GN=PRKCQ PE=1 SV=3	P	GO:0043408	regulation of MAPK cascade
F1LM10	KPCT_HUMAN kinase C theta type OS=Homo sapiens GN=PRKCQ PE=1 SV=3	P	GO:0044087	regulation of cellular component biogenesis
F1LM10	KPCT_HUMAN kinase C theta type OS=Homo sapiens GN=PRKCQ PE=1 SV=3	P	GO:0044802	single-organism membrane organization
F1LM10	KPCT_HUMAN kinase C theta type OS=Homo sapiens GN=PRKCQ PE=1 SV=3	P	GO:0045216	cell-cell junction organization
F1LM10	KPCT_HUMAN kinase C theta type OS=Homo sapiens GN=PRKCQ PE=1 SV=3	P	GO:0045859	regulation of protein kinase activity
F1LM10	KPCT_HUMAN kinase C theta type OS=Homo sapiens GN=PRKCQ PE=1 SV=3	P	GO:0045936	negative regulation of phosphate metabolic process
F1LM10	KPCT_HUMAN kinase C theta type OS=Homo sapiens GN=PRKCQ PE=1 SV=3	P	GO:0046627	negative regulation of insulin receptor signaling pathway
F1LM10	KPCT_HUMAN kinase C theta type OS=Homo sapiens GN=PRKCQ PE=1 SV=3	P	GO:0050714	positive regulation of protein secretion
F1LM10	KPCT_HUMAN kinase C theta type OS=Homo sapiens GN=PRKCQ PE=1 SV=3	P	GO:0050852	T cell receptor signaling pathway
F1LM10	KPCT_HUMAN kinase C theta type OS=Homo sapiens GN=PRKCQ PE=1 SV=3	P	GO:0050870	positive regulation of T cell activation
F1LM10	KPCT_HUMAN kinase C theta type OS=Homo sapiens GN=PRKCQ PE=1 SV=3	P	GO:0050996	positive regulation of lipid catabolic process
F1LM10	KPCT_HUMAN kinase C theta type OS=Homo sapiens GN=PRKCQ PE=1 SV=3	P	GO:0051092	positive regulation of NF-kappaB transcription factor activity
F1LM10	KPCT_HUMAN kinase C theta type OS=Homo sapiens GN=PRKCQ PE=1 SV=3	P	GO:0051094	positive regulation of developmental process
F1LM10	KPCT_HUMAN kinase C theta type OS=Homo sapiens GN=PRKCQ PE=1 SV=3	P	GO:0051345	positive regulation of hydrolase activity
F1LM10	KPCT_HUMAN kinase C theta type OS=Homo sapiens GN=PRKCQ PE=1 SV=3	P	GO:0051973	positive regulation of telomerase activity
F1LM10	KPCT_HUMAN kinase C theta type OS=Homo sapiens GN=PRKCQ PE=1 SV=3	P	GO:0060326	cell chemotaxis
F1LM10	KPCT_HUMAN kinase C theta type OS=Homo sapiens GN=PRKCQ PE=1 SV=3	P	GO:0061041	regulation of wound healing
F1LM10	KPCT_HUMAN kinase C theta type OS=Homo sapiens GN=PRKCQ PE=1 SV=3	P	GO:0070233	negative regulation of T cell apoptotic process
F1LM10	KPCT_HUMAN kinase C theta type OS=Homo sapiens GN=PRKCQ PE=1 SV=3	N	GO:1903829
F1LM10	KPCT_HUMAN kinase C theta type OS=Homo sapiens GN=PRKCQ PE=1 SV=3	N	GO:1904355
F1LM10	KPCT_HUMAN kinase C theta type OS=Homo sapiens GN=PRKCQ PE=1 SV=3	N	GO:1905038
F1LM10	KPCT_HUMAN kinase C theta type OS=Homo sapiens GN=PRKCQ PE=1 SV=3	P	GO:2000026	regulation of multicellular organismal development
F1LM10	KPCT_HUMAN kinase C theta type OS=Homo sapiens GN=PRKCQ PE=1 SV=3	P	GO:0009069	serine family amino acid metabolic process
F1M7P8	SPRY3_HUMANSPRY domain-containing 3 OS=Homo sapiens GN=SPRYD3 PE=1 SV=2	C	GO:0044464	cell part
F1M7P8	SPRY3_HUMANSPRY domain-containing 3 OS=Homo sapiens GN=SPRYD3 PE=1 SV=2	F	GO:0005515	protein binding
D3ZIY3	YTHD3_HUMANYTH domain-containing family 3 OS=Homo sapiens GN=YTHDF3 PE=1 SV=1	C	GO:0005634	nucleus
D3ZIY3	YTHD3_HUMANYTH domain-containing family 3 OS=Homo sapiens GN=YTHDF3 PE=1 SV=1	C	GO:0044444	cytoplasmic part
D3ZIY3	YTHD3_HUMANYTH domain-containing family 3 OS=Homo sapiens GN=YTHDF3 PE=1 SV=1	F	GO:0005515	protein binding
D3ZIY3	YTHD3_HUMANYTH domain-containing family 3 OS=Homo sapiens GN=YTHDF3 PE=1 SV=1	N	GO:1990247
D3ZIY3	YTHD3_HUMANYTH domain-containing family 3 OS=Homo sapiens GN=YTHDF3 PE=1 SV=1	P	GO:0010608	posttranscriptional regulation of gene expression
D3ZIY3	YTHD3_HUMANYTH domain-containing family 3 OS=Homo sapiens GN=YTHDF3 PE=1 SV=1	P	GO:0031323	regulation of cellular metabolic process
D3ZIY3	YTHD3_HUMANYTH domain-containing family 3 OS=Homo sapiens GN=YTHDF3 PE=1 SV=1	P	GO:0048522	positive regulation of cellular process
D3ZIY3	YTHD3_HUMANYTH domain-containing family 3 OS=Homo sapiens GN=YTHDF3 PE=1 SV=1	P	GO:0051171	regulation of nitrogen compound metabolic process
D3ZIY3	YTHD3_HUMANYTH domain-containing family 3 OS=Homo sapiens GN=YTHDF3 PE=1 SV=1	P	GO:0080090	regulation of primary metabolic process
Q5BK48	TTC5_HUMANTetratricopeptide repeat 5 OS=Homo sapiens GN=TTC5 PE=1 SV=2	C	GO:0005654	nucleoplasm
Q5BK48	TTC5_HUMANTetratricopeptide repeat 5 OS=Homo sapiens GN=TTC5 PE=1 SV=2	F	GO:0005515	protein binding
Q5BK48	TTC5_HUMANTetratricopeptide repeat 5 OS=Homo sapiens GN=TTC5 PE=1 SV=2	P	GO:1901796	regulation of signal transduction by p53 class mediator
Q45QK8	GBG5_HUMANGuanine nucleotide-binding G(I) G(S) G(O) subunit gamma-5 OS=Homo sapiens GN=GNG5 PE=1 SV=3	C	GO:0005834	heterotrimeric G-protein complex
Q45QK8	GBG5_HUMANGuanine nucleotide-binding G(I) G(S) G(O) subunit gamma-5 OS=Homo sapiens GN=GNG5 PE=1 SV=3	C	GO:0070062	extracellular vesicular exosome
Q45QK8	GBG5_HUMANGuanine nucleotide-binding G(I) G(S) G(O) subunit gamma-5 OS=Homo sapiens GN=GNG5 PE=1 SV=3	F	GO:0004871	signal transducer activity
Q45QK8	GBG5_HUMANGuanine nucleotide-binding G(I) G(S) G(O) subunit gamma-5 OS=Homo sapiens GN=GNG5 PE=1 SV=3	F	GO:0030165	PDZ domain binding
Q45QK8	GBG5_HUMANGuanine nucleotide-binding G(I) G(S) G(O) subunit gamma-5 OS=Homo sapiens GN=GNG5 PE=1 SV=3	P	GO:0007186	G-protein coupled receptor signaling pathway
Q45QK8	GBG5_HUMANGuanine nucleotide-binding G(I) G(S) G(O) subunit gamma-5 OS=Homo sapiens GN=GNG5 PE=1 SV=3	P	GO:0044707	single-multicellular organism process
Q45QK8	GBG5_HUMANGuanine nucleotide-binding G(I) G(S) G(O) subunit gamma-5 OS=Homo sapiens GN=GNG5 PE=1 SV=3	P	GO:0071377	cellular response to glucagon stimulus
Q9QYV0	ADA15_HUMANDisintegrin and metallo ase domain-containing 15 OS=Homo sapiens GN=ADAM15 PE=1 SV=4	C	GO:0009986	cell surface
Q9QYV0	ADA15_HUMANDisintegrin and metallo ase domain-containing 15 OS=Homo sapiens GN=ADAM15 PE=1 SV=4	C	GO:0012505	endomembrane system
Q9QYV0	ADA15_HUMANDisintegrin and metallo ase domain-containing 15 OS=Homo sapiens GN=ADAM15 PE=1 SV=4	C	GO:0031410	cytoplasmic vesicle
Q9QYV0	ADA15_HUMANDisintegrin and metallo ase domain-containing 15 OS=Homo sapiens GN=ADAM15 PE=1 SV=4	C	GO:0070062	extracellular vesicular exosome
Q9QYV0	ADA15_HUMANDisintegrin and metallo ase domain-containing 15 OS=Homo sapiens GN=ADAM15 PE=1 SV=4	F	GO:0004222	metalloendopeptidase activity
Q9QYV0	ADA15_HUMANDisintegrin and metallo ase domain-containing 15 OS=Homo sapiens GN=ADAM15 PE=1 SV=4	F	GO:0005178	integrin binding
Q9QYV0	ADA15_HUMANDisintegrin and metallo ase domain-containing 15 OS=Homo sapiens GN=ADAM15 PE=1 SV=4	F	GO:0017124	SH3 domain binding
Q9QYV0	ADA15_HUMANDisintegrin and metallo ase domain-containing 15 OS=Homo sapiens GN=ADAM15 PE=1 SV=4	P	GO:0001953	negative regulation of cell-matrix adhesion
Q9QYV0	ADA15_HUMANDisintegrin and metallo ase domain-containing 15 OS=Homo sapiens GN=ADAM15 PE=1 SV=4	P	GO:0006508	proteolysis
Q9QYV0	ADA15_HUMANDisintegrin and metallo ase domain-containing 15 OS=Homo sapiens GN=ADAM15 PE=1 SV=4	P	GO:0006915	apoptotic process
Q9QYV0	ADA15_HUMANDisintegrin and metallo ase domain-containing 15 OS=Homo sapiens GN=ADAM15 PE=1 SV=4	P	GO:0007229	integrin-mediated signaling pathway
Q9QYV0	ADA15_HUMANDisintegrin and metallo ase domain-containing 15 OS=Homo sapiens GN=ADAM15 PE=1 SV=4	P	GO:0030154	cell differentiation
Q9QYV0	ADA15_HUMANDisintegrin and metallo ase domain-containing 15 OS=Homo sapiens GN=ADAM15 PE=1 SV=4	P	GO:0030308	negative regulation of cell growth
Q9QYV0	ADA15_HUMANDisintegrin and metallo ase domain-containing 15 OS=Homo sapiens GN=ADAM15 PE=1 SV=4	P	GO:0030336	negative regulation of cell migration
Q9QYV0	ADA15_HUMANDisintegrin and metallo ase domain-containing 15 OS=Homo sapiens GN=ADAM15 PE=1 SV=4	P	GO:0042221	response to chemical stimulus
Q9QYV0	ADA15_HUMANDisintegrin and metallo ase domain-containing 15 OS=Homo sapiens GN=ADAM15 PE=1 SV=4	P	GO:0045087	innate immune response
Q9QYV0	ADA15_HUMANDisintegrin and metallo ase domain-containing 15 OS=Homo sapiens GN=ADAM15 PE=1 SV=4	P	GO:0048522	positive regulation of cellular process
Q9QYV0	ADA15_HUMANDisintegrin and metallo ase domain-containing 15 OS=Homo sapiens GN=ADAM15 PE=1 SV=4	P	GO:0048731	system development
Q9QYV0	ADA15_HUMANDisintegrin and metallo ase domain-containing 15 OS=Homo sapiens GN=ADAM15 PE=1 SV=4	P	GO:0070528	protein kinase C signaling cascade
Q9QYV0	ADA15_HUMANDisintegrin and metallo ase domain-containing 15 OS=Homo sapiens GN=ADAM15 PE=1 SV=4	P	GO:1900121	negative regulation of receptor binding
Q9QYV0	ADA15_HUMANDisintegrin and metallo ase domain-containing 15 OS=Homo sapiens GN=ADAM15 PE=1 SV=4	C	GO:0008305	integrin complex
M0R6Y8	PGK1_HUMANPhosphoglycerate kinase 1 OS=Homo sapiens GN=PGK1 PE=1 SV=3	C	GO:0005634	nucleus
M0R6Y8	PGK1_HUMANPhosphoglycerate kinase 1 OS=Homo sapiens GN=PGK1 PE=1 SV=3	C	GO:0005737	cytoplasm
M0R6Y8	PGK1_HUMANPhosphoglycerate kinase 1 OS=Homo sapiens GN=PGK1 PE=1 SV=3	C	GO:0045121	membrane raft
M0R6Y8	PGK1_HUMANPhosphoglycerate kinase 1 OS=Homo sapiens GN=PGK1 PE=1 SV=3	C	GO:0070062	extracellular vesicular exosome
M0R6Y8	PGK1_HUMANPhosphoglycerate kinase 1 OS=Homo sapiens GN=PGK1 PE=1 SV=3	F	GO:0004618	phosphoglycerate kinase activity
M0R6Y8	PGK1_HUMANPhosphoglycerate kinase 1 OS=Homo sapiens GN=PGK1 PE=1 SV=3	F	GO:0005515	protein binding
M0R6Y8	PGK1_HUMANPhosphoglycerate kinase 1 OS=Homo sapiens GN=PGK1 PE=1 SV=3	P	GO:0006096	glycolysis
M0R6Y8	PGK1_HUMANPhosphoglycerate kinase 1 OS=Homo sapiens GN=PGK1 PE=1 SV=3	P	GO:0030855	epithelial cell differentiation
M0R6Y8	PGK1_HUMANPhosphoglycerate kinase 1 OS=Homo sapiens GN=PGK1 PE=1 SV=3	N	GO:0098779
M0R6Y8	PGK1_HUMANPhosphoglycerate kinase 1 OS=Homo sapiens GN=PGK1 PE=1 SV=3	P	GO:0006094	gluconeogenesis
M0R6Y8	PGK1_HUMANPhosphoglycerate kinase 1 OS=Homo sapiens GN=PGK1 PE=1 SV=3	P	GO:0015976	carbon utilization
P62864	RS30_HUMAN40S ribosomal S30 OS=Homo sapiens GN=FAU PE=1 SV=1	C	GO:0005615	extracellular space
P62864	RS30_HUMAN40S ribosomal S30 OS=Homo sapiens GN=FAU PE=1 SV=1	C	GO:0005654	nucleoplasm
P62864	RS30_HUMAN40S ribosomal S30 OS=Homo sapiens GN=FAU PE=1 SV=1	C	GO:0022627	cytosolic small ribosomal subunit
P62864	RS30_HUMAN40S ribosomal S30 OS=Homo sapiens GN=FAU PE=1 SV=1	F	GO:0003723	RNA binding
P62864	RS30_HUMAN40S ribosomal S30 OS=Homo sapiens GN=FAU PE=1 SV=1	F	GO:0003735	structural constituent of ribosome
P62864	RS30_HUMAN40S ribosomal S30 OS=Homo sapiens GN=FAU PE=1 SV=1	P	GO:0000184	nuclear-transcribed mRNA catabolic process, nonsense-mediated decay
P62864	RS30_HUMAN40S ribosomal S30 OS=Homo sapiens GN=FAU PE=1 SV=1	P	GO:0002227	innate immune response in mucosa
P62864	RS30_HUMAN40S ribosomal S30 OS=Homo sapiens GN=FAU PE=1 SV=1	P	GO:0006364	rRNA processing
P62864	RS30_HUMAN40S ribosomal S30 OS=Homo sapiens GN=FAU PE=1 SV=1	P	GO:0006413	translational initiation
P62864	RS30_HUMAN40S ribosomal S30 OS=Homo sapiens GN=FAU PE=1 SV=1	P	GO:0006614	SRP-dependent cotranslational protein targeting to membrane
P62864	RS30_HUMAN40S ribosomal S30 OS=Homo sapiens GN=FAU PE=1 SV=1	P	GO:0019083	viral transcription
P62864	RS30_HUMAN40S ribosomal S30 OS=Homo sapiens GN=FAU PE=1 SV=1	P	GO:0019731	antibacterial humoral response
P62864	RS30_HUMAN40S ribosomal S30 OS=Homo sapiens GN=FAU PE=1 SV=1	P	GO:0050830	defense response to Gram-positive bacterium
D3ZSV8	UNC79_HUMAN unc-79 homolog OS=Homo sapiens GN=UNC79 PE=2 SV=4	C	GO:0016020	membrane
D3ZSV8	UNC79_HUMAN unc-79 homolog OS=Homo sapiens GN=UNC79 PE=2 SV=4	F	GO:0005515	protein binding
F1LPB8	ENTP5_HUMANEctonucleoside triphosphate diphosphohydrolase 5 OS=Homo sapiens GN=ENTPD5 PE=1 SV=1	C	GO:0012505	endomembrane system
F1LPB8	ENTP5_HUMANEctonucleoside triphosphate diphosphohydrolase 5 OS=Homo sapiens GN=ENTPD5 PE=1 SV=1	C	GO:0016020	membrane
F1LPB8	ENTP5_HUMANEctonucleoside triphosphate diphosphohydrolase 5 OS=Homo sapiens GN=ENTPD5 PE=1 SV=1	C	GO:0043231	intracellular membrane-bounded organelle
F1LPB8	ENTP5_HUMANEctonucleoside triphosphate diphosphohydrolase 5 OS=Homo sapiens GN=ENTPD5 PE=1 SV=1	C	GO:0044444	cytoplasmic part
F1LPB8	ENTP5_HUMANEctonucleoside triphosphate diphosphohydrolase 5 OS=Homo sapiens GN=ENTPD5 PE=1 SV=1	C	GO:0070062	extracellular vesicular exosome
F1LPB8	ENTP5_HUMANEctonucleoside triphosphate diphosphohydrolase 5 OS=Homo sapiens GN=ENTPD5 PE=1 SV=1	F	GO:0005515	protein binding
F1LPB8	ENTP5_HUMANEctonucleoside triphosphate diphosphohydrolase 5 OS=Homo sapiens GN=ENTPD5 PE=1 SV=1	F	GO:0017110	nucleoside-diphosphatase activity
F1LPB8	ENTP5_HUMANEctonucleoside triphosphate diphosphohydrolase 5 OS=Homo sapiens GN=ENTPD5 PE=1 SV=1	P	GO:0006753	nucleoside phosphate metabolic process
F1LPB8	ENTP5_HUMANEctonucleoside triphosphate diphosphohydrolase 5 OS=Homo sapiens GN=ENTPD5 PE=1 SV=1	P	GO:0044249	cellular biosynthetic process
F1LPB8	ENTP5_HUMANEctonucleoside triphosphate diphosphohydrolase 5 OS=Homo sapiens GN=ENTPD5 PE=1 SV=1	P	GO:0050896	response to stimulus
F1LPB8	ENTP5_HUMANEctonucleoside triphosphate diphosphohydrolase 5 OS=Homo sapiens GN=ENTPD5 PE=1 SV=1	P	GO:0065007	biological regulation
F1LPB8	ENTP5_HUMANEctonucleoside triphosphate diphosphohydrolase 5 OS=Homo sapiens GN=ENTPD5 PE=1 SV=1	P	GO:1901135	carbohydrate derivative metabolic process
F1LPB8	ENTP5_HUMANEctonucleoside triphosphate diphosphohydrolase 5 OS=Homo sapiens GN=ENTPD5 PE=1 SV=1	P	GO:1901576	organic substance biosynthetic process
O08589	PLM_HUMANPhospholemman OS=Homo sapiens GN=FXYD1 PE=1 SV=2	C	GO:0005887	integral to plasma membrane
O08589	PLM_HUMANPhospholemman OS=Homo sapiens GN=FXYD1 PE=1 SV=2	C	GO:0043227	membrane-bounded organelle
O08589	PLM_HUMANPhospholemman OS=Homo sapiens GN=FXYD1 PE=1 SV=2	F	GO:0005216	ion channel activity
O08589	PLM_HUMANPhospholemman OS=Homo sapiens GN=FXYD1 PE=1 SV=2	F	GO:0005515	protein binding
O08589	PLM_HUMANPhospholemman OS=Homo sapiens GN=FXYD1 PE=1 SV=2	P	GO:0006821	chloride transport
O08589	PLM_HUMANPhospholemman OS=Homo sapiens GN=FXYD1 PE=1 SV=2	P	GO:0008016	regulation of heart contraction
O08589	PLM_HUMANPhospholemman OS=Homo sapiens GN=FXYD1 PE=1 SV=2	P	GO:0034220	ion transmembrane transport
F1LYI7	TM256_HUMANTransmembrane 256 OS=Homo sapiens GN=TMEM256 PE=2 SV=1	C	GO:0070062	extracellular vesicular exosome
Q07984	SSRD_HUMANTranslocon-associated subunit delta OS=Homo sapiens GN=SSR4 PE=1 SV=1	C	GO:0005783	endoplasmic reticulum
Q07984	SSRD_HUMANTranslocon-associated subunit delta OS=Homo sapiens GN=SSR4 PE=1 SV=1	C	GO:0016021	integral to membrane
Q07984	SSRD_HUMANTranslocon-associated subunit delta OS=Homo sapiens GN=SSR4 PE=1 SV=1	C	GO:0070062	extracellular vesicular exosome
D3ZJZ1	ATG5_HUMANAutophagy 5 OS=Homo sapiens GN=ATG5 PE=1 SV=2	C	GO:0005776	autophagic vacuole
D3ZJZ1	ATG5_HUMANAutophagy 5 OS=Homo sapiens GN=ATG5 PE=1 SV=2	C	GO:0005829	cytosol
D3ZJZ1	ATG5_HUMANAutophagy 5 OS=Homo sapiens GN=ATG5 PE=1 SV=2	C	GO:0030670	phagocytic vesicle membrane
D3ZJZ1	ATG5_HUMANAutophagy 5 OS=Homo sapiens GN=ATG5 PE=1 SV=2	F	GO:0005515	protein binding
D3ZJZ1	ATG5_HUMANAutophagy 5 OS=Homo sapiens GN=ATG5 PE=1 SV=2	P	GO:0006950	response to stress
D3ZJZ1	ATG5_HUMANAutophagy 5 OS=Homo sapiens GN=ATG5 PE=1 SV=2	P	GO:0009059	macromolecule biosynthetic process
D3ZJZ1	ATG5_HUMANAutophagy 5 OS=Homo sapiens GN=ATG5 PE=1 SV=2	P	GO:0009605	response to external stimulus
D3ZJZ1	ATG5_HUMANAutophagy 5 OS=Homo sapiens GN=ATG5 PE=1 SV=2	P	GO:0032501	multicellular organismal process
D3ZJZ1	ATG5_HUMANAutophagy 5 OS=Homo sapiens GN=ATG5 PE=1 SV=2	P	GO:0033043	regulation of organelle organization
D3ZJZ1	ATG5_HUMANAutophagy 5 OS=Homo sapiens GN=ATG5 PE=1 SV=2	P	GO:0035973	aggrephagy
D3ZJZ1	ATG5_HUMANAutophagy 5 OS=Homo sapiens GN=ATG5 PE=1 SV=2	P	GO:0043687	post-translational protein modification
D3ZJZ1	ATG5_HUMANAutophagy 5 OS=Homo sapiens GN=ATG5 PE=1 SV=2	P	GO:0044249	cellular biosynthetic process
D3ZJZ1	ATG5_HUMANAutophagy 5 OS=Homo sapiens GN=ATG5 PE=1 SV=2	P	GO:0060548	negative regulation of cell death
P26819	ARBK2_HUMANBeta-adrenergic receptor kinase 2 OS=Homo sapiens GN=ADRBK2 PE=1 SV=2	C	GO:0005886	plasma membrane
P26819	ARBK2_HUMANBeta-adrenergic receptor kinase 2 OS=Homo sapiens GN=ADRBK2 PE=1 SV=2	C	GO:0043229	intracellular organelle
P26819	ARBK2_HUMANBeta-adrenergic receptor kinase 2 OS=Homo sapiens GN=ADRBK2 PE=1 SV=2	C	GO:0044444	cytoplasmic part
P26819	ARBK2_HUMANBeta-adrenergic receptor kinase 2 OS=Homo sapiens GN=ADRBK2 PE=1 SV=2	F	GO:0004703	G-protein coupled receptor kinase activity
P26819	ARBK2_HUMANBeta-adrenergic receptor kinase 2 OS=Homo sapiens GN=ADRBK2 PE=1 SV=2	F	GO:0005524	ATP binding
P26819	ARBK2_HUMANBeta-adrenergic receptor kinase 2 OS=Homo sapiens GN=ADRBK2 PE=1 SV=2	F	GO:0031755	Edg-2 lysophosphatidic acid receptor binding
P26819	ARBK2_HUMANBeta-adrenergic receptor kinase 2 OS=Homo sapiens GN=ADRBK2 PE=1 SV=2	F	GO:0047696	beta-adrenergic receptor kinase activity
P26819	ARBK2_HUMANBeta-adrenergic receptor kinase 2 OS=Homo sapiens GN=ADRBK2 PE=1 SV=2	P	GO:0001932	regulation of protein phosphorylation
P26819	ARBK2_HUMANBeta-adrenergic receptor kinase 2 OS=Homo sapiens GN=ADRBK2 PE=1 SV=2	P	GO:0003108	negative regulation of the force of heart contraction by chemical signal
P26819	ARBK2_HUMANBeta-adrenergic receptor kinase 2 OS=Homo sapiens GN=ADRBK2 PE=1 SV=2	P	GO:0006950	response to stress
P26819	ARBK2_HUMANBeta-adrenergic receptor kinase 2 OS=Homo sapiens GN=ADRBK2 PE=1 SV=2	P	GO:0007166	cell surface receptor signaling pathway
P26819	ARBK2_HUMANBeta-adrenergic receptor kinase 2 OS=Homo sapiens GN=ADRBK2 PE=1 SV=2	P	GO:0007217	tachykinin receptor signaling pathway
P26819	ARBK2_HUMANBeta-adrenergic receptor kinase 2 OS=Homo sapiens GN=ADRBK2 PE=1 SV=2	P	GO:0008277	regulation of G-protein coupled receptor protein signaling pathway
P26819	ARBK2_HUMANBeta-adrenergic receptor kinase 2 OS=Homo sapiens GN=ADRBK2 PE=1 SV=2	P	GO:0009719	response to endogenous stimulus
P26819	ARBK2_HUMANBeta-adrenergic receptor kinase 2 OS=Homo sapiens GN=ADRBK2 PE=1 SV=2	P	GO:0009968	negative regulation of signal transduction
P26819	ARBK2_HUMANBeta-adrenergic receptor kinase 2 OS=Homo sapiens GN=ADRBK2 PE=1 SV=2	P	GO:0010468	regulation of gene expression
P26819	ARBK2_HUMANBeta-adrenergic receptor kinase 2 OS=Homo sapiens GN=ADRBK2 PE=1 SV=2	P	GO:0010605	negative regulation of macromolecule metabolic process
P26819	ARBK2_HUMANBeta-adrenergic receptor kinase 2 OS=Homo sapiens GN=ADRBK2 PE=1 SV=2	P	GO:0010941	regulation of cell death
P26819	ARBK2_HUMANBeta-adrenergic receptor kinase 2 OS=Homo sapiens GN=ADRBK2 PE=1 SV=2	P	GO:0016043	cellular component organization
P26819	ARBK2_HUMANBeta-adrenergic receptor kinase 2 OS=Homo sapiens GN=ADRBK2 PE=1 SV=2	P	GO:0018193	peptidyl-amino acid modification
P26819	ARBK2_HUMANBeta-adrenergic receptor kinase 2 OS=Homo sapiens GN=ADRBK2 PE=1 SV=2	P	GO:0019079	viral genome replication
P26819	ARBK2_HUMANBeta-adrenergic receptor kinase 2 OS=Homo sapiens GN=ADRBK2 PE=1 SV=2	P	GO:0019219	regulation of nucleobase-containing compound metabolic process
P26819	ARBK2_HUMANBeta-adrenergic receptor kinase 2 OS=Homo sapiens GN=ADRBK2 PE=1 SV=2	P	GO:0030154	cell differentiation
P26819	ARBK2_HUMANBeta-adrenergic receptor kinase 2 OS=Homo sapiens GN=ADRBK2 PE=1 SV=2	P	GO:0031324	negative regulation of cellular metabolic process
P26819	ARBK2_HUMANBeta-adrenergic receptor kinase 2 OS=Homo sapiens GN=ADRBK2 PE=1 SV=2	P	GO:0031623	receptor internalization
P26819	ARBK2_HUMANBeta-adrenergic receptor kinase 2 OS=Homo sapiens GN=ADRBK2 PE=1 SV=2	P	GO:0032270	positive regulation of cellular protein metabolic process
P26819	ARBK2_HUMANBeta-adrenergic receptor kinase 2 OS=Homo sapiens GN=ADRBK2 PE=1 SV=2	P	GO:0045988	negative regulation of striated muscle contraction
P26819	ARBK2_HUMANBeta-adrenergic receptor kinase 2 OS=Homo sapiens GN=ADRBK2 PE=1 SV=2	P	GO:0046718	viral entry into host cell
P26819	ARBK2_HUMANBeta-adrenergic receptor kinase 2 OS=Homo sapiens GN=ADRBK2 PE=1 SV=2	P	GO:0048513	organ development
P26819	ARBK2_HUMANBeta-adrenergic receptor kinase 2 OS=Homo sapiens GN=ADRBK2 PE=1 SV=2	P	GO:0050790	regulation of catalytic activity
P26819	ARBK2_HUMANBeta-adrenergic receptor kinase 2 OS=Homo sapiens GN=ADRBK2 PE=1 SV=2	P	GO:0051049	regulation of transport
P26819	ARBK2_HUMANBeta-adrenergic receptor kinase 2 OS=Homo sapiens GN=ADRBK2 PE=1 SV=2	P	GO:0060048	cardiac muscle contraction
P26819	ARBK2_HUMANBeta-adrenergic receptor kinase 2 OS=Homo sapiens GN=ADRBK2 PE=1 SV=2	P	GO:0071310	cellular response to organic substance
P26819	ARBK2_HUMANBeta-adrenergic receptor kinase 2 OS=Homo sapiens GN=ADRBK2 PE=1 SV=2	P	GO:1901699	cellular response to nitrogen compound
P26819	ARBK2_HUMANBeta-adrenergic receptor kinase 2 OS=Homo sapiens GN=ADRBK2 PE=1 SV=2	P	GO:1901701	cellular response to oxygen-containing compound
P26819	ARBK2_HUMANBeta-adrenergic receptor kinase 2 OS=Homo sapiens GN=ADRBK2 PE=1 SV=2	P	GO:2000112	regulation of cellular macromolecule biosynthetic process
P26819	ARBK2_HUMANBeta-adrenergic receptor kinase 2 OS=Homo sapiens GN=ADRBK2 PE=1 SV=2	P	GO:0009069	serine family amino acid metabolic process
D3ZM97	OR1M1_HUMANOlfactory receptor 1M1 OS=Homo sapiens GN=OR1M1 PE=2 SV=1	C	GO:0005886	plasma membrane
D3ZM97	OR1M1_HUMANOlfactory receptor 1M1 OS=Homo sapiens GN=OR1M1 PE=2 SV=1	C	GO:0016021	integral to membrane
D3ZM97	OR1M1_HUMANOlfactory receptor 1M1 OS=Homo sapiens GN=OR1M1 PE=2 SV=1	F	GO:0004930	G-protein coupled receptor activity
D3ZM97	OR1M1_HUMANOlfactory receptor 1M1 OS=Homo sapiens GN=OR1M1 PE=2 SV=1	F	GO:0004984	olfactory receptor activity
D3ZM97	OR1M1_HUMANOlfactory receptor 1M1 OS=Homo sapiens GN=OR1M1 PE=2 SV=1	P	GO:0007187	G-protein coupled receptor signaling pathway, coupled to cyclic nucleotide second messenger
D3ZM97	OR1M1_HUMANOlfactory receptor 1M1 OS=Homo sapiens GN=OR1M1 PE=2 SV=1	P	GO:0007608	sensory perception of smell
A0A0G2K0Q7	MYLK_HUMANMyosin light chain smooth muscle OS=Homo sapiens GN=MYLK PE=1 SV=4	C	GO:0001725	stress fiber
A0A0G2K0Q7	MYLK_HUMANMyosin light chain smooth muscle OS=Homo sapiens GN=MYLK PE=1 SV=4	C	GO:0030027	lamellipodium
A0A0G2K0Q7	MYLK_HUMANMyosin light chain smooth muscle OS=Homo sapiens GN=MYLK PE=1 SV=4	C	GO:0032154	cleavage furrow
A0A0G2K0Q7	MYLK_HUMANMyosin light chain smooth muscle OS=Homo sapiens GN=MYLK PE=1 SV=4	C	GO:0044449	contractile fiber part
A0A0G2K0Q7	MYLK_HUMANMyosin light chain smooth muscle OS=Homo sapiens GN=MYLK PE=1 SV=4	C	GO:0070062	extracellular vesicular exosome
A0A0G2K0Q7	MYLK_HUMANMyosin light chain smooth muscle OS=Homo sapiens GN=MYLK PE=1 SV=4	F	GO:0004687	myosin light chain kinase activity
A0A0G2K0Q7	MYLK_HUMANMyosin light chain smooth muscle OS=Homo sapiens GN=MYLK PE=1 SV=4	F	GO:0005515	protein binding
A0A0G2K0Q7	MYLK_HUMANMyosin light chain smooth muscle OS=Homo sapiens GN=MYLK PE=1 SV=4	F	GO:0005524	ATP binding
A0A0G2K0Q7	MYLK_HUMANMyosin light chain smooth muscle OS=Homo sapiens GN=MYLK PE=1 SV=4	P	GO:0002230	positive regulation of defense response to virus by host
A0A0G2K0Q7	MYLK_HUMANMyosin light chain smooth muscle OS=Homo sapiens GN=MYLK PE=1 SV=4	P	GO:0006468	protein phosphorylation
A0A0G2K0Q7	MYLK_HUMANMyosin light chain smooth muscle OS=Homo sapiens GN=MYLK PE=1 SV=4	P	GO:0006936	muscle contraction
A0A0G2K0Q7	MYLK_HUMANMyosin light chain smooth muscle OS=Homo sapiens GN=MYLK PE=1 SV=4	P	GO:0010468	regulation of gene expression
A0A0G2K0Q7	MYLK_HUMANMyosin light chain smooth muscle OS=Homo sapiens GN=MYLK PE=1 SV=4	P	GO:0010604	positive regulation of macromolecule metabolic process
A0A0G2K0Q7	MYLK_HUMANMyosin light chain smooth muscle OS=Homo sapiens GN=MYLK PE=1 SV=4	P	GO:0014706	striated muscle tissue development
A0A0G2K0Q7	MYLK_HUMANMyosin light chain smooth muscle OS=Homo sapiens GN=MYLK PE=1 SV=4	P	GO:0030335	positive regulation of cell migration
A0A0G2K0Q7	MYLK_HUMANMyosin light chain smooth muscle OS=Homo sapiens GN=MYLK PE=1 SV=4	P	GO:0032060	bleb assembly
A0A0G2K0Q7	MYLK_HUMANMyosin light chain smooth muscle OS=Homo sapiens GN=MYLK PE=1 SV=4	P	GO:0032268	regulation of cellular protein metabolic process
A0A0G2K0Q7	MYLK_HUMANMyosin light chain smooth muscle OS=Homo sapiens GN=MYLK PE=1 SV=4	P	GO:0042981	regulation of apoptotic process
A0A0G2K0Q7	MYLK_HUMANMyosin light chain smooth muscle OS=Homo sapiens GN=MYLK PE=1 SV=4	P	GO:0045595	regulation of cell differentiation
A0A0G2K0Q7	MYLK_HUMANMyosin light chain smooth muscle OS=Homo sapiens GN=MYLK PE=1 SV=4	P	GO:0051239	regulation of multicellular organismal process
A0A0G2K0Q7	MYLK_HUMANMyosin light chain smooth muscle OS=Homo sapiens GN=MYLK PE=1 SV=4	P	GO:0051928	positive regulation of calcium ion transport
A0A0G2K0Q7	MYLK_HUMANMyosin light chain smooth muscle OS=Homo sapiens GN=MYLK PE=1 SV=4	P	GO:0060414	aorta smooth muscle tissue morphogenesis
A0A0G2K0Q7	MYLK_HUMANMyosin light chain smooth muscle OS=Homo sapiens GN=MYLK PE=1 SV=4	P	GO:0065009	regulation of molecular function
A0A0G2K0Q7	MYLK_HUMANMyosin light chain smooth muscle OS=Homo sapiens GN=MYLK PE=1 SV=4	P	GO:0071476	cellular hypotonic response
A0A0G2K0Q7	MYLK_HUMANMyosin light chain smooth muscle OS=Homo sapiens GN=MYLK PE=1 SV=4	P	GO:0090303	positive regulation of wound healing
A0A0G2K0Q7	MYLK_HUMANMyosin light chain smooth muscle OS=Homo sapiens GN=MYLK PE=1 SV=4	N	GO:0098779
A0A0G2K0Q7	MYLK_HUMANMyosin light chain smooth muscle OS=Homo sapiens GN=MYLK PE=1 SV=4	N	GO:0098792
A0A0G2K0Q7	MYLK_HUMANMyosin light chain smooth muscle OS=Homo sapiens GN=MYLK PE=1 SV=4	P	GO:0009069	serine family amino acid metabolic process
A0A0G2K0Q7	MYLK_HUMANMyosin light chain smooth muscle OS=Homo sapiens GN=MYLK PE=1 SV=4	C	GO:0016459	myosin complex
D4A9Q3	RS23_HUMAN40S ribosomal S23 OS=Homo sapiens GN=RPS23 PE=1 SV=3	C	GO:0005654	nucleoplasm
D4A9Q3	RS23_HUMAN40S ribosomal S23 OS=Homo sapiens GN=RPS23 PE=1 SV=3	C	GO:0005730	nucleolus
D4A9Q3	RS23_HUMAN40S ribosomal S23 OS=Homo sapiens GN=RPS23 PE=1 SV=3	C	GO:0016020	membrane
D4A9Q3	RS23_HUMAN40S ribosomal S23 OS=Homo sapiens GN=RPS23 PE=1 SV=3	C	GO:0022627	cytosolic small ribosomal subunit
D4A9Q3	RS23_HUMAN40S ribosomal S23 OS=Homo sapiens GN=RPS23 PE=1 SV=3	F	GO:0003735	structural constituent of ribosome
D4A9Q3	RS23_HUMAN40S ribosomal S23 OS=Homo sapiens GN=RPS23 PE=1 SV=3	F	GO:0005515	protein binding
D4A9Q3	RS23_HUMAN40S ribosomal S23 OS=Homo sapiens GN=RPS23 PE=1 SV=3	P	GO:0000184	nuclear-transcribed mRNA catabolic process, nonsense-mediated decay
D4A9Q3	RS23_HUMAN40S ribosomal S23 OS=Homo sapiens GN=RPS23 PE=1 SV=3	P	GO:0006364	rRNA processing
D4A9Q3	RS23_HUMAN40S ribosomal S23 OS=Homo sapiens GN=RPS23 PE=1 SV=3	P	GO:0006413	translational initiation
D4A9Q3	RS23_HUMAN40S ribosomal S23 OS=Homo sapiens GN=RPS23 PE=1 SV=3	P	GO:0006614	SRP-dependent cotranslational protein targeting to membrane
D4A9Q3	RS23_HUMAN40S ribosomal S23 OS=Homo sapiens GN=RPS23 PE=1 SV=3	P	GO:0019083	viral transcription
D4AAE5	TMM56_HUMANTransmembrane 56 OS=Homo sapiens GN=TMEM56 PE=1 SV=1	C	GO:0016021	integral to membrane
A0A0H2UHU1	RL37A_HUMAN60S ribosomal L37a OS=Homo sapiens GN=RPL37A PE=1 SV=2	C	GO:0005634	nucleus
A0A0H2UHU1	RL37A_HUMAN60S ribosomal L37a OS=Homo sapiens GN=RPL37A PE=1 SV=2	C	GO:0005925	focal adhesion
A0A0H2UHU1	RL37A_HUMAN60S ribosomal L37a OS=Homo sapiens GN=RPL37A PE=1 SV=2	C	GO:0022625	cytosolic large ribosomal subunit
A0A0H2UHU1	RL37A_HUMAN60S ribosomal L37a OS=Homo sapiens GN=RPL37A PE=1 SV=2	C	GO:0070062	extracellular vesicular exosome
A0A0H2UHU1	RL37A_HUMAN60S ribosomal L37a OS=Homo sapiens GN=RPL37A PE=1 SV=2	F	GO:0003735	structural constituent of ribosome
A0A0H2UHU1	RL37A_HUMAN60S ribosomal L37a OS=Homo sapiens GN=RPL37A PE=1 SV=2	F	GO:0005515	protein binding
A0A0H2UHU1	RL37A_HUMAN60S ribosomal L37a OS=Homo sapiens GN=RPL37A PE=1 SV=2	P	GO:0000184	nuclear-transcribed mRNA catabolic process, nonsense-mediated decay
A0A0H2UHU1	RL37A_HUMAN60S ribosomal L37a OS=Homo sapiens GN=RPL37A PE=1 SV=2	P	GO:0006364	rRNA processing
A0A0H2UHU1	RL37A_HUMAN60S ribosomal L37a OS=Homo sapiens GN=RPL37A PE=1 SV=2	P	GO:0006413	translational initiation
A0A0H2UHU1	RL37A_HUMAN60S ribosomal L37a OS=Homo sapiens GN=RPL37A PE=1 SV=2	P	GO:0006614	SRP-dependent cotranslational protein targeting to membrane
A0A0H2UHU1	RL37A_HUMAN60S ribosomal L37a OS=Homo sapiens GN=RPL37A PE=1 SV=2	P	GO:0019083	viral transcription
A0A0G2K285	REPS2_HUMAN 1-associated Eps domain-containing 2 OS=Homo sapiens GN=REPS2 PE=1 SV=2	C	GO:0012505	endomembrane system
A0A0G2K285	REPS2_HUMAN 1-associated Eps domain-containing 2 OS=Homo sapiens GN=REPS2 PE=1 SV=2	C	GO:0031982	vesicle
A0A0G2K285	REPS2_HUMAN 1-associated Eps domain-containing 2 OS=Homo sapiens GN=REPS2 PE=1 SV=2	C	GO:0043229	intracellular organelle
A0A0G2K285	REPS2_HUMAN 1-associated Eps domain-containing 2 OS=Homo sapiens GN=REPS2 PE=1 SV=2	C	GO:0044422	organelle part
A0A0G2K285	REPS2_HUMAN 1-associated Eps domain-containing 2 OS=Homo sapiens GN=REPS2 PE=1 SV=2	C	GO:0044425	membrane part
A0A0G2K285	REPS2_HUMAN 1-associated Eps domain-containing 2 OS=Homo sapiens GN=REPS2 PE=1 SV=2	C	GO:0044444	cytoplasmic part
A0A0G2K285	REPS2_HUMAN 1-associated Eps domain-containing 2 OS=Homo sapiens GN=REPS2 PE=1 SV=2	N	GO:0098805
A0A0G2K285	REPS2_HUMAN 1-associated Eps domain-containing 2 OS=Homo sapiens GN=REPS2 PE=1 SV=2	F	GO:0005509	calcium ion binding
A0A0G2K285	REPS2_HUMAN 1-associated Eps domain-containing 2 OS=Homo sapiens GN=REPS2 PE=1 SV=2	F	GO:0005515	protein binding
A0A0G2K285	REPS2_HUMAN 1-associated Eps domain-containing 2 OS=Homo sapiens GN=REPS2 PE=1 SV=2	P	GO:0006461	protein complex assembly
A0A0G2K285	REPS2_HUMAN 1-associated Eps domain-containing 2 OS=Homo sapiens GN=REPS2 PE=1 SV=2	P	GO:0007169	transmembrane receptor protein tyrosine kinase signaling pathway
A0A0G2K285	REPS2_HUMAN 1-associated Eps domain-containing 2 OS=Homo sapiens GN=REPS2 PE=1 SV=2	P	GO:0016192	vesicle-mediated transport
A0A0G2K285	REPS2_HUMAN 1-associated Eps domain-containing 2 OS=Homo sapiens GN=REPS2 PE=1 SV=2	P	GO:0044763	single-organism cellular process
A0A0G2K285	REPS2_HUMAN 1-associated Eps domain-containing 2 OS=Homo sapiens GN=REPS2 PE=1 SV=2	P	GO:0048522	positive regulation of cellular process
A0A0G2K285	REPS2_HUMAN 1-associated Eps domain-containing 2 OS=Homo sapiens GN=REPS2 PE=1 SV=2	P	GO:0051641	cellular localization
P50297	ARY1_HUMANArylamine N-acetyltransferase 1 OS=Homo sapiens GN=NAT1 PE=1 SV=2	F	GO:0016746	transferase activity, transferring acyl groups
B4F7E7	MPP5_HUMANMAGUK p55 subfamily member 5 OS=Homo sapiens GN=MPP5 PE=1 SV=3	C	GO:0005654	nucleoplasm
B4F7E7	MPP5_HUMANMAGUK p55 subfamily member 5 OS=Homo sapiens GN=MPP5 PE=1 SV=3	C	GO:0005737	cytoplasm
B4F7E7	MPP5_HUMANMAGUK p55 subfamily member 5 OS=Homo sapiens GN=MPP5 PE=1 SV=3	C	GO:0030054	cell junction
B4F7E7	MPP5_HUMANMAGUK p55 subfamily member 5 OS=Homo sapiens GN=MPP5 PE=1 SV=3	C	GO:0032991	macromolecular complex
B4F7E7	MPP5_HUMANMAGUK p55 subfamily member 5 OS=Homo sapiens GN=MPP5 PE=1 SV=3	C	GO:0044459	plasma membrane part
B4F7E7	MPP5_HUMANMAGUK p55 subfamily member 5 OS=Homo sapiens GN=MPP5 PE=1 SV=3	C	GO:0070062	extracellular vesicular exosome
B4F7E7	MPP5_HUMANMAGUK p55 subfamily member 5 OS=Homo sapiens GN=MPP5 PE=1 SV=3	F	GO:0019904	protein domain specific binding
B4F7E7	MPP5_HUMANMAGUK p55 subfamily member 5 OS=Homo sapiens GN=MPP5 PE=1 SV=3	P	GO:0002011	morphogenesis of an epithelial sheet
B4F7E7	MPP5_HUMANMAGUK p55 subfamily member 5 OS=Homo sapiens GN=MPP5 PE=1 SV=3	P	GO:0034613	cellular protein localization
B4F7E7	MPP5_HUMANMAGUK p55 subfamily member 5 OS=Homo sapiens GN=MPP5 PE=1 SV=3	P	GO:0044802	single-organism membrane organization
B4F7E7	MPP5_HUMANMAGUK p55 subfamily member 5 OS=Homo sapiens GN=MPP5 PE=1 SV=3	P	GO:0048522	positive regulation of cellular process
B4F7E7	MPP5_HUMANMAGUK p55 subfamily member 5 OS=Homo sapiens GN=MPP5 PE=1 SV=3	P	GO:0048523	negative regulation of cellular process
B4F7E7	MPP5_HUMANMAGUK p55 subfamily member 5 OS=Homo sapiens GN=MPP5 PE=1 SV=3	P	GO:0048583	regulation of response to stimulus
B4F7E7	MPP5_HUMANMAGUK p55 subfamily member 5 OS=Homo sapiens GN=MPP5 PE=1 SV=3	P	GO:0048731	system development
B4F7E7	MPP5_HUMANMAGUK p55 subfamily member 5 OS=Homo sapiens GN=MPP5 PE=1 SV=3	P	GO:0051234	establishment of localization
B4F7E7	MPP5_HUMANMAGUK p55 subfamily member 5 OS=Homo sapiens GN=MPP5 PE=1 SV=3	P	GO:0070830	tight junction assembly
B4F7E7	MPP5_HUMANMAGUK p55 subfamily member 5 OS=Homo sapiens GN=MPP5 PE=1 SV=3	P	GO:0090162	establishment of epithelial cell polarity
Q66HA6	ARL8B_HUMANADP-ribosylation factor 8B OS=Homo sapiens GN=ARL8B PE=1 SV=1	C	GO:0005765	lysosomal membrane
Q66HA6	ARL8B_HUMANADP-ribosylation factor 8B OS=Homo sapiens GN=ARL8B PE=1 SV=1	C	GO:0005768	endosome
Q66HA6	ARL8B_HUMANADP-ribosylation factor 8B OS=Homo sapiens GN=ARL8B PE=1 SV=1	C	GO:0030496	midbody
Q66HA6	ARL8B_HUMANADP-ribosylation factor 8B OS=Homo sapiens GN=ARL8B PE=1 SV=1	C	GO:0051233	spindle midzone
Q66HA6	ARL8B_HUMANADP-ribosylation factor 8B OS=Homo sapiens GN=ARL8B PE=1 SV=1	C	GO:0070062	extracellular vesicular exosome
Q66HA6	ARL8B_HUMANADP-ribosylation factor 8B OS=Homo sapiens GN=ARL8B PE=1 SV=1	F	GO:0005525	GTP binding
Q66HA6	ARL8B_HUMANADP-ribosylation factor 8B OS=Homo sapiens GN=ARL8B PE=1 SV=1	F	GO:0019003	GDP binding
Q66HA6	ARL8B_HUMANADP-ribosylation factor 8B OS=Homo sapiens GN=ARL8B PE=1 SV=1	F	GO:0043014	alpha-tubulin binding
Q66HA6	ARL8B_HUMANADP-ribosylation factor 8B OS=Homo sapiens GN=ARL8B PE=1 SV=1	F	GO:0048487	beta-tubulin binding
Q66HA6	ARL8B_HUMANADP-ribosylation factor 8B OS=Homo sapiens GN=ARL8B PE=1 SV=1	P	GO:0006996	organelle organization
Q66HA6	ARL8B_HUMANADP-ribosylation factor 8B OS=Homo sapiens GN=ARL8B PE=1 SV=1	P	GO:0007059	chromosome segregation
Q66HA6	ARL8B_HUMANADP-ribosylation factor 8B OS=Homo sapiens GN=ARL8B PE=1 SV=1	P	GO:0007264	small GTPase mediated signal transduction
Q66HA6	ARL8B_HUMANADP-ribosylation factor 8B OS=Homo sapiens GN=ARL8B PE=1 SV=1	P	GO:0008104	protein localization
Q66HA6	ARL8B_HUMANADP-ribosylation factor 8B OS=Homo sapiens GN=ARL8B PE=1 SV=1	P	GO:0016192	vesicle-mediated transport
Q66HA6	ARL8B_HUMANADP-ribosylation factor 8B OS=Homo sapiens GN=ARL8B PE=1 SV=1	P	GO:0048522	positive regulation of cellular process
Q66HA6	ARL8B_HUMANADP-ribosylation factor 8B OS=Homo sapiens GN=ARL8B PE=1 SV=1	P	GO:0048731	system development
Q66HA6	ARL8B_HUMANADP-ribosylation factor 8B OS=Homo sapiens GN=ARL8B PE=1 SV=1	P	GO:0051049	regulation of transport
Q66HA6	ARL8B_HUMANADP-ribosylation factor 8B OS=Homo sapiens GN=ARL8B PE=1 SV=1	P	GO:0051128	regulation of cellular component organization
Q66HA6	ARL8B_HUMANADP-ribosylation factor 8B OS=Homo sapiens GN=ARL8B PE=1 SV=1	P	GO:0051641	cellular localization
Q66HA6	ARL8B_HUMANADP-ribosylation factor 8B OS=Homo sapiens GN=ARL8B PE=1 SV=1	C	GO:0045298	tubulin complex
D3Z9D2	FYCO1_HUMANFYVE and coiled-coil domain-containing 1 OS=Homo sapiens GN=FYCO1 PE=1 SV=3	C	GO:0005764	lysosome
D3Z9D2	FYCO1_HUMANFYVE and coiled-coil domain-containing 1 OS=Homo sapiens GN=FYCO1 PE=1 SV=3	C	GO:0005770	late endosome
D3Z9D2	FYCO1_HUMANFYVE and coiled-coil domain-containing 1 OS=Homo sapiens GN=FYCO1 PE=1 SV=3	C	GO:0005776	autophagic vacuole
D3Z9D2	FYCO1_HUMANFYVE and coiled-coil domain-containing 1 OS=Homo sapiens GN=FYCO1 PE=1 SV=3	C	GO:0016021	integral to membrane
D3Z9D2	FYCO1_HUMANFYVE and coiled-coil domain-containing 1 OS=Homo sapiens GN=FYCO1 PE=1 SV=3	F	GO:0005515	protein binding
D3Z9D2	FYCO1_HUMANFYVE and coiled-coil domain-containing 1 OS=Homo sapiens GN=FYCO1 PE=1 SV=3	F	GO:0046872	metal ion binding
D3Z9D2	FYCO1_HUMANFYVE and coiled-coil domain-containing 1 OS=Homo sapiens GN=FYCO1 PE=1 SV=3	P	GO:0072383	plus-end-directed vesicle transport along microtubule
D3ZPJ0	SHSA7_HUMAN shisa-7 OS=Homo sapiens GN=SHISA7 PE=2 SV=3	C	GO:0005886	plasma membrane
D3ZPJ0	SHSA7_HUMAN shisa-7 OS=Homo sapiens GN=SHISA7 PE=2 SV=3	C	GO:0044425	membrane part
D3ZFK8	and pleckstrin domain-containing 2 OS=Homo sapiens GN=FARP2 PE=1 SV=3	C	GO:0005856	cytoskeleton
D3ZFK8	and pleckstrin domain-containing 2 OS=Homo sapiens GN=FARP2 PE=1 SV=3	C	GO:0019898	extrinsic to membrane
D3ZFK8	and pleckstrin domain-containing 2 OS=Homo sapiens GN=FARP2 PE=1 SV=3	C	GO:0043005	neuron projection
D3ZFK8	and pleckstrin domain-containing 2 OS=Homo sapiens GN=FARP2 PE=1 SV=3	C	GO:0044444	cytoplasmic part
D3ZFK8	and pleckstrin domain-containing 2 OS=Homo sapiens GN=FARP2 PE=1 SV=3	C	GO:0071944	cell periphery
D3ZFK8	and pleckstrin domain-containing 2 OS=Homo sapiens GN=FARP2 PE=1 SV=3	F	GO:0005089	Rho guanyl-nucleotide exchange factor activity
D3ZFK8	and pleckstrin domain-containing 2 OS=Homo sapiens GN=FARP2 PE=1 SV=3	F	GO:0008092	cytoskeletal protein binding
D3ZFK8	and pleckstrin domain-containing 2 OS=Homo sapiens GN=FARP2 PE=1 SV=3	P	GO:0007010	cytoskeleton organization
D3ZFK8	and pleckstrin domain-containing 2 OS=Homo sapiens GN=FARP2 PE=1 SV=3	P	GO:0009888	tissue development
D3ZFK8	and pleckstrin domain-containing 2 OS=Homo sapiens GN=FARP2 PE=1 SV=3	P	GO:0016322	neuron remodeling
D3ZFK8	and pleckstrin domain-containing 2 OS=Homo sapiens GN=FARP2 PE=1 SV=3	P	GO:0016601	Rac protein signal transduction
D3ZFK8	and pleckstrin domain-containing 2 OS=Homo sapiens GN=FARP2 PE=1 SV=3	P	GO:0030029	actin filament-based process
D3ZFK8	and pleckstrin domain-containing 2 OS=Homo sapiens GN=FARP2 PE=1 SV=3	P	GO:0032989	cellular component morphogenesis
D3ZFK8	and pleckstrin domain-containing 2 OS=Homo sapiens GN=FARP2 PE=1 SV=3	P	GO:0035023	regulation of Rho protein signal transduction
D3ZFK8	and pleckstrin domain-containing 2 OS=Homo sapiens GN=FARP2 PE=1 SV=3	P	GO:0048518	positive regulation of biological process
D3ZFK8	and pleckstrin domain-containing 2 OS=Homo sapiens GN=FARP2 PE=1 SV=3	P	GO:0051128	regulation of cellular component organization
D3ZFK8	and pleckstrin domain-containing 2 OS=Homo sapiens GN=FARP2 PE=1 SV=3	N	GO:1902589
D3ZFK8	and pleckstrin domain-containing 2 OS=Homo sapiens GN=FARP2 PE=1 SV=3	P	GO:0043087	regulation of GTPase activity
A0A0G2JVC8	ERG7_HUMANLanosterol synthase OS=Homo sapiens GN=LSS PE=1 SV=1	C	GO:0005783	endoplasmic reticulum
A0A0G2JVC8	ERG7_HUMANLanosterol synthase OS=Homo sapiens GN=LSS PE=1 SV=1	C	GO:0005811	lipid particle
A0A0G2JVC8	ERG7_HUMANLanosterol synthase OS=Homo sapiens GN=LSS PE=1 SV=1	C	GO:0016020	membrane
A0A0G2JVC8	ERG7_HUMANLanosterol synthase OS=Homo sapiens GN=LSS PE=1 SV=1	F	GO:0000250	lanosterol synthase activity
A0A0G2JVC8	ERG7_HUMANLanosterol synthase OS=Homo sapiens GN=LSS PE=1 SV=1	P	GO:0006695	cholesterol biosynthetic process
A0A0G2JVC8	ERG7_HUMANLanosterol synthase OS=Homo sapiens GN=LSS PE=1 SV=1	P	GO:0031647	regulation of protein stability
A0A0G2K1Q9	E41L3_HUMANBand 3 OS=Homo sapiens GN=EPB41L3 PE=1 SV=2	C	GO:0005634	nucleus
A0A0G2K1Q9	E41L3_HUMANBand 3 OS=Homo sapiens GN=EPB41L3 PE=1 SV=2	C	GO:0005737	cytoplasm
A0A0G2K1Q9	E41L3_HUMANBand 3 OS=Homo sapiens GN=EPB41L3 PE=1 SV=2	C	GO:0005886	plasma membrane
A0A0G2K1Q9	E41L3_HUMANBand 3 OS=Homo sapiens GN=EPB41L3 PE=1 SV=2	C	GO:0005911	cell-cell junction
A0A0G2K1Q9	E41L3_HUMANBand 3 OS=Homo sapiens GN=EPB41L3 PE=1 SV=2	C	GO:0044425	membrane part
A0A0G2K1Q9	E41L3_HUMANBand 3 OS=Homo sapiens GN=EPB41L3 PE=1 SV=2	C	GO:0044446	intracellular organelle part
A0A0G2K1Q9	E41L3_HUMANBand 3 OS=Homo sapiens GN=EPB41L3 PE=1 SV=2	C	GO:0044463	cell projection part
A0A0G2K1Q9	E41L3_HUMANBand 3 OS=Homo sapiens GN=EPB41L3 PE=1 SV=2	F	GO:0005198	structural molecule activity
A0A0G2K1Q9	E41L3_HUMANBand 3 OS=Homo sapiens GN=EPB41L3 PE=1 SV=2	F	GO:0005515	protein binding
A0A0G2K1Q9	E41L3_HUMANBand 3 OS=Homo sapiens GN=EPB41L3 PE=1 SV=2	P	GO:0000902	cell morphogenesis
A0A0G2K1Q9	E41L3_HUMANBand 3 OS=Homo sapiens GN=EPB41L3 PE=1 SV=2	P	GO:0007399	nervous system development
A0A0G2K1Q9	E41L3_HUMANBand 3 OS=Homo sapiens GN=EPB41L3 PE=1 SV=2	P	GO:0009888	tissue development
A0A0G2K1Q9	E41L3_HUMANBand 3 OS=Homo sapiens GN=EPB41L3 PE=1 SV=2	P	GO:0030865	cortical cytoskeleton organization
A0A0G2K1Q9	E41L3_HUMANBand 3 OS=Homo sapiens GN=EPB41L3 PE=1 SV=2	P	GO:0034613	cellular protein localization
A0A0G2K1Q9	E41L3_HUMANBand 3 OS=Homo sapiens GN=EPB41L3 PE=1 SV=2	P	GO:0048468	cell development
A0A0G2K1Q9	E41L3_HUMANBand 3 OS=Homo sapiens GN=EPB41L3 PE=1 SV=2	P	GO:0048518	positive regulation of biological process
A0A0G2K1Q9	E41L3_HUMANBand 3 OS=Homo sapiens GN=EPB41L3 PE=1 SV=2	P	GO:0048646	anatomical structure formation involved in morphogenesis
A0A0G2K1Q9	E41L3_HUMANBand 3 OS=Homo sapiens GN=EPB41L3 PE=1 SV=2	P	GO:0051128	regulation of cellular component organization
A0A0G2K1Q9	E41L3_HUMANBand 3 OS=Homo sapiens GN=EPB41L3 PE=1 SV=2	P	GO:0065008	regulation of biological quality
A0A0G2K1Q9	E41L3_HUMANBand 3 OS=Homo sapiens GN=EPB41L3 PE=1 SV=2	N	GO:1902578
A0A0G2K1Q9	E41L3_HUMANBand 3 OS=Homo sapiens GN=EPB41L3 PE=1 SV=2	N	GO:1902589
D4ACS3	M21D2_HUMAN MB21D2 OS=Homo sapiens GN=MB21D2 PE=1 SV=3	F	GO:0032403	protein complex binding
D4ACS3	M21D2_HUMAN MB21D2 OS=Homo sapiens GN=MB21D2 PE=1 SV=3	P	GO:0044699	single-organism process
D4ACS3	M21D2_HUMAN MB21D2 OS=Homo sapiens GN=MB21D2 PE=1 SV=3	P	GO:0050789	regulation of biological process
B2GUY0	MA1B1_HUMANEndoplasmic reticulum mannosyl-oligosaccharide 1,2-alpha-mannosidase OS=Homo sapiens GN=MAN1B1 PE=1 SV=2	C	GO:0005794	Golgi apparatus
B2GUY0	MA1B1_HUMANEndoplasmic reticulum mannosyl-oligosaccharide 1,2-alpha-mannosidase OS=Homo sapiens GN=MAN1B1 PE=1 SV=2	C	GO:0016021	integral to membrane
B2GUY0	MA1B1_HUMANEndoplasmic reticulum mannosyl-oligosaccharide 1,2-alpha-mannosidase OS=Homo sapiens GN=MAN1B1 PE=1 SV=2	C	GO:0044322	endoplasmic reticulum quality control compartment
B2GUY0	MA1B1_HUMANEndoplasmic reticulum mannosyl-oligosaccharide 1,2-alpha-mannosidase OS=Homo sapiens GN=MAN1B1 PE=1 SV=2	N	GO:1903561
B2GUY0	MA1B1_HUMANEndoplasmic reticulum mannosyl-oligosaccharide 1,2-alpha-mannosidase OS=Homo sapiens GN=MAN1B1 PE=1 SV=2	F	GO:0004571	mannosyl-oligosaccharide 1,2-alpha-mannosidase activity
B2GUY0	MA1B1_HUMANEndoplasmic reticulum mannosyl-oligosaccharide 1,2-alpha-mannosidase OS=Homo sapiens GN=MAN1B1 PE=1 SV=2	F	GO:0005509	calcium ion binding
B2GUY0	MA1B1_HUMANEndoplasmic reticulum mannosyl-oligosaccharide 1,2-alpha-mannosidase OS=Homo sapiens GN=MAN1B1 PE=1 SV=2	P	GO:0030433	ER-associated protein catabolic process
B2GUY0	MA1B1_HUMANEndoplasmic reticulum mannosyl-oligosaccharide 1,2-alpha-mannosidase OS=Homo sapiens GN=MAN1B1 PE=1 SV=2	N	GO:0036509
B2GUY0	MA1B1_HUMANEndoplasmic reticulum mannosyl-oligosaccharide 1,2-alpha-mannosidase OS=Homo sapiens GN=MAN1B1 PE=1 SV=2	N	GO:1904382
B2GUY0	MA1B1_HUMANEndoplasmic reticulum mannosyl-oligosaccharide 1,2-alpha-mannosidase OS=Homo sapiens GN=MAN1B1 PE=1 SV=2	P	GO:0005975	carbohydrate metabolic process
C6ZII9	SIR3_HUMANNAD-dependent deacetylase sirtuin- mitochondrial OS=Homo sapiens GN=SIRT3 PE=1 SV=2	C	GO:0000785	chromatin
C6ZII9	SIR3_HUMANNAD-dependent deacetylase sirtuin- mitochondrial OS=Homo sapiens GN=SIRT3 PE=1 SV=2	C	GO:0015630	microtubule cytoskeleton
C6ZII9	SIR3_HUMANNAD-dependent deacetylase sirtuin- mitochondrial OS=Homo sapiens GN=SIRT3 PE=1 SV=2	C	GO:0044429	mitochondrial part
C6ZII9	SIR3_HUMANNAD-dependent deacetylase sirtuin- mitochondrial OS=Homo sapiens GN=SIRT3 PE=1 SV=2	C	GO:0044430	cytoskeletal part
C6ZII9	SIR3_HUMANNAD-dependent deacetylase sirtuin- mitochondrial OS=Homo sapiens GN=SIRT3 PE=1 SV=2	F	GO:0005515	protein binding
C6ZII9	SIR3_HUMANNAD-dependent deacetylase sirtuin- mitochondrial OS=Homo sapiens GN=SIRT3 PE=1 SV=2	F	GO:0008270	zinc ion binding
C6ZII9	SIR3_HUMANNAD-dependent deacetylase sirtuin- mitochondrial OS=Homo sapiens GN=SIRT3 PE=1 SV=2	F	GO:0016763	transferase activity, transferring pentosyl groups
C6ZII9	SIR3_HUMANNAD-dependent deacetylase sirtuin- mitochondrial OS=Homo sapiens GN=SIRT3 PE=1 SV=2	F	GO:0017136	NAD-dependent histone deacetylase activity
C6ZII9	SIR3_HUMANNAD-dependent deacetylase sirtuin- mitochondrial OS=Homo sapiens GN=SIRT3 PE=1 SV=2	F	GO:0070403	NAD+ binding
C6ZII9	SIR3_HUMANNAD-dependent deacetylase sirtuin- mitochondrial OS=Homo sapiens GN=SIRT3 PE=1 SV=2	P	GO:0006281	DNA repair
C6ZII9	SIR3_HUMANNAD-dependent deacetylase sirtuin- mitochondrial OS=Homo sapiens GN=SIRT3 PE=1 SV=2	P	GO:0006342	chromatin silencing
C6ZII9	SIR3_HUMANNAD-dependent deacetylase sirtuin- mitochondrial OS=Homo sapiens GN=SIRT3 PE=1 SV=2	P	GO:0007399	nervous system development
C6ZII9	SIR3_HUMANNAD-dependent deacetylase sirtuin- mitochondrial OS=Homo sapiens GN=SIRT3 PE=1 SV=2	P	GO:0009060	aerobic respiration
C6ZII9	SIR3_HUMANNAD-dependent deacetylase sirtuin- mitochondrial OS=Homo sapiens GN=SIRT3 PE=1 SV=2	P	GO:0009605	response to external stimulus
C6ZII9	SIR3_HUMANNAD-dependent deacetylase sirtuin- mitochondrial OS=Homo sapiens GN=SIRT3 PE=1 SV=2	P	GO:0009628	response to abiotic stimulus
C6ZII9	SIR3_HUMANNAD-dependent deacetylase sirtuin- mitochondrial OS=Homo sapiens GN=SIRT3 PE=1 SV=2	P	GO:0010033	response to organic substance
C6ZII9	SIR3_HUMANNAD-dependent deacetylase sirtuin- mitochondrial OS=Homo sapiens GN=SIRT3 PE=1 SV=2	P	GO:0016570	histone modification
C6ZII9	SIR3_HUMANNAD-dependent deacetylase sirtuin- mitochondrial OS=Homo sapiens GN=SIRT3 PE=1 SV=2	P	GO:0031400	negative regulation of protein modification process
C6ZII9	SIR3_HUMANNAD-dependent deacetylase sirtuin- mitochondrial OS=Homo sapiens GN=SIRT3 PE=1 SV=2	P	GO:0032270	positive regulation of cellular protein metabolic process
C6ZII9	SIR3_HUMANNAD-dependent deacetylase sirtuin- mitochondrial OS=Homo sapiens GN=SIRT3 PE=1 SV=2	P	GO:0032879	regulation of localization
C6ZII9	SIR3_HUMANNAD-dependent deacetylase sirtuin- mitochondrial OS=Homo sapiens GN=SIRT3 PE=1 SV=2	P	GO:0033043	regulation of organelle organization
C6ZII9	SIR3_HUMANNAD-dependent deacetylase sirtuin- mitochondrial OS=Homo sapiens GN=SIRT3 PE=1 SV=2	P	GO:0034983	peptidyl-lysine deacetylation
C6ZII9	SIR3_HUMANNAD-dependent deacetylase sirtuin- mitochondrial OS=Homo sapiens GN=SIRT3 PE=1 SV=2	P	GO:0042127	regulation of cell proliferation
C6ZII9	SIR3_HUMANNAD-dependent deacetylase sirtuin- mitochondrial OS=Homo sapiens GN=SIRT3 PE=1 SV=2	P	GO:0042325	regulation of phosphorylation
C6ZII9	SIR3_HUMANNAD-dependent deacetylase sirtuin- mitochondrial OS=Homo sapiens GN=SIRT3 PE=1 SV=2	P	GO:0042981	regulation of apoptotic process
C6ZII9	SIR3_HUMANNAD-dependent deacetylase sirtuin- mitochondrial OS=Homo sapiens GN=SIRT3 PE=1 SV=2	P	GO:0048513	organ development
C6ZII9	SIR3_HUMANNAD-dependent deacetylase sirtuin- mitochondrial OS=Homo sapiens GN=SIRT3 PE=1 SV=2	P	GO:0048584	positive regulation of response to stimulus
C6ZII9	SIR3_HUMANNAD-dependent deacetylase sirtuin- mitochondrial OS=Homo sapiens GN=SIRT3 PE=1 SV=2	P	GO:0048869	cellular developmental process
C6ZII9	SIR3_HUMANNAD-dependent deacetylase sirtuin- mitochondrial OS=Homo sapiens GN=SIRT3 PE=1 SV=2	P	GO:0050790	regulation of catalytic activity
C6ZII9	SIR3_HUMANNAD-dependent deacetylase sirtuin- mitochondrial OS=Homo sapiens GN=SIRT3 PE=1 SV=2	P	GO:0051093	negative regulation of developmental process
C6ZII9	SIR3_HUMANNAD-dependent deacetylase sirtuin- mitochondrial OS=Homo sapiens GN=SIRT3 PE=1 SV=2	P	GO:0051726	regulation of cell cycle
C6ZII9	SIR3_HUMANNAD-dependent deacetylase sirtuin- mitochondrial OS=Homo sapiens GN=SIRT3 PE=1 SV=2	P	GO:0065008	regulation of biological quality
C6ZII9	SIR3_HUMANNAD-dependent deacetylase sirtuin- mitochondrial OS=Homo sapiens GN=SIRT3 PE=1 SV=2	P	GO:0070887	cellular response to chemical stimulus
C6ZII9	SIR3_HUMANNAD-dependent deacetylase sirtuin- mitochondrial OS=Homo sapiens GN=SIRT3 PE=1 SV=2	P	GO:0080135	regulation of cellular response to stress
C6ZII9	SIR3_HUMANNAD-dependent deacetylase sirtuin- mitochondrial OS=Homo sapiens GN=SIRT3 PE=1 SV=2	N	GO:1902532
C6ZII9	SIR3_HUMANNAD-dependent deacetylase sirtuin- mitochondrial OS=Homo sapiens GN=SIRT3 PE=1 SV=2	P	GO:2000026	regulation of multicellular organismal development
C6ZII9	SIR3_HUMANNAD-dependent deacetylase sirtuin- mitochondrial OS=Homo sapiens GN=SIRT3 PE=1 SV=2	C	GO:0000118	histone deacetylase complex
Q9QZK5	HTRA1_HUMANSerine protease HTRA1 OS=Homo sapiens GN=HTRA1 PE=1 SV=1	C	GO:0005886	plasma membrane
Q9QZK5	HTRA1_HUMANSerine protease HTRA1 OS=Homo sapiens GN=HTRA1 PE=1 SV=1	C	GO:0031012	extracellular matrix
Q9QZK5	HTRA1_HUMANSerine protease HTRA1 OS=Homo sapiens GN=HTRA1 PE=1 SV=1	C	GO:0043231	intracellular membrane-bounded organelle
Q9QZK5	HTRA1_HUMANSerine protease HTRA1 OS=Homo sapiens GN=HTRA1 PE=1 SV=1	C	GO:0044444	cytoplasmic part
Q9QZK5	HTRA1_HUMANSerine protease HTRA1 OS=Homo sapiens GN=HTRA1 PE=1 SV=1	C	GO:0044446	intracellular organelle part
Q9QZK5	HTRA1_HUMANSerine protease HTRA1 OS=Homo sapiens GN=HTRA1 PE=1 SV=1	C	GO:0070062	extracellular vesicular exosome
Q9QZK5	HTRA1_HUMANSerine protease HTRA1 OS=Homo sapiens GN=HTRA1 PE=1 SV=1	F	GO:0004252	serine-type endopeptidase activity
Q9QZK5	HTRA1_HUMANSerine protease HTRA1 OS=Homo sapiens GN=HTRA1 PE=1 SV=1	F	GO:0005520	insulin-like growth factor binding
Q9QZK5	HTRA1_HUMANSerine protease HTRA1 OS=Homo sapiens GN=HTRA1 PE=1 SV=1	P	GO:0001558	regulation of cell growth
Q9QZK5	HTRA1_HUMANSerine protease HTRA1 OS=Homo sapiens GN=HTRA1 PE=1 SV=1	P	GO:0006508	proteolysis
Q9QZK5	HTRA1_HUMANSerine protease HTRA1 OS=Homo sapiens GN=HTRA1 PE=1 SV=1	P	GO:0006950	response to stress
Q9QZK5	HTRA1_HUMANSerine protease HTRA1 OS=Homo sapiens GN=HTRA1 PE=1 SV=1	P	GO:0007275	multicellular organismal development
Q9QZK5	HTRA1_HUMANSerine protease HTRA1 OS=Homo sapiens GN=HTRA1 PE=1 SV=1	P	GO:0009966	regulation of signal transduction
Q9QZK5	HTRA1_HUMANSerine protease HTRA1 OS=Homo sapiens GN=HTRA1 PE=1 SV=1	P	GO:0022617	extracellular matrix disassembly
Q9QZK5	HTRA1_HUMANSerine protease HTRA1 OS=Homo sapiens GN=HTRA1 PE=1 SV=1	P	GO:0043065	positive regulation of apoptotic process
Q9QZK5	HTRA1_HUMANSerine protease HTRA1 OS=Homo sapiens GN=HTRA1 PE=1 SV=1	P	GO:0048523	negative regulation of cellular process
Q9QZK5	HTRA1_HUMANSerine protease HTRA1 OS=Homo sapiens GN=HTRA1 PE=1 SV=1	P	GO:0070887	cellular response to chemical stimulus
Q9QZK5	HTRA1_HUMANSerine protease HTRA1 OS=Homo sapiens GN=HTRA1 PE=1 SV=1	C	GO:0016942	insulin-like growth factor binding protein complex
Q5BJY9	type I cytoskeletal 18 OS=Homo sapiens GN=KRT18 PE=1 SV=2	C	GO:0034451	centriolar satellite
Q5BJY9	type I cytoskeletal 18 OS=Homo sapiens GN=KRT18 PE=1 SV=2	C	GO:0045095	keratin filament
Q5BJY9	type I cytoskeletal 18 OS=Homo sapiens GN=KRT18 PE=1 SV=2	C	GO:0070062	extracellular vesicular exosome
Q5BJY9	type I cytoskeletal 18 OS=Homo sapiens GN=KRT18 PE=1 SV=2	C	GO:0071944	cell periphery
Q5BJY9	type I cytoskeletal 18 OS=Homo sapiens GN=KRT18 PE=1 SV=2	F	GO:0005198	structural molecule activity
Q5BJY9	type I cytoskeletal 18 OS=Homo sapiens GN=KRT18 PE=1 SV=2	F	GO:0097110	scaffold protein binding
Q5BJY9	type I cytoskeletal 18 OS=Homo sapiens GN=KRT18 PE=1 SV=2	P	GO:0009653	anatomical structure morphogenesis
Q5BJY9	type I cytoskeletal 18 OS=Homo sapiens GN=KRT18 PE=1 SV=2	P	GO:0009888	tissue development
Q5BJY9	type I cytoskeletal 18 OS=Homo sapiens GN=KRT18 PE=1 SV=2	P	GO:0030154	cell differentiation
Q5BJY9	type I cytoskeletal 18 OS=Homo sapiens GN=KRT18 PE=1 SV=2	P	GO:0043000	Golgi to plasma membrane CFTR protein transport
Q5BJY9	type I cytoskeletal 18 OS=Homo sapiens GN=KRT18 PE=1 SV=2	P	GO:0043066	negative regulation of apoptotic process
Q5BJY9	type I cytoskeletal 18 OS=Homo sapiens GN=KRT18 PE=1 SV=2	P	GO:0044707	single-multicellular organism process
Q5BJY9	type I cytoskeletal 18 OS=Homo sapiens GN=KRT18 PE=1 SV=2	P	GO:0045104	intermediate filament cytoskeleton organization
Q5BJY9	type I cytoskeletal 18 OS=Homo sapiens GN=KRT18 PE=1 SV=2	P	GO:0051716	cellular response to stimulus
A0A0G2K4X5	ZHX3_HUMANZinc fingers and homeoboxes 3 OS=Homo sapiens GN=ZHX3 PE=1 SV=3	C	GO:0005654	nucleoplasm
A0A0G2K4X5	ZHX3_HUMANZinc fingers and homeoboxes 3 OS=Homo sapiens GN=ZHX3 PE=1 SV=3	F	GO:0003677	DNA binding
A0A0G2K4X5	ZHX3_HUMANZinc fingers and homeoboxes 3 OS=Homo sapiens GN=ZHX3 PE=1 SV=3	F	GO:0003700	sequence-specific DNA binding transcription factor activity
A0A0G2K4X5	ZHX3_HUMANZinc fingers and homeoboxes 3 OS=Homo sapiens GN=ZHX3 PE=1 SV=3	F	GO:0042803	protein homodimerization activity
A0A0G2K4X5	ZHX3_HUMANZinc fingers and homeoboxes 3 OS=Homo sapiens GN=ZHX3 PE=1 SV=3	F	GO:0046982	protein heterodimerization activity
A0A0G2K4X5	ZHX3_HUMANZinc fingers and homeoboxes 3 OS=Homo sapiens GN=ZHX3 PE=1 SV=3	P	GO:0045669	positive regulation of osteoblast differentiation
A0A0G2K4X5	ZHX3_HUMANZinc fingers and homeoboxes 3 OS=Homo sapiens GN=ZHX3 PE=1 SV=3	P	GO:0045892	negative regulation of transcription, DNA-dependent
A0A0G2K4X5	ZHX3_HUMANZinc fingers and homeoboxes 3 OS=Homo sapiens GN=ZHX3 PE=1 SV=3	C	GO:0005667	transcription factor complex
A0A0G2K4X5	ZHX3_HUMANZinc fingers and homeoboxes 3 OS=Homo sapiens GN=ZHX3 PE=1 SV=3	P	GO:0045449	regulation of transcription, DNA-dependent
A0A0G2JU83	LBR_HUMANLamin-B receptor OS=Homo sapiens GN=LBR PE=1 SV=2	C	GO:0016021	integral to membrane
A0A0G2JU83	LBR_HUMANLamin-B receptor OS=Homo sapiens GN=LBR PE=1 SV=2	C	GO:0031965	nuclear membrane
A0A0G2JU83	LBR_HUMANLamin-B receptor OS=Homo sapiens GN=LBR PE=1 SV=2	F	GO:0005515	protein binding
A0A0G2JU83	LBR_HUMANLamin-B receptor OS=Homo sapiens GN=LBR PE=1 SV=2	F	GO:0016627	oxidoreductase activity, acting on the CH-CH group of donors
A0A0G2JU83	LBR_HUMANLamin-B receptor OS=Homo sapiens GN=LBR PE=1 SV=2	P	GO:0008203	cholesterol metabolic process
A0A0G2JU83	LBR_HUMANLamin-B receptor OS=Homo sapiens GN=LBR PE=1 SV=2	P	GO:0016126	sterol biosynthetic process
Q5FVH4	AKTIP_HUMANAKT-interacting OS=Homo sapiens GN=AKTIP PE=1 SV=1	C	GO:0005730	nucleolus
Q5FVH4	AKTIP_HUMANAKT-interacting OS=Homo sapiens GN=AKTIP PE=1 SV=1	C	GO:0005794	Golgi apparatus
Q5FVH4	AKTIP_HUMANAKT-interacting OS=Homo sapiens GN=AKTIP PE=1 SV=1	C	GO:0005886	plasma membrane
Q5FVH4	AKTIP_HUMANAKT-interacting OS=Homo sapiens GN=AKTIP PE=1 SV=1	C	GO:0030897	HOPS complex
Q5FVH4	AKTIP_HUMANAKT-interacting OS=Homo sapiens GN=AKTIP PE=1 SV=1	C	GO:0070695	FHF complex
Q5FVH4	AKTIP_HUMANAKT-interacting OS=Homo sapiens GN=AKTIP PE=1 SV=1	F	GO:0004842	ubiquitin-protein ligase activity
Q5FVH4	AKTIP_HUMANAKT-interacting OS=Homo sapiens GN=AKTIP PE=1 SV=1	F	GO:0005515	protein binding
Q5FVH4	AKTIP_HUMANAKT-interacting OS=Homo sapiens GN=AKTIP PE=1 SV=1	P	GO:0001934	positive regulation of protein phosphorylation
Q5FVH4	AKTIP_HUMANAKT-interacting OS=Homo sapiens GN=AKTIP PE=1 SV=1	P	GO:0007032	endosome organization
Q5FVH4	AKTIP_HUMANAKT-interacting OS=Homo sapiens GN=AKTIP PE=1 SV=1	P	GO:0007040	lysosome organization
Q5FVH4	AKTIP_HUMANAKT-interacting OS=Homo sapiens GN=AKTIP PE=1 SV=1	P	GO:0008333	endosome to lysosome transport
Q5FVH4	AKTIP_HUMANAKT-interacting OS=Homo sapiens GN=AKTIP PE=1 SV=1	P	GO:0016567	protein ubiquitination
Q5FVH4	AKTIP_HUMANAKT-interacting OS=Homo sapiens GN=AKTIP PE=1 SV=1	P	GO:0032092	positive regulation of protein binding
Q5FVH4	AKTIP_HUMANAKT-interacting OS=Homo sapiens GN=AKTIP PE=1 SV=1	P	GO:0045022	early endosome to late endosome transport
D3ZSZ6	DGKH_HUMANDiacylglycerol kinase eta OS=Homo sapiens GN=DGKH PE=1 SV=1	C	GO:0005768	endosome
D3ZSZ6	DGKH_HUMANDiacylglycerol kinase eta OS=Homo sapiens GN=DGKH PE=1 SV=1	C	GO:0005886	plasma membrane
D3ZSZ6	DGKH_HUMANDiacylglycerol kinase eta OS=Homo sapiens GN=DGKH PE=1 SV=1	C	GO:0031965	nuclear membrane
D3ZSZ6	DGKH_HUMANDiacylglycerol kinase eta OS=Homo sapiens GN=DGKH PE=1 SV=1	F	GO:0004143	diacylglycerol kinase activity
D3ZSZ6	DGKH_HUMANDiacylglycerol kinase eta OS=Homo sapiens GN=DGKH PE=1 SV=1	F	GO:0005515	protein binding
D3ZSZ6	DGKH_HUMANDiacylglycerol kinase eta OS=Homo sapiens GN=DGKH PE=1 SV=1	P	GO:0006950	response to stress
D3ZSZ6	DGKH_HUMANDiacylglycerol kinase eta OS=Homo sapiens GN=DGKH PE=1 SV=1	P	GO:0007205	protein kinase C-activating G-protein coupled receptor signaling pathway
D3ZSZ6	DGKH_HUMANDiacylglycerol kinase eta OS=Homo sapiens GN=DGKH PE=1 SV=1	P	GO:0035556	intracellular signal transduction
D3ZSZ6	DGKH_HUMANDiacylglycerol kinase eta OS=Homo sapiens GN=DGKH PE=1 SV=1	P	GO:0044707	single-multicellular organism process
D3ZSZ6	DGKH_HUMANDiacylglycerol kinase eta OS=Homo sapiens GN=DGKH PE=1 SV=1	P	GO:0051259	protein oligomerization
D3ZSZ6	DGKH_HUMANDiacylglycerol kinase eta OS=Homo sapiens GN=DGKH PE=1 SV=1	P	GO:0065008	regulation of biological quality
D3ZSZ6	DGKH_HUMANDiacylglycerol kinase eta OS=Homo sapiens GN=DGKH PE=1 SV=1	P	GO:0009395	phospholipid catabolic process
D3ZSZ6	DGKH_HUMANDiacylglycerol kinase eta OS=Homo sapiens GN=DGKH PE=1 SV=1	P	GO:0046486	glycerolipid metabolic process
Q7TS56	CBR4_HUMANCarbonyl reductase family member 4 OS=Homo sapiens GN=CBR4 PE=1 SV=3	C	GO:0005759	mitochondrial matrix
Q7TS56	CBR4_HUMANCarbonyl reductase family member 4 OS=Homo sapiens GN=CBR4 PE=1 SV=3	F	GO:0003955	NAD(P)H dehydrogenase (quinone) activity
Q7TS56	CBR4_HUMANCarbonyl reductase family member 4 OS=Homo sapiens GN=CBR4 PE=1 SV=3	F	GO:0005515	protein binding
Q7TS56	CBR4_HUMANCarbonyl reductase family member 4 OS=Homo sapiens GN=CBR4 PE=1 SV=3	F	GO:0008753	NADPH dehydrogenase (quinone) activity
Q7TS56	CBR4_HUMANCarbonyl reductase family member 4 OS=Homo sapiens GN=CBR4 PE=1 SV=3	F	GO:0016616	oxidoreductase activity, acting on the CH-OH group of donors, NAD or NADP as acceptor
Q7TS56	CBR4_HUMANCarbonyl reductase family member 4 OS=Homo sapiens GN=CBR4 PE=1 SV=3	F	GO:0048038	quinone binding
Q7TS56	CBR4_HUMANCarbonyl reductase family member 4 OS=Homo sapiens GN=CBR4 PE=1 SV=3	F	GO:0070402	NADPH binding
Q7TS56	CBR4_HUMANCarbonyl reductase family member 4 OS=Homo sapiens GN=CBR4 PE=1 SV=3	P	GO:0006631	fatty acid metabolic process
Q7TS56	CBR4_HUMANCarbonyl reductase family member 4 OS=Homo sapiens GN=CBR4 PE=1 SV=3	P	GO:0044597	daunorubicin metabolic process
Q7TS56	CBR4_HUMANCarbonyl reductase family member 4 OS=Homo sapiens GN=CBR4 PE=1 SV=3	P	GO:0044598	doxorubicin metabolic process
Q7TS56	CBR4_HUMANCarbonyl reductase family member 4 OS=Homo sapiens GN=CBR4 PE=1 SV=3	P	GO:0051289	protein homotetramerization
Q7TS56	CBR4_HUMANCarbonyl reductase family member 4 OS=Homo sapiens GN=CBR4 PE=1 SV=3	P	GO:0065007	biological regulation
Q7TS56	CBR4_HUMANCarbonyl reductase family member 4 OS=Homo sapiens GN=CBR4 PE=1 SV=3	P	GO:0006118	electron transport
Q7TS56	CBR4_HUMANCarbonyl reductase family member 4 OS=Homo sapiens GN=CBR4 PE=1 SV=3	P	GO:0006694	steroid biosynthetic process
A0A0G2JTH1	NKRF_HUMANNF-kappa-B-repressing factor OS=Homo sapiens GN=NKRF PE=1 SV=2	C	GO:0005730	nucleolus
A0A0G2JTH1	NKRF_HUMANNF-kappa-B-repressing factor OS=Homo sapiens GN=NKRF PE=1 SV=2	C	GO:0005783	endoplasmic reticulum
A0A0G2JTH1	NKRF_HUMANNF-kappa-B-repressing factor OS=Homo sapiens GN=NKRF PE=1 SV=2	F	GO:0005515	protein binding
A0A0G2JTH1	NKRF_HUMANNF-kappa-B-repressing factor OS=Homo sapiens GN=NKRF PE=1 SV=2	P	GO:0045892	negative regulation of transcription, DNA-dependent
Q6AYR8	SCRN2_HUMANSecernin-2 OS=Homo sapiens GN=SCRN2 PE=1 SV=3	C	GO:0070062	extracellular vesicular exosome
Q6AYR8	SCRN2_HUMANSecernin-2 OS=Homo sapiens GN=SCRN2 PE=1 SV=3	F	GO:0005515	protein binding
Q6AYR8	SCRN2_HUMANSecernin-2 OS=Homo sapiens GN=SCRN2 PE=1 SV=3	F	GO:0016805	dipeptidase activity
Q6AYR8	SCRN2_HUMANSecernin-2 OS=Homo sapiens GN=SCRN2 PE=1 SV=3	P	GO:0006508	proteolysis
A0A0G2JZ88	TB182_HUMAN182 kDa tankyrase-1-binding OS=Homo sapiens GN=TNKS1BP1 PE=1 SV=4	C	GO:0044424	intracellular part
M0R9Y3	NUP43_HUMANNucleoporin Nup43 OS=Homo sapiens GN=NUP43 PE=1 SV=1	C	GO:0000776	kinetochore
M0R9Y3	NUP43_HUMANNucleoporin Nup43 OS=Homo sapiens GN=NUP43 PE=1 SV=1	C	GO:0031080	nuclear pore outer ring
M0R9Y3	NUP43_HUMANNucleoporin Nup43 OS=Homo sapiens GN=NUP43 PE=1 SV=1	F	GO:0005515	protein binding
M0R9Y3	NUP43_HUMANNucleoporin Nup43 OS=Homo sapiens GN=NUP43 PE=1 SV=1	P	GO:0006464	cellular protein modification process
M0R9Y3	NUP43_HUMANNucleoporin Nup43 OS=Homo sapiens GN=NUP43 PE=1 SV=1	P	GO:0007059	chromosome segregation
M0R9Y3	NUP43_HUMANNucleoporin Nup43 OS=Homo sapiens GN=NUP43 PE=1 SV=1	P	GO:0010629	negative regulation of gene expression
M0R9Y3	NUP43_HUMANNucleoporin Nup43 OS=Homo sapiens GN=NUP43 PE=1 SV=1	P	GO:0019058	viral life cycle
M0R9Y3	NUP43_HUMANNucleoporin Nup43 OS=Homo sapiens GN=NUP43 PE=1 SV=1	P	GO:0032774	RNA biosynthetic process
M0R9Y3	NUP43_HUMANNucleoporin Nup43 OS=Homo sapiens GN=NUP43 PE=1 SV=1	P	GO:0048583	regulation of response to stimulus
M0R9Y3	NUP43_HUMANNucleoporin Nup43 OS=Homo sapiens GN=NUP43 PE=1 SV=1	P	GO:0050794	regulation of cellular process
M0R9Y3	NUP43_HUMANNucleoporin Nup43 OS=Homo sapiens GN=NUP43 PE=1 SV=1	P	GO:0051028	mRNA transport
M0R9Y3	NUP43_HUMANNucleoporin Nup43 OS=Homo sapiens GN=NUP43 PE=1 SV=1	P	GO:0051276	chromosome organization
M0R9Y3	NUP43_HUMANNucleoporin Nup43 OS=Homo sapiens GN=NUP43 PE=1 SV=1	P	GO:0071426	ribonucleoprotein complex export from nucleus
M0R9Y3	NUP43_HUMANNucleoporin Nup43 OS=Homo sapiens GN=NUP43 PE=1 SV=1	N	GO:1903047
G3V8L0	WDR24_HUMANWD repeat-containing 24 OS=Homo sapiens GN=WDR24 PE=1 SV=1	C	GO:0005634	nucleus
G3V8L0	WDR24_HUMANWD repeat-containing 24 OS=Homo sapiens GN=WDR24 PE=1 SV=1	C	GO:0015630	microtubule cytoskeleton
G3V8L0	WDR24_HUMANWD repeat-containing 24 OS=Homo sapiens GN=WDR24 PE=1 SV=1	C	GO:0044430	cytoskeletal part
G3V8L0	WDR24_HUMANWD repeat-containing 24 OS=Homo sapiens GN=WDR24 PE=1 SV=1	C	GO:0044444	cytoplasmic part
G3V8L0	WDR24_HUMANWD repeat-containing 24 OS=Homo sapiens GN=WDR24 PE=1 SV=1	N	GO:0061700
G3V8L0	WDR24_HUMANWD repeat-containing 24 OS=Homo sapiens GN=WDR24 PE=1 SV=1	F	GO:0005515	protein binding
G3V8L0	WDR24_HUMANWD repeat-containing 24 OS=Homo sapiens GN=WDR24 PE=1 SV=1	P	GO:0006996	organelle organization
G3V8L0	WDR24_HUMANWD repeat-containing 24 OS=Homo sapiens GN=WDR24 PE=1 SV=1	P	GO:0007017	microtubule-based process
G3V8L0	WDR24_HUMANWD repeat-containing 24 OS=Homo sapiens GN=WDR24 PE=1 SV=1	P	GO:0022008	neurogenesis
G3V8L0	WDR24_HUMANWD repeat-containing 24 OS=Homo sapiens GN=WDR24 PE=1 SV=1	P	GO:0032008	positive regulation of TOR signaling cascade
G3V8L0	WDR24_HUMANWD repeat-containing 24 OS=Homo sapiens GN=WDR24 PE=1 SV=1	P	GO:0034198	cellular response to amino acid starvation
G3V8L0	WDR24_HUMANWD repeat-containing 24 OS=Homo sapiens GN=WDR24 PE=1 SV=1	P	GO:0044238	primary metabolic process
G3V8L0	WDR24_HUMANWD repeat-containing 24 OS=Homo sapiens GN=WDR24 PE=1 SV=1	P	GO:0048513	organ development
G3V8L0	WDR24_HUMANWD repeat-containing 24 OS=Homo sapiens GN=WDR24 PE=1 SV=1	P	GO:0051128	regulation of cellular component organization
G3V8L0	WDR24_HUMANWD repeat-containing 24 OS=Homo sapiens GN=WDR24 PE=1 SV=1	P	GO:0051234	establishment of localization
G3V8L0	WDR24_HUMANWD repeat-containing 24 OS=Homo sapiens GN=WDR24 PE=1 SV=1	P	GO:0071704	organic substance metabolic process
P58405	STRN3_HUMANStriatin-3 OS=Homo sapiens GN=STRN3 PE=1 SV=3	C	GO:0000159	protein phosphatase type 2A complex
P58405	STRN3_HUMANStriatin-3 OS=Homo sapiens GN=STRN3 PE=1 SV=3	C	GO:0005654	nucleoplasm
P58405	STRN3_HUMANStriatin-3 OS=Homo sapiens GN=STRN3 PE=1 SV=3	C	GO:0005794	Golgi apparatus
P58405	STRN3_HUMANStriatin-3 OS=Homo sapiens GN=STRN3 PE=1 SV=3	C	GO:0005886	plasma membrane
P58405	STRN3_HUMANStriatin-3 OS=Homo sapiens GN=STRN3 PE=1 SV=3	C	GO:0015630	microtubule cytoskeleton
P58405	STRN3_HUMANStriatin-3 OS=Homo sapiens GN=STRN3 PE=1 SV=3	N	GO:0036477
P58405	STRN3_HUMANStriatin-3 OS=Homo sapiens GN=STRN3 PE=1 SV=3	C	GO:0043005	neuron projection
P58405	STRN3_HUMANStriatin-3 OS=Homo sapiens GN=STRN3 PE=1 SV=3	C	GO:0044430	cytoskeletal part
P58405	STRN3_HUMANStriatin-3 OS=Homo sapiens GN=STRN3 PE=1 SV=3	F	GO:0003700	sequence-specific DNA binding transcription factor activity
P58405	STRN3_HUMANStriatin-3 OS=Homo sapiens GN=STRN3 PE=1 SV=3	F	GO:0032403	protein complex binding
P58405	STRN3_HUMANStriatin-3 OS=Homo sapiens GN=STRN3 PE=1 SV=3	F	GO:0051721	protein phosphatase 2A binding
P58405	STRN3_HUMANStriatin-3 OS=Homo sapiens GN=STRN3 PE=1 SV=3	F	GO:0070016	armadillo repeat domain binding
P58405	STRN3_HUMANStriatin-3 OS=Homo sapiens GN=STRN3 PE=1 SV=3	P	GO:0000122	negative regulation of transcription from RNA polymerase II promoter
P58405	STRN3_HUMANStriatin-3 OS=Homo sapiens GN=STRN3 PE=1 SV=3	P	GO:0006810	transport
P58405	STRN3_HUMANStriatin-3 OS=Homo sapiens GN=STRN3 PE=1 SV=3	P	GO:0006996	organelle organization
P58405	STRN3_HUMANStriatin-3 OS=Homo sapiens GN=STRN3 PE=1 SV=3	P	GO:0007267	cell-cell signaling
P58405	STRN3_HUMANStriatin-3 OS=Homo sapiens GN=STRN3 PE=1 SV=3	P	GO:0009966	regulation of signal transduction
P58405	STRN3_HUMANStriatin-3 OS=Homo sapiens GN=STRN3 PE=1 SV=3	P	GO:0045944	positive regulation of transcription from RNA polymerase II promoter
P58405	STRN3_HUMANStriatin-3 OS=Homo sapiens GN=STRN3 PE=1 SV=3	P	GO:0048468	cell development
P58405	STRN3_HUMANStriatin-3 OS=Homo sapiens GN=STRN3 PE=1 SV=3	P	GO:0048513	organ development
P58405	STRN3_HUMANStriatin-3 OS=Homo sapiens GN=STRN3 PE=1 SV=3	P	GO:0048699	generation of neurons
P58405	STRN3_HUMANStriatin-3 OS=Homo sapiens GN=STRN3 PE=1 SV=3	C	GO:0005667	transcription factor complex
P58405	STRN3_HUMANStriatin-3 OS=Homo sapiens GN=STRN3 PE=1 SV=3	P	GO:0045449	regulation of transcription, DNA-dependent
Q5BKB9	RGS14_HUMANRegulator of G- signaling 14 OS=Homo sapiens GN=RGS14 PE=1 SV=4	C	GO:0005819	spindle
Q5BKB9	RGS14_HUMANRegulator of G- signaling 14 OS=Homo sapiens GN=RGS14 PE=1 SV=4	C	GO:0030425	dendrite
Q5BKB9	RGS14_HUMANRegulator of G- signaling 14 OS=Homo sapiens GN=RGS14 PE=1 SV=4	C	GO:0031981	nuclear lumen
Q5BKB9	RGS14_HUMANRegulator of G- signaling 14 OS=Homo sapiens GN=RGS14 PE=1 SV=4	C	GO:0044459	plasma membrane part
Q5BKB9	RGS14_HUMANRegulator of G- signaling 14 OS=Homo sapiens GN=RGS14 PE=1 SV=4	C	GO:0044463	cell projection part
Q5BKB9	RGS14_HUMANRegulator of G- signaling 14 OS=Homo sapiens GN=RGS14 PE=1 SV=4	N	GO:0098794
Q5BKB9	RGS14_HUMANRegulator of G- signaling 14 OS=Homo sapiens GN=RGS14 PE=1 SV=4	F	GO:0001965	G-protein alpha-subunit binding
Q5BKB9	RGS14_HUMANRegulator of G- signaling 14 OS=Homo sapiens GN=RGS14 PE=1 SV=4	F	GO:0005057	receptor signaling protein activity
Q5BKB9	RGS14_HUMANRegulator of G- signaling 14 OS=Homo sapiens GN=RGS14 PE=1 SV=4	F	GO:0005092	GDP-dissociation inhibitor activity
Q5BKB9	RGS14_HUMANRegulator of G- signaling 14 OS=Homo sapiens GN=RGS14 PE=1 SV=4	F	GO:0005096	GTPase activator activity
Q5BKB9	RGS14_HUMANRegulator of G- signaling 14 OS=Homo sapiens GN=RGS14 PE=1 SV=4	F	GO:0008017	microtubule binding
Q5BKB9	RGS14_HUMANRegulator of G- signaling 14 OS=Homo sapiens GN=RGS14 PE=1 SV=4	P	GO:0007051	spindle organization
Q5BKB9	RGS14_HUMANRegulator of G- signaling 14 OS=Homo sapiens GN=RGS14 PE=1 SV=4	P	GO:0007611	learning or memory
Q5BKB9	RGS14_HUMANRegulator of G- signaling 14 OS=Homo sapiens GN=RGS14 PE=1 SV=4	P	GO:0008277	regulation of G-protein coupled receptor protein signaling pathway
Q5BKB9	RGS14_HUMANRegulator of G- signaling 14 OS=Homo sapiens GN=RGS14 PE=1 SV=4	P	GO:0043409	negative regulation of MAPK cascade
Q5BKB9	RGS14_HUMANRegulator of G- signaling 14 OS=Homo sapiens GN=RGS14 PE=1 SV=4	P	GO:0050790	regulation of catalytic activity
Q5BKB9	RGS14_HUMANRegulator of G- signaling 14 OS=Homo sapiens GN=RGS14 PE=1 SV=4	P	GO:0051301	cell division
Q5BKB9	RGS14_HUMANRegulator of G- signaling 14 OS=Homo sapiens GN=RGS14 PE=1 SV=4	C	GO:0045298	tubulin complex
F1M0F9	CP2CI_HUMANCytochrome P450 2C18 OS=Homo sapiens GN=CYP2C18 PE=1 SV=3	C	GO:0005789	endoplasmic reticulum membrane
F1M0F9	CP2CI_HUMANCytochrome P450 2C18 OS=Homo sapiens GN=CYP2C18 PE=1 SV=3	F	GO:0005506	iron ion binding
F1M0F9	CP2CI_HUMANCytochrome P450 2C18 OS=Homo sapiens GN=CYP2C18 PE=1 SV=3	F	GO:0008144	drug binding
F1M0F9	CP2CI_HUMANCytochrome P450 2C18 OS=Homo sapiens GN=CYP2C18 PE=1 SV=3	F	GO:0008395	steroid hydroxylase activity
F1M0F9	CP2CI_HUMANCytochrome P450 2C18 OS=Homo sapiens GN=CYP2C18 PE=1 SV=3	F	GO:0016705	oxidoreductase activity, acting on paired donors, with incorporation or reduction of molecular oxygen
F1M0F9	CP2CI_HUMANCytochrome P450 2C18 OS=Homo sapiens GN=CYP2C18 PE=1 SV=3	F	GO:0019899	enzyme binding
F1M0F9	CP2CI_HUMANCytochrome P450 2C18 OS=Homo sapiens GN=CYP2C18 PE=1 SV=3	F	GO:0020037	heme binding
F1M0F9	CP2CI_HUMANCytochrome P450 2C18 OS=Homo sapiens GN=CYP2C18 PE=1 SV=3	F	GO:0034875	caffeine oxidase activity
F1M0F9	CP2CI_HUMANCytochrome P450 2C18 OS=Homo sapiens GN=CYP2C18 PE=1 SV=3	P	GO:0006725	cellular aromatic compound metabolic process
F1M0F9	CP2CI_HUMANCytochrome P450 2C18 OS=Homo sapiens GN=CYP2C18 PE=1 SV=3	P	GO:0006805	xenobiotic metabolic process
F1M0F9	CP2CI_HUMANCytochrome P450 2C18 OS=Homo sapiens GN=CYP2C18 PE=1 SV=3	P	GO:0008202	steroid metabolic process
F1M0F9	CP2CI_HUMANCytochrome P450 2C18 OS=Homo sapiens GN=CYP2C18 PE=1 SV=3	P	GO:0016098	monoterpenoid metabolic process
F1M0F9	CP2CI_HUMANCytochrome P450 2C18 OS=Homo sapiens GN=CYP2C18 PE=1 SV=3	P	GO:0019627	urea metabolic process
F1M0F9	CP2CI_HUMANCytochrome P450 2C18 OS=Homo sapiens GN=CYP2C18 PE=1 SV=3	P	GO:0032787	monocarboxylic acid metabolic process
F1M0F9	CP2CI_HUMANCytochrome P450 2C18 OS=Homo sapiens GN=CYP2C18 PE=1 SV=3	P	GO:0042738	exogenous drug catabolic process
F1M0F9	CP2CI_HUMANCytochrome P450 2C18 OS=Homo sapiens GN=CYP2C18 PE=1 SV=3	P	GO:0046483	heterocycle metabolic process
F1M0F9	CP2CI_HUMANCytochrome P450 2C18 OS=Homo sapiens GN=CYP2C18 PE=1 SV=3	P	GO:0070989	oxidative demethylation
D3ZNS8	AAAS_HUMANAladin OS=Homo sapiens GN=AAAS PE=1 SV=1	C	GO:0005643	nuclear pore
D3ZNS8	AAAS_HUMANAladin OS=Homo sapiens GN=AAAS PE=1 SV=1	C	GO:0005654	nucleoplasm
D3ZNS8	AAAS_HUMANAladin OS=Homo sapiens GN=AAAS PE=1 SV=1	C	GO:0005737	cytoplasm
D3ZNS8	AAAS_HUMANAladin OS=Homo sapiens GN=AAAS PE=1 SV=1	C	GO:0005813	centrosome
D3ZNS8	AAAS_HUMANAladin OS=Homo sapiens GN=AAAS PE=1 SV=1	C	GO:0031965	nuclear membrane
D3ZNS8	AAAS_HUMANAladin OS=Homo sapiens GN=AAAS PE=1 SV=1	F	GO:0005515	protein binding
D3ZNS8	AAAS_HUMANAladin OS=Homo sapiens GN=AAAS PE=1 SV=1	P	GO:0006406	mRNA export from nucleus
D3ZNS8	AAAS_HUMANAladin OS=Homo sapiens GN=AAAS PE=1 SV=1	P	GO:0006409	tRNA export from nucleus
D3ZNS8	AAAS_HUMANAladin OS=Homo sapiens GN=AAAS PE=1 SV=1	P	GO:0007077	mitotic nuclear envelope disassembly
D3ZNS8	AAAS_HUMANAladin OS=Homo sapiens GN=AAAS PE=1 SV=1	P	GO:0010827	regulation of glucose transport
D3ZNS8	AAAS_HUMANAladin OS=Homo sapiens GN=AAAS PE=1 SV=1	P	GO:0016925	protein sumoylation
D3ZNS8	AAAS_HUMANAladin OS=Homo sapiens GN=AAAS PE=1 SV=1	P	GO:0019083	viral transcription
D3ZNS8	AAAS_HUMANAladin OS=Homo sapiens GN=AAAS PE=1 SV=1	P	GO:0031047	gene silencing by RNA
D3ZNS8	AAAS_HUMANAladin OS=Homo sapiens GN=AAAS PE=1 SV=1	P	GO:0075733	intracellular transport of viral material
D3ZNS8	AAAS_HUMANAladin OS=Homo sapiens GN=AAAS PE=1 SV=1	P	GO:1900034	regulation of cellular response to heat
Q9ESN0	NIBAN_HUMAN Niban OS=Homo sapiens GN=FAM129A PE=1 SV=1	C	GO:0005737	cytoplasm
Q9ESN0	NIBAN_HUMAN Niban OS=Homo sapiens GN=FAM129A PE=1 SV=1	C	GO:0016020	membrane
Q9ESN0	NIBAN_HUMAN Niban OS=Homo sapiens GN=FAM129A PE=1 SV=1	C	GO:0043227	membrane-bounded organelle
Q5XI67	FBX30_HUMANF-box only 30 OS=Homo sapiens GN=FBXO30 PE=1 SV=3	F	GO:0005515	protein binding
Q5XI67	FBX30_HUMANF-box only 30 OS=Homo sapiens GN=FBXO30 PE=1 SV=3	F	GO:0008270	zinc ion binding
Q5XI67	FBX30_HUMANF-box only 30 OS=Homo sapiens GN=FBXO30 PE=1 SV=3	N	GO:0061630
Q5XI67	FBX30_HUMANF-box only 30 OS=Homo sapiens GN=FBXO30 PE=1 SV=3	P	GO:0016567	protein ubiquitination
D4A4H5	SDF2_HUMANStromal cell-derived factor 2 OS=Homo sapiens GN=SDF2 PE=1 SV=2	C	GO:0005615	extracellular space
D4A4H5	SDF2_HUMANStromal cell-derived factor 2 OS=Homo sapiens GN=SDF2 PE=1 SV=2	C	GO:0044432	endoplasmic reticulum part
D4A4H5	SDF2_HUMANStromal cell-derived factor 2 OS=Homo sapiens GN=SDF2 PE=1 SV=2	F	GO:0004169	dolichyl-phosphate-mannose-protein mannosyltransferase activity
D4A4H5	SDF2_HUMANStromal cell-derived factor 2 OS=Homo sapiens GN=SDF2 PE=1 SV=2	P	GO:0006486	protein glycosylation
D4A4H5	SDF2_HUMANStromal cell-derived factor 2 OS=Homo sapiens GN=SDF2 PE=1 SV=2	C	GO:0000136	alpha-1,6-mannosyltransferase complex
D4AD15	IF4G1_HUMANEukaryotic translation initiation factor 4 gamma 1 OS=Homo sapiens GN=EIF4G1 PE=1 SV=4	C	GO:0016020	membrane
D4AD15	IF4G1_HUMANEukaryotic translation initiation factor 4 gamma 1 OS=Homo sapiens GN=EIF4G1 PE=1 SV=4	F	GO:0008135	translation factor activity, nucleic acid binding
D4AD15	IF4G1_HUMANEukaryotic translation initiation factor 4 gamma 1 OS=Homo sapiens GN=EIF4G1 PE=1 SV=4	F	GO:0008190	eukaryotic initiation factor 4E binding
D4AD15	IF4G1_HUMANEukaryotic translation initiation factor 4 gamma 1 OS=Homo sapiens GN=EIF4G1 PE=1 SV=4	P	GO:0000956	nuclear-transcribed mRNA catabolic process
D4AD15	IF4G1_HUMANEukaryotic translation initiation factor 4 gamma 1 OS=Homo sapiens GN=EIF4G1 PE=1 SV=4	P	GO:0006446	regulation of translational initiation
D4AD15	IF4G1_HUMANEukaryotic translation initiation factor 4 gamma 1 OS=Homo sapiens GN=EIF4G1 PE=1 SV=4	P	GO:0043488	regulation of mRNA stability
D4AD15	IF4G1_HUMANEukaryotic translation initiation factor 4 gamma 1 OS=Homo sapiens GN=EIF4G1 PE=1 SV=4	C	GO:0005840	ribosome
D4AD15	IF4G1_HUMANEukaryotic translation initiation factor 4 gamma 1 OS=Homo sapiens GN=EIF4G1 PE=1 SV=4	P	GO:0006445	regulation of translation
D3ZD80	TF3C4_HUMANGeneral transcription factor 3C polypeptide 4 OS=Homo sapiens GN=GTF3C4 PE=1 SV=2	C	GO:0000127	transcription factor TFIIIC complex
D3ZD80	TF3C4_HUMANGeneral transcription factor 3C polypeptide 4 OS=Homo sapiens GN=GTF3C4 PE=1 SV=2	F	GO:0003677	DNA binding
D3ZD80	TF3C4_HUMANGeneral transcription factor 3C polypeptide 4 OS=Homo sapiens GN=GTF3C4 PE=1 SV=2	F	GO:0004402	histone acetyltransferase activity
D3ZD80	TF3C4_HUMANGeneral transcription factor 3C polypeptide 4 OS=Homo sapiens GN=GTF3C4 PE=1 SV=2	F	GO:0005515	protein binding
D3ZD80	TF3C4_HUMANGeneral transcription factor 3C polypeptide 4 OS=Homo sapiens GN=GTF3C4 PE=1 SV=2	F	GO:0008047	enzyme activator activity
D3ZD80	TF3C4_HUMANGeneral transcription factor 3C polypeptide 4 OS=Homo sapiens GN=GTF3C4 PE=1 SV=2	P	GO:0006384	transcription initiation from RNA polymerase III promoter
D3ZD80	TF3C4_HUMANGeneral transcription factor 3C polypeptide 4 OS=Homo sapiens GN=GTF3C4 PE=1 SV=2	P	GO:0042791	5S class rRNA transcription from RNA polymerase III type 1 promoter
D3ZD80	TF3C4_HUMANGeneral transcription factor 3C polypeptide 4 OS=Homo sapiens GN=GTF3C4 PE=1 SV=2	P	GO:0042797	tRNA transcription from RNA polymerase III promoter
D3ZD80	TF3C4_HUMANGeneral transcription factor 3C polypeptide 4 OS=Homo sapiens GN=GTF3C4 PE=1 SV=2	C	GO:0000123	histone acetyltransferase complex
D3ZD80	TF3C4_HUMANGeneral transcription factor 3C polypeptide 4 OS=Homo sapiens GN=GTF3C4 PE=1 SV=2	P	GO:0042967	acyl-carrier-protein biosynthetic process
D4A8T3	COPZ1_HUMANCoatomer subunit zeta-1 OS=Homo sapiens GN=COPZ1 PE=1 SV=1	C	GO:0000139	Golgi membrane
D4A8T3	COPZ1_HUMANCoatomer subunit zeta-1 OS=Homo sapiens GN=COPZ1 PE=1 SV=1	C	GO:0005789	endoplasmic reticulum membrane
D4A8T3	COPZ1_HUMANCoatomer subunit zeta-1 OS=Homo sapiens GN=COPZ1 PE=1 SV=1	C	GO:0005829	cytosol
D4A8T3	COPZ1_HUMANCoatomer subunit zeta-1 OS=Homo sapiens GN=COPZ1 PE=1 SV=1	C	GO:0030126	COPI vesicle coat
D4A8T3	COPZ1_HUMANCoatomer subunit zeta-1 OS=Homo sapiens GN=COPZ1 PE=1 SV=1	C	GO:0030133	transport vesicle
D4A8T3	COPZ1_HUMANCoatomer subunit zeta-1 OS=Homo sapiens GN=COPZ1 PE=1 SV=1	P	GO:0006886	intracellular protein transport
D4A8T3	COPZ1_HUMANCoatomer subunit zeta-1 OS=Homo sapiens GN=COPZ1 PE=1 SV=1	P	GO:0006888	ER to Golgi vesicle-mediated transport
D4A8T3	COPZ1_HUMANCoatomer subunit zeta-1 OS=Homo sapiens GN=COPZ1 PE=1 SV=1	P	GO:0006890	retrograde vesicle-mediated transport, Golgi to ER
D4A8T3	COPZ1_HUMANCoatomer subunit zeta-1 OS=Homo sapiens GN=COPZ1 PE=1 SV=1	P	GO:0006891	intra-Golgi vesicle-mediated transport
P49793	NUP98_HUMANNuclear pore complex Nup98-Nup96 OS=Homo sapiens GN=NUP98 PE=1 SV=4	C	GO:0000776	kinetochore
P49793	NUP98_HUMANNuclear pore complex Nup98-Nup96 OS=Homo sapiens GN=NUP98 PE=1 SV=4	C	GO:0005654	nucleoplasm
P49793	NUP98_HUMANNuclear pore complex Nup98-Nup96 OS=Homo sapiens GN=NUP98 PE=1 SV=4	C	GO:0005829	cytosol
P49793	NUP98_HUMANNuclear pore complex Nup98-Nup96 OS=Homo sapiens GN=NUP98 PE=1 SV=4	C	GO:0031080	nuclear pore outer ring
P49793	NUP98_HUMANNuclear pore complex Nup98-Nup96 OS=Homo sapiens GN=NUP98 PE=1 SV=4	C	GO:0031965	nuclear membrane
P49793	NUP98_HUMANNuclear pore complex Nup98-Nup96 OS=Homo sapiens GN=NUP98 PE=1 SV=4	C	GO:0034399	nuclear periphery
P49793	NUP98_HUMANNuclear pore complex Nup98-Nup96 OS=Homo sapiens GN=NUP98 PE=1 SV=4	C	GO:0042405	nuclear inclusion body
P49793	NUP98_HUMANNuclear pore complex Nup98-Nup96 OS=Homo sapiens GN=NUP98 PE=1 SV=4	C	GO:0044615	nuclear pore nuclear basket
P49793	NUP98_HUMANNuclear pore complex Nup98-Nup96 OS=Homo sapiens GN=NUP98 PE=1 SV=4	F	GO:0005215	transporter activity
P49793	NUP98_HUMANNuclear pore complex Nup98-Nup96 OS=Homo sapiens GN=NUP98 PE=1 SV=4	F	GO:0005515	protein binding
P49793	NUP98_HUMANNuclear pore complex Nup98-Nup96 OS=Homo sapiens GN=NUP98 PE=1 SV=4	F	GO:0017056	structural constituent of nuclear pore
P49793	NUP98_HUMANNuclear pore complex Nup98-Nup96 OS=Homo sapiens GN=NUP98 PE=1 SV=4	P	GO:0000059	protein import into nucleus, docking
P49793	NUP98_HUMANNuclear pore complex Nup98-Nup96 OS=Homo sapiens GN=NUP98 PE=1 SV=4	P	GO:0006260	DNA replication
P49793	NUP98_HUMANNuclear pore complex Nup98-Nup96 OS=Homo sapiens GN=NUP98 PE=1 SV=4	P	GO:0006406	mRNA export from nucleus
P49793	NUP98_HUMANNuclear pore complex Nup98-Nup96 OS=Homo sapiens GN=NUP98 PE=1 SV=4	P	GO:0006409	tRNA export from nucleus
P49793	NUP98_HUMANNuclear pore complex Nup98-Nup96 OS=Homo sapiens GN=NUP98 PE=1 SV=4	P	GO:0007062	sister chromatid cohesion
P49793	NUP98_HUMANNuclear pore complex Nup98-Nup96 OS=Homo sapiens GN=NUP98 PE=1 SV=4	P	GO:0007077	mitotic nuclear envelope disassembly
P49793	NUP98_HUMANNuclear pore complex Nup98-Nup96 OS=Homo sapiens GN=NUP98 PE=1 SV=4	P	GO:0010827	regulation of glucose transport
P49793	NUP98_HUMANNuclear pore complex Nup98-Nup96 OS=Homo sapiens GN=NUP98 PE=1 SV=4	P	GO:0016925	protein sumoylation
P49793	NUP98_HUMANNuclear pore complex Nup98-Nup96 OS=Homo sapiens GN=NUP98 PE=1 SV=4	P	GO:0019083	viral transcription
P49793	NUP98_HUMANNuclear pore complex Nup98-Nup96 OS=Homo sapiens GN=NUP98 PE=1 SV=4	P	GO:0031047	gene silencing by RNA
P49793	NUP98_HUMANNuclear pore complex Nup98-Nup96 OS=Homo sapiens GN=NUP98 PE=1 SV=4	P	GO:0051292	nuclear pore complex assembly
P49793	NUP98_HUMANNuclear pore complex Nup98-Nup96 OS=Homo sapiens GN=NUP98 PE=1 SV=4	P	GO:0075733	intracellular transport of viral material
P49793	NUP98_HUMANNuclear pore complex Nup98-Nup96 OS=Homo sapiens GN=NUP98 PE=1 SV=4	P	GO:1900034	regulation of cellular response to heat
P47861	SYT5_HUMANSynaptotagmin-5 OS=Homo sapiens GN=SYT5 PE=2 SV=2	C	GO:0005886	plasma membrane
P47861	SYT5_HUMANSynaptotagmin-5 OS=Homo sapiens GN=SYT5 PE=2 SV=2	C	GO:0030141	secretory granule
P47861	SYT5_HUMANSynaptotagmin-5 OS=Homo sapiens GN=SYT5 PE=2 SV=2	C	GO:0030658	transport vesicle membrane
P47861	SYT5_HUMANSynaptotagmin-5 OS=Homo sapiens GN=SYT5 PE=2 SV=2	C	GO:0030665	clathrin-coated vesicle membrane
P47861	SYT5_HUMANSynaptotagmin-5 OS=Homo sapiens GN=SYT5 PE=2 SV=2	C	GO:0043231	intracellular membrane-bounded organelle
P47861	SYT5_HUMANSynaptotagmin-5 OS=Homo sapiens GN=SYT5 PE=2 SV=2	C	GO:0044425	membrane part
P47861	SYT5_HUMANSynaptotagmin-5 OS=Homo sapiens GN=SYT5 PE=2 SV=2	C	GO:0060198	clathrin-sculpted vesicle
P47861	SYT5_HUMANSynaptotagmin-5 OS=Homo sapiens GN=SYT5 PE=2 SV=2	C	GO:0070382	exocytic vesicle
P47861	SYT5_HUMANSynaptotagmin-5 OS=Homo sapiens GN=SYT5 PE=2 SV=2	N	GO:0098793
P47861	SYT5_HUMANSynaptotagmin-5 OS=Homo sapiens GN=SYT5 PE=2 SV=2	F	GO:0000149	SNARE binding
P47861	SYT5_HUMANSynaptotagmin-5 OS=Homo sapiens GN=SYT5 PE=2 SV=2	F	GO:0005543	phospholipid binding
P47861	SYT5_HUMANSynaptotagmin-5 OS=Homo sapiens GN=SYT5 PE=2 SV=2	P	GO:0006897	endocytosis
P47861	SYT5_HUMANSynaptotagmin-5 OS=Homo sapiens GN=SYT5 PE=2 SV=2	P	GO:0016079	synaptic vesicle exocytosis
P47861	SYT5_HUMANSynaptotagmin-5 OS=Homo sapiens GN=SYT5 PE=2 SV=2	P	GO:0044802	single-organism membrane organization
P47861	SYT5_HUMANSynaptotagmin-5 OS=Homo sapiens GN=SYT5 PE=2 SV=2	P	GO:0050896	response to stimulus
P47861	SYT5_HUMANSynaptotagmin-5 OS=Homo sapiens GN=SYT5 PE=2 SV=2	N	GO:1903305
P47861	SYT5_HUMANSynaptotagmin-5 OS=Homo sapiens GN=SYT5 PE=2 SV=2	N	GO:1903861
Q925C0	SYT9_HUMANSynaptotagmin-9 OS=Homo sapiens GN=SYT9 PE=2 SV=1	C	GO:0005886	plasma membrane
Q925C0	SYT9_HUMANSynaptotagmin-9 OS=Homo sapiens GN=SYT9 PE=2 SV=1	C	GO:0016021	integral to membrane
Q925C0	SYT9_HUMANSynaptotagmin-9 OS=Homo sapiens GN=SYT9 PE=2 SV=1	C	GO:0030658	transport vesicle membrane
Q925C0	SYT9_HUMANSynaptotagmin-9 OS=Homo sapiens GN=SYT9 PE=2 SV=1	C	GO:0043231	intracellular membrane-bounded organelle
Q925C0	SYT9_HUMANSynaptotagmin-9 OS=Homo sapiens GN=SYT9 PE=2 SV=1	C	GO:0070382	exocytic vesicle
Q925C0	SYT9_HUMANSynaptotagmin-9 OS=Homo sapiens GN=SYT9 PE=2 SV=1	N	GO:0098793
Q925C0	SYT9_HUMANSynaptotagmin-9 OS=Homo sapiens GN=SYT9 PE=2 SV=1	F	GO:0000149	SNARE binding
Q925C0	SYT9_HUMANSynaptotagmin-9 OS=Homo sapiens GN=SYT9 PE=2 SV=1	F	GO:0005543	phospholipid binding
Q925C0	SYT9_HUMANSynaptotagmin-9 OS=Homo sapiens GN=SYT9 PE=2 SV=1	P	GO:0016079	synaptic vesicle exocytosis
Q925C0	SYT9_HUMANSynaptotagmin-9 OS=Homo sapiens GN=SYT9 PE=2 SV=1	P	GO:0017158	regulation of calcium ion-dependent exocytosis
Q925C0	SYT9_HUMANSynaptotagmin-9 OS=Homo sapiens GN=SYT9 PE=2 SV=1	P	GO:0044802	single-organism membrane organization
Q925C0	SYT9_HUMANSynaptotagmin-9 OS=Homo sapiens GN=SYT9 PE=2 SV=1	P	GO:0048522	positive regulation of cellular process
Q925C0	SYT9_HUMANSynaptotagmin-9 OS=Homo sapiens GN=SYT9 PE=2 SV=1	P	GO:0050796	regulation of insulin secretion
Q925C0	SYT9_HUMANSynaptotagmin-9 OS=Homo sapiens GN=SYT9 PE=2 SV=1	P	GO:0051128	regulation of cellular component organization
D4A4X4	CING_HUMANCingulin OS=Homo sapiens GN=CGN PE=1 SV=2	C	GO:0005923	tight junction
D4A4X4	CING_HUMANCingulin OS=Homo sapiens GN=CGN PE=1 SV=2	C	GO:0016459	myosin complex
D4A4X4	CING_HUMANCingulin OS=Homo sapiens GN=CGN PE=1 SV=2	C	GO:0042995	cell projection
D4A4X4	CING_HUMANCingulin OS=Homo sapiens GN=CGN PE=1 SV=2	C	GO:0044444	cytoplasmic part
D4A4X4	CING_HUMANCingulin OS=Homo sapiens GN=CGN PE=1 SV=2	F	GO:0003774	motor activity
D4A4X4	CING_HUMANCingulin OS=Homo sapiens GN=CGN PE=1 SV=2	F	GO:0005515	protein binding
D4A4X4	CING_HUMANCingulin OS=Homo sapiens GN=CGN PE=1 SV=2	P	GO:0003008	system process
D4A4X4	CING_HUMANCingulin OS=Homo sapiens GN=CGN PE=1 SV=2	P	GO:0006928	cellular component movement
D4A4X4	CING_HUMANCingulin OS=Homo sapiens GN=CGN PE=1 SV=2	P	GO:0007178	transmembrane receptor protein serine/threonine kinase signaling pathway
D4A4X4	CING_HUMANCingulin OS=Homo sapiens GN=CGN PE=1 SV=2	P	GO:0007507	heart development
D4A4X4	CING_HUMANCingulin OS=Homo sapiens GN=CGN PE=1 SV=2	P	GO:0030036	actin cytoskeleton organization
D4A4X4	CING_HUMANCingulin OS=Homo sapiens GN=CGN PE=1 SV=2	P	GO:0032989	cellular component morphogenesis
D4A4X4	CING_HUMANCingulin OS=Homo sapiens GN=CGN PE=1 SV=2	P	GO:0048468	cell development
D4A4X4	CING_HUMANCingulin OS=Homo sapiens GN=CGN PE=1 SV=2	P	GO:0051146	striated muscle cell differentiation
D4A4X4	CING_HUMANCingulin OS=Homo sapiens GN=CGN PE=1 SV=2	P	GO:0051179	localization
D4A4X4	CING_HUMANCingulin OS=Homo sapiens GN=CGN PE=1 SV=2	P	GO:0071363	cellular response to growth factor stimulus
D4A4X4	CING_HUMANCingulin OS=Homo sapiens GN=CGN PE=1 SV=2	P	GO:0071495	cellular response to endogenous stimulus
A0A0G2K3H0	PTPRU_HUMANReceptor-type tyrosine- phosphatase U OS=Homo sapiens GN=PTPRU PE=1 SV=2	C	GO:0005911	cell-cell junction
A0A0G2K3H0	PTPRU_HUMANReceptor-type tyrosine- phosphatase U OS=Homo sapiens GN=PTPRU PE=1 SV=2	C	GO:0042995	cell projection
A0A0G2K3H0	PTPRU_HUMANReceptor-type tyrosine- phosphatase U OS=Homo sapiens GN=PTPRU PE=1 SV=2	F	GO:0004725	protein tyrosine phosphatase activity
A0A0G2K3H0	PTPRU_HUMANReceptor-type tyrosine- phosphatase U OS=Homo sapiens GN=PTPRU PE=1 SV=2	F	GO:0008013	beta-catenin binding
A0A0G2K3H0	PTPRU_HUMANReceptor-type tyrosine- phosphatase U OS=Homo sapiens GN=PTPRU PE=1 SV=2	P	GO:0006470	protein dephosphorylation
A0A0G2K3H0	PTPRU_HUMANReceptor-type tyrosine- phosphatase U OS=Homo sapiens GN=PTPRU PE=1 SV=2	P	GO:0007167	enzyme linked receptor protein signaling pathway
A0A0G2K3H0	PTPRU_HUMANReceptor-type tyrosine- phosphatase U OS=Homo sapiens GN=PTPRU PE=1 SV=2	P	GO:0008285	negative regulation of cell proliferation
A0A0G2K3H0	PTPRU_HUMANReceptor-type tyrosine- phosphatase U OS=Homo sapiens GN=PTPRU PE=1 SV=2	P	GO:0016337	cell-cell adhesion
A0A0G2K3H0	PTPRU_HUMANReceptor-type tyrosine- phosphatase U OS=Homo sapiens GN=PTPRU PE=1 SV=2	P	GO:0030336	negative regulation of cell migration
A0A0G2K3H0	PTPRU_HUMANReceptor-type tyrosine- phosphatase U OS=Homo sapiens GN=PTPRU PE=1 SV=2	P	GO:0031175	neuron projection development
A0A0G2K3H0	PTPRU_HUMANReceptor-type tyrosine- phosphatase U OS=Homo sapiens GN=PTPRU PE=1 SV=2	P	GO:0034394	protein localization to cell surface
A0A0G2K3H0	PTPRU_HUMANReceptor-type tyrosine- phosphatase U OS=Homo sapiens GN=PTPRU PE=1 SV=2	P	GO:0042221	response to chemical stimulus
A0A0G2K3H0	PTPRU_HUMANReceptor-type tyrosine- phosphatase U OS=Homo sapiens GN=PTPRU PE=1 SV=2	P	GO:0048513	organ development
A0A0G2K3H0	PTPRU_HUMANReceptor-type tyrosine- phosphatase U OS=Homo sapiens GN=PTPRU PE=1 SV=2	P	GO:0048518	positive regulation of biological process
A0A0G2K3H0	PTPRU_HUMANReceptor-type tyrosine- phosphatase U OS=Homo sapiens GN=PTPRU PE=1 SV=2	P	GO:0050767	regulation of neurogenesis
A0A0G2K3H0	PTPRU_HUMANReceptor-type tyrosine- phosphatase U OS=Homo sapiens GN=PTPRU PE=1 SV=2	P	GO:0060070	canonical Wnt receptor signaling pathway
A0A0G2K3H0	PTPRU_HUMANReceptor-type tyrosine- phosphatase U OS=Homo sapiens GN=PTPRU PE=1 SV=2	P	GO:0006570	tyrosine metabolic process
A0A0G2K3H0	PTPRU_HUMANReceptor-type tyrosine- phosphatase U OS=Homo sapiens GN=PTPRU PE=1 SV=2	C	GO:0016342	catenin complex
A0A0G2JSU4	NDRG2_HUMAN NDRG2 OS=Homo sapiens GN=NDRG2 PE=1 SV=2	C	GO:0005654	nucleoplasm
A0A0G2JSU4	NDRG2_HUMAN NDRG2 OS=Homo sapiens GN=NDRG2 PE=1 SV=2	C	GO:0005794	Golgi apparatus
A0A0G2JSU4	NDRG2_HUMAN NDRG2 OS=Homo sapiens GN=NDRG2 PE=1 SV=2	C	GO:0005813	centrosome
A0A0G2JSU4	NDRG2_HUMAN NDRG2 OS=Homo sapiens GN=NDRG2 PE=1 SV=2	C	GO:0005886	plasma membrane
A0A0G2JSU4	NDRG2_HUMAN NDRG2 OS=Homo sapiens GN=NDRG2 PE=1 SV=2	C	GO:0044425	membrane part
A0A0G2JSU4	NDRG2_HUMAN NDRG2 OS=Homo sapiens GN=NDRG2 PE=1 SV=2	C	GO:0070062	extracellular vesicular exosome
A0A0G2JSU4	NDRG2_HUMAN NDRG2 OS=Homo sapiens GN=NDRG2 PE=1 SV=2	F	GO:0005515	protein binding
A0A0G2JSU4	NDRG2_HUMAN NDRG2 OS=Homo sapiens GN=NDRG2 PE=1 SV=2	P	GO:0009966	regulation of signal transduction
A0A0G2JSU4	NDRG2_HUMAN NDRG2 OS=Homo sapiens GN=NDRG2 PE=1 SV=2	P	GO:0021762	substantia nigra development
A0A0G2JSU4	NDRG2_HUMAN NDRG2 OS=Homo sapiens GN=NDRG2 PE=1 SV=2	P	GO:0042127	regulation of cell proliferation
A0A0G2JSU4	NDRG2_HUMAN NDRG2 OS=Homo sapiens GN=NDRG2 PE=1 SV=2	P	GO:0044763	single-organism cellular process
A0A0G2JSU4	NDRG2_HUMAN NDRG2 OS=Homo sapiens GN=NDRG2 PE=1 SV=2	P	GO:0048522	positive regulation of cellular process
A0A0G2JSU4	NDRG2_HUMAN NDRG2 OS=Homo sapiens GN=NDRG2 PE=1 SV=2	P	GO:0048523	negative regulation of cellular process
F1M8A7	LMBL4_HUMANLethal(3)malignant brain tumor 4 OS=Homo sapiens GN=L3MBTL4 PE=2 SV=2	C	GO:0044428	nuclear part
F1M8A7	LMBL4_HUMANLethal(3)malignant brain tumor 4 OS=Homo sapiens GN=L3MBTL4 PE=2 SV=2	F	GO:0003700	sequence-specific DNA binding transcription factor activity
F1M8A7	LMBL4_HUMANLethal(3)malignant brain tumor 4 OS=Homo sapiens GN=L3MBTL4 PE=2 SV=2	F	GO:0005515	protein binding
F1M8A7	LMBL4_HUMANLethal(3)malignant brain tumor 4 OS=Homo sapiens GN=L3MBTL4 PE=2 SV=2	F	GO:0008270	zinc ion binding
F1M8A7	LMBL4_HUMANLethal(3)malignant brain tumor 4 OS=Homo sapiens GN=L3MBTL4 PE=2 SV=2	P	GO:0006355	regulation of transcription, DNA-dependent
F1M8A7	LMBL4_HUMANLethal(3)malignant brain tumor 4 OS=Homo sapiens GN=L3MBTL4 PE=2 SV=2	P	GO:0048731	system development
F1M8A7	LMBL4_HUMANLethal(3)malignant brain tumor 4 OS=Homo sapiens GN=L3MBTL4 PE=2 SV=2	C	GO:0005667	transcription factor complex
F1M8A7	LMBL4_HUMANLethal(3)malignant brain tumor 4 OS=Homo sapiens GN=L3MBTL4 PE=2 SV=2	P	GO:0045449	regulation of transcription, DNA-dependent
B2GUZ4	PEX26_HUMANPeroxisome assembly 26 OS=Homo sapiens GN=PEX26 PE=1 SV=2	C	GO:0005779	integral to peroxisomal membrane
B2GUZ4	PEX26_HUMANPeroxisome assembly 26 OS=Homo sapiens GN=PEX26 PE=1 SV=2	F	GO:0032403	protein complex binding
B2GUZ4	PEX26_HUMANPeroxisome assembly 26 OS=Homo sapiens GN=PEX26 PE=1 SV=2	P	GO:0045046	protein import into peroxisome membrane
D4A5Y7	RSPH9_HUMANRadial spoke head 9 homolog OS=Homo sapiens GN=RSPH9 PE=1 SV=1	C	GO:0005930	axoneme
D4A5Y7	RSPH9_HUMANRadial spoke head 9 homolog OS=Homo sapiens GN=RSPH9 PE=1 SV=1	C	GO:0031514	motile cilium
D4A5Y7	RSPH9_HUMANRadial spoke head 9 homolog OS=Homo sapiens GN=RSPH9 PE=1 SV=1	F	GO:0005515	protein binding
D4A5Y7	RSPH9_HUMANRadial spoke head 9 homolog OS=Homo sapiens GN=RSPH9 PE=1 SV=1	P	GO:0003341	cilium movement
D4A5Y7	RSPH9_HUMANRadial spoke head 9 homolog OS=Homo sapiens GN=RSPH9 PE=1 SV=1	P	GO:0035082	axoneme assembly

## Sheet: BP
Level	GO_ID	Term	Type	Seqs_Num	Sequences
1	GO:0008150	biological_process	Biological Process	99	A0A0G2JTH1, Q7TS56, Q5BKB9, D3ZSZ6, M0R6Y8, Q5BJY9, P26819, Q5M849, B2GUY0, A0A0G2JVC8, Q4KM64, Q5RJZ3, P09811, D4A8T3, Q7TNK0, C6ZII9, Q99P77, A0A0G2K1Q9, P42335, D3ZJZ1, P47861, A0A096MJB3, Q5XI67, B2GUZ4, F1M8A7, M0R9Y3, Q9QYV0, Q2TA63, G3V8L0, D4ACS3, F7FKI5, D3ZIY3, Q4QR83, A0A0G2K849, Q5U312, Q3T1J2, D3ZFK8, D3ZNS8, M0R4V4, A0A0G2JSU4, A0A0G2K324, A0A0G2K285, A0A0G2K0U3, O08589, A0A0G2JU83,…
2	GO:0050789	regulation of biological process	Biological Process	71	A0A0G2JTH1, D3ZM97, A0A0G2K3H0, Q5FVH4, D3ZSZ6, Q5BKB9, M0R6Y8, Q5M7W5, Q5BJY9, P26819, Q5M849, A0A0G2K770, Q5BJM8, Q4KM64, D4A4X4, Q5RJZ3, Q45QK8, C6ZII9, D4ACE4, Q9WUW3, Q66HA6, B4F7E7, Q99P77, A0A0G2K1Q9, Q925C0, Q62971, P42335, F1M4I1, D3ZJZ1, A0A096MJB3, P47861, Q9QZK5, Q9ERC5, Q9Z336, F1LM10, F1M8A7, Q9QYV0, M0R9Y3, G3V8L0, A0A0G2K4X5, P61480, Q9JK59, Q5BK48, D4ACS3, F7FKI5, D3ZIY3, Q4QR83,…
2	GO:0065007	biological regulation	Biological Process	79	D4A346, A0A0G2JTH1, Q7TS56, D3ZM97, A0A0G2K3H0, Q5FVH4, D3ZSZ6, Q5BKB9, M0R6Y8, Q5M7W5, Q5BJY9, P26819, Q5M849, A0A0G2K770, Q5BJM8, A0A0G2JVC8, Q4KM64, D4A4X4, Q5RJZ3, P09811, Q45QK8, Q7TNK0, C6ZII9, D4ACE4, Q9WUW3, Q66HA6, B4F7E7, Q99P77, A0A0G2K1Q9, Q925C0, F1LPB8, Q62971, P42335, F1M4I1, D3ZJZ1, A0A096MJB3, P47861, Q9QZK5, Q9ERC5, Q9Z336, F1LM10, F1M8E9, F1M8A7, Q9QYV0, M0R9Y3, Q2TA63, G3V8L0,…
2	GO:0048519	negative regulation of biological process	Biological Process	26	A0A0G2JTH1, F1LM10, A0A0G2K3H0, Q5BKB9, Q9QYV0, M0R9Y3, Q5BJY9, P26819, A0A0G2K4X5, P61480, Q9JK59, Q5RJZ3, C6ZII9, D4ACE4, P49793, B4F7E7, Q99P77, D3ZNS8, M0R531, A0A0G2JSU4, A0A0G2K324, P58405, A0A096MJ04, F1M4I1, D3ZJZ1, Q9QZK5
2	GO:0032502	developmental process	Biological Process	39	Q9Z336, F1LM10, A0A0G2K3H0, F1M8A7, M0R6Y8, Q5M7W5, Q9QYV0, G3V8L0, Q5BJY9, P26819, P61480, A0A0G2K4X5, Q9JK59, D4A4X4, Q4KM64, B2RYF6, Q4QR83, D4ACE4, C6ZII9, Q66HA6, B4F7E7, A0A0G2K0Q7, Q99P77, A0A0G2K1Q9, D3ZFK8, M0R531, A0A0G2JSU4, A0A0G2JVW3, F1LTH9, P58405, A0A0G2K324, A0A0G2K0U3, F1M4I1, P20781, Q5XIU4, Q9QZK5, P47861, A0A0G2JYH7, B2GV50
2	GO:0008152	metabolic process	Biological Process	61	A0A0H2UHU1, A0A0G2JTH1, Q7TS56, Q5FVH4, A0A0G2K3H0, D3ZSZ6, Q5BKB9, M0R6Y8, D4A9Q3, P26819, D3ZD80, A0A0G2K770, B2GUY0, A0A0G2JVC8, P09811, Q7TNK0, C6ZII9, D4ACE4, Q9WUW3, Q99P77, F1LPB8, Q62971, P42335, Q6AYR8, D3ZJZ1, D4A4H5, A0A096MJB3, Q9QZK5, Q5XI67, F1LM10, F1M8E9, F1M8A7, M0R9Y3, Q9QYV0, G3V8L0, A0A0G2K4X5, P61480, Q9JK59, F7FKI5, D3ZIY3, A0A0G2K849, P49793, F1M0F9, Q3T1J2, A0A0G2K0Q7, Q5U…
2	GO:0023052	signaling	Biological Process	38	F1LM10, D3ZM97, A0A0G2K3H0, D3ZSZ6, Q5BKB9, Q9QYV0, G3V8L0, P26819, P61480, Q5BK48, Q9JK59, A0A0G2K770, Q4KM64, D4A4X4, Q5RJZ3, Q45QK8, Q4QR83, C6ZII9, A0A0G2K849, Q9WUW3, Q66HA6, D3ZFK8, Q925C0, M0R531, A0A0G2JVW3, A0A0G2JSU4, P58405, A0A0G2K324, A0A096MJ04, A0A0G2K285, A0A0G2K0U3, F1M4I1, P20781, D3ZGZ9, P47861, A0A0G2JYH7, Q9QZK5, Q9ERC5
2	GO:0099531	presynaptic process involved in chemical synaptic transmission	Biological Process	3	P47861, Q9ERC5, Q925C0
2	GO:0044699	single-organism process	Biological Process	81	Q7TS56, D3ZM97, A0A0G2K3H0, D4A5Y7, Q5BKB9, D3ZSZ6, M0R6Y8, Q5M7W5, Q5BJY9, P26819, A0A0G2K770, Q5BJM8, B2GUY0, A0A0G2JVC8, Q4KM64, D4A4X4, Q5RJZ3, P09811, Q45QK8, Q7TNK0, D4ACE4, C6ZII9, Q9WUW3, Q66HA6, B4F7E7, Q99P77, A0A0G2K1Q9, Q925C0, F1LPB8, Q62971, P42335, F1M4I1, D4A4H5, D3ZJZ1, Q9QZK5, P47861, B2GUZ4, A0A096MJB3, Q9ERC5, D3Z9D2, Q9Z336, F1LM10, F1M8E9, F1M8A7, Q9QYV0, M0R9Y3, G3V8L0, P61…
2	GO:0032501	multicellular organismal process	Biological Process	47	Q9Z336, F1LM10, D3ZM97, A0A0G2K3H0, F1M8A7, D3ZSZ6, Q5BKB9, Q5M7W5, Q9QYV0, G3V8L0, Q5BJY9, P26819, P61480, A0A0G2K4X5, Q9JK59, D4A4X4, Q4KM64, Q5RJZ3, B2RYF6, Q45QK8, Q4QR83, D4ACE4, C6ZII9, Q9WUW3, Q66HA6, B4F7E7, A0A0G2K0Q7, Q99P77, D3ZFK8, A0A0G2K1Q9, M0R531, A0A0G2JVW3, A0A0G2JSU4, F1LTH9, P58405, A0A0G2K324, A0A0G2K0U3, O08589, F1M4I1, D3ZJZ1, P20781, Q5XIU4, Q9QZK5, P47861, A0A0G2JYH7, B2G…
2	GO:0040011	locomotion	Biological Process	5	F1LM10, A0A0G2K3H0, Q99P77, A0A0G2K0Q7, Q9QYV0
2	GO:0051704	multi-organism process	Biological Process	8	A0A0H2UHU1, Q9Z336, P26819, P49793, D3ZNS8, M0R9Y3, P62864, D4A9Q3
2	GO:0048518	positive regulation of biological process	Biological Process	35	F1LM10, Q5FVH4, A0A0G2K3H0, M0R6Y8, Q9QYV0, G3V8L0, P26819, A0A0G2K4X5, P61480, Q9JK59, D3ZIY3, Q5RJZ3, D4ACE4, C6ZII9, A0A0G2K849, Q66HA6, B4F7E7, A0A0G2K0Q7, D3ZFK8, A0A0G2K1Q9, Q925C0, A0A0G2JSU4, A0A0G2JVW3, A0A0G2K324, P58405, A0A096MJ04, A0A0G2K285, P42335, D3ZGZ9, A0A096MJB3, A0A0G2JYH7, P47861, Q9QZK5, Q5FVL6, B2GV50
2	GO:0007610	behavior	Biological Process	2	Q4QR83, Q5BKB9
2	GO:0051179	localization	Biological Process	49	A0A0H2UHU1, Q5FVH4, A0A0G2K3H0, D4A6K4, D4A9Q3, Q5BJY9, P26819, A0A0G2K770, Q5BJM8, Q4KM64, D4A4X4, Q5RJZ3, D4A8T3, Q7TNK0, C6ZII9, Q66HA6, B4F7E7, Q99P77, A0A0G2K1Q9, Q925C0, Q62971, F1M4I1, P47861, B2GUZ4, Q9ERC5, D3Z9D2, Q9Z336, F1LM10, M0R9Y3, Q9QYV0, G3V8L0, P61480, Q9JK59, Q4QR83, P49793, A0A0G2K0Q7, D3ZNS8, M0R4V4, A0A0G2JVW3, P58405, A0A096MJ04, A0A0G2K285, A0A0G2K0U3, O08589, Q5XIU4, P20…
2	GO:0040007	growth	Biological Process	3	Q9QZK5, P47861, Q9QYV0
2	GO:0022610	biological adhesion	Biological Process	6	F1LM10, F1M4I1, A0A0G2K3H0, Q99P77, Q767I3, Q9QYV0
2	GO:0009987	cellular process	Biological Process	88	A0A0H2UHU1, A0A0G2JTH1, Q7TS56, D3ZM97, Q5FVH4, A0A0G2K3H0, D4A5Y7, Q5BKB9, D3ZSZ6, M0R6Y8, Q5M7W5, D4A9Q3, Q5BJY9, P26819, A0A0G2K770, D3ZD80, Q5M849, Q5BJM8, B2GUY0, Q4KM64, D4A4X4, Q5RJZ3, P09811, Q45QK8, Q7TNK0, C6ZII9, D4ACE4, Q9WUW3, Q66HA6, B4F7E7, Q99P77, A0A0G2K1Q9, Q925C0, F1LPB8, Q62971, P42335, F1M4I1, D4A4H5, D3ZJZ1, P47861, Q9QZK5, A0A096MJB3, Q5XI67, B2GUZ4, Q9ERC5, D3Z9D2, Q9Z336,…
2	GO:0050896	response to stimulus	Biological Process	58	D3ZM97, A0A0G2K3H0, D3ZSZ6, Q5BKB9, M0R6Y8, Q5BJY9, P26819, A0A0G2K770, Q5M849, Q5BJM8, B2GUY0, Q4KM64, D4A4X4, Q5RJZ3, Q45QK8, C6ZII9, D4ACE4, Q9WUW3, Q66HA6, B4F7E7, F1LPB8, Q62971, P42335, F1M4I1, D3ZJZ1, Q9QZK5, P47861, Q9ERC5, F1LM10, F1M8E9, Q9QYV0, M0R9Y3, G3V8L0, P61480, Q9JK59, Q5BK48, Q4QR83, A0A0G2K849, P49793, F1M0F9, A0A0G2K0Q7, D3ZNS8, D3ZFK8, M0R531, A0A0G2JVW3, A0A0G2JSU4, M0R4V4,…
2	GO:0022414	reproductive process	Biological Process	2	Q9JK59, Q4QR83
2	GO:0000003	reproduction	Biological Process	2	Q9JK59, Q4QR83
2	GO:0071840	cellular component organization or biogenesis	Biological Process	49	A0A0H2UHU1, Q7TS56, A0A0G2K3H0, Q5FVH4, D4A5Y7, D3ZSZ6, Q5BKB9, M0R6Y8, Q5M7W5, D4A9Q3, Q5BJY9, P26819, A0A0G2K770, D4A4X4, C6ZII9, Q66HA6, B4F7E7, A0A0G2K1Q9, Q925C0, P42335, F1M4I1, D3ZJZ1, P47861, Q9QZK5, B2GUZ4, A0A096MJB3, Q9ERC5, Q9Z336, F1LM10, Q9QYV0, M0R9Y3, G3V8L0, P61480, Q9JK59, P49793, A0A0G2K0Q7, D3ZNS8, D3ZFK8, A0A0G2JVW3, F1LTH9, A0A0G2K324, P58405, A0A0G2K285, A0A0G2K0U3, P20781,…
2	GO:0002376	immune system process	Biological Process	9	P42335, F1LM10, Q9JK59, A0A0G2K0Q7, Q9QYV0, Q4KM64, A0A0G2JVW3, Q5RJZ3, P62864
3	GO:0043900	regulation of multi-organism process	Biological Process	1	Q9Z336
3	GO:0044702	single organism reproductive process	Biological Process	2	Q9JK59, Q4QR83
3	GO:0015976	carbon utilization	Biological Process	1	M0R6Y8
3	GO:0051674	localization of cell	Biological Process	5	F1LM10, A0A0G2K3H0, A0A0G2K0Q7, Q99P77, Q9QYV0
3	GO:0051235	maintenance of location	Biological Process	1	A0A096MJ04
3	GO:0051051	negative regulation of transport	Biological Process	1	A0A096MJ04
3	GO:0040008	regulation of growth	Biological Process	3	Q9QZK5, P47861, Q9QYV0
3	GO:0003008	system process	Biological Process	13	D3ZM97, Q4QR83, D4ACE4, Q5BKB9, A0A0G2K0Q7, A0A0G2JVW3, P26819, A0A0G2K0U3, O08589, F1M4I1, P20781, Q9ERC5, D4A4X4
3	GO:0022402	cell cycle process	Biological Process	7	Q9Z336, A0A0G2K770, Q5BKB9, P49793, D3ZNS8, M0R9Y3, A0A0G2JVW3
3	GO:0051234	establishment of localization	Biological Process	40	A0A0H2UHU1, Q9Z336, F1LM10, Q5FVH4, D4A6K4, M0R9Y3, G3V8L0, D4A9Q3, Q5BJY9, P26819, Q9JK59, A0A0G2K770, Q5BJM8, Q4KM64, D4A8T3, Q7TNK0, Q4QR83, P49793, Q66HA6, B4F7E7, A0A0G2K0Q7, D3ZNS8, Q925C0, M0R4V4, A0A0G2JVW3, P58405, A0A096MJ04, Q62971, A0A0G2K285, A0A0G2K0U3, O08589, Q5XIU4, P20781, D3ZGZ9, P47861, B2GUZ4, Q5FVL6, Q9ERC5, P62864, D3Z9D2
3	GO:0040017	positive regulation of locomotion	Biological Process	2	F1LM10, A0A0G2K0Q7
3	GO:0048584	positive regulation of response to stimulus	Biological Process	9	F1LM10, Q9JK59, C6ZII9, D3ZGZ9, A0A0G2K0Q7, G3V8L0, A0A0G2JVW3, Q5RJZ3, A0A096MJ04
3	GO:0045321	leukocyte activation	Biological Process	2	F1LM10, Q9JK59
3	GO:1902578	single-organism localization	Biological Process	18	F1LM10, Q7TNK0, P49793, D3ZNS8, A0A0G2K1Q9, Q925C0, M0R4V4, A0A0G2JVW3, Q5BJY9, A0A096MJ04, Q62971, P26819, A0A0G2K0U3, P47861, B2GUZ4, Q9ERC5, Q4KM64, D3Z9D2
3	GO:0040013	negative regulation of locomotion	Biological Process	3	A0A0G2K3H0, Q99P77, Q9QYV0
3	GO:0009893	positive regulation of metabolic process	Biological Process	11	P26819, F1LM10, P61480, Q9JK59, Q5FVH4, C6ZII9, D4ACE4, A0A0G2K849, A0A0G2K0Q7, P58405, A0A0G2K324
3	GO:0016079	synaptic vesicle exocytosis	Biological Process	3	P47861, Q9ERC5, Q925C0
3	GO:0007165	signal transduction	Biological Process	34	F1LM10, D3ZM97, A0A0G2K3H0, D3ZSZ6, Q5BKB9, Q9QYV0, G3V8L0, P26819, P61480, Q5BK48, Q9JK59, A0A0G2K770, Q4KM64, D4A4X4, Q5RJZ3, Q45QK8, Q4QR83, C6ZII9, A0A0G2K849, Q9WUW3, Q66HA6, D3ZFK8, M0R531, A0A0G2JVW3, A0A0G2JSU4, P58405, A0A0G2K324, A0A096MJ04, A0A0G2K285, A0A0G2K0U3, P20781, D3ZGZ9, A0A0G2JYH7, Q9QZK5
3	GO:0051050	positive regulation of transport	Biological Process	4	F1LM10, Q9JK59, A0A0G2K0Q7, A0A096MJ04
3	GO:0045785	positive regulation of cell adhesion	Biological Process	1	F1LM10
3	GO:0023051	regulation of signaling	Biological Process	22	F1LM10, C6ZII9, A0A0G2K849, Q5BKB9, D3ZFK8, Q925C0, M0R531, G3V8L0, A0A0G2JSU4, A0A0G2JVW3, P58405, A0A0G2K324, A0A096MJ04, P26819, P61480, Q9JK59, A0A0G2K770, Q5BK48, D3ZGZ9, A0A0G2JYH7, Q9QZK5, Q5RJZ3
3	GO:0009628	response to abiotic stimulus	Biological Process	6	Q9JK59, C6ZII9, P49793, A0A0G2K0Q7, D3ZNS8, F1LTH9
3	GO:0009719	response to endogenous stimulus	Biological Process	6	P26819, F1LM10, Q45QK8, P20781, A0A0G2JYH7, D4A4X4
3	GO:0009056	catabolic process	Biological Process	12	A0A0H2UHU1, F1LM10, D3ZSZ6, F1M0F9, M0R6Y8, D4A9Q3, A0A096MJ04, D4AD15, B2GUY0, F7FKI5, P09811, P62864
3	GO:0044708	single-organism behavior	Biological Process	2	Q4QR83, Q5BKB9
3	GO:0048523	negative regulation of cellular process	Biological Process	21	A0A0G2JTH1, F1LM10, A0A0G2K3H0, C6ZII9, Q5BKB9, B4F7E7, Q99P77, M0R531, Q9QYV0, A0A0G2JSU4, Q5BJY9, P58405, A0A0G2K324, A0A096MJ04, P26819, A0A0G2K4X5, P61480, Q9JK59, D3ZJZ1, Q9QZK5, Q5RJZ3
3	GO:0044763	single-organism cellular process	Biological Process	64	Q7TS56, A0A0G2K3H0, D4A5Y7, Q5BKB9, D3ZSZ6, M0R6Y8, Q5M7W5, Q5BJY9, P26819, A0A0G2K770, B2GUY0, D4A4X4, Q4KM64, Q5RJZ3, P09811, Q7TNK0, C6ZII9, D4ACE4, Q66HA6, B4F7E7, Q99P77, A0A0G2K1Q9, Q925C0, F1LPB8, Q62971, P42335, F1M4I1, D4A4H5, D3ZJZ1, P47861, Q9QZK5, B2GUZ4, Q9ERC5, D3Z9D2, Q9Z336, F1LM10, Q9QYV0, M0R9Y3, G3V8L0, A0A0G2K4X5, P61480, Q9JK59, F7FKI5, P49793, F1M0F9, A0A0G2K0Q7, Q3T1J2, F1L…
3	GO:0051641	cellular localization	Biological Process	25	A0A0H2UHU1, Q9Z336, F1LM10, A0A0G2K3H0, Q5FVH4, D4A6K4, M0R9Y3, D4A9Q3, Q5BJY9, D4A8T3, P49793, Q66HA6, B4F7E7, D3ZNS8, A0A0G2K1Q9, Q925C0, A0A0G2JVW3, A0A096MJ04, A0A0G2K285, Q5XIU4, P47861, B2GUZ4, Q9ERC5, D3Z9D2, P62864
3	GO:0023056	positive regulation of signaling	Biological Process	7	F1LM10, Q9JK59, D3ZGZ9, A0A0G2JVW3, Q5RJZ3, G3V8L0, A0A096MJ04
3	GO:0071704	organic substance metabolic process	Biological Process	60	A0A0H2UHU1, Q7TS56, A0A0G2JTH1, Q5FVH4, A0A0G2K3H0, D3ZSZ6, Q5BKB9, M0R6Y8, D4A9Q3, P26819, D3ZD80, A0A0G2K770, B2GUY0, A0A0G2JVC8, P09811, Q7TNK0, C6ZII9, D4ACE4, Q9WUW3, Q99P77, F1LPB8, Q62971, P42335, Q6AYR8, D3ZJZ1, D4A4H5, Q5XI67, A0A096MJB3, Q9QZK5, F1LM10, F1M8E9, F1M8A7, M0R9Y3, Q9QYV0, G3V8L0, A0A0G2K4X5, P61480, Q9JK59, F7FKI5, D3ZIY3, A0A0G2K849, P49793, F1M0F9, Q3T1J2, A0A0G2K0Q7, F1L…
3	GO:0032879	regulation of localization	Biological Process	19	F1LM10, A0A0G2K3H0, C6ZII9, Q66HA6, P49793, Q99P77, A0A0G2K0Q7, D3ZNS8, Q925C0, Q9QYV0, A0A0G2JVW3, A0A096MJ04, P26819, A0A0G2K0U3, Q9JK59, F1M4I1, Q5BJM8, Q5FVL6, P47861
3	GO:0002520	immune system development	Biological Process	2	Q9JK59, Q4KM64
3	GO:0065008	regulation of biological quality	Biological Process	22	Q9Z336, F1LM10, C6ZII9, Q9WUW3, D3ZSZ6, Q99P77, A0A0G2K1Q9, Q925C0, Q2TA63, A0A0G2JVW3, F1LTH9, A0A096MJ04, A0A0G2K0U3, P26819, Q9JK59, D4AD15, F1M4I1, Q5BJM8, A0A0G2JVC8, P47861, Q9ERC5, P09811
3	GO:0002684	positive regulation of immune system process	Biological Process	3	F1LM10, A0A0G2JVW3, Q5RJZ3
3	GO:0042330	taxis	Biological Process	1	F1LM10
3	GO:0032844	regulation of homeostatic process	Biological Process	2	F1LM10, A0A096MJ04
3	GO:0009653	anatomical structure morphogenesis	Biological Process	14	F1LM10, Q4QR83, D4ACE4, B4F7E7, A0A0G2K0Q7, D3ZFK8, A0A0G2K1Q9, Q5M7W5, A0A0G2K324, Q5BJY9, P61480, Q9JK59, P47861, D4A4X4
3	GO:0051093	negative regulation of developmental process	Biological Process	1	C6ZII9
3	GO:0009058	biosynthetic process	Biological Process	33	A0A0H2UHU1, A0A0G2JTH1, Q7TS56, F1LM10, F1M8A7, M0R6Y8, M0R9Y3, D4A9Q3, P26819, A0A0G2K4X5, D3ZD80, A0A0G2JVC8, F7FKI5, D4ACE4, C6ZII9, A0A0G2K849, P49793, Q3T1J2, F1LND7, Q99P77, D3ZNS8, F1LPB8, A0A0G2JVW3, F1LTH9, A0A0G2K324, P58405, A0A0G2JU83, D4AD15, D3ZJZ1, D4A4H5, D3ZE10, B2GV50, P62864
3	GO:0051241	negative regulation of multicellular organismal process	Biological Process	1	P26819
3	GO:0002683	negative regulation of immune system process	Biological Process	1	Q5RJZ3
3	GO:0048585	negative regulation of response to stimulus	Biological Process	7	P26819, F1LM10, C6ZII9, Q5BKB9, Q5RJZ3, A0A0G2K324, A0A096MJ04
3	GO:0044033	multi-organism metabolic process	Biological Process	5	A0A0H2UHU1, P49793, D3ZNS8, P62864, D4A9Q3
3	GO:0009892	negative regulation of metabolic process	Biological Process	12	A0A0G2JTH1, F1LM10, C6ZII9, Q5BKB9, P49793, Q99P77, D3ZNS8, M0R9Y3, P58405, A0A0G2K324, P26819, A0A0G2K4X5
3	GO:0007017	microtubule-based process	Biological Process	5	D4A5Y7, Q5BKB9, Q5M7W5, G3V8L0, D3Z9D2
3	GO:0044238	primary metabolic process	Biological Process	59	A0A0H2UHU1, Q7TS56, A0A0G2JTH1, Q5FVH4, A0A0G2K3H0, D3ZSZ6, Q5BKB9, M0R6Y8, D4A9Q3, P26819, D3ZD80, A0A0G2K770, B2GUY0, A0A0G2JVC8, P09811, Q7TNK0, C6ZII9, D4ACE4, Q9WUW3, Q99P77, F1LPB8, Q62971, Q6AYR8, D4A4H5, D3ZJZ1, Q5XI67, A0A096MJB3, Q9QZK5, F1LM10, F1M8E9, F1M8A7, M0R9Y3, Q9QYV0, G3V8L0, A0A0G2K4X5, P61480, Q9JK59, F7FKI5, D3ZIY3, A0A0G2K849, P49793, F1M0F9, Q3T1J2, F1LND7, A0A0G2K0Q7, D3Z…
3	GO:0042221	response to chemical	Biological Process	19	F1LM10, Q45QK8, A0A0G2K3H0, C6ZII9, F1M0F9, Q9QYV0, M0R4V4, A0A096MJ04, P26819, A0A0G2K0U3, Q9JK59, F1M4I1, Q5BJM8, B2GUY0, P20781, Q9QZK5, A0A0G2JYH7, Q4KM64, D4A4X4
3	GO:0016049	cell growth	Biological Process	3	Q9QZK5, P47861, Q9QYV0
3	GO:0044767	single-organism developmental process	Biological Process	39	Q9Z336, F1LM10, A0A0G2K3H0, F1M8A7, M0R6Y8, Q5M7W5, Q9QYV0, G3V8L0, Q5BJY9, P26819, P61480, A0A0G2K4X5, Q9JK59, D4A4X4, Q4KM64, B2RYF6, Q4QR83, D4ACE4, C6ZII9, Q66HA6, B4F7E7, A0A0G2K0Q7, Q99P77, A0A0G2K1Q9, D3ZFK8, M0R531, A0A0G2JSU4, A0A0G2JVW3, F1LTH9, P58405, A0A0G2K324, A0A0G2K0U3, F1M4I1, P20781, Q5XIU4, Q9QZK5, P47861, A0A0G2JYH7, B2GV50
3	GO:0033036	macromolecule localization	Biological Process	19	A0A0H2UHU1, Q9Z336, F1LM10, D4A8T3, A0A0G2K3H0, Q66HA6, P49793, B4F7E7, D3ZNS8, A0A0G2K1Q9, D4A6K4, Q925C0, M0R9Y3, A0A0G2JVW3, D4A9Q3, Q5BJY9, Q5XIU4, B2GUZ4, P62864
3	GO:0048522	positive regulation of cellular process	Biological Process	30	F1LM10, Q5FVH4, M0R6Y8, Q9QYV0, G3V8L0, P26819, A0A0G2K4X5, P61480, Q9JK59, D3ZIY3, Q5RJZ3, C6ZII9, D4ACE4, A0A0G2K849, Q66HA6, B4F7E7, A0A0G2K0Q7, Q925C0, A0A0G2JVW3, A0A0G2JSU4, P58405, A0A096MJ04, P42335, A0A0G2K285, D3ZGZ9, Q9QZK5, P47861, A0A096MJB3, A0A0G2JYH7, B2GV50
3	GO:0044700	single organism signaling	Biological Process	38	F1LM10, D3ZM97, A0A0G2K3H0, D3ZSZ6, Q5BKB9, Q9QYV0, G3V8L0, P26819, P61480, Q5BK48, Q9JK59, A0A0G2K770, Q4KM64, D4A4X4, Q5RJZ3, Q45QK8, Q4QR83, C6ZII9, A0A0G2K849, Q9WUW3, Q66HA6, D3ZFK8, Q925C0, M0R531, A0A0G2JVW3, A0A0G2JSU4, P58405, A0A0G2K324, A0A096MJ04, A0A0G2K285, A0A0G2K0U3, F1M4I1, P20781, D3ZGZ9, P47861, A0A0G2JYH7, Q9QZK5, Q9ERC5
3	GO:0044710	single-organism metabolic process	Biological Process	24	Q7TS56, F1LM10, A0A0G2K3H0, D3ZSZ6, Q5BKB9, M0R6Y8, P26819, B2GUY0, A0A0G2JVC8, F7FKI5, P09811, Q7TNK0, C6ZII9, F1M0F9, A0A0G2K0Q7, F1LND7, Q3T1J2, F1LPB8, A0A096MJ04, Q62971, P42335, A0A0G2JU83, D4A4H5, A0A0G2JYH7
3	GO:0045926	negative regulation of growth	Biological Process	1	Q9QYV0
3	GO:0051716	cellular response to stimulus	Biological Process	45	F1LM10, D3ZM97, A0A0G2K3H0, D3ZSZ6, Q5BKB9, M0R6Y8, Q9QYV0, G3V8L0, Q5BJY9, P26819, P61480, Q5BK48, Q9JK59, A0A0G2K770, B2GUY0, Q4KM64, D4A4X4, Q5RJZ3, Q45QK8, Q4QR83, C6ZII9, A0A0G2K849, Q9WUW3, P49793, Q66HA6, F1M0F9, A0A0G2K0Q7, D3ZNS8, D3ZFK8, M0R531, A0A0G2JVW3, A0A0G2JSU4, F1LTH9, A0A0G2K324, P58405, A0A096MJ04, A0A0G2K285, P42335, A0A0G2K0U3, F1M4I1, P20781, D3ZGZ9, Q9QZK5, A0A0G2JYH7, Q5F…
3	GO:0048646	anatomical structure formation involved in morphogenesis	Biological Process	2	D4ACE4, A0A0G2K1Q9
3	GO:0023057	negative regulation of signaling	Biological Process	7	P26819, F1LM10, C6ZII9, Q5BKB9, Q5RJZ3, A0A0G2K324, A0A096MJ04
3	GO:0048583	regulation of response to stimulus	Biological Process	28	F1LM10, Q5BKB9, M0R9Y3, G3V8L0, P26819, P61480, Q5BK48, Q9JK59, A0A0G2K770, Q5RJZ3, C6ZII9, A0A0G2K849, Q9WUW3, P49793, B4F7E7, A0A0G2K0Q7, D3ZNS8, D3ZFK8, M0R531, A0A0G2JVW3, A0A0G2JSU4, P58405, A0A0G2K324, A0A096MJ04, P42335, D3ZGZ9, A0A0G2JYH7, Q9QZK5
3	GO:1903829	positive regulation of cellular protein localization	Biological Process	1	F1LM10
3	GO:0002253	activation of immune response	Biological Process	3	F1LM10, A0A0G2JVW3, Q5RJZ3
3	GO:0016043	cellular component organization	Biological Process	45	Q9Z336, Q7TS56, F1LM10, A0A0G2K3H0, Q5FVH4, D4A5Y7, D3ZSZ6, Q5BKB9, M0R6Y8, Q9QYV0, Q5M7W5, M0R9Y3, G3V8L0, Q5BJY9, P26819, P61480, Q9JK59, A0A0G2K770, D4A4X4, C6ZII9, P49793, Q66HA6, B4F7E7, A0A0G2K0Q7, D3ZNS8, A0A0G2K1Q9, D3ZFK8, Q925C0, A0A0G2JVW3, F1LTH9, A0A0G2K324, P58405, P42335, A0A0G2K285, A0A0G2K0U3, F1M4I1, D3ZJZ1, P20781, D3ZGZ9, P47861, Q9QZK5, B2GUZ4, A0A096MJB3, A0A0G2JYH7, Q9ERC5
3	GO:0007154	cell communication	Biological Process	38	F1LM10, D3ZM97, A0A0G2K3H0, D3ZSZ6, Q5BKB9, Q9QYV0, G3V8L0, P26819, P61480, Q5BK48, Q9JK59, A0A0G2K770, Q4KM64, D4A4X4, Q5RJZ3, Q45QK8, Q4QR83, C6ZII9, A0A0G2K849, Q9WUW3, Q66HA6, D3ZFK8, Q925C0, M0R531, A0A0G2JVW3, A0A0G2JSU4, P58405, A0A0G2K324, A0A096MJ04, A0A0G2K285, A0A0G2K0U3, F1M4I1, P20781, D3ZGZ9, P47861, A0A0G2JYH7, Q9QZK5, Q9ERC5
3	GO:0044707	single-multicellular organism process	Biological Process	43	Q9Z336, F1LM10, A0A0G2K3H0, F1M8A7, Q5BKB9, D3ZSZ6, Q5M7W5, Q9QYV0, G3V8L0, Q5BJY9, P26819, P61480, A0A0G2K4X5, Q9JK59, D4A4X4, Q4KM64, Q5RJZ3, B2RYF6, Q45QK8, Q4QR83, D4ACE4, C6ZII9, Q9WUW3, Q66HA6, B4F7E7, A0A0G2K0Q7, Q99P77, D3ZFK8, A0A0G2K1Q9, M0R531, A0A0G2JVW3, A0A0G2JSU4, F1LTH9, P58405, A0A0G2K324, A0A0G2K0U3, F1M4I1, P20781, Q5XIU4, Q9QZK5, P47861, A0A0G2JYH7, B2GV50
3	GO:0044087	regulation of cellular component biogenesis	Biological Process	1	F1LM10
3	GO:0048870	cell motility	Biological Process	5	F1LM10, A0A0G2K3H0, A0A0G2K0Q7, Q99P77, Q9QYV0
3	GO:0050794	regulation of cellular process	Biological Process	69	A0A0G2JTH1, D3ZM97, A0A0G2K3H0, Q5FVH4, Q5BKB9, D3ZSZ6, M0R6Y8, Q5M7W5, Q5BJY9, P26819, A0A0G2K770, Q5M849, Q5BJM8, Q4KM64, D4A4X4, Q5RJZ3, Q45QK8, C6ZII9, D4ACE4, Q9WUW3, Q66HA6, B4F7E7, Q99P77, A0A0G2K1Q9, Q925C0, Q62971, P42335, F1M4I1, D3ZJZ1, A0A096MJB3, P47861, Q9QZK5, Q9ERC5, Q9Z336, F1LM10, F1M8A7, Q9QYV0, M0R9Y3, G3V8L0, A0A0G2K4X5, P61480, Q9JK59, Q5BK48, F7FKI5, D3ZIY3, Q4QR83, A0A0G2K…
3	GO:0032845	negative regulation of homeostatic process	Biological Process	1	A0A096MJ04
3	GO:0002682	regulation of immune system process	Biological Process	5	P42335, F1LM10, A0A0G2K0Q7, A0A0G2JVW3, Q5RJZ3
3	GO:0006807	nitrogen compound metabolic process	Biological Process	38	A0A0H2UHU1, Q7TS56, A0A0G2JTH1, F1LM10, A0A0G2K3H0, F1M8A7, M0R6Y8, M0R9Y3, D4A9Q3, P26819, A0A0G2K4X5, P61480, D3ZD80, A0A0G2K770, F7FKI5, D3ZIY3, Q7TNK0, D4ACE4, C6ZII9, A0A0G2K849, P49793, F1M0F9, A0A0G2K0Q7, Q3T1J2, Q99P77, D3ZNS8, M0R4V4, F1LPB8, A0A0G2JVW3, F1LTH9, A0A0G2K324, P58405, Q62971, A0A096MJ04, D4AD15, D3ZE10, B2GV50, P62864
3	GO:0019835	cytolysis	Biological Process	1	Q9JK59
3	GO:0045927	positive regulation of growth	Biological Process	1	P47861
3	GO:0019222	regulation of metabolic process	Biological Process	28	A0A0G2JTH1, F1LM10, Q5FVH4, F1M8A7, Q5BKB9, M0R9Y3, P26819, A0A0G2K4X5, P61480, Q9JK59, F7FKI5, D3ZIY3, C6ZII9, D4ACE4, A0A0G2K849, Q9WUW3, P49793, A0A0G2K0Q7, Q99P77, D3ZNS8, A0A0G2JVW3, F1LTH9, A0A0G2K324, P58405, D4AD15, A0A096MJB3, A0A0G2JYH7, B2GV50
3	GO:0044237	cellular metabolic process	Biological Process	54	A0A0H2UHU1, Q7TS56, A0A0G2JTH1, Q5FVH4, A0A0G2K3H0, D3ZSZ6, Q5BKB9, M0R6Y8, D4A9Q3, P26819, D3ZD80, A0A0G2K770, B2GUY0, P09811, Q7TNK0, C6ZII9, D4ACE4, Q99P77, F1LPB8, Q62971, P42335, D4A4H5, D3ZJZ1, Q5XI67, A0A096MJB3, F1LM10, F1M8E9, F1M8A7, M0R9Y3, A0A0G2K4X5, P61480, Q9JK59, F7FKI5, D3ZIY3, A0A0G2K849, P49793, F1M0F9, Q3T1J2, A0A0G2K0Q7, F1LND7, Q5U312, D3ZNS8, M0R4V4, A0A0G2JVW3, F1LTH9, A0A…
3	GO:0098602	single organism cell adhesion	Biological Process	4	F1LM10, F1M4I1, A0A0G2K3H0, Q99P77
3	GO:0032846	positive regulation of homeostatic process	Biological Process	2	F1LM10, A0A096MJ04
3	GO:0006950	response to stress	Biological Process	24	F1LM10, F1M8E9, C6ZII9, Q9WUW3, D3ZSZ6, P49793, A0A0G2K0Q7, M0R6Y8, D3ZNS8, Q9QYV0, A0A0G2JVW3, G3V8L0, F1LTH9, P42335, P26819, A0A0G2K770, Q9JK59, D3ZJZ1, B2GUY0, D3ZGZ9, A0A0G2JYH7, Q9QZK5, Q5RJZ3, P62864
3	GO:0032259	methylation	Biological Process	1	A0A096MJB3
3	GO:0030155	regulation of cell adhesion	Biological Process	3	F1LM10, Q99P77, Q9QYV0
3	GO:0044419	interspecies interaction between organisms	Biological Process	8	A0A0H2UHU1, Q9Z336, P26819, P49793, D3ZNS8, M0R9Y3, P62864, D4A9Q3
3	GO:0009605	response to external stimulus	Biological Process	13	F1LM10, C6ZII9, Q9WUW3, A0A0G2K0Q7, G3V8L0, A0A0G2JVW3, F1LTH9, Q9JK59, D3ZJZ1, P20781, D3ZGZ9, Q5RJZ3, P62864
3	GO:0050793	regulation of developmental process	Biological Process	7	F1LM10, A0A0G2K4X5, A0A0G2K3H0, D4ACE4, C6ZII9, A0A0G2K0Q7, P47861
3	GO:0006914	autophagy	Biological Process	3	D3ZJZ1, A0A0G2K0Q7, M0R6Y8
3	GO:0007269	neurotransmitter secretion	Biological Process	3	P47861, Q9ERC5, Q925C0
3	GO:0003006	developmental process involved in reproduction	Biological Process	2	Q9JK59, Q4QR83
3	GO:0006955	immune response	Biological Process	5	F1LM10, Q9QYV0, A0A0G2JVW3, Q5RJZ3, P62864
3	GO:0008283	cell proliferation	Biological Process	7	F1LM10, P61480, Q9JK59, A0A0G2K3H0, C6ZII9, Q99P77, A0A0G2JSU4
3	GO:0051094	positive regulation of developmental process	Biological Process	3	A0A0G2K4X5, F1LM10, P47861
3	GO:0044764	multi-organism cellular process	Biological Process	8	A0A0H2UHU1, Q9Z336, P26819, P49793, D3ZNS8, M0R9Y3, P62864, D4A9Q3
3	GO:0051091	positive regulation of sequence-specific DNA binding transcription factor activity	Biological Process	1	F1LM10
3	GO:1904951	positive regulation of establishment of protein localization	Biological Process	1	F1LM10
3	GO:0051239	regulation of multicellular organismal process	Biological Process	13	F1LM10, A0A0G2K3H0, D4ACE4, C6ZII9, A0A0G2K0Q7, A0A0G2JVW3, A0A0G2K0U3, P26819, A0A0G2K4X5, O08589, F1M4I1, P47861, Q5RJZ3
3	GO:1902579	multi-organism localization	Biological Process	3	Q9Z336, P49793, D3ZNS8
3	GO:0048856	anatomical structure development	Biological Process	36	Q9Z336, F1LM10, A0A0G2K3H0, F1M8A7, M0R6Y8, Q5M7W5, Q9QYV0, G3V8L0, Q5BJY9, P26819, P61480, Q9JK59, D4A4X4, Q4KM64, B2RYF6, Q4QR83, D4ACE4, C6ZII9, Q66HA6, B4F7E7, A0A0G2K0Q7, A0A0G2K1Q9, D3ZFK8, M0R531, A0A0G2JSU4, A0A0G2JVW3, F1LTH9, P58405, A0A0G2K324, A0A0G2K0U3, F1M4I1, P20781, Q9QZK5, P47861, A0A0G2JYH7, B2GV50
3	GO:0009607	response to biotic stimulus	Biological Process	4	A0A0G2K0Q7, A0A0G2JVW3, Q5RJZ3, P62864
3	GO:0044085	cellular component biogenesis	Biological Process	14	A0A0H2UHU1, Q7TS56, F1LM10, D4A5Y7, D3ZSZ6, P49793, B4F7E7, A0A0G2K0Q7, A0A0G2K324, D4A9Q3, A0A0G2K285, P61480, D3ZE10, P62864
3	GO:0065009	regulation of molecular function	Biological Process	14	F1LM10, Q5FVH4, C6ZII9, Q5BKB9, Q99P77, A0A0G2K0Q7, D3ZFK8, Q9QYV0, F1LTH9, A0A096MJ04, P26819, A0A0G2K0U3, Q9JK59, A0A0G2JYH7
3	GO:0002252	immune effector process	Biological Process	3	A0A0G2K0Q7, A0A0G2JVW3, Q5RJZ3
3	GO:0098900	regulation of action potential	Biological Process	1	F1M4I1
3	GO:0040012	regulation of locomotion	Biological Process	5	F1LM10, A0A0G2K3H0, A0A0G2K0Q7, Q99P77, Q9QYV0
3	GO:0007155	cell adhesion	Biological Process	6	F1LM10, F1M4I1, A0A0G2K3H0, Q99P77, Q767I3, Q9QYV0
3	GO:0051240	positive regulation of multicellular organismal process	Biological Process	5	F1LM10, A0A0G2K4X5, P47861, A0A0G2JVW3, Q5RJZ3
3	GO:0048589	developmental growth	Biological Process	1	P47861
4	GO:0022037	metencephalon development	Biological Process	1	M0R531
4	GO:0010243	response to organonitrogen compound	Biological Process	3	F1LM10, Q45QK8, P20781
4	GO:1903532	positive regulation of secretion by cell	Biological Process	1	F1LM10
4	GO:0001568	blood vessel development	Biological Process	3	Q4QR83, D4ACE4, A0A0G2K0Q7
4	GO:0043170	macromolecule metabolic process	Biological Process	45	A0A0H2UHU1, A0A0G2JTH1, F1LM10, F1M8E9, Q5FVH4, A0A0G2K3H0, F1M8A7, Q5BKB9, M0R9Y3, Q9QYV0, D4A9Q3, P26819, A0A0G2K4X5, P61480, Q9JK59, D3ZD80, A0A0G2K770, B2GUY0, D3ZIY3, P09811, C6ZII9, D4ACE4, A0A0G2K849, Q9WUW3, P49793, Q3T1J2, A0A0G2K0Q7, Q99P77, D3ZNS8, A0A0G2JVW3, F1LTH9, A0A0G2K324, P58405, D4AD15, Q6AYR8, D3ZJZ1, D4A4H5, D3ZGZ9, Q5XI67, A0A096MJB3, A0A0G2JYH7, Q9QZK5, D3ZE10, B2GV50, P62…
4	GO:0001505	regulation of neurotransmitter levels	Biological Process	3	P47861, Q9ERC5, Q925C0
4	GO:0086065	cell communication involved in cardiac conduction	Biological Process	1	F1M4I1
4	GO:0090068	positive regulation of cell cycle process	Biological Process	1	A0A0G2JVW3
4	GO:0031324	negative regulation of cellular metabolic process	Biological Process	9	A0A0G2JTH1, P26819, F1LM10, A0A0G2K4X5, C6ZII9, Q5BKB9, Q99P77, A0A0G2K324, P58405
4	GO:1901135	carbohydrate derivative metabolic process	Biological Process	6	Q7TS56, D4A4H5, B2GUY0, F7FKI5, M0R6Y8, F1LPB8
4	GO:0046883	regulation of hormone secretion	Biological Process	1	Q925C0
4	GO:0043903	regulation of symbiosis, encompassing mutualism through parasitism	Biological Process	1	Q9Z336
4	GO:0009968	negative regulation of signal transduction	Biological Process	7	P26819, F1LM10, C6ZII9, Q5BKB9, Q5RJZ3, A0A0G2K324, A0A096MJ04
4	GO:0044765	single-organism transport	Biological Process	16	F1LM10, Q7TNK0, P49793, D3ZNS8, Q925C0, M0R4V4, Q5BJY9, A0A096MJ04, Q62971, P26819, A0A0G2K0U3, P47861, B2GUZ4, Q9ERC5, Q4KM64, D3Z9D2
4	GO:0051284	positive regulation of sequestering of calcium ion	Biological Process	1	A0A096MJ04
4	GO:0050878	regulation of body fluid levels	Biological Process	1	F1LM10
4	GO:0007166	cell surface receptor signaling pathway	Biological Process	10	A0A0G2K285, P26819, F1LM10, P61480, Q9JK59, A0A0G2K3H0, A0A0G2JYH7, D4A4X4, Q4KM64, Q9QYV0
4	GO:0022409	positive regulation of cell-cell adhesion	Biological Process	1	F1LM10
4	GO:0051607	defense response to virus	Biological Process	3	A0A0G2K0Q7, A0A0G2JVW3, Q5RJZ3
4	GO:0010604	positive regulation of macromolecule metabolic process	Biological Process	11	P26819, F1LM10, P61480, Q9JK59, Q5FVH4, C6ZII9, D4ACE4, A0A0G2K849, A0A0G2K0Q7, P58405, A0A0G2K324
4	GO:0051171	regulation of nitrogen compound metabolic process	Biological Process	15	A0A0G2JTH1, F1LM10, C6ZII9, D4ACE4, F1M8A7, A0A0G2K849, Q99P77, A0A0G2JVW3, P58405, A0A0G2K324, P26819, A0A0G2K4X5, D4AD15, D3ZIY3, B2GV50
4	GO:0044766	multi-organism transport	Biological Process	3	Q9Z336, P49793, D3ZNS8
4	GO:0022613	ribonucleoprotein complex biogenesis	Biological Process	5	A0A0H2UHU1, P61480, D3ZE10, P62864, D4A9Q3
4	GO:0051128	regulation of cellular component organization	Biological Process	15	F1LM10, C6ZII9, Q66HA6, M0R6Y8, A0A0G2K0Q7, D3ZFK8, A0A0G2K1Q9, Q9QYV0, Q925C0, G3V8L0, P42335, Q9JK59, D3ZJZ1, P47861, Q9QZK5
4	GO:0098901	regulation of cardiac muscle cell action potential	Biological Process	1	F1M4I1
4	GO:0000422	mitophagy	Biological Process	2	M0R6Y8, A0A0G2K0Q7
4	GO:1903047	mitotic cell cycle process	Biological Process	5	Q9Z336, P49793, D3ZNS8, M0R9Y3, A0A0G2JVW3
4	GO:0001817	regulation of cytokine production	Biological Process	3	F1LM10, A0A0G2JVW3, Q5RJZ3
4	GO:0071804	cellular potassium ion transport	Biological Process	1	A0A0G2K0U3
4	GO:0019538	protein metabolic process	Biological Process	30	A0A0H2UHU1, F1LM10, A0A0G2K3H0, Q5FVH4, Q5BKB9, M0R9Y3, Q9QYV0, D4A9Q3, P26819, P61480, Q9JK59, D3ZD80, B2GUY0, C6ZII9, Q9WUW3, P49793, A0A0G2K0Q7, Q3T1J2, Q99P77, D3ZNS8, Q6AYR8, D4AD15, D4A4H5, D3ZJZ1, Q5XI67, A0A0G2JYH7, A0A096MJB3, Q9QZK5, D3ZE10, P62864
4	GO:0090102	cochlea development	Biological Process	1	D4ACE4
4	GO:0051130	positive regulation of cellular component organization	Biological Process	6	P42335, F1LM10, Q9JK59, M0R6Y8, A0A0G2K0Q7, P47861
4	GO:0006952	defense response	Biological Process	6	F1M8E9, A0A0G2K0Q7, Q9QYV0, A0A0G2JVW3, Q5RJZ3, P62864
4	GO:0051301	cell division	Biological Process	2	A0A0G2K770, Q5BKB9
4	GO:0016032	viral process	Biological Process	8	A0A0H2UHU1, Q9Z336, P26819, P49793, D3ZNS8, M0R9Y3, P62864, D4A9Q3
4	GO:0034763	negative regulation of transmembrane transport	Biological Process	1	A0A096MJ04
4	GO:0019637	organophosphate metabolic process	Biological Process	7	P42335, Q7TNK0, D3ZSZ6, F7FKI5, M0R6Y8, Q3T1J2, F1LPB8
4	GO:0001775	cell activation	Biological Process	2	F1LM10, Q9JK59
4	GO:0002699	positive regulation of immune effector process	Biological Process	1	A0A0G2JVW3
4	GO:0031623	receptor internalization	Biological Process	1	P26819
4	GO:0042391	regulation of membrane potential	Biological Process	4	A0A0G2K0U3, Q9JK59, F1M4I1, A0A0G2JVW3
4	GO:0050867	positive regulation of cell activation	Biological Process	1	F1LM10
4	GO:0009611	response to wounding	Biological Process	2	F1LM10, A0A0G2K0Q7
4	GO:0022407	regulation of cell-cell adhesion	Biological Process	2	F1LM10, Q99P77
4	GO:0007420	brain development	Biological Process	2	M0R531, A0A0G2JSU4
4	GO:0044262	cellular carbohydrate metabolic process	Biological Process	1	P09811
4	GO:0046685	response to arsenic-containing substance	Biological Process	1	A0A096MJ04
4	GO:2000147	positive regulation of cell motility	Biological Process	2	F1LM10, A0A0G2K0Q7
4	GO:0044281	small molecule metabolic process	Biological Process	15	Q7TS56, F1LM10, A0A0G2K3H0, F1M0F9, M0R6Y8, A0A0G2K0Q7, F1LND7, F1LPB8, A0A096MJ04, Q62971, P42335, P26819, A0A0G2JU83, A0A0G2JVC8, F7FKI5
4	GO:0048565	digestive tract development	Biological Process	1	Q4QR83
4	GO:0050792	regulation of viral process	Biological Process	1	Q9Z336
4	GO:0045787	positive regulation of cell cycle	Biological Process	1	A0A0G2JVW3
4	GO:0010942	positive regulation of cell death	Biological Process	2	Q9JK59, Q9QZK5
4	GO:0032970	regulation of actin filament-based process	Biological Process	2	F1LM10, F1M4I1
4	GO:1901657	glycosyl compound metabolic process	Biological Process	3	Q7TS56, F7FKI5, M0R6Y8
4	GO:0071941	nitrogen cycle metabolic process	Biological Process	1	F1M0F9
4	GO:1901379	regulation of potassium ion transmembrane transport	Biological Process	1	A0A0G2K0U3
4	GO:0002757	immune response-activating signal transduction	Biological Process	3	F1LM10, A0A0G2JVW3, Q5RJZ3
4	GO:0006970	response to osmotic stress	Biological Process	1	A0A0G2K0Q7
4	GO:0009887	animal organ morphogenesis	Biological Process	5	Q9JK59, Q4QR83, D4ACE4, A0A0G2K0Q7, A0A0G2K324
4	GO:0006403	RNA localization	Biological Process	3	P49793, D3ZNS8, M0R9Y3
4	GO:0002832	negative regulation of response to biotic stimulus	Biological Process	1	Q5RJZ3
4	GO:0001819	positive regulation of cytokine production	Biological Process	3	F1LM10, A0A0G2JVW3, Q5RJZ3
4	GO:0043647	inositol phosphate metabolic process	Biological Process	1	P42335
4	GO:1902581	multi-organism cellular localization	Biological Process	3	Q9Z336, P49793, D3ZNS8
4	GO:0042127	regulation of cell proliferation	Biological Process	6	F1LM10, Q9JK59, A0A0G2K3H0, C6ZII9, Q99P77, A0A0G2JSU4
4	GO:0080134	regulation of response to stress	Biological Process	9	F1LM10, Q9JK59, C6ZII9, Q9WUW3, P49793, A0A0G2K0Q7, D3ZNS8, A0A0G2JVW3, Q5RJZ3
4	GO:0080090	regulation of primary metabolic process	Biological Process	25	A0A0G2JTH1, F1LM10, Q5FVH4, F1M8A7, Q5BKB9, P26819, A0A0G2K4X5, P61480, Q9JK59, F7FKI5, D3ZIY3, C6ZII9, D4ACE4, A0A0G2K849, Q9WUW3, A0A0G2K0Q7, Q99P77, A0A0G2JVW3, F1LTH9, P58405, A0A0G2K324, D4AD15, A0A096MJB3, A0A0G2JYH7, B2GV50
4	GO:0034330	cell junction organization	Biological Process	3	F1LM10, F1M4I1, B4F7E7
4	GO:0022411	cellular component disassembly	Biological Process	6	F1LM10, P49793, M0R6Y8, A0A0G2K0Q7, D3ZNS8, Q9QZK5
4	GO:0048839	inner ear development	Biological Process	1	D4ACE4
4	GO:0031323	regulation of cellular metabolic process	Biological Process	24	A0A0G2JTH1, F1LM10, Q5FVH4, C6ZII9, D4ACE4, F1M8A7, A0A0G2K849, Q5BKB9, A0A0G2K0Q7, Q99P77, A0A0G2JVW3, F1LTH9, P58405, A0A0G2K324, P26819, A0A0G2K4X5, P61480, Q9JK59, D4AD15, F7FKI5, A0A096MJB3, A0A0G2JYH7, D3ZIY3, B2GV50
4	GO:0051283	negative regulation of sequestering of calcium ion	Biological Process	1	A0A096MJ04
4	GO:0034764	positive regulation of transmembrane transport	Biological Process	1	A0A096MJ04
4	GO:0070727	cellular macromolecule localization	Biological Process	17	A0A0H2UHU1, Q9Z336, D4A8T3, F1LM10, A0A0G2K3H0, P49793, B4F7E7, D3ZNS8, A0A0G2K1Q9, D4A6K4, M0R9Y3, A0A0G2JVW3, D4A9Q3, Q5BJY9, Q5XIU4, B2GUZ4, P62864
4	GO:2000146	negative regulation of cell motility	Biological Process	3	A0A0G2K3H0, Q99P77, Q9QYV0
4	GO:0001964	startle response	Biological Process	1	P20781
4	GO:0035637	multicellular organismal signaling	Biological Process	3	A0A0G2K0U3, F1M4I1, A0A0G2JVW3
4	GO:0009408	response to heat	Biological Process	2	P49793, D3ZNS8
4	GO:0002694	regulation of leukocyte activation	Biological Process	1	F1LM10
4	GO:0043271	negative regulation of ion transport	Biological Process	1	A0A096MJ04
4	GO:0016458	gene silencing	Biological Process	3	C6ZII9, P49793, D3ZNS8
4	GO:0070085	glycosylation	Biological Process	1	D4A4H5
4	GO:0002833	positive regulation of response to biotic stimulus	Biological Process	1	A0A0G2JVW3
4	GO:0006793	phosphorus metabolic process	Biological Process	17	F1LM10, Q7TNK0, A0A0G2K3H0, Q5FVH4, C6ZII9, D3ZSZ6, Q5BKB9, M0R6Y8, A0A0G2K0Q7, Q99P77, Q3T1J2, F1LPB8, P42335, P26819, Q9JK59, F7FKI5, A0A0G2JYH7
4	GO:0032206	positive regulation of telomere maintenance	Biological Process	1	F1LM10
4	GO:0006486	protein glycosylation	Biological Process	1	D4A4H5
4	GO:0006979	response to oxidative stress	Biological Process	1	F1LM10
4	GO:0006325	chromatin organization	Biological Process	3	C6ZII9, D3ZGZ9, A0A096MJB3
4	GO:0048639	positive regulation of developmental growth	Biological Process	1	P47861
4	GO:0021675	nerve development	Biological Process	1	D4ACE4
4	GO:0048869	cellular developmental process	Biological Process	27	Q9Z336, F1LM10, A0A0G2K3H0, M0R6Y8, Q5M7W5, Q9QYV0, G3V8L0, Q5BJY9, P26819, A0A0G2K4X5, P61480, Q9JK59, D4A4X4, Q4KM64, D4ACE4, C6ZII9, Q99P77, A0A0G2K0Q7, A0A0G2K1Q9, D3ZFK8, F1LTH9, P58405, A0A0G2K0U3, Q5XIU4, P47861, A0A0G2JYH7, B2GV50
4	GO:0002251	organ or tissue specific immune response	Biological Process	1	P62864
4	GO:0009612	response to mechanical stimulus	Biological Process	1	Q9JK59
4	GO:0015980	energy derivation by oxidation of organic compounds	Biological Process	3	C6ZII9, F7FKI5, P09811
4	GO:0060548	negative regulation of cell death	Biological Process	6	F1LM10, Q9JK59, D3ZJZ1, M0R531, Q5BJY9, A0A0G2K324
4	GO:0048286	lung alveolus development	Biological Process	1	Q4QR83
4	GO:0007062	sister chromatid cohesion	Biological Process	1	P49793
4	GO:0009894	regulation of catabolic process	Biological Process	1	F1LM10
4	GO:1903530	regulation of secretion by cell	Biological Process	3	F1LM10, P47861, Q925C0
4	GO:0007507	heart development	Biological Process	2	Q4QR83, D4A4X4
4	GO:0044403	symbiosis, encompassing mutualism through parasitism	Biological Process	8	A0A0H2UHU1, Q9Z336, P26819, P49793, D3ZNS8, M0R9Y3, P62864, D4A9Q3
4	GO:0051222	positive regulation of protein transport	Biological Process	1	F1LM10
4	GO:0044711	single-organism biosynthetic process	Biological Process	6	Q7TS56, A0A0G2JU83, A0A0G2JVC8, F7FKI5, F1LND7, M0R6Y8
4	GO:0042180	cellular ketone metabolic process	Biological Process	2	Q7TS56, F7FKI5
4	GO:0048731	system development	Biological Process	31	Q9Z336, F1LM10, A0A0G2K3H0, F1M8A7, Q5M7W5, Q9QYV0, G3V8L0, P26819, P61480, Q9JK59, D4A4X4, Q4KM64, Q4QR83, D4ACE4, C6ZII9, Q66HA6, B4F7E7, A0A0G2K0Q7, A0A0G2K1Q9, D3ZFK8, M0R531, A0A0G2JSU4, A0A0G2JVW3, P58405, A0A0G2K324, A0A0G2K0U3, F1M4I1, P20781, P47861, A0A0G2JYH7, B2GV50
4	GO:0048514	blood vessel morphogenesis	Biological Process	3	Q4QR83, D4ACE4, A0A0G2K0Q7
4	GO:0032411	positive regulation of transporter activity	Biological Process	1	A0A096MJ04
4	GO:0044057	regulation of system process	Biological Process	5	A0A0G2K0U3, P26819, O08589, F1M4I1, A0A0G2JVW3
4	GO:0070887	cellular response to chemical stimulus	Biological Process	11	P26819, F1LM10, Q45QK8, Q9JK59, C6ZII9, F1M0F9, A0A0G2JYH7, Q9QZK5, D4A4X4, Q4KM64, A0A096MJ04
4	GO:0051172	negative regulation of nitrogen compound metabolic process	Biological Process	6	A0A0G2JTH1, A0A0G2K4X5, C6ZII9, Q99P77, P58405, A0A0G2K324
4	GO:0080135	regulation of cellular response to stress	Biological Process	4	Q9JK59, C6ZII9, P49793, D3ZNS8
4	GO:0006959	humoral immune response	Biological Process	1	P62864
4	GO:0061061	muscle structure development	Biological Process	2	A0A0G2K0Q7, D4A4X4
4	GO:0042592	homeostatic process	Biological Process	7	Q9Z336, F1LM10, Q9JK59, Q5BJM8, F1LTH9, P09811, A0A096MJ04
4	GO:0044255	cellular lipid metabolic process	Biological Process	8	Q7TS56, F1LM10, Q7TNK0, D3ZSZ6, F1M0F9, F1LND7, Q3T1J2, F7FKI5
4	GO:0045834	positive regulation of lipid metabolic process	Biological Process	1	F1LM10
4	GO:0051173	positive regulation of nitrogen compound metabolic process	Biological Process	3	F1LM10, A0A0G2K849, P58405
4	GO:0009890	negative regulation of biosynthetic process	Biological Process	6	A0A0G2JTH1, A0A0G2K4X5, C6ZII9, Q99P77, P58405, A0A0G2K324
4	GO:0010171	body morphogenesis	Biological Process	1	Q4QR83
4	GO:0005975	carbohydrate metabolic process	Biological Process	6	F1M8E9, B2GUY0, F7FKI5, M0R6Y8, P09811, A0A096MJ04
4	GO:0051272	positive regulation of cellular component movement	Biological Process	2	F1LM10, A0A0G2K0Q7
4	GO:0044723	single-organism carbohydrate metabolic process	Biological Process	4	F7FKI5, M0R6Y8, P09811, A0A096MJ04
4	GO:0030307	positive regulation of cell growth	Biological Process	1	P47861
4	GO:0007389	pattern specification process	Biological Process	1	D4ACE4
4	GO:0042493	response to drug	Biological Process	1	F1M0F9
4	GO:0098609	cell-cell adhesion	Biological Process	5	F1LM10, F1M4I1, A0A0G2K3H0, Q767I3, Q99P77
4	GO:0048857	neural nucleus development	Biological Process	1	A0A0G2JSU4
4	GO:0019627	urea metabolic process	Biological Process	1	F1M0F9
4	GO:0050817	coagulation	Biological Process	1	F1LM10
4	GO:0002831	regulation of response to biotic stimulus	Biological Process	3	A0A0G2K0Q7, A0A0G2JVW3, Q5RJZ3
4	GO:0055114	oxidation-reduction process	Biological Process	4	C6ZII9, F1M0F9, F7FKI5, P09811
4	GO:1903523	negative regulation of blood circulation	Biological Process	1	P26819
4	GO:0050877	neurological system process	Biological Process	6	D3ZM97, Q4QR83, D4ACE4, Q5BKB9, P20781, Q9ERC5
4	GO:0031349	positive regulation of defense response	Biological Process	2	A0A0G2JVW3, Q5RJZ3
4	GO:0006082	organic acid metabolic process	Biological Process	10	P26819, Q7TS56, F1LM10, A0A0G2K3H0, F1M0F9, F7FKI5, M0R6Y8, A0A0G2K0Q7, Q62971, A0A096MJ04
4	GO:0045778	positive regulation of ossification	Biological Process	1	A0A0G2K4X5
4	GO:0007049	cell cycle	Biological Process	10	Q9Z336, A0A0G2K770, Q9JK59, C6ZII9, Q5BKB9, P49793, Q99P77, D3ZNS8, M0R9Y3, A0A0G2JVW3
4	GO:0010256	endomembrane system organization	Biological Process	5	Q5FVH4, P49793, D3ZNS8, A0A0G2JVW3, Q5BJY9
4	GO:0016236	macroautophagy	Biological Process	3	D3ZJZ1, A0A0G2K0Q7, M0R6Y8
4	GO:0071496	cellular response to external stimulus	Biological Process	3	Q9JK59, D3ZGZ9, G3V8L0
4	GO:0006413	translational initiation	Biological Process	4	A0A0H2UHU1, D4AD15, P62864, D4A9Q3
4	GO:0010605	negative regulation of macromolecule metabolic process	Biological Process	12	A0A0G2JTH1, P26819, F1LM10, A0A0G2K4X5, C6ZII9, Q5BKB9, P49793, Q99P77, D3ZNS8, M0R9Y3, A0A0G2K324, P58405
4	GO:0007568	aging	Biological Process	1	F1LTH9
4	GO:0016337	single organismal cell-cell adhesion	Biological Process	4	F1LM10, F1M4I1, A0A0G2K3H0, Q99P77
4	GO:0044712	single-organism catabolic process	Biological Process	6	F1LM10, D3ZSZ6, B2GUY0, F7FKI5, M0R6Y8, P09811
4	GO:0048588	developmental cell growth	Biological Process	1	P47861
4	GO:0010469	regulation of receptor activity	Biological Process	1	A0A096MJ04
4	GO:0042594	response to starvation	Biological Process	2	D3ZGZ9, G3V8L0
4	GO:0030968	endoplasmic reticulum unfolded protein response	Biological Process	1	Q9JK59
4	GO:0032940	secretion by cell	Biological Process	5	F1LM10, P47861, Q925C0, Q4KM64, Q9ERC5
4	GO:0044249	cellular biosynthetic process	Biological Process	29	A0A0H2UHU1, A0A0G2JTH1, F1LM10, F1M8A7, M0R9Y3, D4A9Q3, P26819, A0A0G2K4X5, D3ZD80, F7FKI5, C6ZII9, D4ACE4, A0A0G2K849, P49793, Q3T1J2, Q99P77, F1LND7, D3ZNS8, A0A0G2JVW3, F1LPB8, F1LTH9, P58405, A0A0G2K324, D4AD15, D4A4H5, D3ZJZ1, D3ZE10, B2GV50, P62864
4	GO:0050778	positive regulation of immune response	Biological Process	3	F1LM10, A0A0G2JVW3, Q5RJZ3
4	GO:0009888	tissue development	Biological Process	8	Q4QR83, D4ACE4, B4F7E7, M0R6Y8, A0A0G2K0Q7, D3ZFK8, A0A0G2K1Q9, Q5BJY9
4	GO:0016358	dendrite development	Biological Process	1	Q5M7W5
4	GO:0008104	protein localization	Biological Process	19	A0A0H2UHU1, Q9Z336, F1LM10, D4A8T3, A0A0G2K3H0, P49793, Q66HA6, B4F7E7, D3ZNS8, A0A0G2K1Q9, D4A6K4, Q925C0, M0R9Y3, A0A0G2JVW3, D4A9Q3, Q5BJY9, Q5XIU4, B2GUZ4, P62864
4	GO:0055086	nucleobase-containing small molecule metabolic process	Biological Process	3	F7FKI5, M0R6Y8, F1LPB8
4	GO:0032880	regulation of protein localization	Biological Process	2	F1LM10, Q925C0
4	GO:0007423	sensory organ development	Biological Process	2	Q4QR83, D4ACE4
4	GO:0030308	negative regulation of cell growth	Biological Process	1	Q9QYV0
4	GO:0030638	polyketide metabolic process	Biological Process	1	Q7TS56
4	GO:0006099	tricarboxylic acid cycle	Biological Process	1	F7FKI5
4	GO:0048468	cell development	Biological Process	10	A0A0G2K0U3, F1LM10, A0A0G2K3H0, D3ZFK8, P47861, A0A0G2K1Q9, Q5M7W5, B2GV50, D4A4X4, P58405
4	GO:0045932	negative regulation of muscle contraction	Biological Process	1	P26819
4	GO:0030323	respiratory tube development	Biological Process	1	Q4QR83
4	GO:0006935	chemotaxis	Biological Process	1	F1LM10
4	GO:0010941	regulation of cell death	Biological Process	10	P26819, F1LM10, Q9JK59, D3ZJZ1, C6ZII9, A0A0G2K0Q7, Q9QZK5, M0R531, Q5BJY9, A0A0G2K324
4	GO:0051270	regulation of cellular component movement	Biological Process	6	F1LM10, F1M4I1, A0A0G2K3H0, A0A0G2K0Q7, Q99P77, Q9QYV0
4	GO:0007275	multicellular organism development	Biological Process	34	Q9Z336, F1LM10, A0A0G2K3H0, F1M8A7, Q5M7W5, Q9QYV0, G3V8L0, P26819, P61480, Q9JK59, D4A4X4, Q4KM64, B2RYF6, Q4QR83, D4ACE4, C6ZII9, Q66HA6, B4F7E7, A0A0G2K0Q7, D3ZFK8, A0A0G2K1Q9, M0R531, A0A0G2JSU4, A0A0G2JVW3, F1LTH9, P58405, A0A0G2K324, A0A0G2K0U3, F1M4I1, P20781, P47861, A0A0G2JYH7, Q9QZK5, B2GV50
4	GO:0003012	muscle system process	Biological Process	3	P26819, F1M4I1, A0A0G2K0Q7
4	GO:0021549	cerebellum development	Biological Process	1	M0R531
4	GO:0010647	positive regulation of cell communication	Biological Process	7	F1LM10, Q9JK59, D3ZGZ9, A0A0G2JVW3, Q5RJZ3, G3V8L0, A0A096MJ04
4	GO:2000145	regulation of cell motility	Biological Process	5	F1LM10, A0A0G2K3H0, A0A0G2K0Q7, Q99P77, Q9QYV0
4	GO:0051726	regulation of cell cycle	Biological Process	4	Q9JK59, C6ZII9, Q99P77, A0A0G2JVW3
4	GO:0006081	cellular aldehyde metabolic process	Biological Process	1	F7FKI5
4	GO:0045103	intermediate filament-based process	Biological Process	1	Q5BJY9
4	GO:0010524	positive regulation of calcium ion transport into cytosol	Biological Process	1	A0A096MJ04
4	GO:0051047	positive regulation of secretion	Biological Process	1	F1LM10
4	GO:2000021	regulation of ion homeostasis	Biological Process	1	A0A096MJ04
4	GO:0002026	regulation of the force of heart contraction	Biological Process	1	P26819
4	GO:0010523	negative regulation of calcium ion transport into cytosol	Biological Process	1	A0A096MJ04
4	GO:0010646	regulation of cell communication	Biological Process	22	F1LM10, C6ZII9, A0A0G2K849, Q5BKB9, D3ZFK8, Q925C0, M0R531, G3V8L0, A0A0G2JSU4, A0A0G2JVW3, P58405, A0A0G2K324, A0A096MJ04, P26819, P61480, Q9JK59, A0A0G2K770, Q5BK48, D3ZGZ9, A0A0G2JYH7, Q9QZK5, Q5RJZ3
4	GO:0002697	regulation of immune effector process	Biological Process	3	A0A0G2K0Q7, A0A0G2JVW3, Q5RJZ3
4	GO:0031668	cellular response to extracellular stimulus	Biological Process	2	D3ZGZ9, G3V8L0
4	GO:0008284	positive regulation of cell proliferation	Biological Process	1	F1LM10
4	GO:0006091	generation of precursor metabolites and energy	Biological Process	4	C6ZII9, F7FKI5, M0R6Y8, P09811
4	GO:1901698	response to nitrogen compound	Biological Process	4	P26819, F1LM10, Q45QK8, P20781
4	GO:0060627	regulation of vesicle-mediated transport	Biological Process	2	P47861, Q925C0
4	GO:0002764	immune response-regulating signaling pathway	Biological Process	3	F1LM10, A0A0G2JVW3, Q5RJZ3
4	GO:0007611	learning or memory	Biological Process	2	Q4QR83, Q5BKB9
4	GO:0036503	ERAD pathway	Biological Process	1	B2GUY0
4	GO:0006139	nucleobase-containing compound metabolic process	Biological Process	27	A0A0H2UHU1, A0A0G2JTH1, F1LM10, F1M8A7, M0R6Y8, M0R9Y3, D4A9Q3, P26819, A0A0G2K4X5, P61480, D3ZD80, A0A0G2K770, F7FKI5, D4ACE4, C6ZII9, A0A0G2K849, P49793, Q99P77, D3ZNS8, F1LPB8, A0A0G2JVW3, F1LTH9, A0A0G2K324, P58405, D4AD15, B2GV50, P62864
4	GO:0007186	G-protein coupled receptor signaling pathway	Biological Process	6	P26819, D3ZM97, Q45QK8, Q5BKB9, D3ZSZ6, P20781
4	GO:0033554	cellular response to stress	Biological Process	13	F1LM10, C6ZII9, P49793, M0R6Y8, A0A0G2K0Q7, D3ZNS8, G3V8L0, F1LTH9, Q9JK59, A0A0G2K770, B2GUY0, D3ZGZ9, A0A0G2JYH7
4	GO:0051098	regulation of binding	Biological Process	4	Q9JK59, Q5FVH4, Q99P77, Q9QYV0
4	GO:0051186	cofactor metabolic process	Biological Process	3	Q7TS56, F7FKI5, M0R6Y8
4	GO:2000026	regulation of multicellular organismal development	Biological Process	5	F1LM10, A0A0G2K3H0, D4ACE4, C6ZII9, P47861
4	GO:0043270	positive regulation of ion transport	Biological Process	2	A0A0G2K0Q7, A0A096MJ04
4	GO:0010810	regulation of cell-substrate adhesion	Biological Process	1	Q9QYV0
4	GO:1901564	organonitrogen compound metabolic process	Biological Process	17	A0A0H2UHU1, F1LM10, Q7TNK0, A0A0G2K3H0, F1M0F9, M0R6Y8, A0A0G2K0Q7, Q3T1J2, M0R4V4, D4A9Q3, Q62971, A0A096MJ04, P26819, D4AD15, F7FKI5, D3ZE10, P62864
4	GO:0009314	response to radiation	Biological Process	2	Q9JK59, F1LTH9
4	GO:0003013	circulatory system process	Biological Process	5	A0A0G2K0U3, P26819, O08589, F1M4I1, A0A0G2JVW3
4	GO:0010522	regulation of calcium ion transport into cytosol	Biological Process	1	A0A096MJ04
4	GO:0044260	cellular macromolecule metabolic process	Biological Process	39	A0A0H2UHU1, A0A0G2JTH1, F1LM10, Q5FVH4, A0A0G2K3H0, F1M8A7, Q5BKB9, M0R9Y3, D4A9Q3, P26819, A0A0G2K4X5, P61480, Q9JK59, D3ZD80, A0A0G2K770, B2GUY0, P09811, C6ZII9, D4ACE4, A0A0G2K849, P49793, A0A0G2K0Q7, Q3T1J2, Q99P77, D3ZNS8, A0A0G2JVW3, F1LTH9, A0A0G2K324, P58405, D4AD15, D4A4H5, D3ZJZ1, D3ZGZ9, Q5XI67, A0A0G2JYH7, A0A096MJB3, D3ZE10, B2GV50, P62864
4	GO:0009896	positive regulation of catabolic process	Biological Process	1	F1LM10
4	GO:0006810	transport	Biological Process	37	A0A0H2UHU1, Q9Z336, F1LM10, Q5FVH4, D4A6K4, M0R9Y3, D4A9Q3, Q5BJY9, P26819, Q9JK59, A0A0G2K770, Q5BJM8, Q4KM64, D4A8T3, Q7TNK0, Q4QR83, P49793, Q66HA6, A0A0G2K0Q7, D3ZNS8, Q925C0, M0R4V4, A0A0G2JVW3, P58405, A0A096MJ04, Q62971, A0A0G2K285, A0A0G2K0U3, O08589, Q5XIU4, P20781, P47861, B2GUZ4, Q5FVL6, Q9ERC5, P62864, D3Z9D2
4	GO:0010033	response to organic substance	Biological Process	11	P26819, F1LM10, Q45QK8, Q9JK59, F1M4I1, C6ZII9, B2GUY0, P20781, A0A0G2JYH7, D4A4X4, Q4KM64
4	GO:0044093	positive regulation of molecular function	Biological Process	4	F1LM10, Q9JK59, Q5FVH4, A0A096MJ04
4	GO:0035239	tube morphogenesis	Biological Process	1	D4ACE4
4	GO:0051282	regulation of sequestering of calcium ion	Biological Process	1	A0A096MJ04
4	GO:0050776	regulation of immune response	Biological Process	3	F1LM10, A0A0G2JVW3, Q5RJZ3
4	GO:0044802	single-organism membrane organization	Biological Process	10	A0A0G2K0U3, F1LM10, Q9JK59, P49793, B4F7E7, D3ZNS8, P47861, Q925C0, A0A0G2JVW3, Q5BJY9
4	GO:0008285	negative regulation of cell proliferation	Biological Process	2	A0A0G2K3H0, Q99P77
4	GO:0002218	activation of innate immune response	Biological Process	2	A0A0G2JVW3, Q5RJZ3
4	GO:0006805	xenobiotic metabolic process	Biological Process	2	F1M0F9, A0A096MJ04
4	GO:0023014	signal transduction by protein phosphorylation	Biological Process	3	F1LM10, Q5BKB9, A0A0G2JYH7
4	GO:0045184	establishment of protein localization	Biological Process	14	A0A0H2UHU1, Q9Z336, D4A8T3, F1LM10, P49793, D3ZNS8, D4A6K4, Q925C0, M0R9Y3, D4A9Q3, Q5BJY9, Q5XIU4, B2GUZ4, P62864
4	GO:1900077	negative regulation of cellular response to insulin stimulus	Biological Process	1	F1LM10
4	GO:0006575	cellular modified amino acid metabolic process	Biological Process	2	Q7TNK0, A0A096MJ04
4	GO:1902580	single-organism cellular localization	Biological Process	8	P49793, D3ZNS8, B2GUZ4, P47861, Q9ERC5, Q925C0, D3Z9D2, Q5BJY9
4	GO:0000910	cytokinesis	Biological Process	1	A0A0G2K770
4	GO:0006629	lipid metabolic process	Biological Process	10	Q7TS56, F1LM10, A0A0G2JU83, Q7TNK0, D3ZSZ6, A0A0G2JVC8, F1M0F9, F1LND7, F7FKI5, Q3T1J2
4	GO:0046649	lymphocyte activation	Biological Process	2	F1LM10, Q9JK59
4	GO:0046483	heterocycle metabolic process	Biological Process	28	A0A0H2UHU1, A0A0G2JTH1, F1LM10, F1M8A7, M0R6Y8, M0R9Y3, D4A9Q3, P26819, A0A0G2K4X5, P61480, D3ZD80, A0A0G2K770, F7FKI5, D4ACE4, C6ZII9, A0A0G2K849, P49793, F1M0F9, Q99P77, D3ZNS8, F1LPB8, A0A0G2JVW3, F1LTH9, A0A0G2K324, P58405, D4AD15, B2GV50, P62864
4	GO:0051701	interaction with host	Biological Process	2	Q9Z336, P26819
4	GO:1901700	response to oxygen-containing compound	Biological Process	6	P26819, F1LM10, Q45QK8, Q9JK59, B2GUY0, P20781
4	GO:0010506	regulation of autophagy	Biological Process	2	M0R6Y8, A0A0G2K0Q7
4	GO:0071214	cellular response to abiotic stimulus	Biological Process	3	Q9JK59, A0A0G2K0Q7, F1LTH9
4	GO:0046907	intracellular transport	Biological Process	16	A0A0H2UHU1, Q9Z336, D4A8T3, Q5FVH4, P49793, D3ZNS8, D4A6K4, M0R9Y3, Q925C0, D4A9Q3, Q5XIU4, B2GUZ4, P47861, Q9ERC5, D3Z9D2, P62864
4	GO:0021602	cranial nerve morphogenesis	Biological Process	1	D4ACE4
4	GO:0009725	response to hormone	Biological Process	2	F1LM10, Q45QK8
4	GO:0001558	regulation of cell growth	Biological Process	3	P47861, Q9QZK5, Q9QYV0
4	GO:0009991	response to extracellular stimulus	Biological Process	2	D3ZGZ9, G3V8L0
4	GO:0050865	regulation of cell activation	Biological Process	1	F1LM10
4	GO:0071495	cellular response to endogenous stimulus	Biological Process	3	F1LM10, Q45QK8, D4A4X4
4	GO:1901360	organic cyclic compound metabolic process	Biological Process	33	A0A0H2UHU1, Q7TS56, A0A0G2JTH1, F1LM10, A0A0G2K3H0, F1M8A7, M0R6Y8, M0R9Y3, D4A9Q3, P26819, A0A0G2K4X5, P61480, D3ZD80, A0A0G2K770, A0A0G2JVC8, F7FKI5, D4ACE4, C6ZII9, A0A0G2K849, P49793, F1M0F9, F1LND7, Q99P77, D3ZNS8, F1LPB8, A0A0G2JVW3, F1LTH9, A0A0G2K324, P58405, A0A0G2JU83, D4AD15, B2GV50, P62864
4	GO:0006996	organelle organization	Biological Process	26	Q9Z336, F1LM10, Q5FVH4, D4A5Y7, Q5BKB9, M0R6Y8, M0R9Y3, G3V8L0, Q5BJY9, P61480, Q9JK59, A0A0G2K770, D4A4X4, C6ZII9, P49793, Q66HA6, A0A0G2K0Q7, D3ZNS8, A0A0G2K1Q9, D3ZFK8, F1LTH9, P58405, D3ZJZ1, D3ZGZ9, A0A096MJB3, B2GUZ4
4	GO:0022607	cellular component assembly	Biological Process	9	A0A0G2K285, Q7TS56, F1LM10, D4A5Y7, D3ZSZ6, P49793, B4F7E7, A0A0G2K0Q7, A0A0G2K324
4	GO:0031589	cell-substrate adhesion	Biological Process	1	Q9QYV0
4	GO:0090559	regulation of membrane permeability	Biological Process	1	Q9JK59
4	GO:0051049	regulation of transport	Biological Process	13	F1LM10, P49793, Q66HA6, A0A0G2K0Q7, D3ZNS8, Q925C0, A0A0G2JVW3, A0A096MJ04, A0A0G2K0U3, P26819, Q9JK59, P47861, Q5FVL6
4	GO:0006725	cellular aromatic compound metabolic process	Biological Process	30	A0A0H2UHU1, Q7TS56, A0A0G2JTH1, F1LM10, A0A0G2K3H0, F1M8A7, M0R6Y8, M0R9Y3, D4A9Q3, P26819, A0A0G2K4X5, P61480, D3ZD80, A0A0G2K770, F7FKI5, D4ACE4, C6ZII9, A0A0G2K849, P49793, F1M0F9, Q99P77, D3ZNS8, F1LPB8, A0A0G2JVW3, F1LTH9, A0A0G2K324, P58405, D4AD15, B2GV50, P62864
4	GO:0048638	regulation of developmental growth	Biological Process	1	P47861
4	GO:0021695	cerebellar cortex development	Biological Process	1	M0R531
4	GO:0043062	extracellular structure organization	Biological Process	1	Q9QZK5
4	GO:0035966	response to topologically incorrect protein	Biological Process	1	Q9JK59
4	GO:0006928	movement of cell or subcellular component	Biological Process	9	F1LM10, F1M4I1, A0A0G2K3H0, D4A5Y7, Q99P77, A0A0G2K0Q7, Q9QYV0, D4A4X4, D3Z9D2
4	GO:1903036	positive regulation of response to wounding	Biological Process	1	A0A0G2K0Q7
4	GO:0006520	cellular amino acid metabolic process	Biological Process	6	P26819, F1LM10, A0A0G2K3H0, F7FKI5, A0A0G2K0Q7, Q62971
4	GO:0032989	cellular component morphogenesis	Biological Process	6	F1LM10, A0A0G2K1Q9, P47861, D3ZFK8, Q5M7W5, D4A4X4
4	GO:0021700	developmental maturation	Biological Process	2	A0A0G2K0U3, D3ZFK8
4	GO:0051090	regulation of sequence-specific DNA binding transcription factor activity	Biological Process	1	F1LM10
4	GO:0097194	execution phase of apoptosis	Biological Process	1	F1LM10
4	GO:0098813	nuclear chromosome segregation	Biological Process	1	P49793
4	GO:0060560	developmental growth involved in morphogenesis	Biological Process	1	P47861
4	GO:0030324	lung development	Biological Process	1	Q4QR83
4	GO:0051092	positive regulation of NF-kappaB transcription factor activity	Biological Process	1	F1LM10
4	GO:0060341	regulation of cellular localization	Biological Process	2	F1LM10, A0A096MJ04
4	GO:0002698	negative regulation of immune effector process	Biological Process	1	Q5RJZ3
4	GO:0071166	ribonucleoprotein complex localization	Biological Process	3	P49793, D3ZNS8, M0R9Y3
4	GO:0051649	establishment of localization in cell	Biological Process	17	A0A0H2UHU1, Q9Z336, D4A8T3, Q5FVH4, P49793, D3ZNS8, D4A6K4, M0R9Y3, Q925C0, D4A9Q3, A0A096MJ04, Q5XIU4, P47861, B2GUZ4, Q9ERC5, D3Z9D2, P62864
4	GO:0010508	positive regulation of autophagy	Biological Process	2	M0R6Y8, A0A0G2K0Q7
4	GO:0007267	cell-cell signaling	Biological Process	6	A0A0G2K3H0, P20781, P47861, Q925C0, Q9ERC5, P58405
4	GO:0048608	reproductive structure development	Biological Process	1	Q4QR83
4	GO:0032204	regulation of telomere maintenance	Biological Process	1	F1LM10
4	GO:0001503	ossification	Biological Process	3	A0A0G2K4X5, Q5XIU4, Q99P77
4	GO:0034641	cellular nitrogen compound metabolic process	Biological Process	31	A0A0H2UHU1, A0A0G2JTH1, F1LM10, F1M8A7, M0R6Y8, M0R9Y3, D4A9Q3, P26819, A0A0G2K4X5, P61480, D3ZD80, A0A0G2K770, F7FKI5, D4ACE4, C6ZII9, A0A0G2K849, P49793, F1M0F9, Q99P77, D3ZNS8, F1LPB8, A0A0G2JVW3, M0R4V4, F1LTH9, A0A0G2K324, P58405, A0A096MJ04, D4AD15, D3ZE10, B2GV50, P62864
4	GO:0045597	positive regulation of cell differentiation	Biological Process	2	A0A0G2K4X5, P47861
4	GO:0019748	secondary metabolic process	Biological Process	1	Q7TS56
4	GO:0051962	positive regulation of nervous system development	Biological Process	1	P47861
4	GO:0051656	establishment of organelle localization	Biological Process	4	P47861, Q9ERC5, Q925C0, D3Z9D2
4	GO:0010648	negative regulation of cell communication	Biological Process	7	P26819, F1LM10, C6ZII9, Q5BKB9, Q5RJZ3, A0A0G2K324, A0A096MJ04
4	GO:0007163	establishment or maintenance of cell polarity	Biological Process	1	B4F7E7
4	GO:0007018	microtubule-based movement	Biological Process	2	D4A5Y7, D3Z9D2
4	GO:0032410	negative regulation of transporter activity	Biological Process	1	A0A096MJ04
4	GO:0010564	regulation of cell cycle process	Biological Process	1	A0A0G2JVW3
4	GO:0035383	thioester metabolic process	Biological Process	1	F7FKI5
4	GO:0009410	response to xenobiotic stimulus	Biological Process	2	F1M0F9, A0A096MJ04
4	GO:0048568	embryonic organ development	Biological Process	2	Q4QR83, D4ACE4
4	GO:1901615	organic hydroxy compound metabolic process	Biological Process	4	P42335, A0A0G2JU83, A0A0G2JVC8, F1LND7
4	GO:0030278	regulation of ossification	Biological Process	1	A0A0G2K4X5
4	GO:0044092	negative regulation of molecular function	Biological Process	4	F1LM10, Q99P77, Q9QYV0, A0A096MJ04
4	GO:1900076	regulation of cellular response to insulin stimulus	Biological Process	1	F1LM10
4	GO:0030522	intracellular receptor signaling pathway	Biological Process	2	A0A0G2JVW3, Q5RJZ3
4	GO:0061024	membrane organization	Biological Process	11	A0A0G2K0U3, F1LM10, Q9JK59, P49793, B4F7E7, P47861, D3ZNS8, Q925C0, Q9ERC5, A0A0G2JVW3, Q5BJY9
4	GO:0070988	demethylation	Biological Process	1	F1M0F9
4	GO:0009891	positive regulation of biosynthetic process	Biological Process	3	F1LM10, A0A0G2K849, P58405
4	GO:0043933	macromolecular complex subunit organization	Biological Process	5	A0A0G2K285, Q7TS56, D3ZSZ6, P49793, A0A0G2K324
4	GO:0045087	innate immune response	Biological Process	4	Q9QYV0, A0A0G2JVW3, Q5RJZ3, P62864
4	GO:0009966	regulation of signal transduction	Biological Process	21	F1LM10, C6ZII9, A0A0G2K849, Q5BKB9, D3ZFK8, M0R531, G3V8L0, A0A0G2JVW3, A0A0G2JSU4, A0A0G2K324, P58405, A0A096MJ04, P26819, P61480, Q9JK59, Q5BK48, A0A0G2K770, D3ZGZ9, A0A0G2JYH7, Q9QZK5, Q5RJZ3
4	GO:0030902	hindbrain development	Biological Process	1	M0R531
4	GO:0045595	regulation of cell differentiation	Biological Process	5	A0A0G2K4X5, A0A0G2K3H0, D4ACE4, A0A0G2K0Q7, P47861
4	GO:0048729	tissue morphogenesis	Biological Process	2	B4F7E7, A0A0G2K0Q7
4	GO:0048534	hematopoietic or lymphoid organ development	Biological Process	2	Q9JK59, Q4KM64
4	GO:0007059	chromosome segregation	Biological Process	3	P49793, Q66HA6, M0R9Y3
4	GO:0043414	macromolecule methylation	Biological Process	1	A0A096MJB3
4	GO:0044770	cell cycle phase transition	Biological Process	1	A0A0G2JVW3
4	GO:0022603	regulation of anatomical structure morphogenesis	Biological Process	1	P47861
4	GO:0035556	intracellular signal transduction	Biological Process	17	F1LM10, C6ZII9, A0A0G2K849, Q5BKB9, D3ZSZ6, Q66HA6, D3ZFK8, Q9QYV0, G3V8L0, A0A0G2JVW3, A0A0G2K324, A0A096MJ04, Q9JK59, Q5BK48, D3ZGZ9, A0A0G2JYH7, Q5RJZ3
4	GO:0043207	response to external biotic stimulus	Biological Process	4	A0A0G2K0Q7, A0A0G2JVW3, Q5RJZ3, P62864
4	GO:0048598	embryonic morphogenesis	Biological Process	1	D4ACE4
4	GO:0000226	microtubule cytoskeleton organization	Biological Process	2	D4A5Y7, Q5BKB9
4	GO:0050790	regulation of catalytic activity	Biological Process	9	P26819, F1LM10, Q9JK59, C6ZII9, Q5BKB9, Q99P77, A0A0G2JYH7, D3ZFK8, F1LTH9
4	GO:1901576	organic substance biosynthetic process	Biological Process	33	A0A0H2UHU1, A0A0G2JTH1, Q7TS56, F1LM10, F1M8A7, M0R6Y8, M0R9Y3, D4A9Q3, P26819, A0A0G2K4X5, D3ZD80, A0A0G2JVC8, F7FKI5, C6ZII9, D4ACE4, A0A0G2K849, P49793, Q3T1J2, F1LND7, Q99P77, D3ZNS8, A0A0G2JVW3, F1LPB8, F1LTH9, P58405, A0A0G2K324, A0A0G2JU83, D4AD15, D3ZJZ1, D4A4H5, D3ZE10, B2GV50, P62864
4	GO:0035295	tube development	Biological Process	2	Q4QR83, D4ACE4
4	GO:0097190	apoptotic signaling pathway	Biological Process	1	Q9JK59
4	GO:0009266	response to temperature stimulus	Biological Process	2	P49793, D3ZNS8
4	GO:0051271	negative regulation of cellular component movement	Biological Process	3	A0A0G2K3H0, Q99P77, Q9QYV0
4	GO:0051236	establishment of RNA localization	Biological Process	3	P49793, D3ZNS8, M0R9Y3
4	GO:0032101	regulation of response to external stimulus	Biological Process	5	F1LM10, Q9WUW3, A0A0G2K0Q7, A0A0G2JVW3, Q5RJZ3
4	GO:0030030	cell projection organization	Biological Process	6	F1LM10, A0A0G2K3H0, D4A5Y7, A0A0G2K0Q7, P47861, Q5M7W5
4	GO:0010817	regulation of hormone levels	Biological Process	1	Q925C0
4	GO:0044248	cellular catabolic process	Biological Process	10	A0A0H2UHU1, F1LM10, D4AD15, D3ZSZ6, B2GUY0, F1M0F9, P09811, P62864, D4A9Q3, A0A096MJ04
4	GO:0060323	head morphogenesis	Biological Process	1	Q4QR83
4	GO:0002027	regulation of heart rate	Biological Process	1	F1M4I1
4	GO:0048513	animal organ development	Biological Process	16	Q4QR83, A0A0G2K3H0, D4ACE4, C6ZII9, A0A0G2K0Q7, M0R531, A0A0G2JSU4, G3V8L0, A0A0G2K324, P58405, P26819, P61480, Q9JK59, D4A4X4, Q4KM64, B2GV50
4	GO:0019080	viral gene expression	Biological Process	5	A0A0H2UHU1, P49793, D3ZNS8, P62864, D4A9Q3
4	GO:0031647	regulation of protein stability	Biological Process	3	A0A0G2JVC8, Q99P77, Q2TA63
4	GO:0060255	regulation of macromolecule metabolic process	Biological Process	27	A0A0G2JTH1, F1LM10, Q5FVH4, F1M8A7, Q5BKB9, M0R9Y3, P26819, A0A0G2K4X5, P61480, Q9JK59, D3ZIY3, C6ZII9, D4ACE4, A0A0G2K849, Q9WUW3, P49793, A0A0G2K0Q7, Q99P77, D3ZNS8, A0A0G2JVW3, F1LTH9, P58405, A0A0G2K324, D4AD15, A0A096MJB3, A0A0G2JYH7, B2GV50
4	GO:0030029	actin filament-based process	Biological Process	4	F1LM10, F1M4I1, D3ZFK8, D4A4X4
4	GO:0006790	sulfur compound metabolic process	Biological Process	2	F7FKI5, A0A096MJ04
4	GO:0017144	drug metabolic process	Biological Process	1	F1M0F9
4	GO:0030901	midbrain development	Biological Process	1	A0A0G2JSU4
4	GO:0097164	ammonium ion metabolic process	Biological Process	2	Q7TS56, Q3T1J2
4	GO:0016477	cell migration	Biological Process	5	F1LM10, A0A0G2K3H0, A0A0G2K0Q7, Q99P77, Q9QYV0
4	GO:0031348	negative regulation of defense response	Biological Process	1	Q5RJZ3
4	GO:0008219	cell death	Biological Process	11	P26819, F1LM10, Q9JK59, D3ZJZ1, C6ZII9, A0A0G2K0Q7, Q9QZK5, Q9QYV0, M0R531, Q5BJY9, A0A0G2K324
4	GO:0070271	protein complex biogenesis	Biological Process	5	A0A0G2K285, Q7TS56, D3ZSZ6, P49793, A0A0G2K324
4	GO:0043487	regulation of RNA stability	Biological Process	1	D4AD15
4	GO:1901575	organic substance catabolic process	Biological Process	10	A0A0H2UHU1, F1LM10, D4AD15, D3ZSZ6, B2GUY0, F7FKI5, M0R6Y8, P09811, P62864, D4A9Q3
4	GO:0032103	positive regulation of response to external stimulus	Biological Process	1	A0A0G2JVW3
4	GO:0032102	negative regulation of response to external stimulus	Biological Process	1	Q5RJZ3
4	GO:0032409	regulation of transporter activity	Biological Process	1	A0A096MJ04
4	GO:0051640	organelle localization	Biological Process	4	P47861, Q9ERC5, Q925C0, D3Z9D2
4	GO:0007162	negative regulation of cell adhesion	Biological Process	2	Q99P77, Q9QYV0
4	GO:0009967	positive regulation of signal transduction	Biological Process	7	F1LM10, Q9JK59, D3ZGZ9, A0A0G2JVW3, Q5RJZ3, G3V8L0, A0A096MJ04
4	GO:0001816	cytokine production	Biological Process	3	F1LM10, A0A0G2JVW3, Q5RJZ3
4	GO:0002696	positive regulation of leukocyte activation	Biological Process	1	F1LM10
4	GO:0019725	cellular homeostasis	Biological Process	2	Q9JK59, A0A096MJ04
4	GO:0060322	head development	Biological Process	3	Q4QR83, M0R531, A0A0G2JSU4
4	GO:0007051	spindle organization	Biological Process	1	Q5BKB9
4	GO:1902589	single-organism organelle organization	Biological Process	11	F1LM10, Q9JK59, D4A5Y7, P49793, M0R6Y8, A0A0G2K0Q7, B2GUZ4, D3ZFK8, A0A0G2K1Q9, D4A4X4, Q5BJY9
4	GO:0031325	positive regulation of cellular metabolic process	Biological Process	8	P26819, F1LM10, P61480, Q9JK59, Q5FVH4, C6ZII9, A0A0G2K849, P58405
4	GO:0009889	regulation of biosynthetic process	Biological Process	15	A0A0G2JTH1, F1LM10, C6ZII9, D4ACE4, F1M8A7, A0A0G2K849, Q99P77, A0A0G2JVW3, P58405, A0A0G2K324, P26819, A0A0G2K4X5, D4AD15, F7FKI5, B2GV50
4	GO:0051238	sequestering of metal ion	Biological Process	1	A0A096MJ04
5	GO:1902583	multi-organism intracellular transport	Biological Process	3	Q9Z336, P49793, D3ZNS8
5	GO:0048666	neuron development	Biological Process	6	A0A0G2K0U3, F1LM10, A0A0G2K3H0, D3ZFK8, P47861, Q5M7W5
5	GO:0050687	negative regulation of defense response to virus	Biological Process	1	Q5RJZ3
5	GO:0006796	phosphate-containing compound metabolic process	Biological Process	17	F1LM10, Q7TNK0, A0A0G2K3H0, Q5FVH4, C6ZII9, D3ZSZ6, Q5BKB9, M0R6Y8, A0A0G2K0Q7, Q99P77, Q3T1J2, F1LPB8, P42335, P26819, Q9JK59, F7FKI5, A0A0G2JYH7
5	GO:0048705	skeletal system morphogenesis	Biological Process	1	D4ACE4
5	GO:0044772	mitotic cell cycle phase transition	Biological Process	1	A0A0G2JVW3
5	GO:0035967	cellular response to topologically incorrect protein	Biological Process	1	Q9JK59
5	GO:0061337	cardiac conduction	Biological Process	2	A0A0G2K0U3, F1M4I1
5	GO:0019216	regulation of lipid metabolic process	Biological Process	2	F1LM10, F7FKI5
5	GO:0043393	regulation of protein binding	Biological Process	4	Q9JK59, Q5FVH4, Q99P77, Q9QYV0
5	GO:0002429	immune response-activating cell surface receptor signaling pathway	Biological Process	1	F1LM10
5	GO:0030335	positive regulation of cell migration	Biological Process	2	F1LM10, A0A0G2K0Q7
5	GO:0010558	negative regulation of macromolecule biosynthetic process	Biological Process	6	A0A0G2JTH1, A0A0G2K4X5, C6ZII9, Q99P77, P58405, A0A0G2K324
5	GO:1900103	positive regulation of endoplasmic reticulum unfolded protein response	Biological Process	1	Q9JK59
5	GO:0051928	positive regulation of calcium ion transport	Biological Process	2	A0A0G2K0Q7, A0A096MJ04
5	GO:1901617	organic hydroxy compound biosynthetic process	Biological Process	3	A0A0G2JU83, A0A0G2JVC8, F1LND7
5	GO:0060541	respiratory system development	Biological Process	2	Q4QR83, D4ACE4
5	GO:0006518	peptide metabolic process	Biological Process	6	A0A0H2UHU1, D4AD15, D3ZE10, P62864, D4A9Q3, A0A096MJ04
5	GO:0045669	positive regulation of osteoblast differentiation	Biological Process	1	A0A0G2K4X5
5	GO:0043488	regulation of mRNA stability	Biological Process	1	D4AD15
5	GO:1903861	positive regulation of dendrite extension	Biological Process	1	P47861
5	GO:0051960	regulation of nervous system development	Biological Process	2	A0A0G2K3H0, P47861
5	GO:0010812	negative regulation of cell-substrate adhesion	Biological Process	1	Q9QYV0
5	GO:0051209	release of sequestered calcium ion into cytosol	Biological Process	1	A0A096MJ04
5	GO:0046700	heterocycle catabolic process	Biological Process	4	A0A0H2UHU1, D4AD15, P62864, D4A9Q3
5	GO:0044843	cell cycle G1/S phase transition	Biological Process	1	A0A0G2JVW3
5	GO:0046626	regulation of insulin receptor signaling pathway	Biological Process	1	F1LM10
5	GO:0007005	mitochondrion organization	Biological Process	3	Q9JK59, M0R6Y8, A0A0G2K0Q7
5	GO:0044724	single-organism carbohydrate catabolic process	Biological Process	3	F7FKI5, M0R6Y8, P09811
5	GO:0006839	mitochondrial transport	Biological Process	2	Q9JK59, M0R4V4
5	GO:0007600	sensory perception	Biological Process	3	D3ZM97, D4ACE4, Q9ERC5
5	GO:0003341	cilium movement	Biological Process	1	D4A5Y7
5	GO:0006342	chromatin silencing	Biological Process	1	C6ZII9
5	GO:0042762	regulation of sulfur metabolic process	Biological Process	1	F7FKI5
5	GO:0072359	circulatory system development	Biological Process	4	Q4QR83, D4ACE4, A0A0G2K0Q7, D4A4X4
5	GO:0034599	cellular response to oxidative stress	Biological Process	1	F1LM10
5	GO:0034613	cellular protein localization	Biological Process	17	A0A0H2UHU1, Q9Z336, D4A8T3, F1LM10, A0A0G2K3H0, P49793, B4F7E7, D3ZNS8, D4A6K4, A0A0G2K1Q9, M0R9Y3, A0A0G2JVW3, D4A9Q3, Q5BJY9, Q5XIU4, B2GUZ4, P62864
5	GO:1901566	organonitrogen compound biosynthetic process	Biological Process	6	A0A0H2UHU1, D4AD15, F7FKI5, D3ZE10, P62864, D4A9Q3
5	GO:0010467	gene expression	Biological Process	25	A0A0H2UHU1, A0A0G2JTH1, F1LM10, F1M8A7, M0R9Y3, D4A9Q3, P26819, P61480, A0A0G2K4X5, Q9JK59, D3ZD80, D3ZIY3, C6ZII9, D4ACE4, A0A0G2K849, Q9WUW3, P49793, A0A0G2K0Q7, D3ZNS8, P58405, A0A0G2K324, D4AD15, D3ZE10, B2GV50, P62864
5	GO:0006479	protein methylation	Biological Process	1	A0A096MJB3
5	GO:0071705	nitrogen compound transport	Biological Process	7	Q7TNK0, P49793, D3ZNS8, Q925C0, M0R9Y3, M0R4V4, Q62971
5	GO:0051276	chromosome organization	Biological Process	7	F1LM10, C6ZII9, P49793, D3ZGZ9, A0A096MJB3, M0R9Y3, F1LTH9
5	GO:0046903	secretion	Biological Process	5	F1LM10, P47861, Q925C0, Q4KM64, Q9ERC5
5	GO:0003015	heart process	Biological Process	5	A0A0G2K0U3, P26819, O08589, F1M4I1, A0A0G2JVW3
5	GO:1900246	positive regulation of RIG-I signaling pathway	Biological Process	1	A0A0G2JVW3
5	GO:0042110	T cell activation	Biological Process	1	F1LM10
5	GO:0060314	regulation of ryanodine-sensitive calcium-release channel activity	Biological Process	1	A0A096MJ04
5	GO:0060840	artery development	Biological Process	3	Q4QR83, D4ACE4, A0A0G2K0Q7
5	GO:0007034	vacuolar transport	Biological Process	1	Q5FVH4
5	GO:0050821	protein stabilization	Biological Process	1	Q99P77
5	GO:0042273	ribosomal large subunit biogenesis	Biological Process	1	P61480
5	GO:0034645	cellular macromolecule biosynthetic process	Biological Process	23	A0A0H2UHU1, A0A0G2JTH1, F1LM10, C6ZII9, D4ACE4, F1M8A7, A0A0G2K849, P49793, Q99P77, Q3T1J2, A0A0G2JVW3, F1LTH9, P58405, D4A9Q3, A0A0G2K324, P26819, A0A0G2K4X5, D3ZD80, D4AD15, D4A4H5, D3ZE10, B2GV50, P62864
5	GO:0018130	heterocycle biosynthetic process	Biological Process	17	A0A0H2UHU1, A0A0G2JTH1, F1LM10, C6ZII9, D4ACE4, F1M8A7, A0A0G2K849, P49793, D3ZNS8, M0R9Y3, P58405, D4A9Q3, A0A0G2K324, A0A0G2K4X5, D3ZD80, B2GV50, P62864
5	GO:1905038	regulation of membrane lipid metabolic process	Biological Process	1	F1LM10
5	GO:0043434	response to peptide hormone	Biological Process	2	F1LM10, Q45QK8
5	GO:0006998	nuclear envelope organization	Biological Process	2	P49793, D3ZNS8
5	GO:0001578	microtubule bundle formation	Biological Process	1	D4A5Y7
5	GO:0031669	cellular response to nutrient levels	Biological Process	2	D3ZGZ9, G3V8L0
5	GO:0051052	regulation of DNA metabolic process	Biological Process	3	F1LM10, Q99P77, A0A0G2JVW3
5	GO:0002385	mucosal immune response	Biological Process	1	P62864
5	GO:0048844	artery morphogenesis	Biological Process	2	Q4QR83, A0A0G2K0Q7
5	GO:0070989	oxidative demethylation	Biological Process	1	F1M0F9
5	GO:0045667	regulation of osteoblast differentiation	Biological Process	1	A0A0G2K4X5
5	GO:0090276	regulation of peptide hormone secretion	Biological Process	1	Q925C0
5	GO:0046434	organophosphate catabolic process	Biological Process	1	D3ZSZ6
5	GO:0043583	ear development	Biological Process	1	D4ACE4
5	GO:0002758	innate immune response-activating signal transduction	Biological Process	2	A0A0G2JVW3, Q5RJZ3
5	GO:0070997	neuron death	Biological Process	1	M0R531
5	GO:0019221	cytokine-mediated signaling pathway	Biological Process	1	Q4KM64
5	GO:0051248	negative regulation of protein metabolic process	Biological Process	4	F1LM10, C6ZII9, Q5BKB9, Q99P77
5	GO:1901361	organic cyclic compound catabolic process	Biological Process	4	A0A0H2UHU1, D4AD15, P62864, D4A9Q3
5	GO:1904355	positive regulation of telomere capping	Biological Process	1	F1LM10
5	GO:0090087	regulation of peptide transport	Biological Process	1	Q925C0
5	GO:0030031	cell projection assembly	Biological Process	2	D4A5Y7, A0A0G2K0Q7
5	GO:0097485	neuron projection guidance	Biological Process	1	F1LM10
5	GO:0031929	TOR signaling	Biological Process	2	D3ZGZ9, G3V8L0
5	GO:0042737	drug catabolic process	Biological Process	1	F1M0F9
5	GO:0060537	muscle tissue development	Biological Process	1	A0A0G2K0Q7
5	GO:0051031	tRNA transport	Biological Process	2	P49793, D3ZNS8
5	GO:0006997	nucleus organization	Biological Process	2	P49793, D3ZNS8
5	GO:0000819	sister chromatid segregation	Biological Process	1	P49793
5	GO:0005996	monosaccharide metabolic process	Biological Process	3	F7FKI5, M0R6Y8, A0A096MJ04
5	GO:0030163	protein catabolic process	Biological Process	1	B2GUY0
5	GO:1902532	negative regulation of intracellular signal transduction	Biological Process	5	C6ZII9, Q5BKB9, Q5RJZ3, A0A0G2K324, A0A096MJ04
5	GO:0048644	muscle organ morphogenesis	Biological Process	1	A0A0G2K0Q7
5	GO:0098742	cell-cell adhesion via plasma-membrane adhesion molecules	Biological Process	1	Q767I3
5	GO:0007229	integrin-mediated signaling pathway	Biological Process	1	Q9QYV0
5	GO:0009057	macromolecule catabolic process	Biological Process	6	A0A0H2UHU1, D4AD15, B2GUY0, P09811, P62864, D4A9Q3
5	GO:1903115	regulation of actin filament-based movement	Biological Process	1	F1M4I1
5	GO:1903037	regulation of leukocyte cell-cell adhesion	Biological Process	1	F1LM10
5	GO:0019058	viral life cycle	Biological Process	8	A0A0H2UHU1, Q9Z336, P26819, P49793, D3ZNS8, M0R9Y3, P62864, D4A9Q3
5	GO:0071470	cellular response to osmotic stress	Biological Process	1	A0A0G2K0Q7
5	GO:0090596	sensory organ morphogenesis	Biological Process	2	Q4QR83, D4ACE4
5	GO:0001649	osteoblast differentiation	Biological Process	3	A0A0G2K4X5, Q5XIU4, Q99P77
5	GO:0019079	viral genome replication	Biological Process	1	P26819
5	GO:0061458	reproductive system development	Biological Process	1	Q4QR83
5	GO:0007612	learning	Biological Process	1	Q4QR83
5	GO:2000273	positive regulation of receptor activity	Biological Process	1	A0A096MJ04
5	GO:0050769	positive regulation of neurogenesis	Biological Process	1	P47861
5	GO:0007596	blood coagulation	Biological Process	1	F1LM10
5	GO:0044264	cellular polysaccharide metabolic process	Biological Process	1	P09811
5	GO:0000278	mitotic cell cycle	Biological Process	5	Q9Z336, P49793, D3ZNS8, M0R9Y3, A0A0G2JVW3
5	GO:0010468	regulation of gene expression	Biological Process	18	A0A0G2JTH1, F1LM10, C6ZII9, F1M8A7, D4ACE4, A0A0G2K849, Q9WUW3, P49793, A0A0G2K0Q7, D3ZNS8, M0R9Y3, P58405, A0A0G2K324, P26819, A0A0G2K4X5, D4AD15, D3ZIY3, B2GV50
5	GO:0006461	protein complex assembly	Biological Process	5	A0A0G2K285, Q7TS56, D3ZSZ6, P49793, A0A0G2K324
5	GO:0031648	protein destabilization	Biological Process	1	Q2TA63
5	GO:0098911	regulation of ventricular cardiac muscle cell action potential	Biological Process	1	F1M4I1
5	GO:1903008	organelle disassembly	Biological Process	2	M0R6Y8, A0A0G2K0Q7
5	GO:0060415	muscle tissue morphogenesis	Biological Process	1	A0A0G2K0Q7
5	GO:0097466	glycoprotein ERAD pathway	Biological Process	1	B2GUY0
5	GO:0007160	cell-matrix adhesion	Biological Process	1	Q9QYV0
5	GO:0006631	fatty acid metabolic process	Biological Process	2	Q7TS56, F7FKI5
5	GO:0032414	positive regulation of ion transmembrane transporter activity	Biological Process	1	A0A096MJ04
5	GO:0034113	heterotypic cell-cell adhesion	Biological Process	1	F1M4I1
5	GO:2001235	positive regulation of apoptotic signaling pathway	Biological Process	1	Q9JK59
5	GO:0008610	lipid biosynthetic process	Biological Process	4	Q7TS56, A0A0G2JU83, A0A0G2JVC8, F1LND7
5	GO:0046719	regulation by virus of viral protein levels in host cell	Biological Process	1	Q9Z336
5	GO:0035384	thioester biosynthetic process	Biological Process	1	F7FKI5
5	GO:0007009	plasma membrane organization	Biological Process	2	A0A0G2JVW3, Q5BJY9
5	GO:0050890	cognition	Biological Process	2	Q4QR83, Q5BKB9
5	GO:0071243	cellular response to arsenic-containing substance	Biological Process	1	A0A096MJ04
5	GO:0008333	endosome to lysosome transport	Biological Process	1	Q5FVH4
5	GO:0043436	oxoacid metabolic process	Biological Process	10	P26819, Q7TS56, F1LM10, A0A0G2K3H0, F1M0F9, F7FKI5, M0R6Y8, A0A0G2K0Q7, Q62971, A0A096MJ04
5	GO:0031175	neuron projection development	Biological Process	4	F1LM10, A0A0G2K3H0, P47861, Q5M7W5
5	GO:0006766	vitamin metabolic process	Biological Process	1	A0A096MJ04
5	GO:0010562	positive regulation of phosphorus metabolic process	Biological Process	2	F1LM10, Q5FVH4
5	GO:0022408	negative regulation of cell-cell adhesion	Biological Process	1	Q99P77
5	GO:0009116	nucleoside metabolic process	Biological Process	2	F7FKI5, M0R6Y8
5	GO:0051828	entry into other organism involved in symbiotic interaction	Biological Process	1	P26819
5	GO:0070528	protein kinase C signaling	Biological Process	1	Q9QYV0
5	GO:0044265	cellular macromolecule catabolic process	Biological Process	5	A0A0H2UHU1, D4AD15, B2GUY0, P62864, D4A9Q3
5	GO:0098780	response to mitochondrial depolarisation	Biological Process	2	M0R6Y8, A0A0G2K0Q7
5	GO:0030581	symbiont intracellular protein transport in host	Biological Process	1	Q9Z336
5	GO:0048872	homeostasis of number of cells	Biological Process	1	Q9JK59
5	GO:0044242	cellular lipid catabolic process	Biological Process	1	D3ZSZ6
5	GO:0048813	dendrite morphogenesis	Biological Process	1	Q5M7W5
5	GO:0031344	regulation of cell projection organization	Biological Process	1	P47861
5	GO:0051174	regulation of phosphorus metabolic process	Biological Process	8	P26819, F1LM10, Q9JK59, Q5FVH4, C6ZII9, Q5BKB9, Q99P77, F7FKI5
5	GO:0005976	polysaccharide metabolic process	Biological Process	1	P09811
5	GO:0010565	regulation of cellular ketone metabolic process	Biological Process	1	F7FKI5
5	GO:0034605	cellular response to heat	Biological Process	2	P49793, D3ZNS8
5	GO:0045934	negative regulation of nucleobase-containing compound metabolic process	Biological Process	6	A0A0G2JTH1, A0A0G2K4X5, C6ZII9, Q99P77, P58405, A0A0G2K324
5	GO:0044270	cellular nitrogen compound catabolic process	Biological Process	4	A0A0H2UHU1, D4AD15, P62864, D4A9Q3
5	GO:0007249	I-kappaB kinase/NF-kappaB signaling	Biological Process	3	Q5RJZ3, A0A0G2JVW3, A0A0G2K324
5	GO:0042692	muscle cell differentiation	Biological Process	1	D4A4X4
5	GO:0007032	endosome organization	Biological Process	1	Q5FVH4
5	GO:0006753	nucleoside phosphate metabolic process	Biological Process	3	F7FKI5, M0R6Y8, F1LPB8
5	GO:0051648	vesicle localization	Biological Process	4	P47861, Q9ERC5, Q925C0, D3Z9D2
5	GO:0032268	regulation of cellular protein metabolic process	Biological Process	10	P26819, F1LM10, P61480, Q9JK59, D4AD15, Q5FVH4, C6ZII9, Q5BKB9, Q99P77, A0A0G2K0Q7
5	GO:0006887	exocytosis	Biological Process	4	P47861, Q9ERC5, Q925C0, Q4KM64
5	GO:0051604	protein maturation	Biological Process	1	Q9JK59
5	GO:0008643	carbohydrate transport	Biological Process	2	P49793, D3ZNS8
5	GO:0098542	defense response to other organism	Biological Process	4	A0A0G2K0Q7, A0A0G2JVW3, Q5RJZ3, P62864
5	GO:1900034	regulation of cellular response to heat	Biological Process	2	P49793, D3ZNS8
5	GO:1904925	positive regulation of mitophagy in response to mitochondrial depolarization	Biological Process	2	M0R6Y8, A0A0G2K0Q7
5	GO:0001944	vasculature development	Biological Process	3	Q4QR83, D4ACE4, A0A0G2K0Q7
5	GO:1905114	cell surface receptor signaling pathway involved in cell-cell signaling	Biological Process	1	A0A0G2K3H0
5	GO:0015031	protein transport	Biological Process	14	A0A0H2UHU1, Q9Z336, D4A8T3, F1LM10, P49793, D3ZNS8, D4A6K4, Q925C0, M0R9Y3, D4A9Q3, Q5BJY9, Q5XIU4, B2GUZ4, P62864
5	GO:0043086	negative regulation of catalytic activity	Biological Process	1	F1LM10
5	GO:0034329	cell junction assembly	Biological Process	1	B4F7E7
5	GO:0030048	actin filament-based movement	Biological Process	1	F1M4I1
5	GO:0051247	positive regulation of protein metabolic process	Biological Process	5	P26819, F1LM10, Q9JK59, Q5FVH4, C6ZII9
5	GO:0051253	negative regulation of RNA metabolic process	Biological Process	5	A0A0G2JTH1, A0A0G2K4X5, C6ZII9, P58405, A0A0G2K324
5	GO:0010827	regulation of glucose transport	Biological Process	2	P49793, D3ZNS8
5	GO:1903859	regulation of dendrite extension	Biological Process	1	P47861
5	GO:0017157	regulation of exocytosis	Biological Process	2	P47861, Q925C0
5	GO:0034762	regulation of transmembrane transport	Biological Process	3	A0A0G2K0U3, A0A0G2JVW3, A0A096MJ04
5	GO:0034250	positive regulation of cellular amide metabolic process	Biological Process	1	F1LM10
5	GO:0016053	organic acid biosynthetic process	Biological Process	1	F7FKI5
5	GO:0006757	ATP generation from ADP	Biological Process	2	F7FKI5, M0R6Y8
5	GO:0051188	cofactor biosynthetic process	Biological Process	1	F7FKI5
5	GO:0006644	phospholipid metabolic process	Biological Process	3	Q7TNK0, D3ZSZ6, Q3T1J2
5	GO:0030098	lymphocyte differentiation	Biological Process	1	Q9JK59
5	GO:0031667	response to nutrient levels	Biological Process	2	D3ZGZ9, G3V8L0
5	GO:0016070	RNA metabolic process	Biological Process	19	A0A0H2UHU1, A0A0G2JTH1, F1LM10, C6ZII9, D4ACE4, F1M8A7, A0A0G2K849, P49793, D3ZNS8, M0R9Y3, D4A9Q3, P58405, A0A0G2K324, P61480, A0A0G2K4X5, D3ZD80, D4AD15, B2GV50, P62864
5	GO:0008202	steroid metabolic process	Biological Process	5	Q7TS56, A0A0G2JU83, A0A0G2JVC8, F1M0F9, F1LND7
5	GO:0070201	regulation of establishment of protein localization	Biological Process	2	F1LM10, Q925C0
5	GO:0008277	regulation of G-protein coupled receptor protein signaling pathway	Biological Process	2	P26819, Q5BKB9
5	GO:0060402	calcium ion transport into cytosol	Biological Process	1	A0A096MJ04
5	GO:1903039	positive regulation of leukocyte cell-cell adhesion	Biological Process	1	F1LM10
5	GO:0051053	negative regulation of DNA metabolic process	Biological Process	1	Q99P77
5	GO:0006886	intracellular protein transport	Biological Process	11	A0A0H2UHU1, Q9Z336, D4A8T3, P49793, Q5XIU4, D3ZNS8, B2GUZ4, D4A6K4, M0R9Y3, P62864, D4A9Q3
5	GO:0043413	macromolecule glycosylation	Biological Process	1	D4A4H5
5	GO:0050688	regulation of defense response to virus	Biological Process	3	A0A0G2K0Q7, A0A0G2JVW3, Q5RJZ3
5	GO:0034976	response to endoplasmic reticulum stress	Biological Process	2	Q9JK59, B2GUY0
5	GO:0007077	mitotic nuclear envelope disassembly	Biological Process	2	P49793, D3ZNS8
5	GO:0006658	phosphatidylserine metabolic process	Biological Process	1	Q7TNK0
5	GO:0061025	membrane fusion	Biological Process	1	Q9ERC5
5	GO:0045104	intermediate filament cytoskeleton organization	Biological Process	1	Q5BJY9
5	GO:0007599	hemostasis	Biological Process	1	F1LM10
5	GO:0050714	positive regulation of protein secretion	Biological Process	1	F1LM10
5	GO:0042472	inner ear morphogenesis	Biological Process	1	D4ACE4
5	GO:0034655	nucleobase-containing compound catabolic process	Biological Process	4	A0A0H2UHU1, D4AD15, P62864, D4A9Q3
5	GO:0000902	cell morphogenesis	Biological Process	4	F1LM10, P47861, A0A0G2K1Q9, Q5M7W5
5	GO:0007218	neuropeptide signaling pathway	Biological Process	1	P20781
5	GO:0043001	Golgi to plasma membrane protein transport	Biological Process	1	Q5BJY9
5	GO:0021762	substantia nigra development	Biological Process	1	A0A0G2JSU4
5	GO:0071478	cellular response to radiation	Biological Process	2	Q9JK59, F1LTH9
5	GO:0021545	cranial nerve development	Biological Process	1	D4ACE4
5	GO:0045046	protein import into peroxisome membrane	Biological Process	1	B2GUZ4
5	GO:0043412	macromolecule modification	Biological Process	19	F1LM10, A0A0G2K3H0, Q5FVH4, C6ZII9, Q5BKB9, P49793, A0A0G2K0Q7, Q99P77, D3ZNS8, M0R9Y3, P26819, P61480, Q9JK59, D4A4H5, D3ZJZ1, B2GUY0, Q5XI67, A0A0G2JYH7, A0A096MJB3
5	GO:1901362	organic cyclic compound biosynthetic process	Biological Process	21	A0A0H2UHU1, Q7TS56, A0A0G2JTH1, F1LM10, C6ZII9, D4ACE4, F1M8A7, A0A0G2K849, P49793, F1LND7, D3ZNS8, M0R9Y3, P58405, D4A9Q3, A0A0G2K324, A0A0G2JU83, A0A0G2K4X5, D3ZD80, A0A0G2JVC8, B2GV50, P62864
5	GO:0002753	cytoplasmic pattern recognition receptor signaling pathway	Biological Process	2	A0A0G2JVW3, Q5RJZ3
5	GO:1901137	carbohydrate derivative biosynthetic process	Biological Process	1	D4A4H5
5	GO:0051099	positive regulation of binding	Biological Process	1	Q5FVH4
5	GO:0071426	ribonucleoprotein complex export from nucleus	Biological Process	3	P49793, D3ZNS8, M0R9Y3
5	GO:0071260	cellular response to mechanical stimulus	Biological Process	1	Q9JK59
5	GO:0007399	nervous system development	Biological Process	18	Q9Z336, F1LM10, A0A0G2K3H0, D4ACE4, C6ZII9, D3ZFK8, A0A0G2K1Q9, M0R531, Q5M7W5, G3V8L0, A0A0G2JSU4, P58405, A0A0G2K0U3, P61480, Q9JK59, F1M4I1, P20781, P47861
5	GO:0071310	cellular response to organic substance	Biological Process	7	P26819, F1LM10, Q45QK8, Q9JK59, A0A0G2JYH7, D4A4X4, Q4KM64
5	GO:0019730	antimicrobial humoral response	Biological Process	1	P62864
5	GO:0009100	glycoprotein metabolic process	Biological Process	2	D4A4H5, B2GUY0
5	GO:0036211	protein modification process	Biological Process	19	F1LM10, A0A0G2K3H0, Q5FVH4, C6ZII9, Q5BKB9, P49793, A0A0G2K0Q7, Q99P77, D3ZNS8, M0R9Y3, P26819, P61480, Q9JK59, D4A4H5, D3ZJZ1, B2GUY0, A0A096MJB3, Q5XI67, A0A0G2JYH7
5	GO:0016042	lipid catabolic process	Biological Process	2	F1LM10, D3ZSZ6
5	GO:0042254	ribosome biogenesis	Biological Process	5	A0A0H2UHU1, P61480, D3ZE10, P62864, D4A9Q3
5	GO:0000423	macromitophagy	Biological Process	2	M0R6Y8, A0A0G2K0Q7
5	GO:0072521	purine-containing compound metabolic process	Biological Process	2	F7FKI5, M0R6Y8
5	GO:0072524	pyridine-containing compound metabolic process	Biological Process	2	F7FKI5, M0R6Y8
5	GO:0031328	positive regulation of cellular biosynthetic process	Biological Process	3	F1LM10, A0A0G2K849, P58405
5	GO:0007006	mitochondrial membrane organization	Biological Process	1	Q9JK59
5	GO:1904923	regulation of mitophagy in response to mitochondrial depolarization	Biological Process	2	M0R6Y8, A0A0G2K0Q7
5	GO:0009081	branched-chain amino acid metabolic process	Biological Process	1	F7FKI5
5	GO:0043112	receptor metabolic process	Biological Process	1	P26819
5	GO:0006637	acyl-CoA metabolic process	Biological Process	1	F7FKI5
5	GO:0039528	cytoplasmic pattern recognition receptor signaling pathway in response to virus	Biological Process	2	A0A0G2JVW3, Q5RJZ3
5	GO:0055082	cellular chemical homeostasis	Biological Process	2	Q9JK59, A0A096MJ04
5	GO:0072659	protein localization to plasma membrane	Biological Process	1	Q5BJY9
5	GO:0006446	regulation of translational initiation	Biological Process	1	D4AD15
5	GO:0007159	leukocyte cell-cell adhesion	Biological Process	1	F1LM10
5	GO:0010563	negative regulation of phosphorus metabolic process	Biological Process	2	F1LM10, Q5BKB9
5	GO:0086009	membrane repolarization	Biological Process	1	A0A0G2K0U3
5	GO:0007010	cytoskeleton organization	Biological Process	7	F1LM10, D4A5Y7, Q5BKB9, A0A0G2K1Q9, D3ZFK8, D4A4X4, Q5BJY9
5	GO:0051280	negative regulation of release of sequestered calcium ion into cytosol	Biological Process	1	A0A096MJ04
5	GO:0016125	sterol metabolic process	Biological Process	3	A0A0G2JU83, A0A0G2JVC8, F1LND7
5	GO:0030154	cell differentiation	Biological Process	25	Q9Z336, F1LM10, A0A0G2K3H0, M0R6Y8, Q5M7W5, Q9QYV0, G3V8L0, Q5BJY9, P26819, A0A0G2K4X5, P61480, Q9JK59, D4A4X4, Q4KM64, D4ACE4, Q99P77, A0A0G2K0Q7, A0A0G2K1Q9, D3ZFK8, P58405, A0A0G2K0U3, Q5XIU4, P47861, A0A0G2JYH7, B2GV50
5	GO:0007569	cell aging	Biological Process	1	F1LTH9
5	GO:0002227	innate immune response in mucosa	Biological Process	1	P62864
5	GO:0045333	cellular respiration	Biological Process	2	C6ZII9, F7FKI5
5	GO:0006643	membrane lipid metabolic process	Biological Process	2	F1LM10, Q7TNK0
5	GO:0071417	cellular response to organonitrogen compound	Biological Process	2	F1LM10, Q45QK8
5	GO:0051169	nuclear transport	Biological Process	3	P49793, D3ZNS8, M0R9Y3
5	GO:0035082	axoneme assembly	Biological Process	1	D4A5Y7
5	GO:0045089	positive regulation of innate immune response	Biological Process	2	A0A0G2JVW3, Q5RJZ3
5	GO:0048858	cell projection morphogenesis	Biological Process	3	F1LM10, P47861, Q5M7W5
5	GO:0051338	regulation of transferase activity	Biological Process	2	F1LM10, Q99P77
5	GO:0072331	signal transduction by p53 class mediator	Biological Process	2	Q5BK48, A0A0G2K849
5	GO:0001654	eye development	Biological Process	1	Q4QR83
5	GO:0006986	response to unfolded protein	Biological Process	1	Q9JK59
5	GO:0019438	aromatic compound biosynthetic process	Biological Process	17	A0A0H2UHU1, A0A0G2JTH1, F1LM10, C6ZII9, D4ACE4, F1M8A7, A0A0G2K849, P49793, D3ZNS8, M0R9Y3, P58405, D4A9Q3, A0A0G2K324, A0A0G2K4X5, D3ZD80, B2GV50, P62864
5	GO:0046794	transport of virus	Biological Process	3	Q9Z336, P49793, D3ZNS8
5	GO:0042967	acyl-carrier-protein biosynthetic process	Biological Process	2	D3ZD80, Q3T1J2
5	GO:0072594	establishment of protein localization to organelle	Biological Process	6	A0A0H2UHU1, P49793, B2GUZ4, D4A6K4, P62864, D4A9Q3
5	GO:0012501	programmed cell death	Biological Process	9	F1LM10, Q9JK59, C6ZII9, A0A0G2K0Q7, Q9QZK5, Q9QYV0, M0R531, Q5BJY9, A0A0G2K324
5	GO:0046902	regulation of mitochondrial membrane permeability	Biological Process	1	Q9JK59
5	GO:0003057	regulation of the force of heart contraction by chemical signal	Biological Process	1	P26819
5	GO:0060429	epithelium development	Biological Process	2	B4F7E7, M0R6Y8
5	GO:0097193	intrinsic apoptotic signaling pathway	Biological Process	1	Q9JK59
5	GO:0090257	regulation of muscle system process	Biological Process	2	P26819, F1M4I1
5	GO:0007167	enzyme linked receptor protein signaling pathway	Biological Process	5	A0A0G2K285, F1LM10, A0A0G2K3H0, A0A0G2JYH7, D4A4X4
5	GO:0006665	sphingolipid metabolic process	Biological Process	1	Q7TNK0
5	GO:0045988	negative regulation of striated muscle contraction	Biological Process	1	P26819
5	GO:0046470	phosphatidylcholine metabolic process	Biological Process	1	Q3T1J2
5	GO:0098792	xenophagy	Biological Process	1	A0A0G2K0Q7
5	GO:0022617	extracellular matrix disassembly	Biological Process	1	Q9QZK5
5	GO:0014070	response to organic cyclic compound	Biological Process	2	Q9JK59, F1M4I1
5	GO:0006720	isoprenoid metabolic process	Biological Process	2	F1M0F9, F1LND7
5	GO:0045161	neuronal ion channel clustering	Biological Process	1	A0A0G2K0U3
5	GO:0010628	positive regulation of gene expression	Biological Process	3	A0A0G2K849, P58405, A0A0G2K324
5	GO:0050658	RNA transport	Biological Process	3	P49793, D3ZNS8, M0R9Y3
5	GO:0072384	organelle transport along microtubule	Biological Process	1	D3Z9D2
5	GO:0016569	covalent chromatin modification	Biological Process	2	C6ZII9, A0A096MJB3
5	GO:0030397	membrane disassembly	Biological Process	2	P49793, D3ZNS8
5	GO:0006811	ion transport	Biological Process	12	F1LM10, Q7TNK0, A0A0G2K0Q7, A0A0G2JVW3, M0R4V4, A0A096MJ04, Q62971, A0A0G2K0U3, O08589, Q9JK59, Q5BJM8, P20781
5	GO:0045935	positive regulation of nucleobase-containing compound metabolic process	Biological Process	3	F1LM10, A0A0G2K849, P58405
5	GO:0007033	vacuole organization	Biological Process	1	Q5FVH4
5	GO:0051281	positive regulation of release of sequestered calcium ion into cytosol	Biological Process	1	A0A096MJ04
5	GO:1904587	response to glycoprotein	Biological Process	1	B2GUY0
5	GO:0009914	hormone transport	Biological Process	1	Q925C0
5	GO:0099111	microtubule-based transport	Biological Process	1	D3Z9D2
5	GO:0006971	hypotonic response	Biological Process	1	A0A0G2K0Q7
5	GO:0007346	regulation of mitotic cell cycle	Biological Process	1	A0A0G2JVW3
5	GO:0001508	action potential	Biological Process	1	F1M4I1
5	GO:0002768	immune response-regulating cell surface receptor signaling pathway	Biological Process	1	F1LM10
5	GO:0031347	regulation of defense response	Biological Process	3	A0A0G2K0Q7, A0A0G2JVW3, Q5RJZ3
5	GO:0006259	DNA metabolic process	Biological Process	7	F1LM10, A0A0G2K770, C6ZII9, P49793, Q99P77, A0A0G2JVW3, F1LTH9
5	GO:0044283	small molecule biosynthetic process	Biological Process	3	A0A0G2JVC8, F7FKI5, M0R6Y8
5	GO:0051208	sequestering of calcium ion	Biological Process	1	A0A096MJ04
5	GO:0051100	negative regulation of binding	Biological Process	2	Q99P77, Q9QYV0
5	GO:0044272	sulfur compound biosynthetic process	Biological Process	1	F7FKI5
5	GO:0071822	protein complex subunit organization	Biological Process	5	A0A0G2K285, Q7TS56, D3ZSZ6, P49793, A0A0G2K324
5	GO:0048562	embryonic organ morphogenesis	Biological Process	1	D4ACE4
5	GO:0051881	regulation of mitochondrial membrane potential	Biological Process	1	Q9JK59
5	GO:0045931	positive regulation of mitotic cell cycle	Biological Process	1	A0A0G2JVW3
5	GO:0042738	exogenous drug catabolic process	Biological Process	1	F1M0F9
5	GO:0009267	cellular response to starvation	Biological Process	2	D3ZGZ9, G3V8L0
5	GO:0099536	synaptic signaling	Biological Process	4	P20781, P47861, Q9ERC5, Q925C0
5	GO:0017038	protein import	Biological Process	2	P49793, B2GUZ4
5	GO:1902531	regulation of intracellular signal transduction	Biological Process	12	F1LM10, C6ZII9, A0A0G2K849, Q5BKB9, D3ZFK8, G3V8L0, A0A0G2JVW3, A0A0G2K324, A0A096MJ04, Q5BK48, D3ZGZ9, Q5RJZ3
5	GO:0007417	central nervous system development	Biological Process	3	M0R531, Q5M7W5, A0A0G2JSU4
5	GO:0006974	cellular response to DNA damage stimulus	Biological Process	3	A0A0G2K770, C6ZII9, F1LTH9
5	GO:0010556	regulation of macromolecule biosynthetic process	Biological Process	14	A0A0G2JTH1, F1LM10, C6ZII9, D4ACE4, F1M8A7, A0A0G2K849, Q99P77, A0A0G2JVW3, P58405, A0A0G2K324, P26819, A0A0G2K4X5, D4AD15, B2GV50
5	GO:0016051	carbohydrate biosynthetic process	Biological Process	2	F7FKI5, M0R6Y8
5	GO:0046487	glyoxylate metabolic process	Biological Process	1	F7FKI5
5	GO:0006921	cellular component disassembly involved in execution phase of apoptosis	Biological Process	1	F1LM10
5	GO:0007517	muscle organ development	Biological Process	1	A0A0G2K0Q7
5	GO:0030168	platelet activation	Biological Process	1	F1LM10
5	GO:1901989	positive regulation of cell cycle phase transition	Biological Process	1	A0A0G2JVW3
5	GO:0031346	positive regulation of cell projection organization	Biological Process	1	P47861
5	GO:0051223	regulation of protein transport	Biological Process	2	F1LM10, Q925C0
5	GO:0090303	positive regulation of wound healing	Biological Process	1	A0A0G2K0Q7
5	GO:0030705	cytoskeleton-dependent intracellular transport	Biological Process	1	D3Z9D2
5	GO:1904029	regulation of cyclin-dependent protein kinase activity	Biological Process	1	Q99P77
5	GO:0016482	cytosolic transport	Biological Process	1	Q5FVH4
5	GO:0051336	regulation of hydrolase activity	Biological Process	4	F1LM10, Q9JK59, A0A0G2JYH7, D3ZFK8
5	GO:0001952	regulation of cell-matrix adhesion	Biological Process	1	Q9QYV0
5	GO:1904353	regulation of telomere capping	Biological Process	1	F1LM10
5	GO:0010638	positive regulation of organelle organization	Biological Process	4	F1LM10, Q9JK59, M0R6Y8, A0A0G2K0Q7
5	GO:0006836	neurotransmitter transport	Biological Process	3	P47861, Q9ERC5, Q925C0
5	GO:0016192	vesicle-mediated transport	Biological Process	11	A0A0G2K285, P26819, D4A8T3, Q5FVH4, Q66HA6, P47861, D4A6K4, Q4KM64, Q925C0, Q9ERC5, Q5BJY9
5	GO:0051707	response to other organism	Biological Process	4	A0A0G2K0Q7, A0A0G2JVW3, Q5RJZ3, P62864
5	GO:0042178	xenobiotic catabolic process	Biological Process	1	A0A096MJ04
5	GO:0039531	regulation of viral-induced cytoplasmic pattern recognition receptor signaling pathway	Biological Process	2	A0A0G2JVW3, Q5RJZ3
5	GO:0010629	negative regulation of gene expression	Biological Process	8	A0A0G2JTH1, A0A0G2K4X5, C6ZII9, P49793, D3ZNS8, M0R9Y3, P58405, A0A0G2K324
5	GO:0016050	vesicle organization	Biological Process	1	Q5FVH4
5	GO:0050905	neuromuscular process	Biological Process	1	P20781
5	GO:0002009	morphogenesis of an epithelium	Biological Process	1	B4F7E7
5	GO:0031327	negative regulation of cellular biosynthetic process	Biological Process	6	A0A0G2JTH1, A0A0G2K4X5, C6ZII9, Q99P77, P58405, A0A0G2K324
5	GO:0043067	regulation of programmed cell death	Biological Process	8	F1LM10, Q9JK59, C6ZII9, A0A0G2K0Q7, Q9QZK5, M0R531, Q5BJY9, A0A0G2K324
5	GO:0033043	regulation of organelle organization	Biological Process	6	F1LM10, Q9JK59, D3ZJZ1, C6ZII9, M0R6Y8, A0A0G2K0Q7
5	GO:0051252	regulation of RNA metabolic process	Biological Process	10	A0A0G2JTH1, A0A0G2K4X5, F1LM10, C6ZII9, F1M8A7, D4ACE4, A0A0G2K849, B2GV50, P58405, A0A0G2K324
5	GO:0044267	cellular protein metabolic process	Biological Process	24	A0A0H2UHU1, F1LM10, A0A0G2K3H0, Q5FVH4, Q5BKB9, M0R9Y3, D4A9Q3, P26819, P61480, Q9JK59, B2GUY0, C6ZII9, P49793, A0A0G2K0Q7, Q99P77, D3ZNS8, D4AD15, D4A4H5, D3ZJZ1, Q5XI67, A0A0G2JYH7, A0A096MJB3, D3ZE10, P62864
5	GO:0030336	negative regulation of cell migration	Biological Process	3	A0A0G2K3H0, Q99P77, Q9QYV0
5	GO:0008652	cellular amino acid biosynthetic process	Biological Process	1	F7FKI5
5	GO:0019083	viral transcription	Biological Process	5	A0A0H2UHU1, P49793, D3ZNS8, P62864, D4A9Q3
5	GO:0070925	organelle assembly	Biological Process	1	D4A5Y7
5	GO:0032269	negative regulation of cellular protein metabolic process	Biological Process	4	F1LM10, C6ZII9, Q5BKB9, Q99P77
5	GO:0065003	macromolecular complex assembly	Biological Process	5	A0A0G2K285, Q7TS56, D3ZSZ6, P49793, A0A0G2K324
5	GO:0090304	nucleic acid metabolic process	Biological Process	23	A0A0H2UHU1, A0A0G2JTH1, F1LM10, C6ZII9, D4ACE4, F1M8A7, A0A0G2K849, P49793, Q99P77, D3ZNS8, M0R9Y3, A0A0G2JVW3, F1LTH9, D4A9Q3, P58405, A0A0G2K324, P61480, A0A0G2K4X5, D3ZD80, A0A0G2K770, D4AD15, B2GV50, P62864
5	GO:0051249	regulation of lymphocyte activation	Biological Process	1	F1LM10
5	GO:1901264	carbohydrate derivative transport	Biological Process	1	M0R4V4
5	GO:0015849	organic acid transport	Biological Process	2	Q7TNK0, Q62971
5	GO:1900245	positive regulation of MDA-5 signaling pathway	Biological Process	1	A0A0G2JVW3
5	GO:0031047	gene silencing by RNA	Biological Process	2	P49793, D3ZNS8
5	GO:0099504	synaptic vesicle cycle	Biological Process	3	P47861, Q9ERC5, Q925C0
5	GO:0051046	regulation of secretion	Biological Process	3	F1LM10, P47861, Q925C0
5	GO:0006508	proteolysis	Biological Process	6	Q9JK59, Q6AYR8, Q9WUW3, B2GUY0, Q9QZK5, Q9QYV0
5	GO:0007205	protein kinase C-activating G-protein coupled receptor signaling pathway	Biological Process	1	D3ZSZ6
5	GO:0046486	glycerolipid metabolic process	Biological Process	3	Q7TNK0, D3ZSZ6, Q3T1J2
5	GO:0045088	regulation of innate immune response	Biological Process	2	A0A0G2JVW3, Q5RJZ3
5	GO:0001501	skeletal system development	Biological Process	1	D4ACE4
5	GO:0046627	negative regulation of insulin receptor signaling pathway	Biological Process	1	F1LM10
5	GO:0051193	regulation of cofactor metabolic process	Biological Process	1	F7FKI5
5	GO:0051054	positive regulation of DNA metabolic process	Biological Process	1	F1LM10
5	GO:0006066	alcohol metabolic process	Biological Process	4	P42335, A0A0G2JU83, A0A0G2JVC8, F1LND7
5	GO:1901699	cellular response to nitrogen compound	Biological Process	3	P26819, F1LM10, Q45QK8
5	GO:0051926	negative regulation of calcium ion transport	Biological Process	1	A0A096MJ04
5	GO:0048878	chemical homeostasis	Biological Process	5	Q9Z336, Q9JK59, Q5BJM8, P09811, A0A096MJ04
5	GO:0051254	positive regulation of RNA metabolic process	Biological Process	2	A0A0G2K849, P58405
5	GO:0060249	anatomical structure homeostasis	Biological Process	2	F1LM10, F1LTH9
5	GO:0009416	response to light stimulus	Biological Process	1	Q9JK59
5	GO:0016052	carbohydrate catabolic process	Biological Process	3	F7FKI5, M0R6Y8, P09811
5	GO:1901136	carbohydrate derivative catabolic process	Biological Process	1	B2GUY0
5	GO:0016239	positive regulation of macroautophagy	Biological Process	2	M0R6Y8, A0A0G2K0Q7
5	GO:1901661	quinone metabolic process	Biological Process	1	Q7TS56
5	GO:1902582	single-organism intracellular transport	Biological Process	7	P49793, D3ZNS8, B2GUZ4, P47861, Q9ERC5, Q925C0, D3Z9D2
5	GO:1901701	cellular response to oxygen-containing compound	Biological Process	3	P26819, F1LM10, Q45QK8
5	GO:0009072	aromatic amino acid family metabolic process	Biological Process	1	A0A0G2K3H0
5	GO:1903146	regulation of mitophagy	Biological Process	2	M0R6Y8, A0A0G2K0Q7
5	GO:1903599	positive regulation of mitophagy	Biological Process	2	M0R6Y8, A0A0G2K0Q7
5	GO:1990138	neuron projection extension	Biological Process	1	P47861
5	GO:0006086	acetyl-CoA biosynthetic process from pyruvate	Biological Process	1	F7FKI5
5	GO:0010720	positive regulation of cell development	Biological Process	1	P47861
5	GO:0035973	aggrephagy	Biological Process	1	D3ZJZ1
5	GO:0009059	macromolecule biosynthetic process	Biological Process	26	A0A0H2UHU1, A0A0G2JTH1, F1LM10, F1M8A7, M0R9Y3, D4A9Q3, P26819, A0A0G2K4X5, D3ZD80, C6ZII9, D4ACE4, A0A0G2K849, P49793, Q3T1J2, Q99P77, D3ZNS8, A0A0G2JVW3, F1LTH9, P58405, A0A0G2K324, D4AD15, D4A4H5, D3ZJZ1, D3ZE10, B2GV50, P62864
5	GO:1900101	regulation of endoplasmic reticulum unfolded protein response	Biological Process	1	Q9JK59
5	GO:0051246	regulation of protein metabolic process	Biological Process	10	P26819, P61480, F1LM10, Q9JK59, D4AD15, Q5FVH4, C6ZII9, Q5BKB9, A0A0G2K0Q7, Q99P77
5	GO:0044782	cilium organization	Biological Process	1	D4A5Y7
5	GO:0044275	cellular carbohydrate catabolic process	Biological Process	1	P09811
5	GO:0198738	cell-cell signaling by wnt	Biological Process	1	A0A0G2K3H0
5	GO:0019693	ribose phosphate metabolic process	Biological Process	2	F7FKI5, M0R6Y8
5	GO:0045822	negative regulation of heart contraction	Biological Process	1	P26819
5	GO:0042060	wound healing	Biological Process	2	F1LM10, A0A0G2K0Q7
5	GO:0000904	cell morphogenesis involved in differentiation	Biological Process	2	F1LM10, Q5M7W5
5	GO:0032270	positive regulation of cellular protein metabolic process	Biological Process	5	P26819, F1LM10, Q9JK59, Q5FVH4, C6ZII9
5	GO:1902533	positive regulation of intracellular signal transduction	Biological Process	5	D3ZGZ9, A0A0G2JVW3, Q5RJZ3, G3V8L0, A0A096MJ04
5	GO:0016137	glycoside metabolic process	Biological Process	1	Q7TS56
5	GO:0007031	peroxisome organization	Biological Process	1	B2GUZ4
5	GO:0006936	muscle contraction	Biological Process	3	P26819, F1M4I1, A0A0G2K0Q7
5	GO:0009306	protein secretion	Biological Process	2	F1LM10, Q925C0
5	GO:0044271	cellular nitrogen compound biosynthetic process	Biological Process	19	A0A0H2UHU1, A0A0G2JTH1, F1LM10, C6ZII9, D4ACE4, F1M8A7, A0A0G2K849, P49793, D3ZNS8, M0R9Y3, P58405, D4A9Q3, A0A0G2K324, A0A0G2K4X5, D3ZD80, D4AD15, D3ZE10, B2GV50, P62864
5	GO:0034767	positive regulation of ion transmembrane transport	Biological Process	1	A0A096MJ04
5	GO:0007217	tachykinin receptor signaling pathway	Biological Process	1	P26819
5	GO:0009790	embryo development	Biological Process	2	Q4QR83, D4ACE4
5	GO:0019439	aromatic compound catabolic process	Biological Process	4	A0A0H2UHU1, D4AD15, P62864, D4A9Q3
5	GO:0034766	negative regulation of ion transmembrane transport	Biological Process	1	A0A096MJ04
5	GO:0023061	signal release	Biological Process	3	P47861, Q925C0, Q9ERC5
5	GO:0031329	regulation of cellular catabolic process	Biological Process	1	F1LM10
5	GO:1901652	response to peptide	Biological Process	2	F1LM10, Q45QK8
5	GO:0050708	regulation of protein secretion	Biological Process	2	F1LM10, Q925C0
5	GO:0038061	NIK/NF-kappaB signaling	Biological Process	1	Q5RJZ3
5	GO:0086069	bundle of His cell to Purkinje myocyte communication	Biological Process	1	F1M4I1
5	GO:0015748	organophosphate ester transport	Biological Process	1	M0R4V4
5	GO:0022898	regulation of transmembrane transporter activity	Biological Process	1	A0A096MJ04
5	GO:0050994	regulation of lipid catabolic process	Biological Process	1	F1LM10
5	GO:0010212	response to ionizing radiation	Biological Process	1	F1LTH9
5	GO:0072358	cardiovascular system development	Biological Process	3	Q4QR83, D4ACE4, A0A0G2K0Q7
5	GO:0005977	glycogen metabolic process	Biological Process	1	P09811
5	GO:0006112	energy reserve metabolic process	Biological Process	1	P09811
5	GO:0043603	cellular amide metabolic process	Biological Process	8	A0A0H2UHU1, F1LM10, D4AD15, F1M0F9, D3ZE10, P62864, D4A9Q3, A0A096MJ04
5	GO:0090150	establishment of protein localization to membrane	Biological Process	5	A0A0H2UHU1, B2GUZ4, P62864, D4A9Q3, Q5BJY9
5	GO:0086091	regulation of heart rate by cardiac conduction	Biological Process	1	F1M4I1
5	GO:0006732	coenzyme metabolic process	Biological Process	2	F7FKI5, M0R6Y8
5	GO:0034654	nucleobase-containing compound biosynthetic process	Biological Process	17	A0A0H2UHU1, A0A0G2JTH1, F1LM10, C6ZII9, D4ACE4, F1M8A7, A0A0G2K849, P49793, D3ZNS8, M0R9Y3, P58405, D4A9Q3, A0A0G2K324, A0A0G2K4X5, D3ZD80, B2GV50, P62864
5	GO:0034097	response to cytokine	Biological Process	1	Q4KM64
5	GO:0051279	regulation of release of sequestered calcium ion into cytosol	Biological Process	1	A0A096MJ04
5	GO:1903522	regulation of blood circulation	Biological Process	5	A0A0G2K0U3, P26819, O08589, F1M4I1, A0A0G2JVW3
5	GO:0055123	digestive system development	Biological Process	1	Q4QR83
5	GO:0006749	glutathione metabolic process	Biological Process	1	A0A096MJ04
5	GO:0007264	small GTPase mediated signal transduction	Biological Process	3	Q66HA6, D3ZFK8, A0A0G2JYH7
5	GO:0030097	hemopoiesis	Biological Process	2	Q9JK59, Q4KM64
5	GO:0070848	response to growth factor	Biological Process	1	D4A4X4
5	GO:1901605	alpha-amino acid metabolic process	Biological Process	5	P26819, F1LM10, A0A0G2K3H0, F7FKI5, A0A0G2K0Q7
5	GO:0071805	potassium ion transmembrane transport	Biological Process	1	A0A0G2K0U3
5	GO:0044598	doxorubicin metabolic process	Biological Process	1	Q7TS56
5	GO:0044597	daunorubicin metabolic process	Biological Process	1	Q7TS56
5	GO:0071466	cellular response to xenobiotic stimulus	Biological Process	2	F1M0F9, A0A096MJ04
5	GO:0050996	positive regulation of lipid catabolic process	Biological Process	1	F1LM10
5	GO:2001233	regulation of apoptotic signaling pathway	Biological Process	1	Q9JK59
5	GO:0022604	regulation of cell morphogenesis	Biological Process	1	P47861
5	GO:0030433	ER-associated ubiquitin-dependent protein catabolic process	Biological Process	1	B2GUY0
5	GO:0032413	negative regulation of ion transmembrane transporter activity	Biological Process	1	A0A096MJ04
5	GO:0051708	intracellular protein transport in other organism involved in symbiotic interaction	Biological Process	1	Q9Z336
5	GO:1901214	regulation of neuron death	Biological Process	1	M0R531
5	GO:0055085	transmembrane transport	Biological Process	10	A0A0G2K0U3, O08589, Q9JK59, Q5BJM8, P20781, B2GUZ4, A0A0G2JVW3, M0R4V4, A0A096MJ04, Q62971
5	GO:0032956	regulation of actin cytoskeleton organization	Biological Process	1	F1LM10
5	GO:0032990	cell part morphogenesis	Biological Process	3	F1LM10, P47861, Q5M7W5
5	GO:0051650	establishment of vesicle localization	Biological Process	4	P47861, Q9ERC5, Q925C0, D3Z9D2
5	GO:0030010	establishment of cell polarity	Biological Process	1	B4F7E7
5	GO:0031326	regulation of cellular biosynthetic process	Biological Process	15	A0A0G2JTH1, F1LM10, C6ZII9, D4ACE4, F1M8A7, A0A0G2K849, Q99P77, A0A0G2JVW3, P58405, A0A0G2K324, P26819, A0A0G2K4X5, D4AD15, F7FKI5, B2GV50
5	GO:0007187	G-protein coupled receptor signaling pathway, coupled to cyclic nucleotide second messenger	Biological Process	1	D3ZM97
5	GO:0034248	regulation of cellular amide metabolic process	Biological Process	2	F1LM10, D4AD15
5	GO:0030036	actin cytoskeleton organization	Biological Process	2	F1LM10, D4A4X4
5	GO:1903827	regulation of cellular protein localization	Biological Process	1	F1LM10
5	GO:1901987	regulation of cell cycle phase transition	Biological Process	1	A0A0G2JVW3
5	GO:0016241	regulation of macroautophagy	Biological Process	2	M0R6Y8, A0A0G2K0Q7
5	GO:0008299	isoprenoid biosynthetic process	Biological Process	1	F1LND7
5	GO:0001836	release of cytochrome c from mitochondria	Biological Process	1	Q9JK59
5	GO:0043069	negative regulation of programmed cell death	Biological Process	5	F1LM10, Q9JK59, M0R531, Q5BJY9, A0A0G2K324
5	GO:0043085	positive regulation of catalytic activity	Biological Process	2	F1LM10, Q9JK59
5	GO:0019932	second-messenger-mediated signaling	Biological Process	1	A0A096MJ04
5	GO:1904358	positive regulation of telomere maintenance via telomere lengthening	Biological Process	1	F1LM10
5	GO:0071702	organic substance transport	Biological Process	17	A0A0H2UHU1, Q9Z336, D4A8T3, F1LM10, Q7TNK0, P49793, D3ZNS8, D4A6K4, Q925C0, M0R9Y3, M0R4V4, D4A9Q3, Q5BJY9, Q62971, Q5XIU4, B2GUZ4, P62864
5	GO:0016197	endosomal transport	Biological Process	1	Q5FVH4
5	GO:0048469	cell maturation	Biological Process	2	A0A0G2K0U3, D3ZFK8
5	GO:0043269	regulation of ion transport	Biological Process	5	A0A0G2K0U3, F1LM10, A0A0G2K0Q7, A0A0G2JVW3, A0A096MJ04
5	GO:0006888	ER to Golgi vesicle-mediated transport	Biological Process	1	D4A8T3
5	GO:0043068	positive regulation of programmed cell death	Biological Process	2	Q9JK59, Q9QZK5
5	GO:1903034	regulation of response to wounding	Biological Process	2	F1LM10, A0A0G2K0Q7
5	GO:2000272	negative regulation of receptor activity	Biological Process	1	A0A096MJ04
5	GO:0008015	blood circulation	Biological Process	5	A0A0G2K0U3, P26819, O08589, F1M4I1, A0A0G2JVW3
5	GO:0000165	MAPK cascade	Biological Process	3	F1LM10, Q5BKB9, A0A0G2JYH7
5	GO:0010557	positive regulation of macromolecule biosynthetic process	Biological Process	3	F1LM10, A0A0G2K849, P58405
5	GO:0019219	regulation of nucleobase-containing compound metabolic process	Biological Process	13	A0A0G2JTH1, F1LM10, C6ZII9, D4ACE4, F1M8A7, A0A0G2K849, Q99P77, A0A0G2JVW3, P58405, A0A0G2K324, P26819, A0A0G2K4X5, B2GV50
5	GO:0043574	peroxisomal transport	Biological Process	1	B2GUZ4
5	GO:0032870	cellular response to hormone stimulus	Biological Process	2	F1LM10, Q45QK8
5	GO:0051251	positive regulation of lymphocyte activation	Biological Process	1	F1LM10
5	GO:1904356	regulation of telomere maintenance via telomere lengthening	Biological Process	1	F1LM10
5	GO:0030198	extracellular matrix organization	Biological Process	1	Q9QZK5
5	GO:0060326	cell chemotaxis	Biological Process	1	F1LM10
5	GO:0030334	regulation of cell migration	Biological Process	5	F1LM10, A0A0G2K3H0, A0A0G2K0Q7, Q99P77, Q9QYV0
5	GO:0045216	cell-cell junction organization	Biological Process	3	F1LM10, F1M4I1, B4F7E7
5	GO:0034109	homotypic cell-cell adhesion	Biological Process	1	F1M4I1
5	GO:0060284	regulation of cell development	Biological Process	2	A0A0G2K3H0, P47861
6	GO:0035909	aorta morphogenesis	Biological Process	1	A0A0G2K0Q7
6	GO:0000470	maturation of LSU-rRNA	Biological Process	1	P61480
6	GO:0016570	histone modification	Biological Process	2	C6ZII9, A0A096MJB3
6	GO:0006412	translation	Biological Process	5	A0A0H2UHU1, D4AD15, D3ZE10, P62864, D4A9Q3
6	GO:0038158	granulocyte colony-stimulating factor signaling pathway	Biological Process	1	Q4KM64
6	GO:0009101	glycoprotein biosynthetic process	Biological Process	1	D4A4H5
6	GO:0060414	aorta smooth muscle tissue morphogenesis	Biological Process	1	A0A0G2K0Q7
6	GO:0098779	positive regulation of macromitophagy in response to mitochondrial depolarization	Biological Process	2	M0R6Y8, A0A0G2K0Q7
6	GO:0034622	cellular macromolecular complex assembly	Biological Process	1	P49793
6	GO:0045892	negative regulation of transcription, DNA-templated	Biological Process	5	A0A0G2JTH1, A0A0G2K4X5, C6ZII9, P58405, A0A0G2K324
6	GO:1901642	nucleoside transmembrane transport	Biological Process	1	M0R4V4
6	GO:0007178	transmembrane receptor protein serine/threonine kinase signaling pathway	Biological Process	1	D4A4X4
6	GO:0006999	nuclear pore organization	Biological Process	1	P49793
6	GO:0009108	coenzyme biosynthetic process	Biological Process	1	F7FKI5
6	GO:0050863	regulation of T cell activation	Biological Process	1	F1LM10
6	GO:0044247	cellular polysaccharide catabolic process	Biological Process	1	P09811
6	GO:1902806	regulation of cell cycle G1/S phase transition	Biological Process	1	A0A0G2JVW3
6	GO:0071616	acyl-CoA biosynthetic process	Biological Process	1	F7FKI5
6	GO:0044409	entry into host	Biological Process	1	P26819
6	GO:0043087	regulation of GTPase activity	Biological Process	2	A0A0G2JYH7, D3ZFK8
6	GO:1902808	positive regulation of cell cycle G1/S phase transition	Biological Process	1	A0A0G2JVW3
6	GO:2001252	positive regulation of chromosome organization	Biological Process	1	F1LM10
6	GO:0060316	positive regulation of ryanodine-sensitive calcium-release channel activity	Biological Process	1	A0A096MJ04
6	GO:0098876	vesicle-mediated transport to the plasma membrane	Biological Process	1	Q5BJY9
6	GO:0006941	striated muscle contraction	Biological Process	2	P26819, F1M4I1
6	GO:0006606	protein import into nucleus	Biological Process	1	P49793
6	GO:0039533	regulation of MDA-5 signaling pathway	Biological Process	1	A0A0G2JVW3
6	GO:0010498	proteasomal protein catabolic process	Biological Process	1	B2GUY0
6	GO:1901524	regulation of macromitophagy	Biological Process	2	M0R6Y8, A0A0G2K0Q7
6	GO:0010608	posttranscriptional regulation of gene expression	Biological Process	2	D4AD15, D3ZIY3
6	GO:0006873	cellular ion homeostasis	Biological Process	2	Q9JK59, A0A096MJ04
6	GO:0046718	viral entry into host cell	Biological Process	1	P26819
6	GO:0006405	RNA export from nucleus	Biological Process	3	P49793, D3ZNS8, M0R9Y3
6	GO:0033044	regulation of chromosome organization	Biological Process	1	F1LM10
6	GO:0007156	homophilic cell adhesion via plasma membrane adhesion molecules	Biological Process	1	Q767I3
6	GO:1904064	positive regulation of cation transmembrane transport	Biological Process	1	A0A096MJ04
6	GO:0030647	aminoglycoside antibiotic metabolic process	Biological Process	1	Q7TS56
6	GO:0019217	regulation of fatty acid metabolic process	Biological Process	1	F7FKI5
6	GO:0009117	nucleotide metabolic process	Biological Process	2	F7FKI5, M0R6Y8
6	GO:0044744	protein targeting to nucleus	Biological Process	1	P49793
6	GO:2001141	regulation of RNA biosynthetic process	Biological Process	10	A0A0G2JTH1, A0A0G2K4X5, F1LM10, C6ZII9, F1M8A7, D4ACE4, A0A0G2K849, B2GV50, P58405, A0A0G2K324
6	GO:0099003	vesicle-mediated transport in synapse	Biological Process	3	P47861, Q9ERC5, Q925C0
6	GO:0009069	serine family amino acid metabolic process	Biological Process	3	P26819, F1LM10, A0A0G2K0Q7
6	GO:0006260	DNA replication	Biological Process	4	P49793, Q99P77, A0A0G2JVW3, F1LTH9
6	GO:1902593	single-organism nuclear import	Biological Process	1	P49793
6	GO:0006937	regulation of muscle contraction	Biological Process	2	P26819, F1M4I1
6	GO:0006409	tRNA export from nucleus	Biological Process	2	P49793, D3ZNS8
6	GO:1903825	organic acid transmembrane transport	Biological Process	1	Q62971
6	GO:0015711	organic anion transport	Biological Process	3	Q7TNK0, M0R4V4, Q62971
6	GO:0051056	regulation of small GTPase mediated signal transduction	Biological Process	1	D3ZFK8
6	GO:0050801	ion homeostasis	Biological Process	2	Q9JK59, A0A096MJ04
6	GO:1902652	secondary alcohol metabolic process	Biological Process	3	A0A0G2JU83, A0A0G2JVC8, F1LND7
6	GO:0048193	Golgi vesicle transport	Biological Process	3	D4A8T3, D4A6K4, Q5BJY9
6	GO:0014706	striated muscle tissue development	Biological Process	1	A0A0G2K0Q7
6	GO:0034394	protein localization to cell surface	Biological Process	1	A0A0G2K3H0
6	GO:1901223	negative regulation of NIK/NF-kappaB signaling	Biological Process	1	Q5RJZ3
6	GO:0010970	transport along microtubule	Biological Process	1	D3Z9D2
6	GO:0045163	clustering of voltage-gated potassium channels	Biological Process	1	A0A0G2K0U3
6	GO:0072662	protein localization to peroxisome	Biological Process	1	B2GUZ4
6	GO:0090281	negative regulation of calcium ion import	Biological Process	1	A0A096MJ04
6	GO:0075733	intracellular transport of virus	Biological Process	3	Q9Z336, P49793, D3ZNS8
6	GO:0071476	cellular hypotonic response	Biological Process	1	A0A0G2K0Q7
6	GO:0006573	valine metabolic process	Biological Process	1	F7FKI5
6	GO:0099518	vesicle cytoskeletal trafficking	Biological Process	1	D3Z9D2
6	GO:0051972	regulation of telomerase activity	Biological Process	1	F1LM10
6	GO:0010880	regulation of release of sequestered calcium ion into cytosol by sarcoplasmic reticulum	Biological Process	1	A0A096MJ04
6	GO:0072657	protein localization to membrane	Biological Process	5	A0A0H2UHU1, B2GUZ4, P62864, D4A9Q3, Q5BJY9
6	GO:0086004	regulation of cardiac muscle cell contraction	Biological Process	1	F1M4I1
6	GO:0034660	ncRNA metabolic process	Biological Process	5	A0A0H2UHU1, P61480, D3ZD80, P62864, D4A9Q3
6	GO:0010822	positive regulation of mitochondrion organization	Biological Process	3	Q9JK59, M0R6Y8, A0A0G2K0Q7
6	GO:0006464	cellular protein modification process	Biological Process	19	F1LM10, A0A0G2K3H0, Q5FVH4, C6ZII9, Q5BKB9, P49793, A0A0G2K0Q7, Q99P77, D3ZNS8, M0R9Y3, P26819, P61480, Q9JK59, D4A4H5, D3ZJZ1, B2GUY0, A0A096MJB3, Q5XI67, A0A0G2JYH7
6	GO:0006611	protein export from nucleus	Biological Process	3	P49793, D3ZNS8, M0R9Y3
6	GO:0071345	cellular response to cytokine stimulus	Biological Process	1	Q4KM64
6	GO:0006551	leucine metabolic process	Biological Process	1	F7FKI5
6	GO:0035904	aorta development	Biological Process	1	A0A0G2K0Q7
6	GO:0002221	pattern recognition receptor signaling pathway	Biological Process	2	A0A0G2JVW3, Q5RJZ3
6	GO:1900120	regulation of receptor binding	Biological Process	1	Q9QYV0
6	GO:0046931	pore complex assembly	Biological Process	1	P49793
6	GO:0019362	pyridine nucleotide metabolic process	Biological Process	2	F7FKI5, M0R6Y8
6	GO:0030073	insulin secretion	Biological Process	1	Q925C0
6	GO:0006820	anion transport	Biological Process	5	O08589, Q7TNK0, P20781, M0R4V4, Q62971
6	GO:0051402	neuron apoptotic process	Biological Process	1	M0R531
6	GO:0000079	regulation of cyclin-dependent protein serine/threonine kinase activity	Biological Process	1	Q99P77
6	GO:0014808	release of sequestered calcium ion into cytosol by sarcoplasmic reticulum	Biological Process	1	A0A096MJ04
6	GO:2000113	negative regulation of cellular macromolecule biosynthetic process	Biological Process	6	A0A0G2JTH1, A0A0G2K4X5, C6ZII9, Q99P77, P58405, A0A0G2K324
6	GO:0001953	negative regulation of cell-matrix adhesion	Biological Process	1	Q9QYV0
6	GO:0030855	epithelial cell differentiation	Biological Process	1	M0R6Y8
6	GO:0071427	mRNA-containing ribonucleoprotein complex export from nucleus	Biological Process	2	P49793, D3ZNS8
6	GO:0009395	phospholipid catabolic process	Biological Process	1	D3ZSZ6
6	GO:0090002	establishment of protein localization to plasma membrane	Biological Process	1	Q5BJY9
6	GO:0043122	regulation of I-kappaB kinase/NF-kappaB signaling	Biological Process	3	Q5RJZ3, A0A0G2JVW3, A0A0G2K324
6	GO:0034220	ion transmembrane transport	Biological Process	7	A0A0G2K0U3, O08589, Q9JK59, P20781, A0A0G2JVW3, A0A096MJ04, Q62971
6	GO:0050691	regulation of defense response to virus by host	Biological Process	1	A0A0G2K0Q7
6	GO:0033365	protein localization to organelle	Biological Process	6	A0A0H2UHU1, P49793, B2GUZ4, D4A6K4, P62864, D4A9Q3
6	GO:0072386	plus-end-directed organelle transport along microtubule	Biological Process	1	D3Z9D2
6	GO:0045666	positive regulation of neuron differentiation	Biological Process	1	P47861
6	GO:0050850	positive regulation of calcium-mediated signaling	Biological Process	1	A0A096MJ04
6	GO:0043604	amide biosynthetic process	Biological Process	5	A0A0H2UHU1, D4AD15, D3ZE10, P62864, D4A9Q3
6	GO:0006625	protein targeting to peroxisome	Biological Process	1	B2GUZ4
6	GO:0016310	phosphorylation	Biological Process	11	P26819, F1LM10, Q9JK59, Q5FVH4, C6ZII9, Q5BKB9, F7FKI5, M0R6Y8, Q99P77, A0A0G2K0Q7, A0A0G2JYH7
6	GO:0043124	negative regulation of I-kappaB kinase/NF-kappaB signaling	Biological Process	1	A0A0G2K324
6	GO:0016311	dephosphorylation	Biological Process	1	A0A0G2K3H0
6	GO:0019060	intracellular transport of viral protein in host cell	Biological Process	1	Q9Z336
6	GO:0071897	DNA biosynthetic process	Biological Process	1	F1LM10
6	GO:0043000	Golgi to plasma membrane CFTR protein transport	Biological Process	1	Q5BJY9
6	GO:0099537	trans-synaptic signaling	Biological Process	4	P20781, P47861, Q9ERC5, Q925C0
6	GO:0097479	synaptic vesicle localization	Biological Process	3	P47861, Q9ERC5, Q925C0
6	GO:0016126	sterol biosynthetic process	Biological Process	3	A0A0G2JU83, A0A0G2JVC8, F1LND7
6	GO:0006812	cation transport	Biological Process	7	A0A0G2K0U3, Q7TNK0, Q5BJM8, A0A0G2K0Q7, A0A0G2JVW3, A0A096MJ04, Q62971
6	GO:0097484	dendrite extension	Biological Process	1	P47861
6	GO:0016055	Wnt signaling pathway	Biological Process	1	A0A0G2K3H0
6	GO:2000278	regulation of DNA biosynthetic process	Biological Process	1	F1LM10
6	GO:0048667	cell morphogenesis involved in neuron differentiation	Biological Process	2	F1LM10, Q5M7W5
6	GO:0015833	peptide transport	Biological Process	1	Q925C0
6	GO:1903305	regulation of regulated secretory pathway	Biological Process	2	P47861, Q925C0
6	GO:0050812	regulation of acyl-CoA biosynthetic process	Biological Process	1	F7FKI5
6	GO:0051028	mRNA transport	Biological Process	3	P49793, D3ZNS8, M0R9Y3
6	GO:0016071	mRNA metabolic process	Biological Process	4	A0A0H2UHU1, D4AD15, P62864, D4A9Q3
6	GO:0008156	negative regulation of DNA replication	Biological Process	1	Q99P77
6	GO:0006516	glycoprotein catabolic process	Biological Process	1	B2GUY0
6	GO:0003108	negative regulation of the force of heart contraction by chemical signal	Biological Process	1	P26819
6	GO:0086001	cardiac muscle cell action potential	Biological Process	1	F1M4I1
6	GO:0006417	regulation of translation	Biological Process	1	D4AD15
6	GO:0031399	regulation of protein modification process	Biological Process	7	P26819, F1LM10, Q9JK59, Q5FVH4, C6ZII9, Q5BKB9, Q99P77
6	GO:0006275	regulation of DNA replication	Biological Process	2	Q99P77, A0A0G2JVW3
6	GO:1901020	negative regulation of calcium ion transmembrane transporter activity	Biological Process	1	A0A096MJ04
6	GO:0019722	calcium-mediated signaling	Biological Process	1	A0A096MJ04
6	GO:0006401	RNA catabolic process	Biological Process	4	A0A0H2UHU1, D4AD15, P62864, D4A9Q3
6	GO:0050796	regulation of insulin secretion	Biological Process	1	Q925C0
6	GO:0006767	water-soluble vitamin metabolic process	Biological Process	1	A0A096MJ04
6	GO:0006084	acetyl-CoA metabolic process	Biological Process	1	F7FKI5
6	GO:0006865	amino acid transport	Biological Process	2	Q7TNK0, Q62971
6	GO:0048704	embryonic skeletal system morphogenesis	Biological Process	1	D4ACE4
6	GO:1904382	mannose trimming involved in glycoprotein ERAD pathway	Biological Process	1	B2GUY0
6	GO:0070252	actin-mediated cell contraction	Biological Process	1	F1M4I1
6	GO:0002790	peptide secretion	Biological Process	1	Q925C0
6	GO:0038093	Fc receptor signaling pathway	Biological Process	1	F1LM10
6	GO:0006163	purine nucleotide metabolic process	Biological Process	2	F7FKI5, M0R6Y8
6	GO:0007041	lysosomal transport	Biological Process	1	Q5FVH4
6	GO:0050851	antigen receptor-mediated signaling pathway	Biological Process	1	F1LM10
6	GO:0086042	cardiac muscle cell-cardiac muscle cell adhesion	Biological Process	1	F1M4I1
6	GO:0009060	aerobic respiration	Biological Process	2	C6ZII9, F7FKI5
6	GO:0071363	cellular response to growth factor stimulus	Biological Process	1	D4A4X4
6	GO:0030865	cortical cytoskeleton organization	Biological Process	1	A0A0G2K1Q9
6	GO:0042278	purine nucleoside metabolic process	Biological Process	2	F7FKI5, M0R6Y8
6	GO:0019731	antibacterial humoral response	Biological Process	1	P62864
6	GO:0007411	axon guidance	Biological Process	1	F1LM10
6	GO:0071482	cellular response to light stimulus	Biological Process	1	Q9JK59
6	GO:0045022	early endosome to late endosome transport	Biological Process	1	Q5FVH4
6	GO:0042471	ear morphogenesis	Biological Process	1	D4ACE4
6	GO:0034765	regulation of ion transmembrane transport	Biological Process	3	A0A0G2K0U3, A0A0G2JVW3, A0A096MJ04
6	GO:1901992	positive regulation of mitotic cell cycle phase transition	Biological Process	1	A0A0G2JVW3
6	GO:0006549	isoleucine metabolic process	Biological Process	1	F7FKI5
6	GO:0039529	RIG-I signaling pathway	Biological Process	1	A0A0G2JVW3
6	GO:0031401	positive regulation of protein modification process	Biological Process	2	F1LM10, Q5FVH4
6	GO:0002011	morphogenesis of an epithelial sheet	Biological Process	1	B4F7E7
6	GO:1902679	negative regulation of RNA biosynthetic process	Biological Process	5	A0A0G2JTH1, A0A0G2K4X5, C6ZII9, P58405, A0A0G2K324
6	GO:0032868	response to insulin	Biological Process	1	F1LM10
6	GO:0006915	apoptotic process	Biological Process	9	F1LM10, Q9JK59, C6ZII9, A0A0G2K0Q7, Q9QZK5, M0R531, Q9QYV0, Q5BJY9, A0A0G2K324
6	GO:0032091	negative regulation of protein binding	Biological Process	2	Q99P77, Q9QYV0
6	GO:0040029	regulation of gene expression, epigenetic	Biological Process	1	C6ZII9
6	GO:0051806	entry into cell of other organism involved in symbiotic interaction	Biological Process	1	P26819
6	GO:0042981	regulation of apoptotic process	Biological Process	8	F1LM10, Q9JK59, C6ZII9, A0A0G2K0Q7, Q9QZK5, M0R531, Q5BJY9, A0A0G2K324
6	GO:0019220	regulation of phosphate metabolic process	Biological Process	7	P26819, F1LM10, Q9JK59, Q5FVH4, C6ZII9, Q5BKB9, Q99P77
6	GO:0043497	regulation of protein heterodimerization activity	Biological Process	1	Q9JK59
6	GO:0021953	central nervous system neuron differentiation	Biological Process	1	Q5M7W5
6	GO:0043043	peptide biosynthetic process	Biological Process	5	A0A0H2UHU1, D4AD15, D3ZE10, P62864, D4A9Q3
6	GO:0045005	DNA-dependent DNA replication maintenance of fidelity	Biological Process	1	F1LTH9
6	GO:1901607	alpha-amino acid biosynthetic process	Biological Process	1	F7FKI5
6	GO:1901021	positive regulation of calcium ion transmembrane transporter activity	Biological Process	1	A0A096MJ04
6	GO:0060315	negative regulation of ryanodine-sensitive calcium-release channel activity	Biological Process	1	A0A096MJ04
6	GO:0098927	vesicle-mediated transport between endosomal compartments	Biological Process	1	Q5FVH4
6	GO:0099643	signal release from synapse	Biological Process	3	P47861, Q9ERC5, Q925C0
6	GO:0050767	regulation of neurogenesis	Biological Process	2	A0A0G2K3H0, P47861
6	GO:1904063	negative regulation of cation transmembrane transport	Biological Process	1	A0A096MJ04
6	GO:0042742	defense response to bacterium	Biological Process	2	A0A0G2JVW3, P62864
6	GO:0010975	regulation of neuron projection development	Biological Process	1	P47861
6	GO:2000112	regulation of cellular macromolecule biosynthetic process	Biological Process	14	A0A0G2JTH1, F1LM10, C6ZII9, F1M8A7, D4ACE4, A0A0G2K849, Q99P77, A0A0G2JVW3, P58405, A0A0G2K324, P26819, A0A0G2K4X5, D4AD15, B2GV50
6	GO:0015931	nucleobase-containing compound transport	Biological Process	4	P49793, D3ZNS8, M0R9Y3, M0R4V4
6	GO:0018022	peptidyl-lysine methylation	Biological Process	1	A0A096MJB3
6	GO:0051146	striated muscle cell differentiation	Biological Process	1	D4A4X4
6	GO:0006612	protein targeting to membrane	Biological Process	4	A0A0H2UHU1, B2GUZ4, P62864, D4A9Q3
6	GO:0065002	intracellular protein transmembrane transport	Biological Process	1	B2GUZ4
6	GO:0043408	regulation of MAPK cascade	Biological Process	2	F1LM10, Q5BKB9
6	GO:0034198	cellular response to amino acid starvation	Biological Process	2	D3ZGZ9, G3V8L0
6	GO:0045893	positive regulation of transcription, DNA-templated	Biological Process	2	A0A0G2K849, P58405
6	GO:0071375	cellular response to peptide hormone stimulus	Biological Process	2	F1LM10, Q45QK8
6	GO:0006517	protein deglycosylation	Biological Process	1	B2GUY0
6	GO:0008016	regulation of heart contraction	Biological Process	5	A0A0G2K0U3, P26819, O08589, F1M4I1, A0A0G2JVW3
6	GO:0045055	regulated exocytosis	Biological Process	3	P47861, Q9ERC5, Q925C0
6	GO:0006721	terpenoid metabolic process	Biological Process	1	F1M0F9
6	GO:0032092	positive regulation of protein binding	Biological Process	1	Q5FVH4
6	GO:0072530	purine-containing compound transmembrane transport	Biological Process	1	M0R4V4
6	GO:0000272	polysaccharide catabolic process	Biological Process	1	P09811
6	GO:0021954	central nervous system neuron development	Biological Process	1	Q5M7W5
6	GO:0048489	synaptic vesicle transport	Biological Process	3	P47861, Q9ERC5, Q925C0
6	GO:0044743	protein transmembrane import into intracellular organelle	Biological Process	1	B2GUZ4
6	GO:0047496	vesicle transport along microtubule	Biological Process	1	D3Z9D2
6	GO:0051081	nuclear envelope disassembly	Biological Process	2	P49793, D3ZNS8
6	GO:0032008	positive regulation of TOR signaling	Biological Process	2	D3ZGZ9, G3V8L0
6	GO:0008637	apoptotic mitochondrial changes	Biological Process	1	Q9JK59
6	GO:0030182	neuron differentiation	Biological Process	6	A0A0G2K0U3, F1LM10, A0A0G2K3H0, D3ZFK8, P47861, Q5M7W5
6	GO:0046364	monosaccharide biosynthetic process	Biological Process	2	F7FKI5, M0R6Y8
6	GO:0043065	positive regulation of apoptotic process	Biological Process	2	Q9JK59, Q9QZK5
6	GO:0030162	regulation of proteolysis	Biological Process	1	Q9JK59
6	GO:0019751	polyol metabolic process	Biological Process	1	P42335
6	GO:0006897	endocytosis	Biological Process	2	P26819, P47861
6	GO:0010821	regulation of mitochondrion organization	Biological Process	3	Q9JK59, M0R6Y8, A0A0G2K0Q7
6	GO:0080171	lytic vacuole organization	Biological Process	1	Q5FVH4
6	GO:1903514	calcium ion transport from endoplasmic reticulum to cytosol	Biological Process	1	A0A096MJ04
6	GO:0052547	regulation of peptidase activity	Biological Process	1	Q9JK59
6	GO:0060271	cilium assembly	Biological Process	1	D4A5Y7
6	GO:0051603	proteolysis involved in cellular protein catabolic process	Biological Process	1	B2GUY0
6	GO:0045936	negative regulation of phosphate metabolic process	Biological Process	2	F1LM10, Q5BKB9
6	GO:0015858	nucleoside transport	Biological Process	1	M0R4V4
6	GO:0006605	protein targeting	Biological Process	6	A0A0H2UHU1, P49793, B2GUZ4, D4A6K4, P62864, D4A9Q3
6	GO:0032200	telomere organization	Biological Process	2	F1LM10, F1LTH9
6	GO:0043623	cellular protein complex assembly	Biological Process	1	P49793
6	GO:1901222	regulation of NIK/NF-kappaB signaling	Biological Process	1	Q5RJZ3
6	GO:0002791	regulation of peptide secretion	Biological Process	1	Q925C0
6	GO:0071806	protein transmembrane transport	Biological Process	1	B2GUZ4
6	GO:0042886	amide transport	Biological Process	1	Q925C0
6	GO:0033500	carbohydrate homeostasis	Biological Process	1	P09811
6	GO:1901990	regulation of mitotic cell cycle phase transition	Biological Process	1	A0A0G2JVW3
6	GO:0007265	Ras protein signal transduction	Biological Process	1	D3ZFK8
6	GO:0019752	carboxylic acid metabolic process	Biological Process	10	P26819, Q7TS56, F1LM10, A0A0G2K3H0, F1M0F9, F7FKI5, M0R6Y8, A0A0G2K0Q7, Q62971, A0A096MJ04
6	GO:1990778	protein localization to cell periphery	Biological Process	1	Q5BJY9
6	GO:0009617	response to bacterium	Biological Process	2	A0A0G2JVW3, P62864
6	GO:0015868	purine ribonucleotide transport	Biological Process	1	M0R4V4
6	GO:0007169	transmembrane receptor protein tyrosine kinase signaling pathway	Biological Process	3	A0A0G2K285, F1LM10, A0A0G2JYH7
6	GO:0043010	camera-type eye development	Biological Process	1	Q4QR83
6	GO:0043523	regulation of neuron apoptotic process	Biological Process	1	M0R531
6	GO:0051196	regulation of coenzyme metabolic process	Biological Process	1	F7FKI5
6	GO:0010510	regulation of acetyl-CoA biosynthetic process from pyruvate	Biological Process	1	F7FKI5
6	GO:0086073	bundle of His cell-Purkinje myocyte adhesion involved in cell communication	Biological Process	1	F1M4I1
6	GO:0032060	bleb assembly	Biological Process	1	A0A0G2K0Q7
6	GO:0034620	cellular response to unfolded protein	Biological Process	1	Q9JK59
6	GO:1901526	positive regulation of macromitophagy	Biological Process	2	M0R6Y8, A0A0G2K0Q7
6	GO:0050849	negative regulation of calcium-mediated signaling	Biological Process	1	A0A096MJ04
6	GO:2001259	positive regulation of cation channel activity	Biological Process	1	A0A096MJ04
6	GO:0006096	glycolytic process	Biological Process	2	F7FKI5, M0R6Y8
6	GO:0019318	hexose metabolic process	Biological Process	2	F7FKI5, M0R6Y8
6	GO:0061564	axon development	Biological Process	1	F1LM10
6	GO:0010959	regulation of metal ion transport	Biological Process	4	A0A0G2K0U3, A0A0G2K0Q7, A0A0G2JVW3, A0A096MJ04
6	GO:0009132	nucleoside diphosphate metabolic process	Biological Process	2	F7FKI5, M0R6Y8
6	GO:0050848	regulation of calcium-mediated signaling	Biological Process	1	A0A096MJ04
6	GO:0097480	establishment of synaptic vesicle localization	Biological Process	3	P47861, Q9ERC5, Q925C0
6	GO:0032212	positive regulation of telomere maintenance via telomerase	Biological Process	1	F1LM10
6	GO:1902656	calcium ion import into cytosol	Biological Process	1	A0A096MJ04
6	GO:0044257	cellular protein catabolic process	Biological Process	1	B2GUY0
6	GO:0043123	positive regulation of I-kappaB kinase/NF-kappaB signaling	Biological Process	2	Q5RJZ3, A0A0G2JVW3
6	GO:0006351	transcription, DNA-templated	Biological Process	11	A0A0G2JTH1, A0A0G2K4X5, F1LM10, D3ZD80, C6ZII9, F1M8A7, D4ACE4, A0A0G2K849, B2GV50, P58405, A0A0G2K324
6	GO:1901653	cellular response to peptide	Biological Process	2	F1LM10, Q45QK8
6	GO:0007043	cell-cell junction assembly	Biological Process	1	B4F7E7
6	GO:0006650	glycerophospholipid metabolic process	Biological Process	2	Q7TNK0, Q3T1J2
6	GO:0051259	protein oligomerization	Biological Process	2	Q7TS56, D3ZSZ6
6	GO:0006406	mRNA export from nucleus	Biological Process	2	P49793, D3ZNS8
6	GO:0098732	macromolecule deacylation	Biological Process	1	C6ZII9
6	GO:0046879	hormone secretion	Biological Process	1	Q925C0
6	GO:0009259	ribonucleotide metabolic process	Biological Process	2	F7FKI5, M0R6Y8
6	GO:0044042	glucan metabolic process	Biological Process	1	P09811
6	GO:0032210	regulation of telomere maintenance via telomerase	Biological Process	1	F1LM10
6	GO:1903170	negative regulation of calcium ion transmembrane transport	Biological Process	1	A0A096MJ04
6	GO:0048706	embryonic skeletal system development	Biological Process	1	D4ACE4
6	GO:0051493	regulation of cytoskeleton organization	Biological Process	1	F1LM10
6	GO:0072599	establishment of protein localization to endoplasmic reticulum	Biological Process	3	A0A0H2UHU1, P62864, D4A9Q3
6	GO:0009119	ribonucleoside metabolic process	Biological Process	2	F7FKI5, M0R6Y8
6	GO:0061041	regulation of wound healing	Biological Process	2	F1LM10, A0A0G2K0Q7
6	GO:0022008	neurogenesis	Biological Process	10	A0A0G2K0U3, Q9Z336, P61480, F1LM10, A0A0G2K3H0, D3ZFK8, P47861, Q5M7W5, G3V8L0, P58405
6	GO:0045937	positive regulation of phosphate metabolic process	Biological Process	2	F1LM10, Q5FVH4
6	GO:0006396	RNA processing	Biological Process	4	A0A0H2UHU1, P61480, P62864, D4A9Q3
6	GO:0006364	rRNA processing	Biological Process	4	A0A0H2UHU1, P61480, P62864, D4A9Q3
6	GO:0006310	DNA recombination	Biological Process	2	A0A0G2K770, F1LTH9
6	GO:0016571	histone methylation	Biological Process	1	A0A096MJB3
6	GO:0033341	regulation of collagen binding	Biological Process	1	Q99P77
6	GO:0015749	monosaccharide transport	Biological Process	2	P49793, D3ZNS8
6	GO:0032774	RNA biosynthetic process	Biological Process	17	A0A0H2UHU1, A0A0G2JTH1, F1LM10, C6ZII9, D4ACE4, F1M8A7, A0A0G2K849, P49793, D3ZNS8, M0R9Y3, P58405, D4A9Q3, A0A0G2K324, A0A0G2K4X5, D3ZD80, B2GV50, P62864
6	GO:0046942	carboxylic acid transport	Biological Process	2	Q7TNK0, Q62971
6	GO:0030099	myeloid cell differentiation	Biological Process	1	Q4KM64
6	GO:0033762	response to glucagon	Biological Process	1	Q45QK8
6	GO:0039530	MDA-5 signaling pathway	Biological Process	1	A0A0G2JVW3
6	GO:0009792	embryo development ending in birth or egg hatching	Biological Process	1	D4ACE4
6	GO:0061726	mitochondrion disassembly	Biological Process	2	M0R6Y8, A0A0G2K0Q7
6	GO:2000573	positive regulation of DNA biosynthetic process	Biological Process	1	F1LM10
6	GO:0051347	positive regulation of transferase activity	Biological Process	1	F1LM10
6	GO:0039535	regulation of RIG-I signaling pathway	Biological Process	1	A0A0G2JVW3
6	GO:0071431	tRNA-containing ribonucleoprotein complex export from nucleus	Biological Process	2	P49793, D3ZNS8
6	GO:0000723	telomere maintenance	Biological Process	2	F1LM10, F1LTH9
6	GO:0071479	cellular response to ionizing radiation	Biological Process	1	F1LTH9
6	GO:2001258	negative regulation of cation channel activity	Biological Process	1	A0A096MJ04
6	GO:0048812	neuron projection morphogenesis	Biological Process	3	F1LM10, P47861, Q5M7W5
6	GO:0032412	regulation of ion transmembrane transporter activity	Biological Process	1	A0A096MJ04
6	GO:0009082	branched-chain amino acid biosynthetic process	Biological Process	1	F7FKI5
6	GO:0009123	nucleoside monophosphate metabolic process	Biological Process	2	F7FKI5, M0R6Y8
6	GO:0051345	positive regulation of hydrolase activity	Biological Process	2	F1LM10, Q9JK59
6	GO:0042551	neuron maturation	Biological Process	2	A0A0G2K0U3, D3ZFK8
6	GO:0015919	peroxisomal membrane transport	Biological Process	1	B2GUZ4
6	GO:0009141	nucleoside triphosphate metabolic process	Biological Process	2	F7FKI5, M0R6Y8
6	GO:0043409	negative regulation of MAPK cascade	Biological Process	1	Q5BKB9
6	GO:0007606	sensory perception of chemical stimulus	Biological Process	1	D3ZM97
6	GO:0010976	positive regulation of neuron projection development	Biological Process	1	P47861
6	GO:0006733	oxidoreduction coenzyme metabolic process	Biological Process	2	F7FKI5, M0R6Y8
6	GO:0005980	glycogen catabolic process	Biological Process	1	P09811
6	GO:0043066	negative regulation of apoptotic process	Biological Process	5	F1LM10, Q9JK59, M0R531, A0A0G2K324, Q5BJY9
6	GO:0060047	heart contraction	Biological Process	5	A0A0G2K0U3, P26819, O08589, F1M4I1, A0A0G2JVW3
6	GO:0050954	sensory perception of mechanical stimulus	Biological Process	1	Q9ERC5
6	GO:1904427	positive regulation of calcium ion transmembrane transport	Biological Process	1	A0A096MJ04
6	GO:1901796	regulation of signal transduction by p53 class mediator	Biological Process	2	Q5BK48, A0A0G2K849
6	GO:1904837	beta-catenin-TCF complex assembly	Biological Process	1	A0A0G2K324
6	GO:0009411	response to UV	Biological Process	1	Q9JK59
6	GO:0090280	positive regulation of calcium ion import	Biological Process	1	A0A096MJ04
6	GO:0046165	alcohol biosynthetic process	Biological Process	1	A0A0G2JVC8
6	GO:0050870	positive regulation of T cell activation	Biological Process	1	F1LM10
6	GO:0009615	response to virus	Biological Process	3	A0A0G2K0Q7, A0A0G2JVW3, Q5RJZ3
6	GO:0048745	smooth muscle tissue development	Biological Process	1	A0A0G2K0Q7
6	GO:1902680	positive regulation of RNA biosynthetic process	Biological Process	2	A0A0G2K849, P58405
6	GO:0032006	regulation of TOR signaling	Biological Process	2	D3ZGZ9, G3V8L0
6	GO:0002521	leukocyte differentiation	Biological Process	2	Q9JK59, Q4KM64
6	GO:0006570	tyrosine metabolic process	Biological Process	1	A0A0G2K3H0
6	GO:0072600	establishment of protein localization to Golgi	Biological Process	1	D4A6K4
6	GO:0016485	protein processing	Biological Process	1	Q9JK59
6	GO:0043496	regulation of protein homodimerization activity	Biological Process	1	Q9JK59
6	GO:0008203	cholesterol metabolic process	Biological Process	3	A0A0G2JU83, A0A0G2JVC8, F1LND7
6	GO:0000082	G1/S transition of mitotic cell cycle	Biological Process	1	A0A0G2JVW3
6	GO:0006913	nucleocytoplasmic transport	Biological Process	3	P49793, D3ZNS8, M0R9Y3
6	GO:0031400	negative regulation of protein modification process	Biological Process	4	F1LM10, C6ZII9, Q5BKB9, Q99P77
6	GO:0043549	regulation of kinase activity	Biological Process	2	F1LM10, Q99P77
6	GO:0006073	cellular glucan metabolic process	Biological Process	1	P09811
6	GO:0090162	establishment of epithelial cell polarity	Biological Process	1	B4F7E7
6	GO:0071435	potassium ion export	Biological Process	1	A0A0G2K0U3
6	GO:0019852	L-ascorbic acid metabolic process	Biological Process	1	A0A096MJ04
6	GO:0039532	negative regulation of viral-induced cytoplasmic pattern recognition receptor signaling pathway	Biological Process	1	Q5RJZ3
6	GO:0046394	carboxylic acid biosynthetic process	Biological Process	1	F7FKI5
6	GO:0006694	steroid biosynthetic process	Biological Process	4	Q7TS56, A0A0G2JU83, A0A0G2JVC8, F1LND7
6	GO:0043632	modification-dependent macromolecule catabolic process	Biological Process	1	B2GUY0
6	GO:0045814	negative regulation of gene expression, epigenetic	Biological Process	1	C6ZII9
6	GO:0045862	positive regulation of proteolysis	Biological Process	1	Q9JK59
6	GO:0006281	DNA repair	Biological Process	3	A0A0G2K770, C6ZII9, F1LTH9
6	GO:0006862	nucleotide transport	Biological Process	1	M0R4V4
6	GO:0006355	regulation of transcription, DNA-templated	Biological Process	10	A0A0G2JTH1, F1LM10, A0A0G2K4X5, C6ZII9, D4ACE4, F1M8A7, A0A0G2K849, B2GV50, P58405, A0A0G2K324
6	GO:0072663	establishment of protein localization to peroxisome	Biological Process	1	B2GUZ4
7	GO:0098916	anterograde trans-synaptic signaling	Biological Process	4	P20781, P47861, Q9ERC5, Q925C0
7	GO:0051260	protein homooligomerization	Biological Process	1	Q7TS56
7	GO:0097553	calcium ion transmembrane import into cytosol	Biological Process	1	A0A096MJ04
7	GO:1901019	regulation of calcium ion transmembrane transporter activity	Biological Process	1	A0A096MJ04
7	GO:0009161	ribonucleoside monophosphate metabolic process	Biological Process	2	F7FKI5, M0R6Y8
7	GO:0060048	cardiac muscle contraction	Biological Process	2	P26819, F1M4I1
7	GO:0008286	insulin receptor signaling pathway	Biological Process	1	F1LM10
7	GO:0006613	cotranslational protein targeting to membrane	Biological Process	3	A0A0H2UHU1, P62864, D4A9Q3
7	GO:0009126	purine nucleoside monophosphate metabolic process	Biological Process	2	F7FKI5, M0R6Y8
7	GO:1903321	negative regulation of protein modification by small protein conjugation or removal	Biological Process	1	Q99P77
7	GO:0045859	regulation of protein kinase activity	Biological Process	2	F1LM10, Q99P77
7	GO:0009150	purine ribonucleotide metabolic process	Biological Process	2	F7FKI5, M0R6Y8
7	GO:1900087	positive regulation of G1/S transition of mitotic cell cycle	Biological Process	1	A0A0G2JVW3
7	GO:0001933	negative regulation of protein phosphorylation	Biological Process	1	Q5BKB9
7	GO:0031638	zymogen activation	Biological Process	1	Q9JK59
7	GO:0051262	protein tetramerization	Biological Process	1	Q7TS56
7	GO:0045664	regulation of neuron differentiation	Biological Process	1	P47861
7	GO:0000460	maturation of 5.8S rRNA	Biological Process	1	P61480
7	GO:2000045	regulation of G1/S transition of mitotic cell cycle	Biological Process	1	A0A0G2JVW3
7	GO:0016098	monoterpenoid metabolic process	Biological Process	1	F1M0F9
7	GO:0006278	RNA-dependent DNA biosynthetic process	Biological Process	1	F1LM10
7	GO:0006468	protein phosphorylation	Biological Process	8	P26819, F1LM10, Q9JK59, Q5FVH4, Q5BKB9, Q99P77, A0A0G2K0Q7, A0A0G2JYH7
7	GO:0032329	serine transport	Biological Process	1	Q7TNK0
7	GO:0051168	nuclear export	Biological Process	3	P49793, D3ZNS8, M0R9Y3
7	GO:0098781	ncRNA transcription	Biological Process	1	D3ZD80
7	GO:0002573	myeloid leukocyte differentiation	Biological Process	1	Q4KM64
7	GO:0006354	DNA-templated transcription, elongation	Biological Process	1	A0A0G2K849
7	GO:0006399	tRNA metabolic process	Biological Process	1	D3ZD80
7	GO:0042326	negative regulation of phosphorylation	Biological Process	1	Q5BKB9
7	GO:0002230	positive regulation of defense response to virus by host	Biological Process	1	A0A0G2K0Q7
7	GO:0008213	protein alkylation	Biological Process	1	A0A096MJB3
7	GO:0010248	establishment or maintenance of transmembrane electrochemical gradient	Biological Process	1	Q9JK59
7	GO:0098660	inorganic ion transmembrane transport	Biological Process	3	A0A0G2K0U3, P20781, A0A096MJ04
7	GO:0098656	anion transmembrane transport	Biological Process	2	P20781, Q62971
7	GO:2000209	regulation of anoikis	Biological Process	1	A0A0G2K324
7	GO:0048699	generation of neurons	Biological Process	9	A0A0G2K0U3, Q9Z336, F1LM10, P61480, A0A0G2K3H0, D3ZFK8, P47861, Q5M7W5, P58405
7	GO:0016601	Rac protein signal transduction	Biological Process	1	D3ZFK8
7	GO:0008645	hexose transport	Biological Process	2	P49793, D3ZNS8
7	GO:0006898	receptor-mediated endocytosis	Biological Process	1	P26819
7	GO:0000725	recombinational repair	Biological Process	1	A0A0G2K770
7	GO:0015698	inorganic anion transport	Biological Process	2	O08589, P20781
7	GO:0043161	proteasome-mediated ubiquitin-dependent protein catabolic process	Biological Process	1	B2GUY0
7	GO:0055117	regulation of cardiac muscle contraction	Biological Process	1	F1M4I1
7	GO:0050830	defense response to Gram-positive bacterium	Biological Process	1	P62864
7	GO:0060070	canonical Wnt signaling pathway	Biological Process	1	A0A0G2K3H0
7	GO:0038095	Fc-epsilon receptor signaling pathway	Biological Process	1	F1LM10
7	GO:0034968	histone lysine methylation	Biological Process	1	A0A096MJB3
7	GO:0046128	purine ribonucleoside metabolic process	Biological Process	2	F7FKI5, M0R6Y8
7	GO:0006893	Golgi to plasma membrane transport	Biological Process	1	Q5BJY9
7	GO:0035601	protein deacylation	Biological Process	1	C6ZII9
7	GO:0030260	entry into host cell	Biological Process	1	P26819
7	GO:0045944	positive regulation of transcription from RNA polymerase II promoter	Biological Process	1	P58405
7	GO:0015804	neutral amino acid transport	Biological Process	1	Q7TNK0
7	GO:0032869	cellular response to insulin stimulus	Biological Process	1	F1LM10
7	GO:0034504	protein localization to nucleus	Biological Process	1	P49793
7	GO:0009097	isoleucine biosynthetic process	Biological Process	1	F7FKI5
7	GO:0070647	protein modification by small protein conjugation or removal	Biological Process	5	Q5FVH4, P49793, Q99P77, D3ZNS8, Q5XI67
7	GO:0006261	DNA-dependent DNA replication	Biological Process	1	F1LTH9
7	GO:1903508	positive regulation of nucleic acid-templated transcription	Biological Process	2	A0A0G2K849, P58405
7	GO:2000106	regulation of leukocyte apoptotic process	Biological Process	1	F1LM10
7	GO:0015865	purine nucleotide transport	Biological Process	1	M0R4V4
7	GO:0033342	negative regulation of collagen binding	Biological Process	1	Q99P77
7	GO:0043297	apical junction assembly	Biological Process	1	B4F7E7
7	GO:0006891	intra-Golgi vesicle-mediated transport	Biological Process	2	D4A8T3, D4A6K4
7	GO:0018193	peptidyl-amino acid modification	Biological Process	6	P26819, F1LM10, C6ZII9, P49793, D3ZNS8, A0A096MJB3
7	GO:0007266	Rho protein signal transduction	Biological Process	1	D3ZFK8
7	GO:0001932	regulation of protein phosphorylation	Biological Process	6	P26819, F1LM10, Q9JK59, Q5FVH4, Q5BKB9, Q99P77
7	GO:0006366	transcription from RNA polymerase II promoter	Biological Process	3	D4ACE4, A0A0G2K849, P58405
7	GO:0051924	regulation of calcium ion transport	Biological Process	2	A0A0G2K0Q7, A0A096MJ04
7	GO:0098655	cation transmembrane transport	Biological Process	4	A0A0G2K0U3, A0A0G2JVW3, A0A096MJ04, Q62971
7	GO:0016072	rRNA metabolic process	Biological Process	5	A0A0H2UHU1, P61480, D3ZD80, P62864, D4A9Q3
7	GO:0030003	cellular cation homeostasis	Biological Process	2	Q9JK59, A0A096MJ04
7	GO:0034470	ncRNA processing	Biological Process	4	A0A0H2UHU1, P61480, P62864, D4A9Q3
7	GO:0009144	purine nucleoside triphosphate metabolic process	Biological Process	2	F7FKI5, M0R6Y8
7	GO:0030072	peptide hormone secretion	Biological Process	1	Q925C0
7	GO:0042325	regulation of phosphorylation	Biological Process	7	P26819, F1LM10, Q9JK59, Q5FVH4, C6ZII9, Q5BKB9, Q99P77
7	GO:0042327	positive regulation of phosphorylation	Biological Process	2	F1LM10, Q5FVH4
7	GO:0006892	post-Golgi vesicle-mediated transport	Biological Process	1	Q5BJY9
7	GO:0003333	amino acid transmembrane transport	Biological Process	1	Q62971
7	GO:0006085	acetyl-CoA biosynthetic process	Biological Process	1	F7FKI5
7	GO:0072350	tricarboxylic acid metabolic process	Biological Process	1	F7FKI5
7	GO:0046578	regulation of Ras protein signal transduction	Biological Process	1	D3ZFK8
7	GO:0015672	monovalent inorganic cation transport	Biological Process	1	A0A0G2K0U3
7	GO:0070830	bicellular tight junction assembly	Biological Process	1	B4F7E7
7	GO:1902653	secondary alcohol biosynthetic process	Biological Process	1	A0A0G2JVC8
7	GO:0035977	protein deglycosylation involved in glycoprotein catabolic process	Biological Process	1	B2GUY0
7	GO:0046939	nucleotide phosphorylation	Biological Process	2	F7FKI5, M0R6Y8
7	GO:0097659	nucleic acid-templated transcription	Biological Process	11	A0A0G2JTH1, A0A0G2K4X5, F1LM10, D3ZD80, C6ZII9, D4ACE4, F1M8A7, A0A0G2K849, B2GV50, P58405, A0A0G2K324
7	GO:0007608	sensory perception of smell	Biological Process	1	D3ZM97
7	GO:0009185	ribonucleoside diphosphate metabolic process	Biological Process	2	F7FKI5, M0R6Y8
7	GO:0006352	DNA-templated transcription, initiation	Biological Process	2	D3ZD80, A0A0G2K849
7	GO:1903320	regulation of protein modification by small protein conjugation or removal	Biological Process	1	Q99P77
7	GO:0019941	modification-dependent protein catabolic process	Biological Process	1	B2GUY0
7	GO:0046496	nicotinamide nucleotide metabolic process	Biological Process	2	F7FKI5, M0R6Y8
7	GO:2000811	negative regulation of anoikis	Biological Process	1	A0A0G2K324
7	GO:0009098	leucine biosynthetic process	Biological Process	1	F7FKI5
7	GO:0043276	anoikis	Biological Process	1	A0A0G2K324
7	GO:0052548	regulation of endopeptidase activity	Biological Process	1	Q9JK59
7	GO:0050657	nucleic acid transport	Biological Process	3	P49793, D3ZNS8, M0R9Y3
7	GO:0007040	lysosome organization	Biological Process	1	Q5FVH4
7	GO:0036507	protein demannosylation	Biological Process	1	B2GUY0
7	GO:0000059	protein import into nucleus, docking	Biological Process	1	P49793
7	GO:0034644	cellular response to UV	Biological Process	1	Q9JK59
7	GO:0086003	cardiac muscle cell contraction	Biological Process	1	F1M4I1
7	GO:0009251	glucan catabolic process	Biological Process	1	P09811
7	GO:0030001	metal ion transport	Biological Process	5	A0A0G2K0U3, Q5BJM8, A0A0G2K0Q7, A0A0G2JVW3, A0A096MJ04
7	GO:0015807	L-amino acid transport	Biological Process	2	Q7TNK0, Q62971
7	GO:0006383	transcription from RNA polymerase III promoter	Biological Process	1	D3ZD80
7	GO:0016233	telomere capping	Biological Process	1	F1LM10
7	GO:0042593	glucose homeostasis	Biological Process	1	P09811
7	GO:0015860	purine nucleoside transmembrane transport	Biological Process	1	M0R4V4
7	GO:0017158	regulation of calcium ion-dependent exocytosis	Biological Process	1	Q925C0
7	GO:0043687	post-translational protein modification	Biological Process	1	D3ZJZ1
7	GO:0098771	inorganic ion homeostasis	Biological Process	2	Q9JK59, A0A096MJ04
7	GO:1905039	carboxylic acid transmembrane transport	Biological Process	1	Q62971
7	GO:0000042	protein targeting to Golgi	Biological Process	1	D4A6K4
7	GO:0043266	regulation of potassium ion transport	Biological Process	1	A0A0G2K0U3
7	GO:0051170	nuclear import	Biological Process	1	P49793
7	GO:0016322	neuron remodeling	Biological Process	1	D3ZFK8
7	GO:0034067	protein localization to Golgi apparatus	Biological Process	1	D4A6K4
7	GO:1903507	negative regulation of nucleic acid-templated transcription	Biological Process	5	A0A0G2JTH1, A0A0G2K4X5, C6ZII9, P58405, A0A0G2K324
7	GO:0006302	double-strand break repair	Biological Process	2	A0A0G2K770, F1LTH9
7	GO:0051973	positive regulation of telomerase activity	Biological Process	1	F1LM10
7	GO:1903506	regulation of nucleic acid-templated transcription	Biological Process	10	A0A0G2JTH1, F1LM10, A0A0G2K4X5, C6ZII9, F1M8A7, D4ACE4, A0A0G2K849, B2GV50, P58405, A0A0G2K324
7	GO:0006470	protein dephosphorylation	Biological Process	1	A0A0G2K3H0
7	GO:0001934	positive regulation of protein phosphorylation	Biological Process	2	F1LM10, Q5FVH4
7	GO:1900121	negative regulation of receptor binding	Biological Process	1	Q9QYV0
7	GO:0098586	cellular response to virus	Biological Process	2	A0A0G2JVW3, Q5RJZ3
7	GO:0000122	negative regulation of transcription from RNA polymerase II promoter	Biological Process	1	P58405
7	GO:0051292	nuclear pore complex assembly	Biological Process	1	P49793
7	GO:0019319	hexose biosynthetic process	Biological Process	2	F7FKI5, M0R6Y8
7	GO:0045047	protein targeting to ER	Biological Process	3	A0A0H2UHU1, P62864, D4A9Q3
7	GO:0015802	basic amino acid transport	Biological Process	1	Q62971
7	GO:0017156	calcium ion regulated exocytosis	Biological Process	3	P47861, Q9ERC5, Q925C0
7	GO:0009099	valine biosynthetic process	Biological Process	1	F7FKI5
7	GO:0072511	divalent inorganic cation transport	Biological Process	3	Q5BJM8, A0A0G2K0Q7, A0A096MJ04
7	GO:0010952	positive regulation of peptidase activity	Biological Process	1	Q9JK59
7	GO:0010833	telomere maintenance via telomere lengthening	Biological Process	1	F1LM10
7	GO:0009199	ribonucleoside triphosphate metabolic process	Biological Process	2	F7FKI5, M0R6Y8
7	GO:0043009	chordate embryonic development	Biological Process	1	D4ACE4
7	GO:0006890	retrograde vesicle-mediated transport, Golgi to ER	Biological Process	1	D4A8T3
7	GO:0009135	purine nucleoside diphosphate metabolic process	Biological Process	2	F7FKI5, M0R6Y8
7	GO:0086002	cardiac muscle cell action potential involved in contraction	Biological Process	1	F1M4I1
7	GO:0071377	cellular response to glucagon stimulus	Biological Process	1	Q45QK8
7	GO:0006165	nucleoside diphosphate phosphorylation	Biological Process	2	F7FKI5, M0R6Y8
7	GO:0071887	leukocyte apoptotic process	Biological Process	1	F1LM10
7	GO:0006357	regulation of transcription from RNA polymerase II promoter	Biological Process	2	D4ACE4, P58405
7	GO:0000463	maturation of LSU-rRNA from tricistronic rRNA transcript (SSU-rRNA, 5.8S rRNA, LSU-rRNA)	Biological Process	1	P61480
7	GO:0055080	cation homeostasis	Biological Process	2	Q9JK59, A0A096MJ04
7	GO:0007409	axonogenesis	Biological Process	1	F1LM10
7	GO:0070972	protein localization to endoplasmic reticulum	Biological Process	3	A0A0H2UHU1, P62864, D4A9Q3
7	GO:0050852	T cell receptor signaling pathway	Biological Process	1	F1LM10
7	GO:0072383	plus-end-directed vesicle transport along microtubule	Biological Process	1	D3Z9D2
7	GO:0006942	regulation of striated muscle contraction	Biological Process	2	P26819, F1M4I1
7	GO:0006695	cholesterol biosynthetic process	Biological Process	1	A0A0G2JVC8
7	GO:0007605	sensory perception of sound	Biological Process	1	Q9ERC5
7	GO:0006006	glucose metabolic process	Biological Process	2	F7FKI5, M0R6Y8
7	GO:0006402	mRNA catabolic process	Biological Process	4	A0A0H2UHU1, D4AD15, P62864, D4A9Q3
7	GO:0032787	monocarboxylic acid metabolic process	Biological Process	4	Q7TS56, F1M0F9, F7FKI5, M0R6Y8
7	GO:1904062	regulation of cation transmembrane transport	Biological Process	3	A0A0G2K0U3, A0A0G2JVW3, A0A096MJ04
7	GO:2001257	regulation of cation channel activity	Biological Process	1	A0A096MJ04
7	GO:2000107	negative regulation of leukocyte apoptotic process	Biological Process	1	F1LM10
8	GO:0097202	activation of cysteine-type endopeptidase activity	Biological Process	1	Q9JK59
8	GO:0031396	regulation of protein ubiquitination	Biological Process	1	Q99P77
8	GO:0006875	cellular metal ion homeostasis	Biological Process	2	Q9JK59, A0A096MJ04
8	GO:0000724	double-strand break repair via homologous recombination	Biological Process	1	A0A0G2K770
8	GO:0000041	transition metal ion transport	Biological Process	1	Q5BJM8
8	GO:0000956	nuclear-transcribed mRNA catabolic process	Biological Process	4	A0A0H2UHU1, D4AD15, P62864, D4A9Q3
8	GO:0072503	cellular divalent inorganic cation homeostasis	Biological Process	2	Q9JK59, A0A096MJ04
8	GO:0007268	chemical synaptic transmission	Biological Process	4	P20781, P47861, Q9ERC5, Q925C0
8	GO:0007004	telomere maintenance via telomerase	Biological Process	1	F1LM10
8	GO:0042791	5S class rRNA transcription from RNA polymerase III type 1 promoter	Biological Process	1	D3ZD80
8	GO:0009303	rRNA transcription	Biological Process	1	D3ZD80
8	GO:0090279	regulation of calcium ion import	Biological Process	1	A0A096MJ04
8	GO:0070229	negative regulation of lymphocyte apoptotic process	Biological Process	1	F1LM10
8	GO:0046034	ATP metabolic process	Biological Process	2	F7FKI5, M0R6Y8
8	GO:0015758	glucose transport	Biological Process	2	P49793, D3ZNS8
8	GO:0006368	transcription elongation from RNA polymerase II promoter	Biological Process	1	A0A0G2K849
8	GO:0010950	positive regulation of endopeptidase activity	Biological Process	1	Q9JK59
8	GO:0015825	L-serine transport	Biological Process	1	Q7TNK0
8	GO:0006614	SRP-dependent cotranslational protein targeting to membrane	Biological Process	3	A0A0H2UHU1, P62864, D4A9Q3
8	GO:0042797	tRNA transcription from RNA polymerase III promoter	Biological Process	1	D3ZD80
8	GO:1903169	regulation of calcium ion transmembrane transport	Biological Process	1	A0A096MJ04
8	GO:0035023	regulation of Rho protein signal transduction	Biological Process	1	D3ZFK8
8	GO:0070227	lymphocyte apoptotic process	Biological Process	1	F1LM10
8	GO:0006813	potassium ion transport	Biological Process	1	A0A0G2K0U3
8	GO:0009205	purine ribonucleoside triphosphate metabolic process	Biological Process	2	F7FKI5, M0R6Y8
8	GO:0031397	negative regulation of protein ubiquitination	Biological Process	1	Q99P77
8	GO:0051289	protein homotetramerization	Biological Process	1	Q7TS56
8	GO:0006367	transcription initiation from RNA polymerase II promoter	Biological Process	1	A0A0G2K849
8	GO:0000301	retrograde transport, vesicle recycling within Golgi	Biological Process	1	D4A6K4
8	GO:0070228	regulation of lymphocyte apoptotic process	Biological Process	1	F1LM10
8	GO:0071900	regulation of protein serine/threonine kinase activity	Biological Process	1	Q99P77
8	GO:0009179	purine ribonucleoside diphosphate metabolic process	Biological Process	2	F7FKI5, M0R6Y8
8	GO:0009304	tRNA transcription	Biological Process	1	D3ZD80
8	GO:0006821	chloride transport	Biological Process	2	O08589, P20781
8	GO:0098661	inorganic anion transmembrane transport	Biological Process	1	P20781
8	GO:0009167	purine ribonucleoside monophosphate metabolic process	Biological Process	2	F7FKI5, M0R6Y8
8	GO:0098662	inorganic cation transmembrane transport	Biological Process	2	A0A0G2K0U3, A0A096MJ04
8	GO:0006101	citrate metabolic process	Biological Process	1	F7FKI5
8	GO:0006384	transcription initiation from RNA polymerase III promoter	Biological Process	1	D3ZD80
8	GO:0051568	histone H3-K4 methylation	Biological Process	1	A0A096MJB3
8	GO:2000116	regulation of cysteine-type endopeptidase activity	Biological Process	1	Q9JK59
8	GO:0018205	peptidyl-lysine modification	Biological Process	4	C6ZII9, P49793, D3ZNS8, A0A096MJB3
8	GO:0006094	gluconeogenesis	Biological Process	2	F7FKI5, M0R6Y8
8	GO:0072507	divalent inorganic cation homeostasis	Biological Process	2	Q9JK59, A0A096MJ04
8	GO:0046031	ADP metabolic process	Biological Process	2	F7FKI5, M0R6Y8
8	GO:0051503	adenine nucleotide transport	Biological Process	1	M0R4V4
8	GO:0030851	granulocyte differentiation	Biological Process	1	Q4KM64
8	GO:0032446	protein modification by small protein conjugation	Biological Process	5	Q5FVH4, P49793, Q99P77, D3ZNS8, Q5XI67
8	GO:0055065	metal ion homeostasis	Biological Process	2	Q9JK59, A0A096MJ04
8	GO:0070838	divalent metal ion transport	Biological Process	2	A0A0G2K0Q7, A0A096MJ04
8	GO:0006090	pyruvate metabolic process	Biological Process	2	F7FKI5, M0R6Y8
8	GO:0086005	ventricular cardiac muscle cell action potential	Biological Process	1	F1M4I1
8	GO:0036508	protein alpha-1,2-demannosylation	Biological Process	1	B2GUY0
8	GO:0000466	maturation of 5.8S rRNA from tricistronic rRNA transcript (SSU-rRNA, 5.8S rRNA, LSU-rRNA)	Biological Process	1	P61480
8	GO:0006476	protein deacetylation	Biological Process	1	C6ZII9
8	GO:0006511	ubiquitin-dependent protein catabolic process	Biological Process	1	B2GUY0
8	GO:1902475	L-alpha-amino acid transmembrane transport	Biological Process	1	Q62971
9	GO:2001056	positive regulation of cysteine-type endopeptidase activity	Biological Process	1	Q9JK59
9	GO:0034983	peptidyl-lysine deacetylation	Biological Process	1	C6ZII9
9	GO:0030223	neutrophil differentiation	Biological Process	1	Q4KM64
9	GO:0000184	nuclear-transcribed mRNA catabolic process, nonsense-mediated decay	Biological Process	3	A0A0H2UHU1, P62864, D4A9Q3
9	GO:1902476	chloride transmembrane transport	Biological Process	1	P20781
9	GO:0016567	protein ubiquitination	Biological Process	3	Q5FVH4, Q99P77, Q5XI67
9	GO:1904380	endoplasmic reticulum mannose trimming	Biological Process	1	B2GUY0
9	GO:0006874	cellular calcium ion homeostasis	Biological Process	2	Q9JK59, A0A096MJ04
9	GO:0070233	negative regulation of T cell apoptotic process	Biological Process	1	F1LM10
9	GO:0070232	regulation of T cell apoptotic process	Biological Process	1	F1LM10
9	GO:0016925	protein sumoylation	Biological Process	2	P49793, D3ZNS8
9	GO:0070588	calcium ion transmembrane transport	Biological Process	1	A0A096MJ04
9	GO:0070231	T cell apoptotic process	Biological Process	1	F1LM10
9	GO:0006816	calcium ion transport	Biological Process	2	A0A0G2K0Q7, A0A096MJ04
9	GO:0055074	calcium ion homeostasis	Biological Process	2	Q9JK59, A0A096MJ04
10	GO:0051480	regulation of cytosolic calcium ion concentration	Biological Process	1	A0A096MJ04
10	GO:0070296	sarcoplasmic reticulum calcium ion transport	Biological Process	1	A0A096MJ04
10	GO:0070509	calcium ion import	Biological Process	1	A0A096MJ04
10	GO:0060401	cytosolic calcium ion transport	Biological Process	1	A0A096MJ04
10	GO:0036509	trimming of terminal mannose on B branch	Biological Process	1	B2GUY0
11	GO:0007204	positive regulation of cytosolic calcium ion concentration	Biological Process	1	A0A096MJ04

## Sheet: MF
Level	GO_ID	Term	Type	Seqs_Num	Sequences
1	GO:0003674	molecular_function	Molecular Function	99	Q7TS56, A0A0G2JTH1, Q5BKB9, D3ZSZ6, M0R6Y8, Q5BJY9, P26819, B2GUY0, A0A0G2JVC8, Q4KM64, Q5RJZ3, P09811, Q7TNK0, C6ZII9, Q99P77, A0A0G2K1Q9, P42335, D3ZJZ1, Q5XI67, P47861, A0A096MJB3, B2GUZ4, F1M8A7, Q9QYV0, Q2TA63, M0R9Y3, G3V8L0, F1M7P8, D4ACS3, F7FKI5, D3ZIY3, Q4QR83, A0A0G2K849, Q5U312, Q3T1J2, A0A0G2K4U7, D3ZFK8, D3ZNS8, M0R4V4, A0A0G2JSU4, A0A0G2K324, A0A0G2K285, A0A0G2K0U3, O08589, A0A0G2J…
2	GO:0003824	catalytic activity	Molecular Function	36	P50297, Q7TS56, F1LM10, F1M8E9, A0A0G2K3H0, Q5FVH4, D3ZSZ6, M0R6Y8, Q9QYV0, P26819, P61480, D3ZD80, B2GUY0, A0A0G2JVC8, F7FKI5, D4A4X4, P09811, C6ZII9, Q9WUW3, F1M0F9, A0A0G2K0Q7, Q99P77, F1LND7, Q3T1J2, Q5U312, F1LPB8, F1LTH9, A0A096MJ04, P42335, A0A0G2JU83, Q6AYR8, D4A4H5, A0A0G2JYH7, A0A096MJB3, Q9QZK5, Q5XI67
2	GO:0005198	structural molecule activity	Molecular Function	7	A0A0H2UHU1, P49793, A0A0G2K1Q9, D3ZE10, P62864, D4A9Q3, Q5BJY9
2	GO:0004871	signal transducer activity	Molecular Function	5	D3ZM97, Q45QK8, Q5BKB9, P20781, Q5RJZ3
2	GO:0016209	antioxidant activity	Molecular Function	1	A0A096MJ04
2	GO:0005215	transporter activity	Molecular Function	9	A0A0G2K0U3, O08589, Q7TNK0, Q4QR83, Q5BJM8, P49793, P20781, M0R4V4, Q62971
2	GO:0000988	transcription factor activity, protein binding	Molecular Function	2	A0A0G2K849, A0A0G2K324
2	GO:0005488	binding	Molecular Function	89	D4A346, A0A0H2UHU1, Q7TS56, A0A0G2JTH1, A0A0G2K3H0, Q5FVH4, Q5BKB9, D3ZSZ6, D4A5Y7, D3ZSV8, M0R6Y8, D4A6K4, Q5M7W5, D3ZSV7, D4A9Q3, Q5BJY9, P26819, A0A0G2K770, D3ZD80, B2GUY0, Q4KM64, D4A4X4, Q5RJZ3, P09811, Q45QK8, Q7TNK0, D4ACE4, C6ZII9, Q9WUW3, Q66HA6, B4F7E7, Q99P77, A0A0G2K1Q9, Q925C0, F1LPB8, Q62971, P42335, F1M4I1, Q6AYR8, D3ZJZ1, Q5XI67, B2GUZ4, P47861, Q9QZK5, A0A096MJB3, Q9ERC5, D3Z9D2,…
2	GO:0060089	molecular transducer activity	Molecular Function	4	D3ZM97, Q4QR83, Q9WUW3, P20781
2	GO:0001071	nucleic acid binding transcription factor activity	Molecular Function	5	A0A0G2K4X5, F1M8A7, A0A0G2K849, B2GV50, P58405
2	GO:0098772	molecular function regulator	Molecular Function	7	D4A346, A0A0G2K0U3, F1LM10, D3ZD80, Q5BKB9, D3ZFK8, A0A0G2JYH7
3	GO:0005057	signal transducer activity, downstream of receptor	Molecular Function	1	Q5BKB9
3	GO:0005085	guanyl-nucleotide exchange factor activity	Molecular Function	2	D3ZFK8, A0A0G2JYH7
3	GO:0048037	cofactor binding	Molecular Function	3	Q7TS56, C6ZII9, P09811
3	GO:0045174	glutathione dehydrogenase (ascorbate) activity	Molecular Function	1	A0A096MJ04
3	GO:0061783	peptidoglycan muralytic activity	Molecular Function	1	F1M8E9
3	GO:0022892	substrate-specific transporter activity	Molecular Function	7	A0A0G2K0U3, O08589, Q7TNK0, Q5BJM8, P20781, M0R4V4, Q62971
3	GO:0003700	transcription factor activity, sequence-specific DNA binding	Molecular Function	5	A0A0G2K4X5, F1M8A7, A0A0G2K849, B2GV50, P58405
3	GO:0017056	structural constituent of nuclear pore	Molecular Function	1	P49793
3	GO:0016853	isomerase activity	Molecular Function	1	A0A0G2JVC8
3	GO:0004872	receptor activity	Molecular Function	4	D3ZM97, Q4QR83, Q9WUW3, P20781
3	GO:1901363	heterocyclic compound binding	Molecular Function	21	Q7TS56, F1LM10, D4ACE4, C6ZII9, A0A0G2K849, Q66HA6, F1M0F9, A0A0G2K0Q7, Q99P77, D3ZSV7, A0A0G2JVW3, F1LTH9, A0A0G2K0U3, P26819, A0A0G2K4X5, D3ZD80, D4AD15, D3ZIY3, B2GV50, P09811, P62864
3	GO:0051183	vitamin transporter activity	Molecular Function	1	Q4QR83
3	GO:0097159	organic cyclic compound binding	Molecular Function	21	Q7TS56, F1LM10, D4ACE4, C6ZII9, A0A0G2K849, Q66HA6, F1M0F9, A0A0G2K0Q7, Q99P77, D3ZSV7, A0A0G2JVW3, F1LTH9, A0A0G2K0U3, P26819, A0A0G2K4X5, D3ZD80, D4AD15, D3ZIY3, B2GV50, P09811, P62864
3	GO:0000989	transcription factor activity, transcription factor binding	Molecular Function	2	A0A0G2K849, A0A0G2K324
3	GO:1901505	carbohydrate derivative transporter activity	Molecular Function	1	M0R4V4
3	GO:0003682	chromatin binding	Molecular Function	1	A0A0G2JVW3
3	GO:0060090	binding, bridging	Molecular Function	1	A0A0G2JYH7
3	GO:0003735	structural constituent of ribosome	Molecular Function	4	A0A0H2UHU1, D3ZE10, P62864, D4A9Q3
3	GO:0097367	carbohydrate derivative binding	Molecular Function	8	P26819, F1LM10, Q66HA6, A0A0G2K0Q7, Q99P77, Q5M7W5, P09811, F1LTH9
3	GO:1905361	L-serine transporter activity	Molecular Function	1	Q7TNK0
3	GO:0043167	ion binding	Molecular Function	22	Q7TS56, F1LM10, C6ZII9, F1M8A7, Q66HA6, F1M0F9, Q767I3, A0A0G2K0Q7, Q99P77, Q925C0, F1LTH9, A0A0G2K285, A0A0G2K0U3, P26819, A0A0G2K770, B2GUY0, P20781, Q5XI67, P47861, Q9ERC5, P09811, D3Z9D2
3	GO:0036094	small molecule binding	Molecular Function	10	P26819, Q7TS56, F1LM10, C6ZII9, Q66HA6, P20781, A0A0G2K0Q7, Q99P77, P09811, F1LTH9
3	GO:0016740	transferase activity	Molecular Function	18	P50297, F1LM10, Q5FVH4, C6ZII9, D3ZSZ6, F1LND7, A0A0G2K0Q7, Q3T1J2, M0R6Y8, A0A096MJ04, P42335, P26819, D3ZD80, D4A4H5, A0A096MJB3, Q5XI67, A0A0G2JYH7, P09811
3	GO:0016247	channel regulator activity	Molecular Function	1	A0A0G2K0U3
3	GO:0044877	macromolecular complex binding	Molecular Function	6	F1M4I1, D4ACS3, B2GUZ4, Q9QYV0, F1LTH9, P58405
3	GO:0008144	drug binding	Molecular Function	2	F1M0F9, P09811
3	GO:0016491	oxidoreductase activity	Molecular Function	5	Q7TS56, A0A0G2JU83, F1M0F9, F7FKI5, A0A096MJ04
3	GO:0038023	signaling receptor activity	Molecular Function	2	D3ZM97, P20781
3	GO:0008289	lipid binding	Molecular Function	4	A0A0G2K770, P47861, Q925C0, P09811
3	GO:0030234	enzyme regulator activity	Molecular Function	3	D4A346, D3ZD80, Q5BKB9
3	GO:0016787	hydrolase activity	Molecular Function	12	F1M8E9, A0A0G2K3H0, C6ZII9, Q9WUW3, Q99P77, Q9QYV0, F1LPB8, F1LTH9, Q6AYR8, B2GUY0, Q9QZK5, D4A4X4
3	GO:0005515	protein binding	Molecular Function	84	D4A346, A0A0H2UHU1, Q7TS56, A0A0G2JTH1, A0A0G2K3H0, Q5FVH4, Q5BKB9, D3ZSZ6, D4A5Y7, D3ZSV8, M0R6Y8, D4A6K4, Q5M7W5, Q5BJY9, D4A9Q3, P26819, A0A0G2K770, D3ZD80, Q4KM64, D4A4X4, Q5RJZ3, P09811, Q45QK8, Q7TNK0, D4ACE4, C6ZII9, Q9WUW3, Q66HA6, B4F7E7, Q99P77, A0A0G2K1Q9, Q925C0, F1LPB8, P42335, F1M4I1, Q6AYR8, D3ZJZ1, Q9QZK5, B2GUZ4, P47861, A0A096MJB3, Q5XI67, Q9ERC5, D3Z9D2, Q9Z336, F1LM10, F1M8E9,…
3	GO:0022857	transmembrane transporter activity	Molecular Function	7	A0A0G2K0U3, O08589, Q7TNK0, Q5BJM8, P20781, M0R4V4, Q62971
4	GO:0000166	nucleotide binding	Molecular Function	9	P26819, Q7TS56, F1LM10, C6ZII9, Q66HA6, A0A0G2K0Q7, Q99P77, P09811, F1LTH9
4	GO:0005337	nucleoside transmembrane transporter activity	Molecular Function	1	M0R4V4
4	GO:0019904	protein domain specific binding	Molecular Function	5	Q45QK8, D4ACE4, B4F7E7, Q9QYV0, P58405
4	GO:0030674	protein binding, bridging	Molecular Function	1	A0A0G2JYH7
4	GO:0030170	pyridoxal phosphate binding	Molecular Function	1	P09811
4	GO:0017171	serine hydrolase activity	Molecular Function	2	Q9WUW3, Q9QZK5
4	GO:0004888	transmembrane signaling receptor activity	Molecular Function	2	D3ZM97, P20781
4	GO:0019842	vitamin binding	Molecular Function	1	P09811
4	GO:0016725	oxidoreductase activity, acting on CH or CH2 groups	Molecular Function	1	F1M0F9
4	GO:0016817	hydrolase activity, acting on acid anhydrides	Molecular Function	4	Q99P77, D4A4X4, F1LPB8, F1LTH9
4	GO:0016866	intramolecular transferase activity	Molecular Function	1	A0A0G2JVC8
4	GO:0019838	growth factor binding	Molecular Function	1	Q9QZK5
4	GO:0046906	tetrapyrrole binding	Molecular Function	1	F1M0F9
4	GO:0003796	lysozyme activity	Molecular Function	1	F1M8E9
4	GO:0048038	quinone binding	Molecular Function	1	Q7TS56
4	GO:0005543	phospholipid binding	Molecular Function	3	A0A0G2K770, P47861, Q925C0
4	GO:0099600	transmembrane receptor activity	Molecular Function	2	D3ZM97, P20781
4	GO:0046983	protein dimerization activity	Molecular Function	3	A0A0G2K4X5, Q9JK59, A0A0G2K849
4	GO:0016667	oxidoreductase activity, acting on a sulfur group of donors	Molecular Function	1	A0A096MJ04
4	GO:0001882	nucleoside binding	Molecular Function	7	P26819, F1LM10, Q66HA6, A0A0G2K0Q7, Q99P77, P09811, F1LTH9
4	GO:0099106	ion channel regulator activity	Molecular Function	1	A0A0G2K0U3
4	GO:0002054	nucleobase binding	Molecular Function	1	P09811
4	GO:0008233	peptidase activity	Molecular Function	4	Q6AYR8, Q9WUW3, Q9QZK5, Q9QYV0
4	GO:0022803	passive transmembrane transporter activity	Molecular Function	3	A0A0G2K0U3, O08589, P20781
4	GO:0050662	coenzyme binding	Molecular Function	2	Q7TS56, C6ZII9
4	GO:0008047	enzyme activator activity	Molecular Function	3	D4A346, D3ZD80, Q5BKB9
4	GO:0005088	Ras guanyl-nucleotide exchange factor activity	Molecular Function	1	D3ZFK8
4	GO:0043168	anion binding	Molecular Function	13	Q7TS56, F1LM10, C6ZII9, Q66HA6, A0A0G2K0Q7, Q99P77, Q925C0, F1LTH9, P26819, A0A0G2K770, P20781, P47861, P09811
4	GO:0016746	transferase activity, transferring acyl groups	Molecular Function	3	P50297, D3ZD80, Q3T1J2
4	GO:0008092	cytoskeletal protein binding	Molecular Function	5	F1M4I1, Q5BKB9, Q66HA6, D3ZFK8, Q5M7W5
4	GO:0001948	glycoprotein binding	Molecular Function	1	Q5M7W5
4	GO:0038024	cargo receptor activity	Molecular Function	1	Q9WUW3
4	GO:0044325	ion channel binding	Molecular Function	2	A0A0G2K0U3, Q9JK59
4	GO:0098631	protein binding involved in cell adhesion	Molecular Function	1	F1M4I1
4	GO:0008134	transcription factor binding	Molecular Function	1	A0A0G2K324
4	GO:0016614	oxidoreductase activity, acting on CH-OH group of donors	Molecular Function	1	Q7TS56
4	GO:0016810	hydrolase activity, acting on carbon-nitrogen (but not peptide) bonds	Molecular Function	1	C6ZII9
4	GO:0032403	protein complex binding	Molecular Function	6	F1M4I1, D4ACS3, B2GUZ4, Q9QYV0, F1LTH9, P58405
4	GO:0016903	oxidoreductase activity, acting on the aldehyde or oxo group of donors	Molecular Function	1	F7FKI5
4	GO:0050839	cell adhesion molecule binding	Molecular Function	2	F1M4I1, Q9QYV0
4	GO:0000149	SNARE binding	Molecular Function	2	P47861, Q925C0
4	GO:0004497	monooxygenase activity	Molecular Function	1	F1M0F9
4	GO:0016798	hydrolase activity, acting on glycosyl bonds	Molecular Function	2	F1M8E9, B2GUY0
4	GO:0047485	protein N-terminus binding	Molecular Function	1	A0A0G2K0U3
4	GO:0016757	transferase activity, transferring glycosyl groups	Molecular Function	3	D4A4H5, C6ZII9, P09811
4	GO:0016651	oxidoreductase activity, acting on NAD(P)H	Molecular Function	1	Q7TS56
4	GO:0031369	translation initiation factor binding	Molecular Function	1	D4AD15
4	GO:0005346	purine ribonucleotide transmembrane transporter activity	Molecular Function	1	M0R4V4
4	GO:0043177	organic acid binding	Molecular Function	2	P20781, P09811
4	GO:0016627	oxidoreductase activity, acting on the CH-CH group of donors	Molecular Function	1	A0A0G2JU83
4	GO:0019787	ubiquitin-like protein transferase activity	Molecular Function	2	Q5FVH4, Q5XI67
4	GO:0016765	transferase activity, transferring alkyl or aryl (other than methyl) groups	Molecular Function	2	F1LND7, A0A096MJ04
4	GO:0003676	nucleic acid binding	Molecular Function	12	D4ACE4, A0A0G2K849, D3ZSV7, A0A0G2JVW3, F1LTH9, A0A0G2K0U3, A0A0G2K4X5, D4AD15, D3ZD80, D3ZIY3, B2GV50, P62864
4	GO:0042802	identical protein binding	Molecular Function	5	A0A0G2K0U3, Q9Z336, A0A0G2K4X5, Q9JK59, A0A0G2K324
4	GO:0001965	G-protein alpha-subunit binding	Molecular Function	1	Q5BKB9
4	GO:0060589	nucleoside-triphosphatase regulator activity	Molecular Function	2	D4A346, Q5BKB9
4	GO:0016705	oxidoreductase activity, acting on paired donors, with incorporation or reduction of molecular oxygen	Molecular Function	1	F1M0F9
4	GO:0016772	transferase activity, transferring phosphorus-containing groups	Molecular Function	6	P42335, P26819, F1LM10, D3ZSZ6, M0R6Y8, A0A0G2K0Q7
4	GO:0022891	substrate-specific transmembrane transporter activity	Molecular Function	7	A0A0G2K0U3, O08589, Q7TNK0, Q5BJM8, P20781, M0R4V4, Q62971
4	GO:0005102	receptor binding	Molecular Function	3	P26819, A0A0G2JYH7, Q9QYV0
4	GO:0016741	transferase activity, transferring one-carbon groups	Molecular Function	1	A0A096MJB3
4	GO:0043169	cation binding	Molecular Function	14	C6ZII9, F1M8A7, F1M0F9, Q767I3, F1LTH9, A0A0G2K285, A0A0G2K0U3, A0A0G2K770, B2GUY0, P20781, Q5XI67, Q9ERC5, P09811, D3Z9D2
4	GO:0015605	organophosphate ester transmembrane transporter activity	Molecular Function	1	M0R4V4
4	GO:0019213	deacetylase activity	Molecular Function	1	C6ZII9
4	GO:1901265	nucleoside phosphate binding	Molecular Function	9	P26819, Q7TS56, F1LM10, C6ZII9, Q66HA6, A0A0G2K0Q7, Q99P77, P09811, F1LTH9
4	GO:0032553	ribonucleotide binding	Molecular Function	7	P26819, F1LM10, Q66HA6, A0A0G2K0Q7, Q99P77, P09811, F1LTH9
4	GO:0003712	transcription cofactor activity	Molecular Function	2	A0A0G2K849, A0A0G2K324
4	GO:0008013	beta-catenin binding	Molecular Function	2	F1M4I1, A0A0G2K3H0
4	GO:0015194	L-serine transmembrane transporter activity	Molecular Function	1	Q7TNK0
4	GO:0001076	transcription factor activity, RNA polymerase II transcription factor binding	Molecular Function	1	A0A0G2K324
4	GO:0097110	scaffold protein binding	Molecular Function	1	Q5BJY9
4	GO:0005496	steroid binding	Molecular Function	1	P09811
4	GO:0016788	hydrolase activity, acting on ester bonds	Molecular Function	2	A0A0G2K3H0, F1LTH9
4	GO:0019899	enzyme binding	Molecular Function	3	F1LM10, F1M0F9, P58405
4	GO:0035591	signaling adaptor activity	Molecular Function	1	A0A0G2JYH7
5	GO:0005096	GTPase activator activity	Molecular Function	2	D4A346, Q5BKB9
5	GO:0015932	nucleobase-containing compound transmembrane transporter activity	Molecular Function	1	M0R4V4
5	GO:0008395	steroid hydroxylase activity	Molecular Function	1	F1M0F9
5	GO:0004518	nuclease activity	Molecular Function	1	F1LTH9
5	GO:0016594	glycine binding	Molecular Function	1	P20781
5	GO:0046872	metal ion binding	Molecular Function	12	A0A0G2K285, A0A0G2K0U3, A0A0G2K770, C6ZII9, F1M8A7, B2GUY0, F1M0F9, Q767I3, Q5XI67, Q9ERC5, F1LTH9, D3Z9D2
5	GO:0070016	armadillo repeat domain binding	Molecular Function	1	P58405
5	GO:0017076	purine nucleotide binding	Molecular Function	7	P26819, F1LM10, Q66HA6, A0A0G2K0Q7, Q99P77, P09811, F1LTH9
5	GO:0032052	bile acid binding	Molecular Function	1	P09811
5	GO:0016758	transferase activity, transferring hexosyl groups	Molecular Function	2	D4A4H5, P09811
5	GO:0003713	transcription coactivator activity	Molecular Function	1	A0A0G2K849
5	GO:0015075	ion transmembrane transporter activity	Molecular Function	7	A0A0G2K0U3, O08589, Q7TNK0, Q5BJM8, P20781, M0R4V4, Q62971
5	GO:0031559	oxidosqualene cyclase activity	Molecular Function	1	A0A0G2JVC8
5	GO:0035091	phosphatidylinositol binding	Molecular Function	1	A0A0G2K770
5	GO:0032555	purine ribonucleotide binding	Molecular Function	7	P26819, F1LM10, Q66HA6, A0A0G2K0Q7, Q99P77, P09811, F1LTH9
5	GO:0016763	transferase activity, transferring pentosyl groups	Molecular Function	1	C6ZII9
5	GO:0015036	disulfide oxidoreductase activity	Molecular Function	1	A0A096MJ04
5	GO:0015631	tubulin binding	Molecular Function	3	Q5BKB9, Q66HA6, Q5M7W5
5	GO:0070403	NAD+ binding	Molecular Function	1	C6ZII9
5	GO:0003723	RNA binding	Molecular Function	5	D4AD15, D3ZIY3, D3ZSV7, A0A0G2JVW3, P62864
5	GO:0031406	carboxylic acid binding	Molecular Function	2	P20781, P09811
5	GO:0022838	substrate-specific channel activity	Molecular Function	3	A0A0G2K0U3, O08589, P20781
5	GO:0042803	protein homodimerization activity	Molecular Function	1	A0A0G2K4X5
5	GO:0032549	ribonucleoside binding	Molecular Function	7	P26819, F1LM10, Q66HA6, A0A0G2K0Q7, Q99P77, P09811, F1LTH9
5	GO:0016616	oxidoreductase activity, acting on the CH-OH group of donors, NAD or NADP as acceptor	Molecular Function	1	Q7TS56
5	GO:0016811	hydrolase activity, acting on carbon-nitrogen (but not peptide) bonds, in linear amides	Molecular Function	1	C6ZII9
5	GO:0004930	G-protein coupled receptor activity	Molecular Function	1	D3ZM97
5	GO:0005089	Rho guanyl-nucleotide exchange factor activity	Molecular Function	1	D3ZFK8
5	GO:0004553	hydrolase activity, hydrolyzing O-glycosyl compounds	Molecular Function	2	F1M8E9, B2GUY0
5	GO:0016301	kinase activity	Molecular Function	6	P42335, P26819, F1LM10, D3ZSZ6, A0A0G2K0Q7, M0R6Y8
5	GO:0002162	dystroglycan binding	Molecular Function	1	Q5M7W5
5	GO:0004842	ubiquitin-protein transferase activity	Molecular Function	2	Q5FVH4, Q5XI67
5	GO:0004659	prenyltransferase activity	Molecular Function	1	F1LND7
5	GO:0005044	scavenger receptor activity	Molecular Function	1	Q9WUW3
5	GO:0003779	actin binding	Molecular Function	1	F1M4I1
5	GO:0016774	phosphotransferase activity, carboxyl group as acceptor	Molecular Function	1	M0R6Y8
5	GO:0042578	phosphoric ester hydrolase activity	Molecular Function	1	A0A0G2K3H0
5	GO:0005178	integrin binding	Molecular Function	1	Q9QYV0
5	GO:0019900	kinase binding	Molecular Function	1	F1LM10
5	GO:0005231	excitatory extracellular ligand-gated ion channel activity	Molecular Function	1	P20781
5	GO:0045296	cadherin binding	Molecular Function	1	F1M4I1
5	GO:0005342	organic acid transmembrane transporter activity	Molecular Function	2	Q7TNK0, Q62971
5	GO:0051015	actin filament binding	Molecular Function	1	F1M4I1
5	GO:0016818	hydrolase activity, acting on acid anhydrides, in phosphorus-containing anhydrides	Molecular Function	4	Q99P77, D4A4X4, F1LPB8, F1LTH9
5	GO:0061659	ubiquitin-like protein ligase activity	Molecular Function	1	Q5XI67
5	GO:0015459	potassium channel regulator activity	Molecular Function	1	A0A0G2K0U3
5	GO:0008168	methyltransferase activity	Molecular Function	1	A0A096MJB3
5	GO:0017124	SH3 domain binding	Molecular Function	1	Q9QYV0
5	GO:0008236	serine-type peptidase activity	Molecular Function	2	Q9WUW3, Q9QZK5
5	GO:0098632	protein binding involved in cell-cell adhesion	Molecular Function	1	F1M4I1
5	GO:0030165	PDZ domain binding	Molecular Function	1	Q45QK8
5	GO:0033558	protein deacetylase activity	Molecular Function	1	C6ZII9
5	GO:0035639	purine ribonucleoside triphosphate binding	Molecular Function	7	P26819, F1LM10, Q66HA6, A0A0G2K0Q7, Q99P77, P09811, F1LTH9
5	GO:0015215	nucleotide transmembrane transporter activity	Molecular Function	1	M0R4V4
5	GO:0019902	phosphatase binding	Molecular Function	1	P58405
5	GO:0004364	glutathione transferase activity	Molecular Function	1	A0A096MJ04
5	GO:0001883	purine nucleoside binding	Molecular Function	7	P26819, F1LM10, Q66HA6, A0A0G2K0Q7, Q99P77, P09811, F1LTH9
5	GO:0016747	transferase activity, transferring acyl groups other than amino-acyl groups	Molecular Function	2	D3ZD80, Q3T1J2
5	GO:0016773	phosphotransferase activity, alcohol group as acceptor	Molecular Function	5	P42335, P26819, F1LM10, D3ZSZ6, A0A0G2K0Q7
5	GO:0016672	oxidoreductase activity, acting on a sulfur group of donors, quinone or similar compound as acceptor	Molecular Function	1	A0A096MJ04
5	GO:0008190	eukaryotic initiation factor 4E binding	Molecular Function	1	D4AD15
5	GO:0001191	transcriptional repressor activity, RNA polymerase II transcription factor binding	Molecular Function	1	A0A0G2K324
5	GO:0070011	peptidase activity, acting on L-amino acid peptides	Molecular Function	4	Q6AYR8, Q9WUW3, Q9QZK5, Q9QYV0
5	GO:0070402	NADPH binding	Molecular Function	1	Q7TS56
5	GO:0016208	AMP binding	Molecular Function	1	P09811
5	GO:0005520	insulin-like growth factor binding	Molecular Function	1	Q9QZK5
5	GO:0019003	GDP binding	Molecular Function	1	Q66HA6
5	GO:0016624	oxidoreductase activity, acting on the aldehyde or oxo group of donors, disulfide as acceptor	Molecular Function	1	F7FKI5
5	GO:0015211	purine nucleoside transmembrane transporter activity	Molecular Function	1	M0R4V4
5	GO:0046982	protein heterodimerization activity	Molecular Function	3	A0A0G2K4X5, Q9JK59, A0A0G2K849
5	GO:0001664	G-protein coupled receptor binding	Molecular Function	1	P26819
5	GO:0004984	olfactory receptor activity	Molecular Function	1	D3ZM97
5	GO:0051287	NAD binding	Molecular Function	1	C6ZII9
5	GO:0003714	transcription corepressor activity	Molecular Function	1	A0A0G2K324
5	GO:0033695	oxidoreductase activity, acting on CH or CH2 groups, quinone or similar compound as acceptor	Molecular Function	1	F1M0F9
5	GO:0003677	DNA binding	Molecular Function	7	A0A0G2K0U3, A0A0G2K4X5, D3ZD80, D4ACE4, A0A0G2K849, B2GV50, F1LTH9
5	GO:0002060	purine nucleobase binding	Molecular Function	1	P09811
5	GO:0020037	heme binding	Molecular Function	1	F1M0F9
5	GO:0016655	oxidoreductase activity, acting on NAD(P)H, quinone or similar compound as acceptor	Molecular Function	1	Q7TS56
5	GO:0022834	ligand-gated channel activity	Molecular Function	1	P20781
5	GO:0015267	channel activity	Molecular Function	3	A0A0G2K0U3, O08589, P20781
5	GO:0030695	GTPase regulator activity	Molecular Function	2	D4A346, Q5BKB9
5	GO:0004738	pyruvate dehydrogenase activity	Molecular Function	1	F7FKI5
5	GO:0050661	NADP binding	Molecular Function	1	Q7TS56
5	GO:0001104	RNA polymerase II transcription cofactor activity	Molecular Function	1	A0A0G2K324
6	GO:0005092	GDP-dissociation inhibitor activity	Molecular Function	1	Q5BKB9
6	GO:0015037	peptide disulfide oxidoreductase activity	Molecular Function	1	A0A096MJ04
6	GO:0005216	ion channel activity	Molecular Function	3	A0A0G2K0U3, O08589, P20781
6	GO:0008238	exopeptidase activity	Molecular Function	1	Q6AYR8
6	GO:0032550	purine ribonucleoside binding	Molecular Function	7	P26819, F1LM10, Q66HA6, A0A0G2K0Q7, Q99P77, P09811, F1LTH9
6	GO:0015276	ligand-gated ion channel activity	Molecular Function	1	P20781
6	GO:0008276	protein methyltransferase activity	Molecular Function	1	A0A096MJB3
6	GO:0008757	S-adenosylmethionine-dependent methyltransferase activity	Molecular Function	1	A0A096MJB3
6	GO:0004672	protein kinase activity	Molecular Function	3	P26819, F1LM10, A0A0G2K0Q7
6	GO:0005509	calcium ion binding	Molecular Function	5	A0A0G2K285, A0A0G2K0U3, B2GUY0, Q767I3, Q9ERC5
6	GO:0071617	lysophospholipid acyltransferase activity	Molecular Function	1	Q3T1J2
6	GO:1901981	phosphatidylinositol phosphate binding	Molecular Function	1	A0A0G2K770
6	GO:0030554	adenyl nucleotide binding	Molecular Function	5	P26819, F1LM10, A0A0G2K0Q7, P09811, F1LTH9
6	GO:0015216	purine nucleotide transmembrane transporter activity	Molecular Function	1	M0R4V4
6	GO:0008237	metallopeptidase activity	Molecular Function	1	Q9QYV0
6	GO:0031753	endothelial differentiation G-protein coupled receptor binding	Molecular Function	1	P26819
6	GO:0043014	alpha-tubulin binding	Molecular Function	1	Q66HA6
6	GO:0004143	diacylglycerol kinase activity	Molecular Function	1	D3ZSZ6
6	GO:0004739	pyruvate dehydrogenase (acetyl-transferring) activity	Molecular Function	1	F7FKI5
6	GO:0022836	gated channel activity	Molecular Function	2	A0A0G2K0U3, P20781
6	GO:0034979	NAD-dependent protein deacetylase activity	Molecular Function	1	C6ZII9
6	GO:0008374	O-acyltransferase activity	Molecular Function	1	Q3T1J2
6	GO:0008324	cation transmembrane transporter activity	Molecular Function	4	A0A0G2K0U3, Q7TNK0, Q5BJM8, Q62971
6	GO:0016597	amino acid binding	Molecular Function	1	P20781
6	GO:0019001	guanyl nucleotide binding	Molecular Function	2	Q66HA6, Q99P77
6	GO:0061630	ubiquitin protein ligase activity	Molecular Function	1	Q5XI67
6	GO:1990247	N6-methyladenosine-containing RNA binding	Molecular Function	1	D3ZIY3
6	GO:0004527	exonuclease activity	Molecular Function	1	F1LTH9
6	GO:0016933	extracellular-glycine-gated ion channel activity	Molecular Function	1	P20781
6	GO:0000250	lanosterol synthase activity	Molecular Function	1	A0A0G2JVC8
6	GO:0046914	transition metal ion binding	Molecular Function	4	C6ZII9, F1M8A7, F1M0F9, Q5XI67
6	GO:0032561	guanyl ribonucleotide binding	Molecular Function	2	Q66HA6, Q99P77
6	GO:0034875	caffeine oxidase activity	Molecular Function	1	F1M0F9
6	GO:0008170	N-methyltransferase activity	Molecular Function	1	A0A096MJB3
6	GO:0008753	NADPH dehydrogenase (quinone) activity	Molecular Function	1	Q7TS56
6	GO:0033293	monocarboxylic acid binding	Molecular Function	1	P09811
6	GO:0004175	endopeptidase activity	Molecular Function	3	Q9WUW3, Q9QZK5, Q9QYV0
6	GO:0016791	phosphatase activity	Molecular Function	1	A0A0G2K3H0
6	GO:0008017	microtubule binding	Molecular Function	1	Q5BKB9
6	GO:0005525	GTP binding	Molecular Function	2	Q66HA6, Q99P77
6	GO:0016462	pyrophosphatase activity	Molecular Function	4	Q99P77, D4A4X4, F1LPB8, F1LTH9
6	GO:0016410	N-acyltransferase activity	Molecular Function	1	D3ZD80
6	GO:0086080	protein binding involved in heterotypic cell-cell adhesion	Molecular Function	1	F1M4I1
6	GO:0004407	histone deacetylase activity	Molecular Function	1	C6ZII9
6	GO:0003955	NAD(P)H dehydrogenase (quinone) activity	Molecular Function	1	Q7TS56
6	GO:0016407	acetyltransferase activity	Molecular Function	1	D3ZD80
6	GO:0008509	anion transmembrane transporter activity	Molecular Function	4	Q7TNK0, P20781, M0R4V4, Q62971
6	GO:0048487	beta-tubulin binding	Molecular Function	1	Q66HA6
6	GO:0051766	inositol trisphosphate kinase activity	Molecular Function	1	P42335
6	GO:0019903	protein phosphatase binding	Molecular Function	1	P58405
6	GO:0001106	RNA polymerase II transcription corepressor activity	Molecular Function	1	A0A0G2K324
6	GO:0000217	DNA secondary structure binding	Molecular Function	1	F1LTH9
6	GO:0000030	mannosyltransferase activity	Molecular Function	1	D4A4H5
6	GO:0008135	translation factor activity, RNA binding	Molecular Function	1	D4AD15
6	GO:0005524	ATP binding	Molecular Function	5	P26819, F1LM10, A0A0G2K0Q7, P09811, F1LTH9
6	GO:0004252	serine-type endopeptidase activity	Molecular Function	2	Q9WUW3, Q9QZK5
6	GO:0046943	carboxylic acid transmembrane transporter activity	Molecular Function	2	Q7TNK0, Q62971
6	GO:0015923	mannosidase activity	Molecular Function	1	B2GUY0
6	GO:0043565	sequence-specific DNA binding	Molecular Function	1	D4ACE4
6	GO:0032559	adenyl ribonucleotide binding	Molecular Function	5	P26819, F1LM10, A0A0G2K0Q7, P09811, F1LTH9
6	GO:0004618	phosphoglycerate kinase activity	Molecular Function	1	M0R6Y8
6	GO:0004645	phosphorylase activity	Molecular Function	1	P09811
7	GO:0008270	zinc ion binding	Molecular Function	3	C6ZII9, F1M8A7, Q5XI67
7	GO:0000295	adenine nucleotide transmembrane transporter activity	Molecular Function	1	M0R4V4
7	GO:0016279	protein-lysine N-methyltransferase activity	Molecular Function	1	A0A096MJB3
7	GO:0005506	iron ion binding	Molecular Function	1	F1M0F9
7	GO:0032266	phosphatidylinositol-3-phosphate binding	Molecular Function	1	A0A0G2K770
7	GO:0015171	amino acid transmembrane transporter activity	Molecular Function	2	Q7TNK0, Q62971
7	GO:0008440	inositol-1,4,5-trisphosphate 3-kinase activity	Molecular Function	1	P42335
7	GO:0004169	dolichyl-phosphate-mannose-protein mannosyltransferase activity	Molecular Function	1	D4A4H5
7	GO:0005230	extracellular ligand-gated ion channel activity	Molecular Function	1	P20781
7	GO:0047696	beta-adrenergic receptor kinase activity	Molecular Function	1	P26819
7	GO:0099095	ligand-gated anion channel activity	Molecular Function	1	P20781
7	GO:0017111	nucleoside-triphosphatase activity	Molecular Function	3	Q99P77, D4A4X4, F1LTH9
7	GO:0004674	protein serine/threonine kinase activity	Molecular Function	3	P26819, F1LM10, A0A0G2K0Q7
7	GO:0042171	lysophosphatidic acid acyltransferase activity	Molecular Function	1	Q3T1J2
7	GO:0017110	nucleoside-diphosphatase activity	Molecular Function	1	F1LPB8
7	GO:0008080	N-acetyltransferase activity	Molecular Function	1	D3ZD80
7	GO:0015038	glutathione disulfide oxidoreductase activity	Molecular Function	1	A0A096MJ04
7	GO:0004559	alpha-mannosidase activity	Molecular Function	1	B2GUY0
7	GO:0005244	voltage-gated ion channel activity	Molecular Function	1	A0A0G2K0U3
7	GO:0004721	phosphoprotein phosphatase activity	Molecular Function	1	A0A0G2K3H0
7	GO:0008514	organic anion transmembrane transporter activity	Molecular Function	3	Q7TNK0, M0R4V4, Q62971
7	GO:0005261	cation channel activity	Molecular Function	1	A0A0G2K0U3
7	GO:0042054	histone methyltransferase activity	Molecular Function	1	A0A096MJB3
7	GO:0016934	extracellular-glycine-gated chloride channel activity	Molecular Function	1	P20781
7	GO:0008184	glycogen phosphorylase activity	Molecular Function	1	P09811
7	GO:0004222	metalloendopeptidase activity	Molecular Function	1	Q9QYV0
7	GO:0022832	voltage-gated channel activity	Molecular Function	1	A0A0G2K0U3
7	GO:0015103	inorganic anion transmembrane transporter activity	Molecular Function	1	P20781
7	GO:0016805	dipeptidase activity	Molecular Function	1	Q6AYR8
7	GO:0008408	3'-5' exonuclease activity	Molecular Function	1	F1LTH9
7	GO:0022890	inorganic cation transmembrane transporter activity	Molecular Function	1	A0A0G2K0U3
7	GO:0022889	serine transmembrane transporter activity	Molecular Function	1	Q7TNK0
7	GO:0016278	lysine N-methyltransferase activity	Molecular Function	1	A0A096MJB3
7	GO:0051721	protein phosphatase 2A binding	Molecular Function	1	P58405
7	GO:0086083	cell adhesive protein binding involved in bundle of His cell-Purkinje myocyte communication	Molecular Function	1	F1M4I1
7	GO:0005253	anion channel activity	Molecular Function	1	P20781
7	GO:0017136	NAD-dependent histone deacetylase activity	Molecular Function	1	C6ZII9
7	GO:0031755	Edg-2 lysophosphatidic acid receptor binding	Molecular Function	1	P26819
8	GO:0022843	voltage-gated cation channel activity	Molecular Function	1	A0A0G2K0U3
8	GO:0015175	neutral amino acid transmembrane transporter activity	Molecular Function	1	Q7TNK0
8	GO:0003924	GTPase activity	Molecular Function	1	Q99P77
8	GO:0015924	mannosyl-oligosaccharide mannosidase activity	Molecular Function	1	B2GUY0
8	GO:0004697	protein kinase C activity	Molecular Function	1	F1LM10
8	GO:0034212	peptide N-acetyltransferase activity	Molecular Function	1	D3ZD80
8	GO:0005267	potassium channel activity	Molecular Function	1	A0A0G2K0U3
8	GO:0046873	metal ion transmembrane transporter activity	Molecular Function	1	A0A0G2K0U3
8	GO:0005254	chloride channel activity	Molecular Function	1	P20781
8	GO:0004687	myosin light chain kinase activity	Molecular Function	1	A0A0G2K0Q7
8	GO:0005237	inhibitory extracellular ligand-gated ion channel activity	Molecular Function	1	P20781
8	GO:0003774	motor activity	Molecular Function	1	D4A4X4
8	GO:0018024	histone-lysine N-methyltransferase activity	Molecular Function	1	A0A096MJB3
8	GO:0004386	helicase activity	Molecular Function	1	F1LTH9
8	GO:0016887	ATPase activity	Molecular Function	1	F1LTH9
8	GO:0004725	protein tyrosine phosphatase activity	Molecular Function	1	A0A0G2K3H0
8	GO:0015179	L-amino acid transmembrane transporter activity	Molecular Function	2	Q7TNK0, Q62971
8	GO:0015174	basic amino acid transmembrane transporter activity	Molecular Function	1	Q62971
8	GO:0015077	monovalent inorganic cation transmembrane transporter activity	Molecular Function	1	A0A0G2K0U3
8	GO:0015108	chloride transmembrane transporter activity	Molecular Function	1	P20781
8	GO:0004703	G-protein coupled receptor kinase activity	Molecular Function	1	P26819
9	GO:0042623	ATPase activity, coupled	Molecular Function	1	F1LTH9
9	GO:0005249	voltage-gated potassium channel activity	Molecular Function	1	A0A0G2K0U3
9	GO:0015079	potassium ion transmembrane transporter activity	Molecular Function	1	A0A0G2K0U3
9	GO:0042800	histone methyltransferase activity (H3-K4 specific)	Molecular Function	1	A0A096MJB3
9	GO:0061733	peptide-lysine-N-acetyltransferase activity	Molecular Function	1	D3ZD80
9	GO:0004571	mannosyl-oligosaccharide 1,2-alpha-mannosidase activity	Molecular Function	1	B2GUY0
9	GO:0070035	purine NTP-dependent helicase activity	Molecular Function	1	F1LTH9
9	GO:0003678	DNA helicase activity	Molecular Function	1	F1LTH9
10	GO:0008094	DNA-dependent ATPase activity	Molecular Function	1	F1LTH9
10	GO:0008026	ATP-dependent helicase activity	Molecular Function	1	F1LTH9
10	GO:0015271	outward rectifier potassium channel activity	Molecular Function	1	A0A0G2K0U3
10	GO:0004402	histone acetyltransferase activity	Molecular Function	1	D3ZD80
10	GO:0004003	ATP-dependent DNA helicase activity	Molecular Function	1	F1LTH9
10	GO:0043138	3'-5' DNA helicase activity	Molecular Function	1	F1LTH9
11	GO:0005250	A-type (transient outward) potassium channel activity	Molecular Function	1	A0A0G2K0U3
11	GO:0043140	ATP-dependent 3'-5' DNA helicase activity	Molecular Function	1	F1LTH9

## Sheet: CC
Level	GO_ID	Term	Type	Seqs_Num	Sequences
1	GO:0005575	cellular_component	Cellular Component	109	A0A0G2JTH1, Q7TS56, Q5BKB9, D3ZSZ6, M0R6Y8, Q5BJY9, P26819, Q5M849, A0A0G2JVC8, B2GUY0, Q4KM64, Q5RJZ3, P09811, D4A8T3, Q7TNK0, D4AAE5, C6ZII9, Q99P77, A0A0G2K1Q9, Q07984, P42335, D3ZJZ1, P47861, A0A096MJB3, B2GUZ4, D3ZJR6, F1M8A7, Q9QYV0, Q2TA63, M0R9Y3, G3V8L0, F1M7P8, F7FKI5, D3ZIY3, A0A0G2K849, Q5M7A3, A0A0G2K4U7, Q3T1J2, Q5U312, D3ZFK8, D3ZNS8, A0A0G2JSU4, M0R4V4, A0A0G2K324, A0A0G2K285, A0A…
2	GO:0032991	macromolecular complex	Cellular Component	40	A0A0H2UHU1, Q9Z336, Q5FVH4, A0A0G2K3H0, F1M8A7, Q5BKB9, M0R9Y3, Q9QYV0, Q5M7W5, G3V8L0, D4A9Q3, P61480, A0A0G2K4X5, D3ZD80, Q9JK59, F7FKI5, D4A4X4, D4A8T3, Q45QK8, C6ZII9, A0A0G2K849, P49793, Q66HA6, B4F7E7, A0A0G2K0Q7, D3ZNS8, F1LTH9, A0A0G2K324, P58405, A0A0G2K0U3, D4AD15, F1M4I1, D4A4H5, P20781, D3ZGZ9, Q9QZK5, A0A096MJB3, D3ZE10, B2GV50, P62864
2	GO:0044464	cell part	Cellular Component	104	A0A0G2JTH1, Q7TS56, Q5BKB9, D3ZSZ6, M0R6Y8, Q5BJY9, P26819, Q5M849, A0A0G2JVC8, B2GUY0, Q4KM64, Q5RJZ3, P09811, D4A8T3, Q7TNK0, C6ZII9, Q99P77, A0A0G2K1Q9, Q07984, P42335, D3ZJZ1, P47861, A0A096MJB3, B2GUZ4, D3ZJR6, F1M8A7, Q9QYV0, Q2TA63, M0R9Y3, G3V8L0, F1M7P8, F7FKI5, D3ZIY3, A0A0G2K849, Q5M7A3, A0A0G2K4U7, Q3T1J2, Q5U312, D3ZFK8, D3ZNS8, A0A0G2JSU4, M0R4V4, A0A0G2K324, A0A0G2K285, A0A0G2K0U3,…
2	GO:0031974	membrane-enclosed lumen	Cellular Component	28	A0A0G2JTH1, Q7TS56, D3ZJR6, Q5FVH4, Q5BKB9, Q5M7W5, D3ZSV7, D4A9Q3, P61480, A0A0G2K4X5, Q5BK48, D3ZD80, F7FKI5, C6ZII9, A0A0G2K849, P49793, B4F7E7, Q99P77, Q5U312, F1LND7, D3ZNS8, A0A0G2JSU4, F1LTH9, A0A0G2K324, P58405, D3ZGZ9, A0A096MJB3, P62864
2	GO:0044456	synapse part	Cellular Component	4	Q5BKB9, P20781, P47861, Q925C0
2	GO:0016020	membrane	Cellular Component	64	D3ZM97, A0A0G2K3H0, Q5FVH4, D3ZSZ6, Q5BKB9, D3ZSV8, M0R6Y8, D4A9Q3, P26819, A0A0G2K770, Q5BJM8, B2GUY0, A0A0G2JVC8, Q5RJZ3, P09811, D4A8T3, Q45QK8, Q7TNK0, D4AAE5, Q9ESN0, Q9WUW3, Q66HA6, B4F7E7, Q99P77, A0A0G2K1Q9, Q07984, Q925C0, F1LPB8, Q62971, F1M4I1, D3ZJZ1, D4A4H5, P47861, Q9QZK5, B2GUZ4, Q9ERC5, D3Z9D2, F1LM10, D3ZPJ0, Q767I3, Q9QYV0, Q2TA63, Q9JK59, B2RYF6, Q5M7A3, P49793, F1M0F9, Q3T1J2,…
2	GO:0044422	organelle part	Cellular Component	64	A0A0H2UHU1, A0A0G2JTH1, Q7TS56, Q5FVH4, Q5BKB9, D4A5Y7, D3ZSZ6, D4A6K4, Q5M7W5, D3ZSV7, Q5BJY9, D4A9Q3, A0A0G2K770, D3ZD80, Q5BJM8, B2GUY0, D4A4X4, Q5RJZ3, D4A8T3, Q7TNK0, C6ZII9, Q66HA6, B4F7E7, Q99P77, A0A0G2K1Q9, Q925C0, D3ZJZ1, D4A4H5, P47861, B2GUZ4, A0A096MJB3, Q9QZK5, Q9ERC5, Q9Z336, D3ZJR6, F1LM10, F1M8A7, Q2TA63, M0R9Y3, G3V8L0, P61480, A0A0G2K4X5, Q9JK59, Q5BK48, F7FKI5, A0A0G2K849, P49…
2	GO:0043226	organelle	Cellular Component	97	A0A0G2JTH1, Q7TS56, Q5BKB9, D3ZSZ6, M0R6Y8, Q5BJY9, P26819, Q5M849, B2GUY0, A0A0G2JVC8, Q4KM64, Q5RJZ3, P09811, D4A8T3, Q7TNK0, C6ZII9, Q99P77, A0A0G2K1Q9, Q07984, P42335, D3ZJZ1, P47861, B2GUZ4, A0A096MJB3, D3ZJR6, F1M8A7, Q9QYV0, Q2TA63, M0R9Y3, G3V8L0, F7FKI5, D3ZIY3, A0A0G2K849, Q5M7A3, A0A0G2K4U7, Q3T1J2, Q5U312, D3ZNS8, D3ZFK8, M0R4V4, A0A0G2JSU4, A0A0G2K324, A0A0G2K285, A0A0G2K0U3, A0A0G2J…
2	GO:0044425	membrane part	Cellular Component	43	D3ZM97, A0A0G2K3H0, Q5FVH4, Q5BKB9, M0R6Y8, D3ZPJ0, Q2TA63, Q9QYV0, Q9JK59, Q5BJM8, B2GUY0, Q5RJZ3, B2RYF6, D4A8T3, Q45QK8, Q7TNK0, D4AAE5, Q5M7A3, F1M0F9, B4F7E7, Q3T1J2, D3ZFK8, A0A0G2K1Q9, Q07984, Q925C0, M0R531, A0A0G2JVW3, M0R4V4, A0A0G2JSU4, Q62971, A0A0G2K285, A0A0G2K0U3, O08589, A0A0G2JU83, F1M4I1, D4A4H5, P20781, Q5XIU4, Q5FVL6, B2GUZ4, P47861, Q9ERC5, D3Z9D2
2	GO:0044421	extracellular region part	Cellular Component	23	A0A0H2UHU1, Q45QK8, Q7TNK0, F1M8E9, Q66HA6, B4F7E7, M0R6Y8, A0A0G2K0Q7, Q9QYV0, Q07984, F1LPB8, A0A0G2JSU4, Q5BJY9, A0A096MJ04, F1LYI7, Q6AYR8, D4A4H5, Q5BJM8, B2GUY0, Q9QZK5, Q5RJZ3, P09811, P62864
2	GO:0030054	cell junction	Cellular Component	6	A0A0H2UHU1, F1M4I1, A0A0G2K3H0, B4F7E7, A0A0G2K1Q9, D4A4X4
2	GO:0045202	synapse	Cellular Component	4	Q5BKB9, P20781, P47861, Q925C0
2	GO:0099080	supramolecular complex	Cellular Component	3	Q9Z336, A0A0G2K0Q7, Q5BJY9
2	GO:0005623	cell	Cellular Component	104	A0A0G2JTH1, Q7TS56, Q5BKB9, D3ZSZ6, M0R6Y8, Q5BJY9, P26819, Q5M849, A0A0G2JVC8, B2GUY0, Q4KM64, Q5RJZ3, P09811, D4A8T3, Q7TNK0, C6ZII9, Q99P77, A0A0G2K1Q9, Q07984, P42335, D3ZJZ1, P47861, A0A096MJB3, B2GUZ4, D3ZJR6, F1M8A7, Q9QYV0, Q2TA63, M0R9Y3, G3V8L0, F1M7P8, F7FKI5, D3ZIY3, A0A0G2K849, Q5M7A3, A0A0G2K4U7, Q3T1J2, Q5U312, D3ZFK8, D3ZNS8, A0A0G2JSU4, M0R4V4, A0A0G2K324, A0A0G2K285, A0A0G2K0U3,…
2	GO:0005576	extracellular region	Cellular Component	24	A0A0H2UHU1, Q45QK8, Q7TNK0, F1M8E9, Q9WUW3, Q66HA6, B4F7E7, M0R6Y8, A0A0G2K0Q7, Q9QYV0, Q07984, F1LPB8, A0A0G2JSU4, Q5BJY9, A0A096MJ04, F1LYI7, Q6AYR8, D4A4H5, Q5BJM8, B2GUY0, Q9QZK5, Q5RJZ3, P09811, P62864
3	GO:0071944	cell periphery	Cellular Component	32	F1LM10, D3ZM97, A0A0G2K3H0, Q5FVH4, Q5BKB9, D3ZSZ6, Q767I3, D3ZPJ0, Q9QYV0, Q5BJY9, P26819, Q5RJZ3, P09811, B2RYF6, Q45QK8, Q5M7A3, B4F7E7, A0A0G2K1Q9, D3ZFK8, Q925C0, A0A0G2JVW3, A0A0G2JSU4, P58405, Q62971, A0A0G2K0U3, O08589, F1M4I1, P20781, Q5FVL6, Q9QZK5, P47861, Q9ERC5
3	GO:1990904	ribonucleoprotein complex	Cellular Component	6	A0A0H2UHU1, P61480, D4AD15, D3ZE10, P62864, D4A9Q3
3	GO:0043234	protein complex	Cellular Component	27	Q9Z336, Q5FVH4, A0A0G2K3H0, F1M8A7, Q5BKB9, M0R9Y3, Q9QYV0, Q5M7W5, G3V8L0, A0A0G2K4X5, P61480, D3ZD80, Q9JK59, D4A4X4, D4A8T3, Q45QK8, A0A0G2K849, P49793, Q66HA6, A0A0G2K0Q7, D3ZNS8, A0A0G2K324, P58405, F1M4I1, D3ZGZ9, Q9QZK5, B2GV50
3	GO:1902495	transmembrane transporter complex	Cellular Component	2	A0A0G2K0U3, P20781
3	GO:0008287	protein serine/threonine phosphatase complex	Cellular Component	2	A0A096MJB3, P58405
3	GO:0044459	plasma membrane part	Cellular Component	15	B2RYF6, Q45QK8, A0A0G2K3H0, Q5BKB9, Q5M7A3, B4F7E7, Q9QYV0, A0A0G2JVW3, Q62971, A0A0G2K0U3, O08589, F1M4I1, P20781, Q5FVL6, Q5RJZ3
3	GO:0099081	supramolecular polymer	Cellular Component	3	Q9Z336, A0A0G2K0Q7, Q5BJY9
3	GO:0043228	non-membrane-bounded organelle	Cellular Component	36	A0A0H2UHU1, Q9Z336, A0A0G2JTH1, F1LM10, Q5FVH4, Q5BKB9, D4A5Y7, Q5M7W5, D3ZSV7, M0R9Y3, G3V8L0, Q5BJY9, D4A9Q3, P61480, A0A0G2K770, A0A0G2JVC8, D4A4X4, C6ZII9, Q66HA6, P49793, A0A0G2K0Q7, A0A0G2K4U7, Q5U312, Q99P77, D3ZNS8, D3ZFK8, A0A0G2JSU4, A0A0G2JVW3, F1LTH9, P58405, A0A0G2K324, D4AD15, D3ZGZ9, A0A096MJB3, D3ZE10, P62864
3	GO:0005789	endoplasmic reticulum membrane	Cellular Component	5	D4A8T3, Q7TNK0, F1M0F9, Q3T1J2, Q2TA63
3	GO:0005886	plasma membrane	Cellular Component	30	F1LM10, D3ZM97, A0A0G2K3H0, Q5FVH4, Q5BKB9, D3ZSZ6, Q767I3, D3ZPJ0, Q9QYV0, P26819, Q5RJZ3, P09811, B2RYF6, Q45QK8, Q5M7A3, B4F7E7, A0A0G2K1Q9, Q925C0, A0A0G2JVW3, A0A0G2JSU4, P58405, Q62971, A0A0G2K0U3, O08589, F1M4I1, P20781, Q5FVL6, Q9QZK5, P47861, Q9ERC5
3	GO:1990204	oxidoreductase complex	Cellular Component	1	F7FKI5
3	GO:0043229	intracellular organelle	Cellular Component	89	A0A0H2UHU1, A0A0G2JTH1, Q7TS56, Q4KLZ1, Q5FVH4, Q5BKB9, D4A5Y7, D3ZSZ6, M0R6Y8, D4A6K4, Q5M7W5, D3ZSV7, Q5BJY9, D4A9Q3, P26819, Q5M849, A0A0G2K770, D3ZD80, Q5BJM8, A0A0G2JVC8, B2GUY0, Q4KM64, D4A4X4, Q5RJZ3, D4A8T3, Q7TNK0, D4ACE4, C6ZII9, Q66HA6, B4F7E7, Q99P77, A0A0G2K1Q9, Q925C0, Q07984, F1LPB8, P42335, F1M4I1, D3ZJZ1, D4A4H5, Q9QZK5, P47861, B2GUZ4, A0A096MJB3, Q9ERC5, D3Z9D2, Q9Z336, D3ZJR6,…
3	GO:0099023	tethering complex	Cellular Component	1	Q5FVH4
3	GO:0098805	whole membrane	Cellular Component	11	A0A0G2K285, D4A8T3, A0A0G2K770, Q9JK59, D3ZJZ1, Q66HA6, M0R6Y8, P47861, B2GUZ4, M0R531, Q925C0
3	GO:1902494	catalytic complex	Cellular Component	11	Q9Z336, P61480, Q45QK8, D3ZD80, D4A4H5, C6ZII9, A0A0G2K849, F7FKI5, D3ZGZ9, A0A096MJB3, P58405
3	GO:0044446	intracellular organelle part	Cellular Component	63	A0A0H2UHU1, A0A0G2JTH1, Q7TS56, Q5FVH4, Q5BKB9, D4A5Y7, D3ZSZ6, D4A6K4, Q5M7W5, D3ZSV7, Q5BJY9, D4A9Q3, A0A0G2K770, D3ZD80, Q5BJM8, B2GUY0, D4A4X4, Q5RJZ3, D4A8T3, Q7TNK0, C6ZII9, Q66HA6, B4F7E7, Q99P77, A0A0G2K1Q9, Q925C0, D3ZJZ1, D4A4H5, P47861, B2GUZ4, A0A096MJB3, Q9QZK5, Q9ERC5, Q9Z336, D3ZJR6, F1LM10, F1M8A7, Q2TA63, M0R9Y3, G3V8L0, P61480, A0A0G2K4X5, Q5BK48, Q9JK59, F7FKI5, A0A0G2K849, P49…
3	GO:1990351	transporter complex	Cellular Component	2	A0A0G2K0U3, P20781
3	GO:0043230	extracellular organelle	Cellular Component	20	A0A0H2UHU1, Q45QK8, Q7TNK0, Q66HA6, B4F7E7, M0R6Y8, A0A0G2K0Q7, Q9QYV0, Q07984, F1LPB8, A0A0G2JSU4, Q5BJY9, A0A096MJ04, F1LYI7, Q6AYR8, Q5BJM8, B2GUY0, Q9QZK5, Q5RJZ3, P09811
3	GO:0031975	envelope	Cellular Component	7	A0A0G2JU83, Q9JK59, D3ZSZ6, P49793, Q99P77, D3ZNS8, M0R9Y3
3	GO:0043227	membrane-bounded organelle	Cellular Component	92	A0A0H2UHU1, D4A346, A0A0G2JTH1, Q7TS56, Q4KLZ1, Q5FVH4, D3ZSZ6, Q5BKB9, M0R6Y8, D4A6K4, Q5M7W5, D3ZSV7, D4A9Q3, Q5BJY9, Q5M849, A0A0G2K770, D3ZD80, Q5BJM8, B2GUY0, A0A0G2JVC8, Q4KM64, Q5RJZ3, P09811, D4A8T3, Q45QK8, Q7TNK0, Q9ESN0, D4ACE4, C6ZII9, Q66HA6, B4F7E7, Q99P77, A0A0G2K1Q9, Q925C0, Q07984, F1LPB8, P42335, F1M4I1, Q6AYR8, D3ZJZ1, D4A4H5, Q9QZK5, P47861, B2GUZ4, A0A096MJB3, Q9ERC5, D3Z9D2,…
3	GO:0070062	extracellular exosome	Cellular Component	19	A0A0H2UHU1, Q45QK8, Q7TNK0, Q66HA6, B4F7E7, M0R6Y8, A0A0G2K0Q7, Q9QYV0, Q07984, F1LPB8, A0A0G2JSU4, Q5BJY9, A0A096MJ04, F1LYI7, Q6AYR8, Q5BJM8, Q9QZK5, Q5RJZ3, P09811
3	GO:0009986	cell surface	Cellular Component	2	A0A0G2K0Q7, Q9QYV0
3	GO:0005622	intracellular	Cellular Component	96	A0A0G2JTH1, Q7TS56, Q5BKB9, D3ZSZ6, M0R6Y8, Q5BJY9, P26819, Q5M849, A0A0G2JVC8, B2GUY0, Q4KM64, Q5RJZ3, P09811, D4A8T3, Q7TNK0, C6ZII9, Q99P77, A0A0G2K1Q9, Q07984, P42335, D3ZJZ1, P47861, B2GUZ4, A0A096MJB3, D3ZJR6, F1M8A7, Q9QYV0, Q2TA63, M0R9Y3, G3V8L0, F7FKI5, D3ZIY3, A0A0G2K849, Q5M7A3, A0A0G2K4U7, Q3T1J2, Q5U312, D3ZNS8, D3ZFK8, M0R4V4, A0A0G2JSU4, A0A0G2K324, A0A0G2K285, A0A0G2K0U3, A0A0G2J…
3	GO:0098589	membrane region	Cellular Component	2	M0R6Y8, M0R531
3	GO:0005615	extracellular space	Cellular Component	3	D4A4H5, Q9QZK5, P62864
3	GO:0016942	insulin-like growth factor binding protein complex	Cellular Component	1	Q9QZK5
3	GO:0098793	presynapse	Cellular Component	2	P47861, Q925C0
3	GO:0097060	synaptic membrane	Cellular Component	1	P20781
3	GO:0032153	cell division site	Cellular Component	1	A0A0G2K0Q7
3	GO:0097458	neuron part	Cellular Component	7	A0A0G2K0U3, Q5BKB9, P47861, D3ZFK8, Q925C0, Q5M7W5, P58405
3	GO:1903561	extracellular vesicle	Cellular Component	20	A0A0H2UHU1, Q45QK8, Q7TNK0, Q66HA6, B4F7E7, M0R6Y8, A0A0G2K0Q7, Q9QYV0, Q07984, F1LPB8, A0A0G2JSU4, Q5BJY9, A0A096MJ04, F1LYI7, Q6AYR8, Q5BJM8, B2GUY0, Q9QZK5, Q5RJZ3, P09811
3	GO:0098796	membrane protein complex	Cellular Component	7	Q45QK8, D4A8T3, F1M4I1, Q9JK59, Q5FVH4, A0A0G2K3H0, Q9QYV0
3	GO:0019898	extrinsic component of membrane	Cellular Component	5	A0A0G2K0U3, Q45QK8, F1M4I1, A0A0G2K3H0, D3ZFK8
3	GO:0031224	intrinsic component of membrane	Cellular Component	22	B2RYF6, D3ZM97, D4AAE5, Q5M7A3, Q9QYV0, Q07984, Q925C0, Q62971, A0A0G2K0U3, O08589, A0A0G2JU83, Q9JK59, D4A4H5, Q5BJM8, B2GUY0, Q5XIU4, P20781, Q5FVL6, B2GUZ4, Q9ERC5, Q5RJZ3, D3Z9D2
3	GO:0012505	endomembrane system	Cellular Component	38	A0A0G2JTH1, F1LM10, Q5FVH4, D3ZSZ6, D4A6K4, Q2TA63, M0R9Y3, Q9QYV0, A0A0G2K770, Q9JK59, Q5BJM8, B2GUY0, A0A0G2JVC8, Q4KM64, Q5RJZ3, D4A8T3, Q7TNK0, Q5M7A3, P49793, Q66HA6, F1M0F9, Q3T1J2, Q99P77, D3ZNS8, Q07984, Q925C0, M0R531, A0A0G2JSU4, F1LPB8, P58405, A0A0G2K285, A0A0G2JU83, F1M4I1, D4A4H5, Q5XIU4, P47861, Q9ERC5, D3Z9D2
3	GO:0098794	postsynapse	Cellular Component	2	Q5BKB9, P20781
3	GO:0042995	cell projection	Cellular Component	11	A0A0G2K0U3, F1LM10, A0A0G2K3H0, Q5BKB9, D4A5Y7, A0A0G2K0Q7, A0A0G2K1Q9, D3ZFK8, Q5M7W5, D4A4X4, P58405
3	GO:0042175	nuclear outer membrane-endoplasmic reticulum membrane network	Cellular Component	5	D4A8T3, Q7TNK0, F1M0F9, Q3T1J2, Q2TA63
3	GO:0044463	cell projection part	Cellular Component	3	D4A5Y7, Q5BKB9, A0A0G2K1Q9
3	GO:0044441	ciliary part	Cellular Component	1	D4A5Y7
3	GO:0000136	alpha-1,6-mannosyltransferase complex	Cellular Component	1	D4A4H5
3	GO:0005929	cilium	Cellular Component	1	D4A5Y7
3	GO:0043233	organelle lumen	Cellular Component	28	A0A0G2JTH1, Q7TS56, D3ZJR6, Q5FVH4, Q5BKB9, Q5M7W5, D3ZSV7, D4A9Q3, P61480, A0A0G2K4X5, Q5BK48, D3ZD80, F7FKI5, C6ZII9, A0A0G2K849, P49793, B4F7E7, Q99P77, Q5U312, F1LND7, D3ZNS8, A0A0G2JSU4, F1LTH9, A0A0G2K324, P58405, D3ZGZ9, A0A096MJB3, P62864
3	GO:0070161	anchoring junction	Cellular Component	2	A0A0H2UHU1, F1M4I1
3	GO:0048475	coated membrane	Cellular Component	1	D4A8T3
3	GO:0031090	organelle membrane	Cellular Component	16	D4A8T3, D3ZSZ6, P49793, Q66HA6, Q99P77, D3ZNS8, Q925C0, A0A0G2JU83, Q9JK59, A0A0G2K770, D3ZJZ1, D4A4H5, Q5BJM8, P47861, B2GUZ4, Q9ERC5
3	GO:0032155	cell division site part	Cellular Component	1	A0A0G2K0Q7
3	GO:0005911	cell-cell junction	Cellular Component	4	F1M4I1, A0A0G2K3H0, A0A0G2K1Q9, D4A4X4
3	GO:0031252	cell leading edge	Cellular Component	1	A0A0G2K0Q7
3	GO:0044424	intracellular part	Cellular Component	96	A0A0H2UHU1, D4A346, A0A0G2JTH1, Q7TS56, Q4KLZ1, Q5FVH4, Q5BKB9, D4A5Y7, D3ZSZ6, M0R6Y8, D4A6K4, Q5M7W5, D3ZSV7, Q5BJY9, D4A9Q3, P26819, Q5M849, A0A0G2K770, D3ZD80, Q5BJM8, A0A0G2JVC8, B2GUY0, Q4KM64, D4A4X4, Q5RJZ3, P09811, D4A8T3, Q45QK8, Q7TNK0, Q9ESN0, A0A0G2JZ88, D4ACE4, C6ZII9, Q66HA6, B4F7E7, Q99P77, A0A0G2K1Q9, Q925C0, Q07984, F1LPB8, P42335, F1M4I1, D3ZJZ1, D4A4H5, Q9QZK5, P47861, B2GUZ4,…
3	GO:0098552	side of membrane	Cellular Component	2	A0A0G2K0U3, Q45QK8
3	GO:0098636	protein complex involved in cell adhesion	Cellular Component	1	Q9QYV0
3	GO:0043235	receptor complex	Cellular Component	1	Q9QYV0
3	GO:0097610	cell surface furrow	Cellular Component	1	A0A0G2K0Q7
3	GO:0098590	plasma membrane region	Cellular Component	1	P20781
3	GO:0030055	cell-substrate junction	Cellular Component	2	A0A0H2UHU1, F1M4I1
3	GO:0030496	midbody	Cellular Component	2	A0A0G2K770, Q66HA6
3	GO:0031012	extracellular matrix	Cellular Component	1	Q9QZK5
3	GO:0044449	contractile fiber part	Cellular Component	1	A0A0G2K0Q7
3	GO:0031300	intrinsic component of organelle membrane	Cellular Component	2	D4A4H5, B2GUZ4
4	GO:0098588	bounding membrane of organelle	Cellular Component	10	D4A8T3, A0A0G2K770, Q9JK59, D4A4H5, D3ZJZ1, Q5BJM8, Q66HA6, P47861, B2GUZ4, Q925C0
4	GO:0030880	RNA polymerase complex	Cellular Component	1	A0A0G2K849
4	GO:0005913	cell-cell adherens junction	Cellular Component	1	F1M4I1
4	GO:0043231	intracellular membrane-bounded organelle	Cellular Component	76	A0A0H2UHU1, A0A0G2JTH1, Q7TS56, Q4KLZ1, Q5FVH4, D3ZSZ6, Q5BKB9, M0R6Y8, D4A6K4, Q5M7W5, D3ZSV7, D4A9Q3, D3ZD80, Q5M849, A0A0G2K770, Q5BJM8, A0A0G2JVC8, B2GUY0, Q4KM64, D4A8T3, Q7TNK0, D4ACE4, C6ZII9, Q66HA6, B4F7E7, Q99P77, A0A0G2K1Q9, Q07984, Q925C0, F1LPB8, P42335, F1M4I1, D3ZJZ1, D4A4H5, A0A096MJB3, B2GUZ4, Q9QZK5, P47861, Q9ERC5, D3Z9D2, D3ZJR6, F1LM10, F1M8A7, M0R9Y3, Q2TA63, G3V8L0, P61480,…
4	GO:0005737	cytoplasm	Cellular Component	76	A0A0H2UHU1, A0A0G2JTH1, Q7TS56, Q4KLZ1, Q5FVH4, D3ZSZ6, M0R6Y8, D4A6K4, Q5M7W5, D3ZSV7, D4A9Q3, Q5BJY9, P26819, A0A0G2K770, Q5BJM8, A0A0G2JVC8, B2GUY0, Q4KM64, D4A4X4, Q5RJZ3, P09811, D4A8T3, Q7TNK0, Q9ESN0, C6ZII9, Q66HA6, B4F7E7, Q99P77, A0A0G2K1Q9, Q07984, Q925C0, F1LPB8, F1M4I1, D3ZJZ1, D4A4H5, P47861, Q9QZK5, B2GUZ4, Q9ERC5, D3Z9D2, Q9Z336, F1LM10, F1M8E9, Q9QYV0, Q2TA63, G3V8L0, Q9JK59, F7F…
4	GO:0070695	FHF complex	Cellular Component	1	Q5FVH4
4	GO:0005875	microtubule associated complex	Cellular Component	1	Q9Z336
4	GO:0072357	PTW/PP1 phosphatase complex	Cellular Component	1	A0A096MJB3
4	GO:0008305	integrin complex	Cellular Component	1	Q9QYV0
4	GO:0044438	microbody part	Cellular Component	1	B2GUZ4
4	GO:0061700	GATOR2 complex	Cellular Component	2	D3ZGZ9, G3V8L0
4	GO:0005774	vacuolar membrane	Cellular Component	2	A0A0G2K770, Q66HA6
4	GO:0070160	occluding junction	Cellular Component	1	D4A4X4
4	GO:0031984	organelle subcompartment	Cellular Component	2	D4A4H5, D4A6K4
4	GO:0036454	growth factor complex	Cellular Component	1	Q9QZK5
4	GO:0045298	tubulin complex	Cellular Component	3	Q5BKB9, Q66HA6, Q5M7W5
4	GO:0000118	histone deacetylase complex	Cellular Component	1	C6ZII9
4	GO:0005930	axoneme	Cellular Component	1	D4A5Y7
4	GO:0031301	integral component of organelle membrane	Cellular Component	2	D4A4H5, B2GUZ4
4	GO:0005667	transcription factor complex	Cellular Component	7	A0A0G2K4X5, D3ZD80, F1M8A7, A0A0G2K849, B2GV50, A0A0G2K324, P58405
4	GO:0034708	methyltransferase complex	Cellular Component	2	A0A0G2K849, A0A096MJB3
4	GO:0005834	heterotrimeric G-protein complex	Cellular Component	1	Q45QK8
4	GO:1905360	GTPase complex	Cellular Component	1	Q45QK8
4	GO:0034702	ion channel complex	Cellular Component	2	A0A0G2K0U3, P20781
4	GO:0031982	vesicle	Cellular Component	33	A0A0H2UHU1, Q9Z336, F1LM10, F1M8E9, D3ZSZ6, M0R6Y8, Q9QYV0, Q5BJY9, F1LYI7, A0A0G2K770, Q5BJM8, B2GUY0, Q5RJZ3, P09811, D4A8T3, Q45QK8, Q7TNK0, Q66HA6, B4F7E7, A0A0G2K0Q7, Q07984, Q925C0, F1LPB8, A0A0G2JSU4, A0A096MJ04, A0A0G2K285, Q6AYR8, D3ZJZ1, Q9QZK5, P47861, Q5FVL6, Q9ERC5, D3Z9D2
4	GO:0030897	HOPS complex	Cellular Component	1	Q5FVH4
4	GO:0030529	intracellular ribonucleoprotein complex	Cellular Component	6	A0A0H2UHU1, P61480, D4AD15, D3ZE10, P62864, D4A9Q3
4	GO:0044291	cell-cell contact zone	Cellular Component	1	F1M4I1
4	GO:0019897	extrinsic component of plasma membrane	Cellular Component	4	A0A0G2K0U3, Q45QK8, F1M4I1, A0A0G2K3H0
4	GO:0031514	motile cilium	Cellular Component	1	D4A5Y7
4	GO:0043232	intracellular non-membrane-bounded organelle	Cellular Component	36	A0A0H2UHU1, Q9Z336, A0A0G2JTH1, F1LM10, Q5FVH4, Q5BKB9, D4A5Y7, Q5M7W5, D3ZSV7, M0R9Y3, G3V8L0, Q5BJY9, D4A9Q3, P61480, A0A0G2K770, A0A0G2JVC8, D4A4X4, C6ZII9, Q66HA6, P49793, A0A0G2K0Q7, A0A0G2K4U7, Q5U312, Q99P77, D3ZNS8, D3ZFK8, A0A0G2JSU4, A0A0G2JVW3, F1LTH9, P58405, A0A0G2K324, D4AD15, D3ZGZ9, A0A096MJB3, D3ZE10, P62864
4	GO:0031965	nuclear membrane	Cellular Component	5	A0A0G2JU83, D3ZSZ6, P49793, Q99P77, D3ZNS8
4	GO:0031231	intrinsic component of peroxisomal membrane	Cellular Component	1	B2GUZ4
4	GO:0031080	nuclear pore outer ring	Cellular Component	2	P49793, M0R9Y3
4	GO:0008076	voltage-gated potassium channel complex	Cellular Component	1	A0A0G2K0U3
4	GO:0005694	chromosome	Cellular Component	7	Q9Z336, C6ZII9, P49793, A0A096MJB3, M0R9Y3, A0A0G2JVW3, F1LTH9
4	GO:0070545	PeBoW complex	Cellular Component	1	P61480
4	GO:0043005	neuron projection	Cellular Component	4	A0A0G2K0U3, Q5BKB9, D3ZFK8, P58405
4	GO:0098857	membrane microdomain	Cellular Component	2	M0R6Y8, M0R531
4	GO:0045211	postsynaptic membrane	Cellular Component	1	P20781
4	GO:0044431	Golgi apparatus part	Cellular Component	3	D4A8T3, D4A4H5, D4A6K4
4	GO:0098797	plasma membrane protein complex	Cellular Component	4	Q45QK8, F1M4I1, A0A0G2K3H0, Q9QYV0
[truncated: 172 more rows]
