# Supplementary material for: iTRAQ-based proteomics analysis on insomnia rats treated with Mongolian medical warm acupuncture
Source: Biosci Rep. 2020 May 7;40(5):BSR20191517. doi: 10.1042/BSR20191517 (PMC7953503; doi:10.1042/BSR20191517)
Supplement: Supplementary Tables S1-S8 [file BSR-2019-1517_supp.zip › Supplementary Table 5.xlsx]

## Sheet: TopBlastHits
Sequence name	Sequence desc.	Sequence length	Hit desc.	Hit ACC	E-Value	Similarity	Bit-Score	Alignment length	Positives
A0A0G2K4U7	MTUS2_HUMANMicrotubule-associated tumor suppressor candidate 2 OS=Homo sapiens GN=MTUS2 PE=1 SV=3	1350	sp|Q5JR59|MTUS2_HUMANMicrotubule-associated tumor suppressor candidate 2 OS=Homo sapiens GN=MTUS2 PE=1 SV=3	Q5JR59	0	78	1755.73	1373	1077
M0R6Y8	PGK1_HUMANPhosphoglycerate kinase 1 OS=Homo sapiens GN=PGK1 PE=1 SV=3	395	sp|P00558|PGK1_HUMANPhosphoglycerate kinase 1 OS=Homo sapiens GN=PGK1 PE=1 SV=3	P00558	0	90	721.079	417	377
F1LYI7	TM256_HUMANTransmembrane 256 OS=Homo sapiens GN=TMEM256 PE=2 SV=1	113	sp|Q8N2U0|TM256_HUMANTransmembrane protein 256 OS=Homo sapiens GN=TMEM256 PE=2 SV=1	Q8N2U0	2.58872e-58	92	178.718	98	91
P58405	STRN3_HUMANStriatin-3 OS=Homo sapiens GN=STRN3 PE=1 SV=3	794	sp|Q13033|STRN3_HUMANStriatin-3 OS=Homo sapiens GN=STRN3 PE=1 SV=3	Q13033	0	96	1475.3	779	755
P02680	FIBG_HUMANFibrinogen gamma chain OS=Homo sapiens GN=FGG PE=1 SV=3	445	sp|P02679|FIBG_HUMANFibrinogen gamma chain OS=Homo sapiens GN=FGG PE=1 SV=3	P02679	0	91	788.875	445	408
P14480	FIBB_HUMANFibrinogen beta chain OS=Homo sapiens GN=FGB PE=1 SV=2	479	sp|P02675|FIBB_HUMANFibrinogen beta chain OS=Homo sapiens GN=FGB PE=1 SV=2	P02675	0	90	837.795	479	435
A0A0G2JW88	MAP4_HUMANMicrotubule-associated 4 OS=Homo sapiens GN=MAP4 PE=1 SV=3	2201	sp|P27816|MAP4_HUMANMicrotubule-associated protein 4 OS=Homo sapiens GN=MAP4 PE=1 SV=3	P27816	0	82	714.531	511	422
A0A096MK16	ARAP2_HUMANArf-GAP with Rho-GAP ANK repeat and PH domain-containing 2 OS=Homo sapiens GN=ARAP2 PE=1 SV=3	1321	sp|Q8WZ64|ARAP2_HUMANArf-GAP with Rho-GAP domain, ANK repeat and PH domain-containing protein 2 OS=Homo sapiens GN=ARAP2 PE=1 SV=3	Q8WZ64	0	92	2425.59	1325	1232
F1M1E4	PNKD_HUMANProbable hydrolase PNKD OS=Homo sapiens GN=PNKD PE=1 SV=2	385	sp|Q8N490|PNKD_HUMANProbable hydrolase PNKD OS=Homo sapiens GN=PNKD PE=1 SV=2	Q8N490	0	97	761.525	385	374
B1H223	DSCR3_HUMANDown syndrome critical region 3 OS=Homo sapiens GN=DSCR3 PE=1 SV=1	297	sp|O14972|DSCR3_HUMANDown syndrome critical region protein 3 OS=Homo sapiens GN=DSCR3 PE=1 SV=1	O14972	0	96	571.237	296	286
Q6IFW6	type I cytoskeletal 10 OS=Homo sapiens GN=KRT10 PE=1 SV=6	526	sp|P13645|K1C10_HUMANKeratin, type I cytoskeletal 10 OS=Homo sapiens GN=KRT10 PE=1 SV=6	P13645	0	97	602.438	314	306
A8IRI3	GCR_HUMANGlucocorticoid receptor OS=Homo sapiens GN=NR3C1 PE=1 SV=1	794	sp|P04150|GCR_HUMANGlucocorticoid receptor OS=Homo sapiens GN=NR3C1 PE=1 SV=1	P04150	0	91	1417.52	797	732
A0A0G2KAQ8	PXMP2_HUMANPeroxisomal membrane 2 OS=Homo sapiens GN=PXMP2 PE=1 SV=3	88	sp|Q9NR77|PXMP2_HUMANPeroxisomal membrane protein 2 OS=Homo sapiens GN=PXMP2 PE=1 SV=3	Q9NR77	7.45702e-35	88	120.168	79	70
Q62649	NNAT_HUMANNeuronatin OS=Homo sapiens GN=NNAT PE=2 SV=1	81	sp|Q16517|NNAT_HUMANNeuronatin OS=Homo sapiens GN=NNAT PE=2 SV=1	Q16517	2.11076e-47	98	148.673	81	80
A0A0G2JWX4	type II cytoskeletal 79 OS=Homo sapiens GN=KRT79 PE=1 SV=2	684	sp|Q5XKE5|K2C79_HUMANKeratin, type II cytoskeletal 79 OS=Homo sapiens GN=KRT79 PE=1 SV=2	Q5XKE5	0	71	545.814	478	342
D4A1U8	VMA5A_HUMANvon Willebrand factor A domain-containing 5A OS=Homo sapiens GN=VWA5A PE=2 SV=2	798	sp|O00534|VMA5A_HUMANvon Willebrand factor A domain-containing protein 5A OS=Homo sapiens GN=VWA5A PE=2 SV=2	O00534	0	76	1009.98	801	611
P24090	FETUA_HUMANAlpha-2-HS-glyco OS=Homo sapiens GN=AHSG PE=1 SV=1	352	sp|P02765|FETUA_HUMANAlpha-2-HS-glycoprotein OS=Homo sapiens GN=AHSG PE=1 SV=1	P02765	3.42605e-135	70	393.66	372	264
D3ZA53	PNML1_HUMANPNMA 1 OS=Homo sapiens GN=PNMAL1 PE=1 SV=2	432	sp|Q86V59|PNML1_HUMANPNMA-like protein 1 OS=Homo sapiens GN=PNMAL1 PE=1 SV=2	Q86V59	2.37226e-179	73	512.301	431	318
Q9EQP5	PRELP_HUMANProlargin OS=Homo sapiens GN=PRELP PE=1 SV=1	377	sp|P51888|PRELP_HUMANProlargin OS=Homo sapiens GN=PRELP PE=1 SV=1	P51888	0	97	596.66	338	331
M0RA79	HV320_HUMANIg heavy chain V-III region GAL OS=Homo sapiens PE=1 SV=1	99	sp|P01781|HV320_HUMANIg heavy chain V-III region GAL OS=Homo sapiens PE=1 SV=1	P01781	5.37125e-47	82	149.443	99	82
Q95571	1A03_HUMANHLA class I histocompatibility A-3 alpha chain OS=Homo sapiens GN=HLA-A PE=1 SV=2	344	sp|P04439|1A03_HUMANHLA class I histocompatibility antigen, A-3 alpha chain OS=Homo sapiens GN=HLA-A PE=1 SV=2	P04439	4.23454e-162	78	461.84	344	269
Q9ESM0	IP6K1_HUMANInositol hexakisphosphate kinase 1 OS=Homo sapiens GN=IP6K1 PE=1 SV=3	433	sp|Q92551|IP6K1_HUMANInositol hexakisphosphate kinase 1 OS=Homo sapiens GN=IP6K1 PE=1 SV=3	Q92551	0	95	840.877	441	423
D4AAJ2	NSMF_HUMANNMDA receptor synaptonuclear signaling and neuronal migration factor OS=Homo sapiens GN=NSMF PE=1 SV=1	532	sp|Q6X4W1|NSMF_HUMANNMDA receptor synaptonuclear signaling and neuronal migration factor OS=Homo sapiens GN=NSMF PE=1 SV=1	Q6X4W1	0	96	991.49	532	511
O08562	SCN9A_HUMANSodium channel type 9 subunit alpha OS=Homo sapiens GN=SCN9A PE=1 SV=3	1984	sp|Q15858|SCN9A_HUMANSodium channel protein type 9 subunit alpha OS=Homo sapiens GN=SCN9A PE=1 SV=3	Q15858	0	96	3642.05	1988	1910
Q5FVN2	TM41B_HUMANTransmembrane 41B OS=Homo sapiens GN=TMEM41B PE=1 SV=1	291	sp|Q5BJD5|TM41B_HUMANTransmembrane protein 41B OS=Homo sapiens GN=TMEM41B PE=1 SV=1	Q5BJD5	0	95	550.821	291	277
D4A8N1	DPM1_HUMANDolichol-phosphate mannosyltransferase subunit 1 OS=Homo sapiens GN=DPM1 PE=1 SV=1	260	sp|O60762|DPM1_HUMANDolichol-phosphate mannosyltransferase subunit 1 OS=Homo sapiens GN=DPM1 PE=1 SV=1	O60762	7.14368e-171	95	476.478	260	248
O88752	HBE_HUMANHemoglobin subunit epsilon OS=Homo sapiens GN=HBE1 PE=1 SV=2	147	sp|P02100|HBE_HUMANHemoglobin subunit epsilon OS=Homo sapiens GN=HBE1 PE=1 SV=2	P02100	1.31756e-89	91	261.151	147	135
D4A4T6	RINT1_HUMANRAD50-interacting 1 OS=Homo sapiens GN=RINT1 PE=1 SV=1	735	sp|Q6NUQ1|RINT1_HUMANRAD50-interacting protein 1 OS=Homo sapiens GN=RINT1 PE=1 SV=1	Q6NUQ1	0	81	1157.9	793	645
P17209	MYL4_HUMANMyosin light chain 4 OS=Homo sapiens GN=MYL4 PE=1 SV=3	193	sp|P12829|MYL4_HUMANMyosin light chain 4 OS=Homo sapiens GN=MYL4 PE=1 SV=3	P12829	1.58947e-111	97	320.472	159	155
D3ZBP4	MICA1_HUMAN -methionine sulfoxide oxidase MICAL1 OS=Homo sapiens GN=MICAL1 PE=1 SV=2	1047	sp|Q8TDZ2|MICA1_HUMANProtein-methionine sulfoxide oxidase MICAL1 OS=Homo sapiens GN=MICAL1 PE=1 SV=2	Q8TDZ2	0	86	1617.82	1063	916
O55145	X3CL1_HUMANFractalkine OS=Homo sapiens GN=CX3CL1 PE=1 SV=1	393	sp|P78423|X3CL1_HUMANFractalkine OS=Homo sapiens GN=CX3CL1 PE=1 SV=1	P78423	3.86762e-163	73	467.618	402	295
D3ZC82	NUFP2_HUMANNuclear fragile X mental retardation-interacting 2 OS=Homo sapiens GN=NUFIP2 PE=1 SV=1	691	sp|Q7Z417|NUFP2_HUMANNuclear fragile X mental retardation-interacting protein 2 OS=Homo sapiens GN=NUFIP2 PE=1 SV=1	Q7Z417	0	96	1196.8	695	672
D3ZIC4	MYPT2_HUMAN phosphatase 1 regulatory subunit 12B OS=Homo sapiens GN=PPP1R12B PE=1 SV=2	993	sp|O60237|MYPT2_HUMANProtein phosphatase 1 regulatory subunit 12B OS=Homo sapiens GN=PPP1R12B PE=1 SV=2	O60237	0	91	1568.52	988	903
Q3KR51	NSG2_HUMANNeuron-specific family member 2 OS=Homo sapiens GN=NSG2 PE=2 SV=1	171	sp|Q9Y328|NSG2_HUMANNeuron-specific protein family member 2 OS=Homo sapiens GN=NSG2 PE=2 SV=1	Q9Y328	3.57033e-121	97	343.199	171	167
D3ZWP8	LRC58_HUMANLeucine-rich repeat-containing 58 OS=Homo sapiens GN=LRRC58 PE=1 SV=2	366	sp|Q96CX6|LRC58_HUMANLeucine-rich repeat-containing protein 58 OS=Homo sapiens GN=LRRC58 PE=1 SV=2	Q96CX6	0	95	619.387	371	354
Q5UAJ6	COX2_HUMANCytochrome c oxidase subunit 2 OS=Homo sapiens GN=MT-CO2 PE=1 SV=1	227	sp|P00403|COX2_HUMANCytochrome c oxidase subunit 2 OS=Homo sapiens GN=MT-CO2 PE=1 SV=1	P00403	1.76302e-115	88	333.183	220	195
A0A0G2K7Z3	ACOT1_HUMANAcyl-coenzyme A thioesterase 1 OS=Homo sapiens GN=ACOT1 PE=1 SV=1	342	sp|Q86TX2|ACOT1_HUMANAcyl-coenzyme A thioesterase 1 OS=Homo sapiens GN=ACOT1 PE=1 SV=1	Q86TX2	0	86	548.895	344	297
P15205	MAP1B_HUMANMicrotubule-associated 1B OS=Homo sapiens GN=MAP1B PE=1 SV=2	2459	sp|P46821|MAP1B_HUMANMicrotubule-associated protein 1B OS=Homo sapiens GN=MAP1B PE=1 SV=2	P46821	0	91	2749.16	1740	1592
F1LW77	RB33B_HUMANRas-related Rab-33B OS=Homo sapiens GN=RAB33B PE=1 SV=1	229	sp|Q9H082|RB33B_HUMANRas-related protein Rab-33B OS=Homo sapiens GN=RAB33B PE=1 SV=1	Q9H082	4.41289e-151	96	423.705	229	221
F1LWM1	SSH1_HUMAN phosphatase Slingshot homolog 1 OS=Homo sapiens GN=SSH1 PE=1 SV=2	1032	sp|Q8WYL5|SSH1_HUMANProtein phosphatase Slingshot homolog 1 OS=Homo sapiens GN=SSH1 PE=1 SV=2	Q8WYL5	0	84	1557.73	1023	866
Q6AXT8	SF3A2_HUMANSplicing factor 3A subunit 2 OS=Homo sapiens GN=SF3A2 PE=1 SV=2	471	sp|Q15428|SF3A2_HUMANSplicing factor 3A subunit 2 OS=Homo sapiens GN=SF3A2 PE=1 SV=2	Q15428	5.00834e-146	100	429.869	239	239
A0A140UHW6	TRM1_HUMA (guanine(26)-N(2))-dimethyltransferase OS=Homo sapiens GN=TRMT1 PE=1 SV=1	638	sp|Q9NXH9|TRM1_HUMANtRNA (guanine(26)-N(2))-dimethyltransferase OS=Homo sapiens GN=TRMT1 PE=1 SV=1	Q9NXH9	0	90	1085.48	615	559
A1L1L5	CCNK_HUMANCyclin-K OS=Homo sapiens GN=CCNK PE=1 SV=2	589	sp|O75909|CCNK_HUMANCyclin-K OS=Homo sapiens GN=CCNK PE=1 SV=2	O75909	0	94	762.296	589	555
A0A0G2K1W9	LDHD_HUMANProbable D-lactate mitochondrial OS=Homo sapiens GN=LDHD PE=1 SV=1	482	sp|Q86WU2|LDHD_HUMANProbable D-lactate dehydrogenase, mitochondrial OS=Homo sapiens GN=LDHD PE=1 SV=1	Q86WU2	0	87	843.958	504	441

## Sheet: protein2go
SeqName	Hit_Desc	GO_Group	GO_ID	Term
A0A0G2K4U7	MTUS2_HUMANMicrotubule-associated tumor suppressor candidate 2 OS=Homo sapiens GN=MTUS2 PE=1 SV=3	C	GO:0015630	microtubule cytoskeleton
A0A0G2K4U7	MTUS2_HUMANMicrotubule-associated tumor suppressor candidate 2 OS=Homo sapiens GN=MTUS2 PE=1 SV=3	C	GO:0043231	intracellular membrane-bounded organelle
A0A0G2K4U7	MTUS2_HUMANMicrotubule-associated tumor suppressor candidate 2 OS=Homo sapiens GN=MTUS2 PE=1 SV=3	C	GO:0044430	cytoskeletal part
A0A0G2K4U7	MTUS2_HUMANMicrotubule-associated tumor suppressor candidate 2 OS=Homo sapiens GN=MTUS2 PE=1 SV=3	C	GO:0044444	cytoplasmic part
A0A0G2K4U7	MTUS2_HUMANMicrotubule-associated tumor suppressor candidate 2 OS=Homo sapiens GN=MTUS2 PE=1 SV=3	F	GO:0005515	protein binding
M0R6Y8	PGK1_HUMANPhosphoglycerate kinase 1 OS=Homo sapiens GN=PGK1 PE=1 SV=3	C	GO:0005634	nucleus
M0R6Y8	PGK1_HUMANPhosphoglycerate kinase 1 OS=Homo sapiens GN=PGK1 PE=1 SV=3	C	GO:0005737	cytoplasm
M0R6Y8	PGK1_HUMANPhosphoglycerate kinase 1 OS=Homo sapiens GN=PGK1 PE=1 SV=3	C	GO:0045121	membrane raft
M0R6Y8	PGK1_HUMANPhosphoglycerate kinase 1 OS=Homo sapiens GN=PGK1 PE=1 SV=3	C	GO:0070062	extracellular vesicular exosome
M0R6Y8	PGK1_HUMANPhosphoglycerate kinase 1 OS=Homo sapiens GN=PGK1 PE=1 SV=3	F	GO:0004618	phosphoglycerate kinase activity
M0R6Y8	PGK1_HUMANPhosphoglycerate kinase 1 OS=Homo sapiens GN=PGK1 PE=1 SV=3	F	GO:0005515	protein binding
M0R6Y8	PGK1_HUMANPhosphoglycerate kinase 1 OS=Homo sapiens GN=PGK1 PE=1 SV=3	P	GO:0006096	glycolysis
M0R6Y8	PGK1_HUMANPhosphoglycerate kinase 1 OS=Homo sapiens GN=PGK1 PE=1 SV=3	P	GO:0030855	epithelial cell differentiation
M0R6Y8	PGK1_HUMANPhosphoglycerate kinase 1 OS=Homo sapiens GN=PGK1 PE=1 SV=3	N	GO:0098779
M0R6Y8	PGK1_HUMANPhosphoglycerate kinase 1 OS=Homo sapiens GN=PGK1 PE=1 SV=3	P	GO:0006094	gluconeogenesis
M0R6Y8	PGK1_HUMANPhosphoglycerate kinase 1 OS=Homo sapiens GN=PGK1 PE=1 SV=3	P	GO:0015976	carbon utilization
F1LYI7	TM256_HUMANTransmembrane 256 OS=Homo sapiens GN=TMEM256 PE=2 SV=1	C	GO:0070062	extracellular vesicular exosome
P58405	STRN3_HUMANStriatin-3 OS=Homo sapiens GN=STRN3 PE=1 SV=3	C	GO:0000159	protein phosphatase type 2A complex
P58405	STRN3_HUMANStriatin-3 OS=Homo sapiens GN=STRN3 PE=1 SV=3	C	GO:0005654	nucleoplasm
P58405	STRN3_HUMANStriatin-3 OS=Homo sapiens GN=STRN3 PE=1 SV=3	C	GO:0005794	Golgi apparatus
P58405	STRN3_HUMANStriatin-3 OS=Homo sapiens GN=STRN3 PE=1 SV=3	C	GO:0005886	plasma membrane
P58405	STRN3_HUMANStriatin-3 OS=Homo sapiens GN=STRN3 PE=1 SV=3	C	GO:0015630	microtubule cytoskeleton
P58405	STRN3_HUMANStriatin-3 OS=Homo sapiens GN=STRN3 PE=1 SV=3	N	GO:0036477
P58405	STRN3_HUMANStriatin-3 OS=Homo sapiens GN=STRN3 PE=1 SV=3	C	GO:0043005	neuron projection
P58405	STRN3_HUMANStriatin-3 OS=Homo sapiens GN=STRN3 PE=1 SV=3	C	GO:0044430	cytoskeletal part
P58405	STRN3_HUMANStriatin-3 OS=Homo sapiens GN=STRN3 PE=1 SV=3	F	GO:0003700	sequence-specific DNA binding transcription factor activity
P58405	STRN3_HUMANStriatin-3 OS=Homo sapiens GN=STRN3 PE=1 SV=3	F	GO:0032403	protein complex binding
P58405	STRN3_HUMANStriatin-3 OS=Homo sapiens GN=STRN3 PE=1 SV=3	F	GO:0051721	protein phosphatase 2A binding
P58405	STRN3_HUMANStriatin-3 OS=Homo sapiens GN=STRN3 PE=1 SV=3	F	GO:0070016	armadillo repeat domain binding
P58405	STRN3_HUMANStriatin-3 OS=Homo sapiens GN=STRN3 PE=1 SV=3	P	GO:0000122	negative regulation of transcription from RNA polymerase II promoter
P58405	STRN3_HUMANStriatin-3 OS=Homo sapiens GN=STRN3 PE=1 SV=3	P	GO:0006810	transport
P58405	STRN3_HUMANStriatin-3 OS=Homo sapiens GN=STRN3 PE=1 SV=3	P	GO:0006996	organelle organization
P58405	STRN3_HUMANStriatin-3 OS=Homo sapiens GN=STRN3 PE=1 SV=3	P	GO:0007267	cell-cell signaling
P58405	STRN3_HUMANStriatin-3 OS=Homo sapiens GN=STRN3 PE=1 SV=3	P	GO:0009966	regulation of signal transduction
P58405	STRN3_HUMANStriatin-3 OS=Homo sapiens GN=STRN3 PE=1 SV=3	P	GO:0045944	positive regulation of transcription from RNA polymerase II promoter
P58405	STRN3_HUMANStriatin-3 OS=Homo sapiens GN=STRN3 PE=1 SV=3	P	GO:0048468	cell development
P58405	STRN3_HUMANStriatin-3 OS=Homo sapiens GN=STRN3 PE=1 SV=3	P	GO:0048513	organ development
P58405	STRN3_HUMANStriatin-3 OS=Homo sapiens GN=STRN3 PE=1 SV=3	P	GO:0048699	generation of neurons
P58405	STRN3_HUMANStriatin-3 OS=Homo sapiens GN=STRN3 PE=1 SV=3	C	GO:0005667	transcription factor complex
P58405	STRN3_HUMANStriatin-3 OS=Homo sapiens GN=STRN3 PE=1 SV=3	P	GO:0045449	regulation of transcription, DNA-dependent
P02680	FIBG_HUMANFibrinogen gamma chain OS=Homo sapiens GN=FGG PE=1 SV=3	C	GO:0005577	fibrinogen complex
P02680	FIBG_HUMANFibrinogen gamma chain OS=Homo sapiens GN=FGG PE=1 SV=3	C	GO:0009897	external side of plasma membrane
P02680	FIBG_HUMANFibrinogen gamma chain OS=Homo sapiens GN=FGG PE=1 SV=3	C	GO:0031091	platelet alpha granule
P02680	FIBG_HUMANFibrinogen gamma chain OS=Homo sapiens GN=FGG PE=1 SV=3	C	GO:0070062	extracellular vesicular exosome
P02680	FIBG_HUMANFibrinogen gamma chain OS=Homo sapiens GN=FGG PE=1 SV=3	C	GO:0072562	blood microparticle
P02680	FIBG_HUMANFibrinogen gamma chain OS=Homo sapiens GN=FGG PE=1 SV=3	F	GO:0005102	receptor binding
P02680	FIBG_HUMANFibrinogen gamma chain OS=Homo sapiens GN=FGG PE=1 SV=3	F	GO:0005198	structural molecule activity
P02680	FIBG_HUMANFibrinogen gamma chain OS=Homo sapiens GN=FGG PE=1 SV=3	F	GO:0030674	protein binding, bridging
P02680	FIBG_HUMANFibrinogen gamma chain OS=Homo sapiens GN=FGG PE=1 SV=3	F	GO:0050839	cell adhesion molecule binding
P02680	FIBG_HUMANFibrinogen gamma chain OS=Homo sapiens GN=FGG PE=1 SV=3	P	GO:0002376	immune system process
P02680	FIBG_HUMANFibrinogen gamma chain OS=Homo sapiens GN=FGG PE=1 SV=3	P	GO:0007160	cell-matrix adhesion
P02680	FIBG_HUMANFibrinogen gamma chain OS=Homo sapiens GN=FGG PE=1 SV=3	P	GO:0010033	response to organic substance
P02680	FIBG_HUMANFibrinogen gamma chain OS=Homo sapiens GN=FGG PE=1 SV=3	P	GO:0030198	extracellular matrix organization
P02680	FIBG_HUMANFibrinogen gamma chain OS=Homo sapiens GN=FGG PE=1 SV=3	P	GO:0031639	plasminogen activation
P02680	FIBG_HUMANFibrinogen gamma chain OS=Homo sapiens GN=FGG PE=1 SV=3	P	GO:0034116	positive regulation of heterotypic cell-cell adhesion
P02680	FIBG_HUMANFibrinogen gamma chain OS=Homo sapiens GN=FGG PE=1 SV=3	P	GO:0042730	fibrinolysis
P02680	FIBG_HUMANFibrinogen gamma chain OS=Homo sapiens GN=FGG PE=1 SV=3	P	GO:0045907	positive regulation of vasoconstriction
P02680	FIBG_HUMANFibrinogen gamma chain OS=Homo sapiens GN=FGG PE=1 SV=3	P	GO:0045921	positive regulation of exocytosis
P02680	FIBG_HUMANFibrinogen gamma chain OS=Homo sapiens GN=FGG PE=1 SV=3	P	GO:0050714	positive regulation of protein secretion
P02680	FIBG_HUMANFibrinogen gamma chain OS=Homo sapiens GN=FGG PE=1 SV=3	P	GO:0051258	protein polymerization
P02680	FIBG_HUMANFibrinogen gamma chain OS=Homo sapiens GN=FGG PE=1 SV=3	P	GO:0051592	response to calcium ion
P02680	FIBG_HUMANFibrinogen gamma chain OS=Homo sapiens GN=FGG PE=1 SV=3	P	GO:0070374	positive regulation of ERK1 and ERK2 cascade
P02680	FIBG_HUMANFibrinogen gamma chain OS=Homo sapiens GN=FGG PE=1 SV=3	P	GO:0070527	platelet aggregation
P02680	FIBG_HUMANFibrinogen gamma chain OS=Homo sapiens GN=FGG PE=1 SV=3	P	GO:0072378	blood coagulation, fibrin clot formation
P02680	FIBG_HUMANFibrinogen gamma chain OS=Homo sapiens GN=FGG PE=1 SV=3	P	GO:0090277	positive regulation of peptide hormone secretion
P02680	FIBG_HUMANFibrinogen gamma chain OS=Homo sapiens GN=FGG PE=1 SV=3	P	GO:1902042	negative regulation of extrinsic apoptotic signaling pathway via death domain receptors
P02680	FIBG_HUMANFibrinogen gamma chain OS=Homo sapiens GN=FGG PE=1 SV=3	P	GO:2000352	negative regulation of endothelial cell apoptotic process
P14480	FIBB_HUMANFibrinogen beta chain OS=Homo sapiens GN=FGB PE=1 SV=2	C	GO:0005577	fibrinogen complex
P14480	FIBB_HUMANFibrinogen beta chain OS=Homo sapiens GN=FGB PE=1 SV=2	C	GO:0009897	external side of plasma membrane
P14480	FIBB_HUMANFibrinogen beta chain OS=Homo sapiens GN=FGB PE=1 SV=2	C	GO:0031091	platelet alpha granule
P14480	FIBB_HUMANFibrinogen beta chain OS=Homo sapiens GN=FGB PE=1 SV=2	C	GO:0070062	extracellular vesicular exosome
P14480	FIBB_HUMANFibrinogen beta chain OS=Homo sapiens GN=FGB PE=1 SV=2	C	GO:0072562	blood microparticle
P14480	FIBB_HUMANFibrinogen beta chain OS=Homo sapiens GN=FGB PE=1 SV=2	F	GO:0005102	receptor binding
P14480	FIBB_HUMANFibrinogen beta chain OS=Homo sapiens GN=FGB PE=1 SV=2	F	GO:0005198	structural molecule activity
P14480	FIBB_HUMANFibrinogen beta chain OS=Homo sapiens GN=FGB PE=1 SV=2	F	GO:0030674	protein binding, bridging
P14480	FIBB_HUMANFibrinogen beta chain OS=Homo sapiens GN=FGB PE=1 SV=2	F	GO:0050839	cell adhesion molecule binding
P14480	FIBB_HUMANFibrinogen beta chain OS=Homo sapiens GN=FGB PE=1 SV=2	F	GO:0051087	chaperone binding
P14480	FIBB_HUMANFibrinogen beta chain OS=Homo sapiens GN=FGB PE=1 SV=2	P	GO:0007160	cell-matrix adhesion
P14480	FIBB_HUMANFibrinogen beta chain OS=Homo sapiens GN=FGB PE=1 SV=2	P	GO:0031639	plasminogen activation
P14480	FIBB_HUMANFibrinogen beta chain OS=Homo sapiens GN=FGB PE=1 SV=2	P	GO:0034116	positive regulation of heterotypic cell-cell adhesion
P14480	FIBB_HUMANFibrinogen beta chain OS=Homo sapiens GN=FGB PE=1 SV=2	P	GO:0042730	fibrinolysis
P14480	FIBB_HUMANFibrinogen beta chain OS=Homo sapiens GN=FGB PE=1 SV=2	P	GO:0043152	induction of bacterial agglutination
P14480	FIBB_HUMANFibrinogen beta chain OS=Homo sapiens GN=FGB PE=1 SV=2	P	GO:0045907	positive regulation of vasoconstriction
P14480	FIBB_HUMANFibrinogen beta chain OS=Homo sapiens GN=FGB PE=1 SV=2	P	GO:0045921	positive regulation of exocytosis
P14480	FIBB_HUMANFibrinogen beta chain OS=Homo sapiens GN=FGB PE=1 SV=2	P	GO:0050714	positive regulation of protein secretion
P14480	FIBB_HUMANFibrinogen beta chain OS=Homo sapiens GN=FGB PE=1 SV=2	P	GO:0051258	protein polymerization
P14480	FIBB_HUMANFibrinogen beta chain OS=Homo sapiens GN=FGB PE=1 SV=2	P	GO:0051592	response to calcium ion
P14480	FIBB_HUMANFibrinogen beta chain OS=Homo sapiens GN=FGB PE=1 SV=2	P	GO:0070374	positive regulation of ERK1 and ERK2 cascade
P14480	FIBB_HUMANFibrinogen beta chain OS=Homo sapiens GN=FGB PE=1 SV=2	P	GO:0070527	platelet aggregation
P14480	FIBB_HUMANFibrinogen beta chain OS=Homo sapiens GN=FGB PE=1 SV=2	P	GO:0071310	cellular response to organic substance
P14480	FIBB_HUMANFibrinogen beta chain OS=Homo sapiens GN=FGB PE=1 SV=2	P	GO:0072378	blood coagulation, fibrin clot formation
P14480	FIBB_HUMANFibrinogen beta chain OS=Homo sapiens GN=FGB PE=1 SV=2	P	GO:0090277	positive regulation of peptide hormone secretion
P14480	FIBB_HUMANFibrinogen beta chain OS=Homo sapiens GN=FGB PE=1 SV=2	P	GO:1902042	negative regulation of extrinsic apoptotic signaling pathway via death domain receptors
P14480	FIBB_HUMANFibrinogen beta chain OS=Homo sapiens GN=FGB PE=1 SV=2	P	GO:2000352	negative regulation of endothelial cell apoptotic process
A0A0G2JW88	MAP4_HUMANMicrotubule-associated 4 OS=Homo sapiens GN=MAP4 PE=1 SV=3	C	GO:0005737	cytoplasm
A0A0G2JW88	MAP4_HUMANMicrotubule-associated 4 OS=Homo sapiens GN=MAP4 PE=1 SV=3	C	GO:0015630	microtubule cytoskeleton
A0A0G2JW88	MAP4_HUMANMicrotubule-associated 4 OS=Homo sapiens GN=MAP4 PE=1 SV=3	C	GO:0016020	membrane
A0A0G2JW88	MAP4_HUMANMicrotubule-associated 4 OS=Homo sapiens GN=MAP4 PE=1 SV=3	C	GO:0043227	membrane-bounded organelle
A0A0G2JW88	MAP4_HUMANMicrotubule-associated 4 OS=Homo sapiens GN=MAP4 PE=1 SV=3	C	GO:0044463	cell projection part
A0A0G2JW88	MAP4_HUMANMicrotubule-associated 4 OS=Homo sapiens GN=MAP4 PE=1 SV=3	C	GO:0097458	neuron part
A0A0G2JW88	MAP4_HUMANMicrotubule-associated 4 OS=Homo sapiens GN=MAP4 PE=1 SV=3	F	GO:0015631	tubulin binding
A0A0G2JW88	MAP4_HUMANMicrotubule-associated 4 OS=Homo sapiens GN=MAP4 PE=1 SV=3	P	GO:0000226	microtubule cytoskeleton organization
A0A0G2JW88	MAP4_HUMANMicrotubule-associated 4 OS=Homo sapiens GN=MAP4 PE=1 SV=3	P	GO:0007018	microtubule-based movement
A0A0G2JW88	MAP4_HUMANMicrotubule-associated 4 OS=Homo sapiens GN=MAP4 PE=1 SV=3	P	GO:0022402	cell cycle process
A0A0G2JW88	MAP4_HUMANMicrotubule-associated 4 OS=Homo sapiens GN=MAP4 PE=1 SV=3	P	GO:0031175	neuron projection development
A0A0G2JW88	MAP4_HUMANMicrotubule-associated 4 OS=Homo sapiens GN=MAP4 PE=1 SV=3	P	GO:0031344	regulation of cell projection organization
A0A0G2JW88	MAP4_HUMANMicrotubule-associated 4 OS=Homo sapiens GN=MAP4 PE=1 SV=3	P	GO:0033043	regulation of organelle organization
A0A0G2JW88	MAP4_HUMANMicrotubule-associated 4 OS=Homo sapiens GN=MAP4 PE=1 SV=3	P	GO:0044087	regulation of cellular component biogenesis
A0A0G2JW88	MAP4_HUMANMicrotubule-associated 4 OS=Homo sapiens GN=MAP4 PE=1 SV=3	P	GO:0048519	negative regulation of biological process
A0A0G2JW88	MAP4_HUMANMicrotubule-associated 4 OS=Homo sapiens GN=MAP4 PE=1 SV=3	P	GO:0051649	establishment of localization in cell
A0A0G2JW88	MAP4_HUMANMicrotubule-associated 4 OS=Homo sapiens GN=MAP4 PE=1 SV=3	P	GO:0051656	establishment of organelle localization
A0A0G2JW88	MAP4_HUMANMicrotubule-associated 4 OS=Homo sapiens GN=MAP4 PE=1 SV=3	C	GO:0045298	tubulin complex
A0A096MK16	ARAP2_HUMANArf-GAP with Rho-GAP ANK repeat and PH domain-containing 2 OS=Homo sapiens GN=ARAP2 PE=1 SV=3	C	GO:0043231	intracellular membrane-bounded organelle
A0A096MK16	ARAP2_HUMANArf-GAP with Rho-GAP ANK repeat and PH domain-containing 2 OS=Homo sapiens GN=ARAP2 PE=1 SV=3	C	GO:0044444	cytoplasmic part
A0A096MK16	ARAP2_HUMANArf-GAP with Rho-GAP ANK repeat and PH domain-containing 2 OS=Homo sapiens GN=ARAP2 PE=1 SV=3	F	GO:0005547	phosphatidylinositol-3,4,5-trisphosphate binding
A0A096MK16	ARAP2_HUMANArf-GAP with Rho-GAP ANK repeat and PH domain-containing 2 OS=Homo sapiens GN=ARAP2 PE=1 SV=3	P	GO:0009987	cellular process
A0A096MK16	ARAP2_HUMANArf-GAP with Rho-GAP ANK repeat and PH domain-containing 2 OS=Homo sapiens GN=ARAP2 PE=1 SV=3	P	GO:0048519	negative regulation of biological process
A0A096MK16	ARAP2_HUMANArf-GAP with Rho-GAP ANK repeat and PH domain-containing 2 OS=Homo sapiens GN=ARAP2 PE=1 SV=3	P	GO:0051056	regulation of small GTPase mediated signal transduction
F1M1E4	PNKD_HUMANProbable hydrolase PNKD OS=Homo sapiens GN=PNKD PE=1 SV=2	C	GO:0005739	mitochondrion
F1M1E4	PNKD_HUMANProbable hydrolase PNKD OS=Homo sapiens GN=PNKD PE=1 SV=2	C	GO:0016020	membrane
F1M1E4	PNKD_HUMANProbable hydrolase PNKD OS=Homo sapiens GN=PNKD PE=1 SV=2	F	GO:0004416	hydroxyacylglutathione hydrolase activity
F1M1E4	PNKD_HUMANProbable hydrolase PNKD OS=Homo sapiens GN=PNKD PE=1 SV=2	F	GO:0005515	protein binding
F1M1E4	PNKD_HUMANProbable hydrolase PNKD OS=Homo sapiens GN=PNKD PE=1 SV=2	P	GO:0019243	methylglyoxal catabolic process to D-lactate
F1M1E4	PNKD_HUMANProbable hydrolase PNKD OS=Homo sapiens GN=PNKD PE=1 SV=2	P	GO:0006090	pyruvate metabolic process
B1H223	DSCR3_HUMANDown syndrome critical region 3 OS=Homo sapiens GN=DSCR3 PE=1 SV=1	C	GO:0005634	nucleus
B1H223	DSCR3_HUMANDown syndrome critical region 3 OS=Homo sapiens GN=DSCR3 PE=1 SV=1	C	GO:0005768	endosome
B1H223	DSCR3_HUMANDown syndrome critical region 3 OS=Homo sapiens GN=DSCR3 PE=1 SV=1	P	GO:0006810	transport
Q6IFW6	type I cytoskeletal 10 OS=Homo sapiens GN=KRT10 PE=1 SV=6	C	GO:0005615	extracellular space
Q6IFW6	type I cytoskeletal 10 OS=Homo sapiens GN=KRT10 PE=1 SV=6	C	GO:0005634	nucleus
Q6IFW6	type I cytoskeletal 10 OS=Homo sapiens GN=KRT10 PE=1 SV=6	C	GO:0005737	cytoplasm
Q6IFW6	type I cytoskeletal 10 OS=Homo sapiens GN=KRT10 PE=1 SV=6	C	GO:0005882	intermediate filament
Q6IFW6	type I cytoskeletal 10 OS=Homo sapiens GN=KRT10 PE=1 SV=6	C	GO:0016020	membrane
Q6IFW6	type I cytoskeletal 10 OS=Homo sapiens GN=KRT10 PE=1 SV=6	C	GO:0070062	extracellular vesicular exosome
Q6IFW6	type I cytoskeletal 10 OS=Homo sapiens GN=KRT10 PE=1 SV=6	F	GO:0005198	structural molecule activity
Q6IFW6	type I cytoskeletal 10 OS=Homo sapiens GN=KRT10 PE=1 SV=6	F	GO:0005515	protein binding
Q6IFW6	type I cytoskeletal 10 OS=Homo sapiens GN=KRT10 PE=1 SV=6	P	GO:0030216	keratinocyte differentiation
Q6IFW6	type I cytoskeletal 10 OS=Homo sapiens GN=KRT10 PE=1 SV=6	P	GO:0042633	hair cycle
Q6IFW6	type I cytoskeletal 10 OS=Homo sapiens GN=KRT10 PE=1 SV=6	P	GO:0050794	regulation of cellular process
Q6IFW6	type I cytoskeletal 10 OS=Homo sapiens GN=KRT10 PE=1 SV=6	P	GO:0050896	response to stimulus
A8IRI3	GCR_HUMANGlucocorticoid receptor OS=Homo sapiens GN=NR3C1 PE=1 SV=1	C	GO:0005654	nucleoplasm
A8IRI3	GCR_HUMANGlucocorticoid receptor OS=Homo sapiens GN=NR3C1 PE=1 SV=1	C	GO:0043232	intracellular non-membrane-bounded organelle
A8IRI3	GCR_HUMANGlucocorticoid receptor OS=Homo sapiens GN=NR3C1 PE=1 SV=1	C	GO:0044429	mitochondrial part
A8IRI3	GCR_HUMANGlucocorticoid receptor OS=Homo sapiens GN=NR3C1 PE=1 SV=1	F	GO:0000978	RNA polymerase II core promoter proximal region sequence-specific DNA binding
A8IRI3	GCR_HUMANGlucocorticoid receptor OS=Homo sapiens GN=NR3C1 PE=1 SV=1	F	GO:0001077	RNA polymerase II core promoter proximal region sequence-specific DNA binding transcription factor activity involved in positive regulation of transcription
A8IRI3	GCR_HUMANGlucocorticoid receptor OS=Homo sapiens GN=NR3C1 PE=1 SV=1	F	GO:0004879	ligand-activated sequence-specific DNA binding RNA polymerase II transcription factor activity
A8IRI3	GCR_HUMANGlucocorticoid receptor OS=Homo sapiens GN=NR3C1 PE=1 SV=1	F	GO:0005102	receptor binding
A8IRI3	GCR_HUMANGlucocorticoid receptor OS=Homo sapiens GN=NR3C1 PE=1 SV=1	F	GO:0008134	transcription factor binding
A8IRI3	GCR_HUMANGlucocorticoid receptor OS=Homo sapiens GN=NR3C1 PE=1 SV=1	F	GO:0008270	zinc ion binding
A8IRI3	GCR_HUMANGlucocorticoid receptor OS=Homo sapiens GN=NR3C1 PE=1 SV=1	F	GO:0038051	glucocorticoid-activated RNA polymerase II transcription factor binding transcription factor activity
A8IRI3	GCR_HUMANGlucocorticoid receptor OS=Homo sapiens GN=NR3C1 PE=1 SV=1	N	GO:1990239
A8IRI3	GCR_HUMANGlucocorticoid receptor OS=Homo sapiens GN=NR3C1 PE=1 SV=1	P	GO:0007548	sex differentiation
A8IRI3	GCR_HUMANGlucocorticoid receptor OS=Homo sapiens GN=NR3C1 PE=1 SV=1	P	GO:0009888	tissue development
A8IRI3	GCR_HUMANGlucocorticoid receptor OS=Homo sapiens GN=NR3C1 PE=1 SV=1	P	GO:0009966	regulation of signal transduction
A8IRI3	GCR_HUMANGlucocorticoid receptor OS=Homo sapiens GN=NR3C1 PE=1 SV=1	P	GO:0010605	negative regulation of macromolecule metabolic process
A8IRI3	GCR_HUMANGlucocorticoid receptor OS=Homo sapiens GN=NR3C1 PE=1 SV=1	P	GO:0010941	regulation of cell death
A8IRI3	GCR_HUMANGlucocorticoid receptor OS=Homo sapiens GN=NR3C1 PE=1 SV=1	P	GO:0016043	cellular component organization
A8IRI3	GCR_HUMANGlucocorticoid receptor OS=Homo sapiens GN=NR3C1 PE=1 SV=1	P	GO:0042127	regulation of cell proliferation
A8IRI3	GCR_HUMANGlucocorticoid receptor OS=Homo sapiens GN=NR3C1 PE=1 SV=1	P	GO:0042921	glucocorticoid receptor signaling pathway
A8IRI3	GCR_HUMANGlucocorticoid receptor OS=Homo sapiens GN=NR3C1 PE=1 SV=1	P	GO:0043402	glucocorticoid mediated signaling pathway
A8IRI3	GCR_HUMANGlucocorticoid receptor OS=Homo sapiens GN=NR3C1 PE=1 SV=1	P	GO:0044702	single organism reproductive process
A8IRI3	GCR_HUMANGlucocorticoid receptor OS=Homo sapiens GN=NR3C1 PE=1 SV=1	P	GO:0045944	positive regulation of transcription from RNA polymerase II promoter
A8IRI3	GCR_HUMANGlucocorticoid receptor OS=Homo sapiens GN=NR3C1 PE=1 SV=1	P	GO:0048523	negative regulation of cellular process
A8IRI3	GCR_HUMANGlucocorticoid receptor OS=Homo sapiens GN=NR3C1 PE=1 SV=1	P	GO:0048608	reproductive structure development
A8IRI3	GCR_HUMANGlucocorticoid receptor OS=Homo sapiens GN=NR3C1 PE=1 SV=1	P	GO:0048732	gland development
A8IRI3	GCR_HUMANGlucocorticoid receptor OS=Homo sapiens GN=NR3C1 PE=1 SV=1	P	GO:0050793	regulation of developmental process
A8IRI3	GCR_HUMANGlucocorticoid receptor OS=Homo sapiens GN=NR3C1 PE=1 SV=1	P	GO:0065009	regulation of molecular function
A8IRI3	GCR_HUMANGlucocorticoid receptor OS=Homo sapiens GN=NR3C1 PE=1 SV=1	P	GO:1901700	response to oxygen-containing compound
A8IRI3	GCR_HUMANGlucocorticoid receptor OS=Homo sapiens GN=NR3C1 PE=1 SV=1	C	GO:0005667	transcription factor complex
A0A0G2KAQ8	PXMP2_HUMANPeroxisomal membrane 2 OS=Homo sapiens GN=PXMP2 PE=1 SV=3	C	GO:0005778	peroxisomal membrane
A0A0G2KAQ8	PXMP2_HUMANPeroxisomal membrane 2 OS=Homo sapiens GN=PXMP2 PE=1 SV=3	C	GO:0043234	protein complex
A0A0G2KAQ8	PXMP2_HUMANPeroxisomal membrane 2 OS=Homo sapiens GN=PXMP2 PE=1 SV=3	F	GO:0005515	protein binding
Q62649	NNAT_HUMANNeuronatin OS=Homo sapiens GN=NNAT PE=2 SV=1	P	GO:0006810	transport
Q62649	NNAT_HUMANNeuronatin OS=Homo sapiens GN=NNAT PE=2 SV=1	P	GO:0007420	brain development
Q62649	NNAT_HUMANNeuronatin OS=Homo sapiens GN=NNAT PE=2 SV=1	P	GO:0009249	protein lipoylation
A0A0G2JWX4	type II cytoskeletal 79 OS=Homo sapiens GN=KRT79 PE=1 SV=2	C	GO:0005737	cytoplasm
A0A0G2JWX4	type II cytoskeletal 79 OS=Homo sapiens GN=KRT79 PE=1 SV=2	C	GO:0016020	membrane
A0A0G2JWX4	type II cytoskeletal 79 OS=Homo sapiens GN=KRT79 PE=1 SV=2	C	GO:0043231	intracellular membrane-bounded organelle
A0A0G2JWX4	type II cytoskeletal 79 OS=Homo sapiens GN=KRT79 PE=1 SV=2	C	GO:0044421	extracellular region part
A0A0G2JWX4	type II cytoskeletal 79 OS=Homo sapiens GN=KRT79 PE=1 SV=2	C	GO:0045095	keratin filament
A0A0G2JWX4	type II cytoskeletal 79 OS=Homo sapiens GN=KRT79 PE=1 SV=2	F	GO:0005198	structural molecule activity
A0A0G2JWX4	type II cytoskeletal 79 OS=Homo sapiens GN=KRT79 PE=1 SV=2	F	GO:0005515	protein binding
A0A0G2JWX4	type II cytoskeletal 79 OS=Homo sapiens GN=KRT79 PE=1 SV=2	P	GO:0002682	regulation of immune system process
A0A0G2JWX4	type II cytoskeletal 79 OS=Homo sapiens GN=KRT79 PE=1 SV=2	P	GO:0009888	tissue development
A0A0G2JWX4	type II cytoskeletal 79 OS=Homo sapiens GN=KRT79 PE=1 SV=2	P	GO:0031347	regulation of defense response
A0A0G2JWX4	type II cytoskeletal 79 OS=Homo sapiens GN=KRT79 PE=1 SV=2	P	GO:0032101	regulation of response to external stimulus
A0A0G2JWX4	type II cytoskeletal 79 OS=Homo sapiens GN=KRT79 PE=1 SV=2	P	GO:0044707	single-multicellular organism process
A0A0G2JWX4	type II cytoskeletal 79 OS=Homo sapiens GN=KRT79 PE=1 SV=2	P	GO:0044767	single-organism developmental process
A0A0G2JWX4	type II cytoskeletal 79 OS=Homo sapiens GN=KRT79 PE=1 SV=2	P	GO:0045104	intermediate filament cytoskeleton organization
A0A0G2JWX4	type II cytoskeletal 79 OS=Homo sapiens GN=KRT79 PE=1 SV=2	P	GO:0048522	positive regulation of cellular process
D4A1U8	VMA5A_HUMANvon Willebrand factor A domain-containing 5A OS=Homo sapiens GN=VWA5A PE=2 SV=2	C	GO:0043227	membrane-bounded organelle
D4A1U8	VMA5A_HUMANvon Willebrand factor A domain-containing 5A OS=Homo sapiens GN=VWA5A PE=2 SV=2	C	GO:0044446	intracellular organelle part
P24090	FETUA_HUMANAlpha-2-HS-glyco OS=Homo sapiens GN=AHSG PE=1 SV=1	C	GO:0005615	extracellular space
P24090	FETUA_HUMANAlpha-2-HS-glyco OS=Homo sapiens GN=AHSG PE=1 SV=1	F	GO:0004869	cysteine-type endopeptidase inhibitor activity
P24090	FETUA_HUMANAlpha-2-HS-glyco OS=Homo sapiens GN=AHSG PE=1 SV=1	P	GO:0050794	regulation of cellular process
D3ZA53	PNML1_HUMANPNMA 1 OS=Homo sapiens GN=PNMAL1 PE=1 SV=2	C	GO:0044424	intracellular part
D3ZA53	PNML1_HUMANPNMA 1 OS=Homo sapiens GN=PNMAL1 PE=1 SV=2	F	GO:0005488	binding
D3ZA53	PNML1_HUMANPNMA 1 OS=Homo sapiens GN=PNMAL1 PE=1 SV=2	P	GO:0050794	regulation of cellular process
Q9EQP5	PRELP_HUMANProlargin OS=Homo sapiens GN=PRELP PE=1 SV=1	C	GO:0005578	proteinaceous extracellular matrix
Q9EQP5	PRELP_HUMANProlargin OS=Homo sapiens GN=PRELP PE=1 SV=1	C	GO:0005796	Golgi lumen
Q9EQP5	PRELP_HUMANProlargin OS=Homo sapiens GN=PRELP PE=1 SV=1	C	GO:0043202	lysosomal lumen
Q9EQP5	PRELP_HUMANProlargin OS=Homo sapiens GN=PRELP PE=1 SV=1	C	GO:0070062	extracellular vesicular exosome
Q9EQP5	PRELP_HUMANProlargin OS=Homo sapiens GN=PRELP PE=1 SV=1	F	GO:0005201	extracellular matrix structural constituent
Q9EQP5	PRELP_HUMANProlargin OS=Homo sapiens GN=PRELP PE=1 SV=1	F	GO:0005515	protein binding
Q9EQP5	PRELP_HUMANProlargin OS=Homo sapiens GN=PRELP PE=1 SV=1	P	GO:0001501	skeletal system development
Q9EQP5	PRELP_HUMANProlargin OS=Homo sapiens GN=PRELP PE=1 SV=1	P	GO:0009653	anatomical structure morphogenesis
Q9EQP5	PRELP_HUMANProlargin OS=Homo sapiens GN=PRELP PE=1 SV=1	P	GO:0016043	cellular component organization
Q9EQP5	PRELP_HUMANProlargin OS=Homo sapiens GN=PRELP PE=1 SV=1	P	GO:0018146	keratan sulfate biosynthetic process
Q9EQP5	PRELP_HUMANProlargin OS=Homo sapiens GN=PRELP PE=1 SV=1	P	GO:0042340	keratan sulfate catabolic process
Q9EQP5	PRELP_HUMANProlargin OS=Homo sapiens GN=PRELP PE=1 SV=1	P	GO:0048513	organ development
Q9EQP5	PRELP_HUMANProlargin OS=Homo sapiens GN=PRELP PE=1 SV=1	P	GO:0048519	negative regulation of biological process
Q9EQP5	PRELP_HUMANProlargin OS=Homo sapiens GN=PRELP PE=1 SV=1	P	GO:0048699	generation of neurons
Q9EQP5	PRELP_HUMANProlargin OS=Homo sapiens GN=PRELP PE=1 SV=1	P	GO:0050794	regulation of cellular process
Q9EQP5	PRELP_HUMANProlargin OS=Homo sapiens GN=PRELP PE=1 SV=1	P	GO:0050896	response to stimulus
M0RA79	HV320_HUMANIg heavy chain V-III region GAL OS=Homo sapiens PE=1 SV=1	C	GO:0005615	extracellular space
M0RA79	HV320_HUMANIg heavy chain V-III region GAL OS=Homo sapiens PE=1 SV=1	P	GO:0002253	activation of immune response
M0RA79	HV320_HUMANIg heavy chain V-III region GAL OS=Homo sapiens PE=1 SV=1	P	GO:0006897	endocytosis
M0RA79	HV320_HUMANIg heavy chain V-III region GAL OS=Homo sapiens PE=1 SV=1	P	GO:0006955	immune response
M0RA79	HV320_HUMANIg heavy chain V-III region GAL OS=Homo sapiens PE=1 SV=1	P	GO:0009987	cellular process
M0RA79	HV320_HUMANIg heavy chain V-III region GAL OS=Homo sapiens PE=1 SV=1	P	GO:0044699	single-organism process
M0RA79	HV320_HUMANIg heavy chain V-III region GAL OS=Homo sapiens PE=1 SV=1	P	GO:0050794	regulation of cellular process
Q95571	1A03_HUMANHLA class I histocompatibility A-3 alpha chain OS=Homo sapiens GN=HLA-A PE=1 SV=2	C	GO:0005783	endoplasmic reticulum
Q95571	1A03_HUMANHLA class I histocompatibility A-3 alpha chain OS=Homo sapiens GN=HLA-A PE=1 SV=2	C	GO:0005794	Golgi apparatus
Q95571	1A03_HUMANHLA class I histocompatibility A-3 alpha chain OS=Homo sapiens GN=HLA-A PE=1 SV=2	C	GO:0005886	plasma membrane
Q95571	1A03_HUMANHLA class I histocompatibility A-3 alpha chain OS=Homo sapiens GN=HLA-A PE=1 SV=2	C	GO:0031982	vesicle
Q95571	1A03_HUMANHLA class I histocompatibility A-3 alpha chain OS=Homo sapiens GN=HLA-A PE=1 SV=2	C	GO:0044425	membrane part
Q95571	1A03_HUMANHLA class I histocompatibility A-3 alpha chain OS=Homo sapiens GN=HLA-A PE=1 SV=2	C	GO:0044446	intracellular organelle part
Q95571	1A03_HUMANHLA class I histocompatibility A-3 alpha chain OS=Homo sapiens GN=HLA-A PE=1 SV=2	N	GO:0098588
Q95571	1A03_HUMANHLA class I histocompatibility A-3 alpha chain OS=Homo sapiens GN=HLA-A PE=1 SV=2	F	GO:0005515	protein binding
Q95571	1A03_HUMANHLA class I histocompatibility A-3 alpha chain OS=Homo sapiens GN=HLA-A PE=1 SV=2	P	GO:0002474	antigen processing and presentation of peptide antigen via MHC class I
Q95571	1A03_HUMANHLA class I histocompatibility A-3 alpha chain OS=Homo sapiens GN=HLA-A PE=1 SV=2	P	GO:0002706	regulation of lymphocyte mediated immunity
Q95571	1A03_HUMANHLA class I histocompatibility A-3 alpha chain OS=Homo sapiens GN=HLA-A PE=1 SV=2	P	GO:0006952	defense response
Q95571	1A03_HUMANHLA class I histocompatibility A-3 alpha chain OS=Homo sapiens GN=HLA-A PE=1 SV=2	P	GO:0009617	response to bacterium
Q95571	1A03_HUMANHLA class I histocompatibility A-3 alpha chain OS=Homo sapiens GN=HLA-A PE=1 SV=2	P	GO:0050776	regulation of immune response
Q95571	1A03_HUMANHLA class I histocompatibility A-3 alpha chain OS=Homo sapiens GN=HLA-A PE=1 SV=2	P	GO:0050870	positive regulation of T cell activation
Q9ESM0	IP6K1_HUMANInositol hexakisphosphate kinase 1 OS=Homo sapiens GN=IP6K1 PE=1 SV=3	C	GO:0005654	nucleoplasm
Q9ESM0	IP6K1_HUMANInositol hexakisphosphate kinase 1 OS=Homo sapiens GN=IP6K1 PE=1 SV=3	C	GO:0005730	nucleolus
Q9ESM0	IP6K1_HUMANInositol hexakisphosphate kinase 1 OS=Homo sapiens GN=IP6K1 PE=1 SV=3	C	GO:0005829	cytosol
Q9ESM0	IP6K1_HUMANInositol hexakisphosphate kinase 1 OS=Homo sapiens GN=IP6K1 PE=1 SV=3	F	GO:0000827	inositol-1,3,4,5,6-pentakisphosphate kinase activity
Q9ESM0	IP6K1_HUMANInositol hexakisphosphate kinase 1 OS=Homo sapiens GN=IP6K1 PE=1 SV=3	F	GO:0000828	inositol hexakisphosphate kinase activity
Q9ESM0	IP6K1_HUMANInositol hexakisphosphate kinase 1 OS=Homo sapiens GN=IP6K1 PE=1 SV=3	F	GO:0000829	inositol heptakisphosphate kinase activity
Q9ESM0	IP6K1_HUMANInositol hexakisphosphate kinase 1 OS=Homo sapiens GN=IP6K1 PE=1 SV=3	F	GO:0008440	inositol-1,4,5-trisphosphate 3-kinase activity
Q9ESM0	IP6K1_HUMANInositol hexakisphosphate kinase 1 OS=Homo sapiens GN=IP6K1 PE=1 SV=3	F	GO:0052836	inositol 5-diphosphate pentakisphosphate 5-kinase activity
Q9ESM0	IP6K1_HUMANInositol hexakisphosphate kinase 1 OS=Homo sapiens GN=IP6K1 PE=1 SV=3	F	GO:0052839	inositol diphosphate tetrakisphosphate kinase activity
Q9ESM0	IP6K1_HUMANInositol hexakisphosphate kinase 1 OS=Homo sapiens GN=IP6K1 PE=1 SV=3	P	GO:0043647	inositol phosphate metabolic process
Q9ESM0	IP6K1_HUMANInositol hexakisphosphate kinase 1 OS=Homo sapiens GN=IP6K1 PE=1 SV=3	P	GO:0046854	phosphatidylinositol phosphorylation
D4AAJ2	NSMF_HUMANNMDA receptor synaptonuclear signaling and neuronal migration factor OS=Homo sapiens GN=NSMF PE=1 SV=1	C	GO:0005654	nucleoplasm
D4AAJ2	NSMF_HUMANNMDA receptor synaptonuclear signaling and neuronal migration factor OS=Homo sapiens GN=NSMF PE=1 SV=1	C	GO:0005737	cytoplasm
D4AAJ2	NSMF_HUMANNMDA receptor synaptonuclear signaling and neuronal migration factor OS=Homo sapiens GN=NSMF PE=1 SV=1	C	GO:0016020	membrane
D4AAJ2	NSMF_HUMANNMDA receptor synaptonuclear signaling and neuronal migration factor OS=Homo sapiens GN=NSMF PE=1 SV=1	N	GO:0036477
D4AAJ2	NSMF_HUMANNMDA receptor synaptonuclear signaling and neuronal migration factor OS=Homo sapiens GN=NSMF PE=1 SV=1	C	GO:0043005	neuron projection
D4AAJ2	NSMF_HUMANNMDA receptor synaptonuclear signaling and neuronal migration factor OS=Homo sapiens GN=NSMF PE=1 SV=1	C	GO:0043232	intracellular non-membrane-bounded organelle
D4AAJ2	NSMF_HUMANNMDA receptor synaptonuclear signaling and neuronal migration factor OS=Homo sapiens GN=NSMF PE=1 SV=1	C	GO:0045202	synapse
D4AAJ2	NSMF_HUMANNMDA receptor synaptonuclear signaling and neuronal migration factor OS=Homo sapiens GN=NSMF PE=1 SV=1	C	GO:0071944	cell periphery
D4AAJ2	NSMF_HUMANNMDA receptor synaptonuclear signaling and neuronal migration factor OS=Homo sapiens GN=NSMF PE=1 SV=1	P	GO:0048168	regulation of neuronal synaptic plasticity
D4AAJ2	NSMF_HUMANNMDA receptor synaptonuclear signaling and neuronal migration factor OS=Homo sapiens GN=NSMF PE=1 SV=1	P	GO:0051716	cellular response to stimulus
D4AAJ2	NSMF_HUMANNMDA receptor synaptonuclear signaling and neuronal migration factor OS=Homo sapiens GN=NSMF PE=1 SV=1	P	GO:2001224	positive regulation of neuron migration
O08562	SCN9A_HUMANSodium channel type 9 subunit alpha OS=Homo sapiens GN=SCN9A PE=1 SV=3	C	GO:0001518	voltage-gated sodium channel complex
O08562	SCN9A_HUMANSodium channel type 9 subunit alpha OS=Homo sapiens GN=SCN9A PE=1 SV=3	C	GO:0030424	axon
O08562	SCN9A_HUMANSodium channel type 9 subunit alpha OS=Homo sapiens GN=SCN9A PE=1 SV=3	C	GO:0042383	sarcolemma
O08562	SCN9A_HUMANSodium channel type 9 subunit alpha OS=Homo sapiens GN=SCN9A PE=1 SV=3	C	GO:0043227	membrane-bounded organelle
O08562	SCN9A_HUMANSodium channel type 9 subunit alpha OS=Homo sapiens GN=SCN9A PE=1 SV=3	C	GO:0043229	intracellular organelle
O08562	SCN9A_HUMANSodium channel type 9 subunit alpha OS=Homo sapiens GN=SCN9A PE=1 SV=3	C	GO:0044444	cytoplasmic part
O08562	SCN9A_HUMANSodium channel type 9 subunit alpha OS=Homo sapiens GN=SCN9A PE=1 SV=3	F	GO:0019899	enzyme binding
O08562	SCN9A_HUMANSodium channel type 9 subunit alpha OS=Homo sapiens GN=SCN9A PE=1 SV=3	F	GO:0086006	voltage-gated sodium channel activity involved in regulation of cardiac muscle cell action potential
O08562	SCN9A_HUMANSodium channel type 9 subunit alpha OS=Homo sapiens GN=SCN9A PE=1 SV=3	P	GO:0002027	regulation of heart rate
O08562	SCN9A_HUMANSodium channel type 9 subunit alpha OS=Homo sapiens GN=SCN9A PE=1 SV=3	P	GO:0002028	regulation of sodium ion transport
O08562	SCN9A_HUMANSodium channel type 9 subunit alpha OS=Homo sapiens GN=SCN9A PE=1 SV=3	P	GO:0002230	positive regulation of defense response to virus by host
O08562	SCN9A_HUMANSodium channel type 9 subunit alpha OS=Homo sapiens GN=SCN9A PE=1 SV=3	P	GO:0003254	regulation of membrane depolarization
O08562	SCN9A_HUMANSodium channel type 9 subunit alpha OS=Homo sapiens GN=SCN9A PE=1 SV=3	P	GO:0006954	inflammatory response
O08562	SCN9A_HUMANSodium channel type 9 subunit alpha OS=Homo sapiens GN=SCN9A PE=1 SV=3	P	GO:0007399	nervous system development
O08562	SCN9A_HUMANSodium channel type 9 subunit alpha OS=Homo sapiens GN=SCN9A PE=1 SV=3	P	GO:0019233	sensory perception of pain
O08562	SCN9A_HUMANSodium channel type 9 subunit alpha OS=Homo sapiens GN=SCN9A PE=1 SV=3	P	GO:0035725	sodium ion transmembrane transport
O08562	SCN9A_HUMANSodium channel type 9 subunit alpha OS=Homo sapiens GN=SCN9A PE=1 SV=3	P	GO:0048266	behavioral response to pain
O08562	SCN9A_HUMANSodium channel type 9 subunit alpha OS=Homo sapiens GN=SCN9A PE=1 SV=3	P	GO:0048518	positive regulation of biological process
O08562	SCN9A_HUMANSodium channel type 9 subunit alpha OS=Homo sapiens GN=SCN9A PE=1 SV=3	P	GO:0055117	regulation of cardiac muscle contraction
O08562	SCN9A_HUMANSodium channel type 9 subunit alpha OS=Homo sapiens GN=SCN9A PE=1 SV=3	P	GO:0070887	cellular response to chemical stimulus
O08562	SCN9A_HUMANSodium channel type 9 subunit alpha OS=Homo sapiens GN=SCN9A PE=1 SV=3	P	GO:0086002	regulation of cardiac muscle cell action potential involved in contraction
O08562	SCN9A_HUMANSodium channel type 9 subunit alpha OS=Homo sapiens GN=SCN9A PE=1 SV=3	P	GO:0086012	membrane depolarization involved in regulation of cardiac muscle cell action potential
O08562	SCN9A_HUMANSodium channel type 9 subunit alpha OS=Homo sapiens GN=SCN9A PE=1 SV=3	P	GO:0086015	regulation of SA node cell action potential
O08562	SCN9A_HUMANSodium channel type 9 subunit alpha OS=Homo sapiens GN=SCN9A PE=1 SV=3	P	GO:0086016	regulation of AV node cell action potential
O08562	SCN9A_HUMANSodium channel type 9 subunit alpha OS=Homo sapiens GN=SCN9A PE=1 SV=3	P	GO:0086043	regulation of bundle of His cell action potential
O08562	SCN9A_HUMANSodium channel type 9 subunit alpha OS=Homo sapiens GN=SCN9A PE=1 SV=3	N	GO:0098792
O08562	SCN9A_HUMANSodium channel type 9 subunit alpha OS=Homo sapiens GN=SCN9A PE=1 SV=3	N	GO:0099623
Q5FVN2	TM41B_HUMANTransmembrane 41B OS=Homo sapiens GN=TMEM41B PE=1 SV=1	C	GO:0016021	integral to membrane
Q5FVN2	TM41B_HUMANTransmembrane 41B OS=Homo sapiens GN=TMEM41B PE=1 SV=1	P	GO:0007399	nervous system development
D4A8N1	DPM1_HUMANDolichol-phosphate mannosyltransferase subunit 1 OS=Homo sapiens GN=DPM1 PE=1 SV=1	C	GO:0005634	nucleus
D4A8N1	DPM1_HUMANDolichol-phosphate mannosyltransferase subunit 1 OS=Homo sapiens GN=DPM1 PE=1 SV=1	C	GO:0005789	endoplasmic reticulum membrane
D4A8N1	DPM1_HUMANDolichol-phosphate mannosyltransferase subunit 1 OS=Homo sapiens GN=DPM1 PE=1 SV=1	C	GO:0033185	dolichol-phosphate-mannose synthase complex
D4A8N1	DPM1_HUMANDolichol-phosphate mannosyltransferase subunit 1 OS=Homo sapiens GN=DPM1 PE=1 SV=1	F	GO:0004169	dolichyl-phosphate-mannose-protein mannosyltransferase activity
D4A8N1	DPM1_HUMANDolichol-phosphate mannosyltransferase subunit 1 OS=Homo sapiens GN=DPM1 PE=1 SV=1	F	GO:0004582	dolichyl-phosphate beta-D-mannosyltransferase activity
D4A8N1	DPM1_HUMANDolichol-phosphate mannosyltransferase subunit 1 OS=Homo sapiens GN=DPM1 PE=1 SV=1	F	GO:0005515	protein binding
D4A8N1	DPM1_HUMANDolichol-phosphate mannosyltransferase subunit 1 OS=Homo sapiens GN=DPM1 PE=1 SV=1	P	GO:0006506	GPI anchor biosynthetic process
D4A8N1	DPM1_HUMANDolichol-phosphate mannosyltransferase subunit 1 OS=Homo sapiens GN=DPM1 PE=1 SV=1	P	GO:0018279	protein N-linked glycosylation via asparagine
D4A8N1	DPM1_HUMANDolichol-phosphate mannosyltransferase subunit 1 OS=Homo sapiens GN=DPM1 PE=1 SV=1	P	GO:0019348	dolichol metabolic process
D4A8N1	DPM1_HUMANDolichol-phosphate mannosyltransferase subunit 1 OS=Homo sapiens GN=DPM1 PE=1 SV=1	P	GO:0035269	protein O-linked mannosylation
D4A8N1	DPM1_HUMANDolichol-phosphate mannosyltransferase subunit 1 OS=Homo sapiens GN=DPM1 PE=1 SV=1	C	GO:0000136	alpha-1,6-mannosyltransferase complex
O88752	HBE_HUMANHemoglobin subunit epsilon OS=Homo sapiens GN=HBE1 PE=1 SV=2	C	GO:0005833	hemoglobin complex
O88752	HBE_HUMANHemoglobin subunit epsilon OS=Homo sapiens GN=HBE1 PE=1 SV=2	C	GO:0031838	haptoglobin-hemoglobin complex
O88752	HBE_HUMANHemoglobin subunit epsilon OS=Homo sapiens GN=HBE1 PE=1 SV=2	C	GO:0070062	extracellular vesicular exosome
O88752	HBE_HUMANHemoglobin subunit epsilon OS=Homo sapiens GN=HBE1 PE=1 SV=2	C	GO:0072562	blood microparticle
O88752	HBE_HUMANHemoglobin subunit epsilon OS=Homo sapiens GN=HBE1 PE=1 SV=2	F	GO:0004601	peroxidase activity
O88752	HBE_HUMANHemoglobin subunit epsilon OS=Homo sapiens GN=HBE1 PE=1 SV=2	F	GO:0005506	iron ion binding
O88752	HBE_HUMANHemoglobin subunit epsilon OS=Homo sapiens GN=HBE1 PE=1 SV=2	F	GO:0019825	oxygen binding
O88752	HBE_HUMANHemoglobin subunit epsilon OS=Homo sapiens GN=HBE1 PE=1 SV=2	F	GO:0020037	heme binding
O88752	HBE_HUMANHemoglobin subunit epsilon OS=Homo sapiens GN=HBE1 PE=1 SV=2	F	GO:0030492	hemoglobin binding
O88752	HBE_HUMANHemoglobin subunit epsilon OS=Homo sapiens GN=HBE1 PE=1 SV=2	F	GO:0031720	haptoglobin binding
O88752	HBE_HUMANHemoglobin subunit epsilon OS=Homo sapiens GN=HBE1 PE=1 SV=2	P	GO:0010942	positive regulation of cell death
O88752	HBE_HUMANHemoglobin subunit epsilon OS=Homo sapiens GN=HBE1 PE=1 SV=2	P	GO:0015671	oxygen transport
O88752	HBE_HUMANHemoglobin subunit epsilon OS=Homo sapiens GN=HBE1 PE=1 SV=2	P	GO:0042542	response to hydrogen peroxide
O88752	HBE_HUMANHemoglobin subunit epsilon OS=Homo sapiens GN=HBE1 PE=1 SV=2	P	GO:0042744	hydrogen peroxide catabolic process
O88752	HBE_HUMANHemoglobin subunit epsilon OS=Homo sapiens GN=HBE1 PE=1 SV=2	P	GO:0051291	protein heterooligomerization
O88752	HBE_HUMANHemoglobin subunit epsilon OS=Homo sapiens GN=HBE1 PE=1 SV=2	P	GO:0070293	renal absorption
O88752	HBE_HUMANHemoglobin subunit epsilon OS=Homo sapiens GN=HBE1 PE=1 SV=2	P	GO:0070527	platelet aggregation
O88752	HBE_HUMANHemoglobin subunit epsilon OS=Homo sapiens GN=HBE1 PE=1 SV=2	P	GO:0006804	peroxidase reaction
D4A4T6	RINT1_HUMANRAD50-interacting 1 OS=Homo sapiens GN=RINT1 PE=1 SV=1	C	GO:0044432	endoplasmic reticulum part
D4A4T6	RINT1_HUMANRAD50-interacting 1 OS=Homo sapiens GN=RINT1 PE=1 SV=1	P	GO:0048193	Golgi vesicle transport
D4A4T6	RINT1_HUMANRAD50-interacting 1 OS=Homo sapiens GN=RINT1 PE=1 SV=1	P	GO:0050794	regulation of cellular process
P17209	MYL4_HUMANMyosin light chain 4 OS=Homo sapiens GN=MYL4 PE=1 SV=3	C	GO:0005829	cytosol
P17209	MYL4_HUMANMyosin light chain 4 OS=Homo sapiens GN=MYL4 PE=1 SV=3	C	GO:0005903	brush border
P17209	MYL4_HUMANMyosin light chain 4 OS=Homo sapiens GN=MYL4 PE=1 SV=3	C	GO:0016020	membrane
P17209	MYL4_HUMANMyosin light chain 4 OS=Homo sapiens GN=MYL4 PE=1 SV=3	C	GO:0016459	myosin complex
P17209	MYL4_HUMANMyosin light chain 4 OS=Homo sapiens GN=MYL4 PE=1 SV=3	C	GO:0031672	A band
P17209	MYL4_HUMANMyosin light chain 4 OS=Homo sapiens GN=MYL4 PE=1 SV=3	C	GO:0031674	I band
P17209	MYL4_HUMANMyosin light chain 4 OS=Homo sapiens GN=MYL4 PE=1 SV=3	C	GO:0070062	extracellular vesicular exosome
P17209	MYL4_HUMANMyosin light chain 4 OS=Homo sapiens GN=MYL4 PE=1 SV=3	F	GO:0003785	actin monomer binding
P17209	MYL4_HUMANMyosin light chain 4 OS=Homo sapiens GN=MYL4 PE=1 SV=3	F	GO:0003824	catalytic activity
P17209	MYL4_HUMANMyosin light chain 4 OS=Homo sapiens GN=MYL4 PE=1 SV=3	F	GO:0005509	calcium ion binding
P17209	MYL4_HUMANMyosin light chain 4 OS=Homo sapiens GN=MYL4 PE=1 SV=3	F	GO:0008307	structural constituent of muscle
P17209	MYL4_HUMANMyosin light chain 4 OS=Homo sapiens GN=MYL4 PE=1 SV=3	F	GO:0051015	actin filament binding
P17209	MYL4_HUMANMyosin light chain 4 OS=Homo sapiens GN=MYL4 PE=1 SV=3	P	GO:0002026	regulation of the force of heart contraction
P17209	MYL4_HUMANMyosin light chain 4 OS=Homo sapiens GN=MYL4 PE=1 SV=3	P	GO:0006942	regulation of striated muscle contraction
P17209	MYL4_HUMANMyosin light chain 4 OS=Homo sapiens GN=MYL4 PE=1 SV=3	P	GO:0030049	muscle filament sliding
P17209	MYL4_HUMANMyosin light chain 4 OS=Homo sapiens GN=MYL4 PE=1 SV=3	P	GO:0031399	regulation of protein modification process
P17209	MYL4_HUMANMyosin light chain 4 OS=Homo sapiens GN=MYL4 PE=1 SV=3	P	GO:0032781	positive regulation of ATPase activity
P17209	MYL4_HUMANMyosin light chain 4 OS=Homo sapiens GN=MYL4 PE=1 SV=3	P	GO:0045937	positive regulation of phosphate metabolic process
P17209	MYL4_HUMANMyosin light chain 4 OS=Homo sapiens GN=MYL4 PE=1 SV=3	P	GO:0048583	regulation of response to stimulus
P17209	MYL4_HUMANMyosin light chain 4 OS=Homo sapiens GN=MYL4 PE=1 SV=3	P	GO:0055010	ventricular cardiac muscle tissue morphogenesis
P17209	MYL4_HUMANMyosin light chain 4 OS=Homo sapiens GN=MYL4 PE=1 SV=3	P	GO:0060048	cardiac muscle contraction
P17209	MYL4_HUMANMyosin light chain 4 OS=Homo sapiens GN=MYL4 PE=1 SV=3	P	GO:0060341	regulation of cellular localization
P17209	MYL4_HUMANMyosin light chain 4 OS=Homo sapiens GN=MYL4 PE=1 SV=3	N	GO:1903169
D3ZBP4	MICA1_HUMAN -methionine sulfoxide oxidase MICAL1 OS=Homo sapiens GN=MICAL1 PE=1 SV=2	C	GO:0012505	endomembrane system
D3ZBP4	MICA1_HUMAN -methionine sulfoxide oxidase MICAL1 OS=Homo sapiens GN=MICAL1 PE=1 SV=2	C	GO:0016020	membrane
D3ZBP4	MICA1_HUMAN -methionine sulfoxide oxidase MICAL1 OS=Homo sapiens GN=MICAL1 PE=1 SV=2	C	GO:0031410	cytoplasmic vesicle
D3ZBP4	MICA1_HUMAN -methionine sulfoxide oxidase MICAL1 OS=Homo sapiens GN=MICAL1 PE=1 SV=2	C	GO:0044430	cytoskeletal part
D3ZBP4	MICA1_HUMAN -methionine sulfoxide oxidase MICAL1 OS=Homo sapiens GN=MICAL1 PE=1 SV=2	C	GO:0071944	cell periphery
D3ZBP4	MICA1_HUMAN -methionine sulfoxide oxidase MICAL1 OS=Homo sapiens GN=MICAL1 PE=1 SV=2	N	GO:0099512
D3ZBP4	MICA1_HUMAN -methionine sulfoxide oxidase MICAL1 OS=Homo sapiens GN=MICAL1 PE=1 SV=2	F	GO:0003779	actin binding
D3ZBP4	MICA1_HUMAN -methionine sulfoxide oxidase MICAL1 OS=Homo sapiens GN=MICAL1 PE=1 SV=2	F	GO:0008270	zinc ion binding
D3ZBP4	MICA1_HUMAN -methionine sulfoxide oxidase MICAL1 OS=Homo sapiens GN=MICAL1 PE=1 SV=2	F	GO:0016709	oxidoreductase activity, acting on paired donors, with incorporation or reduction of molecular oxygen, NAD(P)H as one donor, and incorporation of one atom of oxygen
D3ZBP4	MICA1_HUMAN -methionine sulfoxide oxidase MICAL1 OS=Homo sapiens GN=MICAL1 PE=1 SV=2	F	GO:0017124	SH3 domain binding
D3ZBP4	MICA1_HUMAN -methionine sulfoxide oxidase MICAL1 OS=Homo sapiens GN=MICAL1 PE=1 SV=2	F	GO:0071949	FAD binding
D3ZBP4	MICA1_HUMAN -methionine sulfoxide oxidase MICAL1 OS=Homo sapiens GN=MICAL1 PE=1 SV=2	P	GO:0007275	multicellular organismal development
D3ZBP4	MICA1_HUMAN -methionine sulfoxide oxidase MICAL1 OS=Homo sapiens GN=MICAL1 PE=1 SV=2	P	GO:0016192	vesicle-mediated transport
D3ZBP4	MICA1_HUMAN -methionine sulfoxide oxidase MICAL1 OS=Homo sapiens GN=MICAL1 PE=1 SV=2	P	GO:0019219	regulation of nucleobase-containing compound metabolic process
D3ZBP4	MICA1_HUMAN -methionine sulfoxide oxidase MICAL1 OS=Homo sapiens GN=MICAL1 PE=1 SV=2	P	GO:0030042	actin filament depolymerization
D3ZBP4	MICA1_HUMAN -methionine sulfoxide oxidase MICAL1 OS=Homo sapiens GN=MICAL1 PE=1 SV=2	P	GO:0030154	cell differentiation
D3ZBP4	MICA1_HUMAN -methionine sulfoxide oxidase MICAL1 OS=Homo sapiens GN=MICAL1 PE=1 SV=2	P	GO:0048522	positive regulation of cellular process
D3ZBP4	MICA1_HUMAN -methionine sulfoxide oxidase MICAL1 OS=Homo sapiens GN=MICAL1 PE=1 SV=2	P	GO:0048523	negative regulation of cellular process
D3ZBP4	MICA1_HUMAN -methionine sulfoxide oxidase MICAL1 OS=Homo sapiens GN=MICAL1 PE=1 SV=2	P	GO:0051049	regulation of transport
D3ZBP4	MICA1_HUMAN -methionine sulfoxide oxidase MICAL1 OS=Homo sapiens GN=MICAL1 PE=1 SV=2	P	GO:0051716	cellular response to stimulus
D3ZBP4	MICA1_HUMAN -methionine sulfoxide oxidase MICAL1 OS=Homo sapiens GN=MICAL1 PE=1 SV=2	P	GO:0055114	oxidation-reduction process
D3ZBP4	MICA1_HUMAN -methionine sulfoxide oxidase MICAL1 OS=Homo sapiens GN=MICAL1 PE=1 SV=2	P	GO:0065009	regulation of molecular function
O55145	X3CL1_HUMANFractalkine OS=Homo sapiens GN=CX3CL1 PE=1 SV=1	C	GO:0005576	extracellular region
O55145	X3CL1_HUMANFractalkine OS=Homo sapiens GN=CX3CL1 PE=1 SV=1	C	GO:0016021	integral to membrane
O55145	X3CL1_HUMANFractalkine OS=Homo sapiens GN=CX3CL1 PE=1 SV=1	C	GO:0044464	cell part
O55145	X3CL1_HUMANFractalkine OS=Homo sapiens GN=CX3CL1 PE=1 SV=1	F	GO:0008009	chemokine activity
O55145	X3CL1_HUMANFractalkine OS=Homo sapiens GN=CX3CL1 PE=1 SV=1	P	GO:0002684	positive regulation of immune system process
O55145	X3CL1_HUMANFractalkine OS=Homo sapiens GN=CX3CL1 PE=1 SV=1	P	GO:0002685	regulation of leukocyte migration
O55145	X3CL1_HUMANFractalkine OS=Homo sapiens GN=CX3CL1 PE=1 SV=1	P	GO:0006952	defense response
O55145	X3CL1_HUMANFractalkine OS=Homo sapiens GN=CX3CL1 PE=1 SV=1	P	GO:0006955	immune response
O55145	X3CL1_HUMANFractalkine OS=Homo sapiens GN=CX3CL1 PE=1 SV=1	P	GO:0016043	cellular component organization
O55145	X3CL1_HUMANFractalkine OS=Homo sapiens GN=CX3CL1 PE=1 SV=1	P	GO:0019221	cytokine-mediated signaling pathway
O55145	X3CL1_HUMANFractalkine OS=Homo sapiens GN=CX3CL1 PE=1 SV=1	P	GO:0030335	positive regulation of cell migration
O55145	X3CL1_HUMANFractalkine OS=Homo sapiens GN=CX3CL1 PE=1 SV=1	P	GO:0030595	leukocyte chemotaxis
O55145	X3CL1_HUMANFractalkine OS=Homo sapiens GN=CX3CL1 PE=1 SV=1	P	GO:0032103	positive regulation of response to external stimulus
O55145	X3CL1_HUMANFractalkine OS=Homo sapiens GN=CX3CL1 PE=1 SV=1	P	GO:0033993	response to lipid
O55145	X3CL1_HUMANFractalkine OS=Homo sapiens GN=CX3CL1 PE=1 SV=1	P	GO:0045785	positive regulation of cell adhesion
O55145	X3CL1_HUMANFractalkine OS=Homo sapiens GN=CX3CL1 PE=1 SV=1	P	GO:0048523	negative regulation of cellular process
O55145	X3CL1_HUMANFractalkine OS=Homo sapiens GN=CX3CL1 PE=1 SV=1	P	GO:0048731	system development
O55145	X3CL1_HUMANFractalkine OS=Homo sapiens GN=CX3CL1 PE=1 SV=1	P	GO:0050902	leukocyte adhesive activation
O55145	X3CL1_HUMANFractalkine OS=Homo sapiens GN=CX3CL1 PE=1 SV=1	P	GO:0051239	regulation of multicellular organismal process
O55145	X3CL1_HUMANFractalkine OS=Homo sapiens GN=CX3CL1 PE=1 SV=1	P	GO:0065008	regulation of biological quality
O55145	X3CL1_HUMANFractalkine OS=Homo sapiens GN=CX3CL1 PE=1 SV=1	P	GO:0071495	cellular response to endogenous stimulus
O55145	X3CL1_HUMANFractalkine OS=Homo sapiens GN=CX3CL1 PE=1 SV=1	N	GO:0097529
O55145	X3CL1_HUMANFractalkine OS=Homo sapiens GN=CX3CL1 PE=1 SV=1	P	GO:1901701	cellular response to oxygen-containing compound
D3ZC82	NUFP2_HUMANNuclear fragile X mental retardation-interacting 2 OS=Homo sapiens GN=NUFIP2 PE=1 SV=1	C	GO:0005634	nucleus
D3ZC82	NUFP2_HUMANNuclear fragile X mental retardation-interacting 2 OS=Homo sapiens GN=NUFIP2 PE=1 SV=1	C	GO:0016020	membrane
D3ZC82	NUFP2_HUMANNuclear fragile X mental retardation-interacting 2 OS=Homo sapiens GN=NUFIP2 PE=1 SV=1	C	GO:0042788	polysomal ribosome
D3ZC82	NUFP2_HUMANNuclear fragile X mental retardation-interacting 2 OS=Homo sapiens GN=NUFIP2 PE=1 SV=1	F	GO:0003723	RNA binding
D3ZC82	NUFP2_HUMANNuclear fragile X mental retardation-interacting 2 OS=Homo sapiens GN=NUFIP2 PE=1 SV=1	F	GO:0005515	protein binding
D3ZIC4	MYPT2_HUMAN phosphatase 1 regulatory subunit 12B OS=Homo sapiens GN=PPP1R12B PE=1 SV=2	C	GO:0005634	nucleus
D3ZIC4	MYPT2_HUMAN phosphatase 1 regulatory subunit 12B OS=Homo sapiens GN=PPP1R12B PE=1 SV=2	C	GO:0005886	plasma membrane
D3ZIC4	MYPT2_HUMAN phosphatase 1 regulatory subunit 12B OS=Homo sapiens GN=PPP1R12B PE=1 SV=2	C	GO:0015629	actin cytoskeleton
D3ZIC4	MYPT2_HUMAN phosphatase 1 regulatory subunit 12B OS=Homo sapiens GN=PPP1R12B PE=1 SV=2	C	GO:0030016	myofibril
D3ZIC4	MYPT2_HUMAN phosphatase 1 regulatory subunit 12B OS=Homo sapiens GN=PPP1R12B PE=1 SV=2	C	GO:0030054	cell junction
D3ZIC4	MYPT2_HUMAN phosphatase 1 regulatory subunit 12B OS=Homo sapiens GN=PPP1R12B PE=1 SV=2	C	GO:0042995	cell projection
D3ZIC4	MYPT2_HUMAN phosphatase 1 regulatory subunit 12B OS=Homo sapiens GN=PPP1R12B PE=1 SV=2	C	GO:0044446	intracellular organelle part
D3ZIC4	MYPT2_HUMAN phosphatase 1 regulatory subunit 12B OS=Homo sapiens GN=PPP1R12B PE=1 SV=2	C	GO:0044449	contractile fiber part
D3ZIC4	MYPT2_HUMAN phosphatase 1 regulatory subunit 12B OS=Homo sapiens GN=PPP1R12B PE=1 SV=2	F	GO:0005515	protein binding
D3ZIC4	MYPT2_HUMAN phosphatase 1 regulatory subunit 12B OS=Homo sapiens GN=PPP1R12B PE=1 SV=2	F	GO:0030234	enzyme regulator activity
D3ZIC4	MYPT2_HUMAN phosphatase 1 regulatory subunit 12B OS=Homo sapiens GN=PPP1R12B PE=1 SV=2	P	GO:0006796	phosphate-containing compound metabolic process
D3ZIC4	MYPT2_HUMAN phosphatase 1 regulatory subunit 12B OS=Homo sapiens GN=PPP1R12B PE=1 SV=2	P	GO:0006937	regulation of muscle contraction
D3ZIC4	MYPT2_HUMAN phosphatase 1 regulatory subunit 12B OS=Homo sapiens GN=PPP1R12B PE=1 SV=2	P	GO:0007165	signal transduction
D3ZIC4	MYPT2_HUMAN phosphatase 1 regulatory subunit 12B OS=Homo sapiens GN=PPP1R12B PE=1 SV=2	P	GO:0008016	regulation of heart contraction
D3ZIC4	MYPT2_HUMAN phosphatase 1 regulatory subunit 12B OS=Homo sapiens GN=PPP1R12B PE=1 SV=2	P	GO:0010468	regulation of gene expression
D3ZIC4	MYPT2_HUMAN phosphatase 1 regulatory subunit 12B OS=Homo sapiens GN=PPP1R12B PE=1 SV=2	P	GO:0010604	positive regulation of macromolecule metabolic process
D3ZIC4	MYPT2_HUMAN phosphatase 1 regulatory subunit 12B OS=Homo sapiens GN=PPP1R12B PE=1 SV=2	P	GO:0010959	regulation of metal ion transport
D3ZIC4	MYPT2_HUMAN phosphatase 1 regulatory subunit 12B OS=Homo sapiens GN=PPP1R12B PE=1 SV=2	P	GO:0016043	cellular component organization
D3ZIC4	MYPT2_HUMAN phosphatase 1 regulatory subunit 12B OS=Homo sapiens GN=PPP1R12B PE=1 SV=2	P	GO:0031325	positive regulation of cellular metabolic process
D3ZIC4	MYPT2_HUMAN phosphatase 1 regulatory subunit 12B OS=Homo sapiens GN=PPP1R12B PE=1 SV=2	P	GO:0034613	cellular protein localization
D3ZIC4	MYPT2_HUMAN phosphatase 1 regulatory subunit 12B OS=Homo sapiens GN=PPP1R12B PE=1 SV=2	P	GO:0035304	regulation of protein dephosphorylation
D3ZIC4	MYPT2_HUMAN phosphatase 1 regulatory subunit 12B OS=Homo sapiens GN=PPP1R12B PE=1 SV=2	P	GO:0042391	regulation of membrane potential
D3ZIC4	MYPT2_HUMAN phosphatase 1 regulatory subunit 12B OS=Homo sapiens GN=PPP1R12B PE=1 SV=2	P	GO:0044093	positive regulation of molecular function
D3ZIC4	MYPT2_HUMAN phosphatase 1 regulatory subunit 12B OS=Homo sapiens GN=PPP1R12B PE=1 SV=2	P	GO:0044707	single-multicellular organism process
D3ZIC4	MYPT2_HUMAN phosphatase 1 regulatory subunit 12B OS=Homo sapiens GN=PPP1R12B PE=1 SV=2	P	GO:0044767	single-organism developmental process
D3ZIC4	MYPT2_HUMAN phosphatase 1 regulatory subunit 12B OS=Homo sapiens GN=PPP1R12B PE=1 SV=2	P	GO:0048523	negative regulation of cellular process
D3ZIC4	MYPT2_HUMAN phosphatase 1 regulatory subunit 12B OS=Homo sapiens GN=PPP1R12B PE=1 SV=2	P	GO:0048856	anatomical structure development
D3ZIC4	MYPT2_HUMAN phosphatase 1 regulatory subunit 12B OS=Homo sapiens GN=PPP1R12B PE=1 SV=2	P	GO:0050790	regulation of catalytic activity
D3ZIC4	MYPT2_HUMAN phosphatase 1 regulatory subunit 12B OS=Homo sapiens GN=PPP1R12B PE=1 SV=2	N	GO:1903047
D3ZIC4	MYPT2_HUMAN phosphatase 1 regulatory subunit 12B OS=Homo sapiens GN=PPP1R12B PE=1 SV=2	N	GO:1904062
Q3KR51	NSG2_HUMANNeuron-specific family member 2 OS=Homo sapiens GN=NSG2 PE=2 SV=1	C	GO:0012505	endomembrane system
Q3KR51	NSG2_HUMANNeuron-specific family member 2 OS=Homo sapiens GN=NSG2 PE=2 SV=1	C	GO:0016021	integral to membrane
Q3KR51	NSG2_HUMANNeuron-specific family member 2 OS=Homo sapiens GN=NSG2 PE=2 SV=1	C	GO:0043227	membrane-bounded organelle
Q3KR51	NSG2_HUMANNeuron-specific family member 2 OS=Homo sapiens GN=NSG2 PE=2 SV=1	C	GO:0043229	intracellular organelle
Q3KR51	NSG2_HUMANNeuron-specific family member 2 OS=Homo sapiens GN=NSG2 PE=2 SV=1	C	GO:0044444	cytoplasmic part
Q3KR51	NSG2_HUMANNeuron-specific family member 2 OS=Homo sapiens GN=NSG2 PE=2 SV=1	F	GO:0032051	clathrin light chain binding
Q3KR51	NSG2_HUMANNeuron-specific family member 2 OS=Homo sapiens GN=NSG2 PE=2 SV=1	P	GO:0007212	dopamine receptor signaling pathway
Q3KR51	NSG2_HUMANNeuron-specific family member 2 OS=Homo sapiens GN=NSG2 PE=2 SV=1	P	GO:0048268	clathrin coat assembly
D3ZWP8	LRC58_HUMANLeucine-rich repeat-containing 58 OS=Homo sapiens GN=LRRC58 PE=1 SV=2	F	GO:0005515	protein binding
D3ZWP8	LRC58_HUMANLeucine-rich repeat-containing 58 OS=Homo sapiens GN=LRRC58 PE=1 SV=2	P	GO:0048518	positive regulation of biological process
D3ZWP8	LRC58_HUMANLeucine-rich repeat-containing 58 OS=Homo sapiens GN=LRRC58 PE=1 SV=2	P	GO:0050794	regulation of cellular process
Q5UAJ6	COX2_HUMANCytochrome c oxidase subunit 2 OS=Homo sapiens GN=MT-CO2 PE=1 SV=1	C	GO:0005739	mitochondrion
Q5UAJ6	COX2_HUMANCytochrome c oxidase subunit 2 OS=Homo sapiens GN=MT-CO2 PE=1 SV=1	C	GO:0016021	integral to membrane
Q5UAJ6	COX2_HUMANCytochrome c oxidase subunit 2 OS=Homo sapiens GN=MT-CO2 PE=1 SV=1	C	GO:0045277	respiratory chain complex IV
Q5UAJ6	COX2_HUMANCytochrome c oxidase subunit 2 OS=Homo sapiens GN=MT-CO2 PE=1 SV=1	C	GO:0070062	extracellular vesicular exosome
Q5UAJ6	COX2_HUMANCytochrome c oxidase subunit 2 OS=Homo sapiens GN=MT-CO2 PE=1 SV=1	F	GO:0004129	cytochrome-c oxidase activity
Q5UAJ6	COX2_HUMANCytochrome c oxidase subunit 2 OS=Homo sapiens GN=MT-CO2 PE=1 SV=1	F	GO:0005507	copper ion binding
Q5UAJ6	COX2_HUMANCytochrome c oxidase subunit 2 OS=Homo sapiens GN=MT-CO2 PE=1 SV=1	F	GO:0005515	protein binding
Q5UAJ6	COX2_HUMANCytochrome c oxidase subunit 2 OS=Homo sapiens GN=MT-CO2 PE=1 SV=1	P	GO:0006123	mitochondrial electron transport, cytochrome c to oxygen
Q5UAJ6	COX2_HUMANCytochrome c oxidase subunit 2 OS=Homo sapiens GN=MT-CO2 PE=1 SV=1	P	GO:0015992	proton transport
A0A0G2K7Z3	ACOT1_HUMANAcyl-coenzyme A thioesterase 1 OS=Homo sapiens GN=ACOT1 PE=1 SV=1	C	GO:0005739	mitochondrion
A0A0G2K7Z3	ACOT1_HUMANAcyl-coenzyme A thioesterase 1 OS=Homo sapiens GN=ACOT1 PE=1 SV=1	C	GO:0005829	cytosol
A0A0G2K7Z3	ACOT1_HUMANAcyl-coenzyme A thioesterase 1 OS=Homo sapiens GN=ACOT1 PE=1 SV=1	C	GO:0070062	extracellular vesicular exosome
A0A0G2K7Z3	ACOT1_HUMANAcyl-coenzyme A thioesterase 1 OS=Homo sapiens GN=ACOT1 PE=1 SV=1	F	GO:0005102	receptor binding
A0A0G2K7Z3	ACOT1_HUMANAcyl-coenzyme A thioesterase 1 OS=Homo sapiens GN=ACOT1 PE=1 SV=1	F	GO:0047617	acyl-CoA hydrolase activity
A0A0G2K7Z3	ACOT1_HUMANAcyl-coenzyme A thioesterase 1 OS=Homo sapiens GN=ACOT1 PE=1 SV=1	P	GO:0000038	very long-chain fatty acid metabolic process
A0A0G2K7Z3	ACOT1_HUMANAcyl-coenzyme A thioesterase 1 OS=Homo sapiens GN=ACOT1 PE=1 SV=1	P	GO:0001676	long-chain fatty acid metabolic process
A0A0G2K7Z3	ACOT1_HUMANAcyl-coenzyme A thioesterase 1 OS=Homo sapiens GN=ACOT1 PE=1 SV=1	P	GO:0006637	acyl-CoA metabolic process
A0A0G2K7Z3	ACOT1_HUMANAcyl-coenzyme A thioesterase 1 OS=Homo sapiens GN=ACOT1 PE=1 SV=1	P	GO:0007165	signal transduction
P15205	MAP1B_HUMANMicrotubule-associated 1B OS=Homo sapiens GN=MAP1B PE=1 SV=2	C	GO:0005737	cytoplasm
P15205	MAP1B_HUMANMicrotubule-associated 1B OS=Homo sapiens GN=MAP1B PE=1 SV=2	C	GO:0005874	microtubule
P15205	MAP1B_HUMANMicrotubule-associated 1B OS=Homo sapiens GN=MAP1B PE=1 SV=2	C	GO:0005886	plasma membrane
P15205	MAP1B_HUMANMicrotubule-associated 1B OS=Homo sapiens GN=MAP1B PE=1 SV=2	F	GO:0008017	microtubule binding
P15205	MAP1B_HUMANMicrotubule-associated 1B OS=Homo sapiens GN=MAP1B PE=1 SV=2	P	GO:0000226	microtubule cytoskeleton organization
P15205	MAP1B_HUMANMicrotubule-associated 1B OS=Homo sapiens GN=MAP1B PE=1 SV=2	P	GO:0007399	nervous system development
P15205	MAP1B_HUMANMicrotubule-associated 1B OS=Homo sapiens GN=MAP1B PE=1 SV=2	P	GO:0033043	regulation of organelle organization
P15205	MAP1B_HUMANMicrotubule-associated 1B OS=Homo sapiens GN=MAP1B PE=1 SV=2	P	GO:0044763	single-organism cellular process
P15205	MAP1B_HUMANMicrotubule-associated 1B OS=Homo sapiens GN=MAP1B PE=1 SV=2	C	GO:0045298	tubulin complex
F1LW77	RB33B_HUMANRas-related Rab-33B OS=Homo sapiens GN=RAB33B PE=1 SV=1	C	GO:0000139	Golgi membrane
F1LW77	RB33B_HUMANRas-related Rab-33B OS=Homo sapiens GN=RAB33B PE=1 SV=1	C	GO:0005796	Golgi lumen
F1LW77	RB33B_HUMANRas-related Rab-33B OS=Homo sapiens GN=RAB33B PE=1 SV=1	C	GO:0031410	cytoplasmic vesicle
F1LW77	RB33B_HUMANRas-related Rab-33B OS=Homo sapiens GN=RAB33B PE=1 SV=1	C	GO:0042995	cell projection
F1LW77	RB33B_HUMANRas-related Rab-33B OS=Homo sapiens GN=RAB33B PE=1 SV=1	C	GO:0043232	intracellular non-membrane-bounded organelle
F1LW77	RB33B_HUMANRas-related Rab-33B OS=Homo sapiens GN=RAB33B PE=1 SV=1	C	GO:0070062	extracellular vesicular exosome
F1LW77	RB33B_HUMANRas-related Rab-33B OS=Homo sapiens GN=RAB33B PE=1 SV=1	F	GO:0003924	GTPase activity
F1LW77	RB33B_HUMANRas-related Rab-33B OS=Homo sapiens GN=RAB33B PE=1 SV=1	F	GO:0005515	protein binding
F1LW77	RB33B_HUMANRas-related Rab-33B OS=Homo sapiens GN=RAB33B PE=1 SV=1	F	GO:0005525	GTP binding
F1LW77	RB33B_HUMANRas-related Rab-33B OS=Homo sapiens GN=RAB33B PE=1 SV=1	P	GO:0000042	protein targeting to Golgi
F1LW77	RB33B_HUMANRas-related Rab-33B OS=Homo sapiens GN=RAB33B PE=1 SV=1	P	GO:0001558	regulation of cell growth
F1LW77	RB33B_HUMANRas-related Rab-33B OS=Homo sapiens GN=RAB33B PE=1 SV=1	P	GO:0007264	small GTPase mediated signal transduction
F1LW77	RB33B_HUMANRas-related Rab-33B OS=Homo sapiens GN=RAB33B PE=1 SV=1	P	GO:0022607	cellular component assembly
F1LW77	RB33B_HUMANRas-related Rab-33B OS=Homo sapiens GN=RAB33B PE=1 SV=1	P	GO:0048468	cell development
F1LW77	RB33B_HUMANRas-related Rab-33B OS=Homo sapiens GN=RAB33B PE=1 SV=1	P	GO:0048705	skeletal system morphogenesis
F1LW77	RB33B_HUMANRas-related Rab-33B OS=Homo sapiens GN=RAB33B PE=1 SV=1	P	GO:0050678	regulation of epithelial cell proliferation
F1LW77	RB33B_HUMANRas-related Rab-33B OS=Homo sapiens GN=RAB33B PE=1 SV=1	P	GO:0061024	membrane organization
F1LW77	RB33B_HUMANRas-related Rab-33B OS=Homo sapiens GN=RAB33B PE=1 SV=1	N	GO:1902580
F1LW77	RB33B_HUMANRas-related Rab-33B OS=Homo sapiens GN=RAB33B PE=1 SV=1	N	GO:1903358
F1LW77	RB33B_HUMANRas-related Rab-33B OS=Homo sapiens GN=RAB33B PE=1 SV=1	N	GO:1903434
F1LW77	RB33B_HUMANRas-related Rab-33B OS=Homo sapiens GN=RAB33B PE=1 SV=1	P	GO:2000156	regulation of retrograde vesicle-mediated transport, Golgi to ER
F1LWM1	SSH1_HUMAN phosphatase Slingshot homolog 1 OS=Homo sapiens GN=SSH1 PE=1 SV=2	C	GO:0005634	nucleus
F1LWM1	SSH1_HUMAN phosphatase Slingshot homolog 1 OS=Homo sapiens GN=SSH1 PE=1 SV=2	C	GO:0005737	cytoplasm
F1LWM1	SSH1_HUMAN phosphatase Slingshot homolog 1 OS=Homo sapiens GN=SSH1 PE=1 SV=2	F	GO:0003677	DNA binding
F1LWM1	SSH1_HUMAN phosphatase Slingshot homolog 1 OS=Homo sapiens GN=SSH1 PE=1 SV=2	F	GO:0004725	protein tyrosine phosphatase activity
F1LWM1	SSH1_HUMAN phosphatase Slingshot homolog 1 OS=Homo sapiens GN=SSH1 PE=1 SV=2	F	GO:0005515	protein binding
F1LWM1	SSH1_HUMAN phosphatase Slingshot homolog 1 OS=Homo sapiens GN=SSH1 PE=1 SV=2	F	GO:0008138	protein tyrosine/serine/threonine phosphatase activity
F1LWM1	SSH1_HUMAN phosphatase Slingshot homolog 1 OS=Homo sapiens GN=SSH1 PE=1 SV=2	P	GO:0006470	protein dephosphorylation
F1LWM1	SSH1_HUMAN phosphatase Slingshot homolog 1 OS=Homo sapiens GN=SSH1 PE=1 SV=2	P	GO:0009653	anatomical structure morphogenesis
F1LWM1	SSH1_HUMAN phosphatase Slingshot homolog 1 OS=Homo sapiens GN=SSH1 PE=1 SV=2	P	GO:0014074	response to purine-containing compound
F1LWM1	SSH1_HUMAN phosphatase Slingshot homolog 1 OS=Homo sapiens GN=SSH1 PE=1 SV=2	P	GO:0030036	actin cytoskeleton organization
F1LWM1	SSH1_HUMAN phosphatase Slingshot homolog 1 OS=Homo sapiens GN=SSH1 PE=1 SV=2	P	GO:0032268	regulation of cellular protein metabolic process
F1LWM1	SSH1_HUMAN phosphatase Slingshot homolog 1 OS=Homo sapiens GN=SSH1 PE=1 SV=2	P	GO:0046683	response to organophosphorus
F1LWM1	SSH1_HUMAN phosphatase Slingshot homolog 1 OS=Homo sapiens GN=SSH1 PE=1 SV=2	P	GO:0048523	negative regulation of cellular process
F1LWM1	SSH1_HUMAN phosphatase Slingshot homolog 1 OS=Homo sapiens GN=SSH1 PE=1 SV=2	P	GO:0048869	cellular developmental process
F1LWM1	SSH1_HUMAN phosphatase Slingshot homolog 1 OS=Homo sapiens GN=SSH1 PE=1 SV=2	P	GO:0071310	cellular response to organic substance
F1LWM1	SSH1_HUMAN phosphatase Slingshot homolog 1 OS=Homo sapiens GN=SSH1 PE=1 SV=2	P	GO:0071495	cellular response to endogenous stimulus
F1LWM1	SSH1_HUMAN phosphatase Slingshot homolog 1 OS=Homo sapiens GN=SSH1 PE=1 SV=2	P	GO:1901700	response to oxygen-containing compound
F1LWM1	SSH1_HUMAN phosphatase Slingshot homolog 1 OS=Homo sapiens GN=SSH1 PE=1 SV=2	P	GO:0006570	tyrosine metabolic process
Q6AXT8	SF3A2_HUMANSplicing factor 3A subunit 2 OS=Homo sapiens GN=SF3A2 PE=1 SV=2	C	GO:0005654	nucleoplasm
Q6AXT8	SF3A2_HUMANSplicing factor 3A subunit 2 OS=Homo sapiens GN=SF3A2 PE=1 SV=2	C	GO:0030532	small nuclear ribonucleoprotein complex
Q6AXT8	SF3A2_HUMANSplicing factor 3A subunit 2 OS=Homo sapiens GN=SF3A2 PE=1 SV=2	C	GO:0071013	catalytic step 2 spliceosome
Q6AXT8	SF3A2_HUMANSplicing factor 3A subunit 2 OS=Homo sapiens GN=SF3A2 PE=1 SV=2	F	GO:0003676	nucleic acid binding
Q6AXT8	SF3A2_HUMANSplicing factor 3A subunit 2 OS=Homo sapiens GN=SF3A2 PE=1 SV=2	F	GO:0005515	protein binding
Q6AXT8	SF3A2_HUMANSplicing factor 3A subunit 2 OS=Homo sapiens GN=SF3A2 PE=1 SV=2	F	GO:0008270	zinc ion binding
Q6AXT8	SF3A2_HUMANSplicing factor 3A subunit 2 OS=Homo sapiens GN=SF3A2 PE=1 SV=2	P	GO:0000389	mRNA 3'-splice site recognition
A0A140UHW6	TRM1_HUMA (guanine(26)-N(2))-dimethyltransferase OS=Homo sapiens GN=TRMT1 PE=1 SV=1	C	GO:0005634	nucleus
A0A140UHW6	TRM1_HUMA (guanine(26)-N(2))-dimethyltransferase OS=Homo sapiens GN=TRMT1 PE=1 SV=1	F	GO:0003723	RNA binding
A0A140UHW6	TRM1_HUMA (guanine(26)-N(2))-dimethyltransferase OS=Homo sapiens GN=TRMT1 PE=1 SV=1	F	GO:0004809	tRNA (guanine-N2-)-methyltransferase activity
A0A140UHW6	TRM1_HUMA (guanine(26)-N(2))-dimethyltransferase OS=Homo sapiens GN=TRMT1 PE=1 SV=1	F	GO:0005515	protein binding
A0A140UHW6	TRM1_HUMA (guanine(26)-N(2))-dimethyltransferase OS=Homo sapiens GN=TRMT1 PE=1 SV=1	F	GO:0046872	metal ion binding
A0A140UHW6	TRM1_HUMA (guanine(26)-N(2))-dimethyltransferase OS=Homo sapiens GN=TRMT1 PE=1 SV=1	P	GO:0006400	tRNA modification
A1L1L5	CCNK_HUMANCyclin-K OS=Homo sapiens GN=CCNK PE=1 SV=2	C	GO:0002944	cyclin K-CDK12 complex
A1L1L5	CCNK_HUMANCyclin-K OS=Homo sapiens GN=CCNK PE=1 SV=2	C	GO:0002945	cyclin K-CDK13 complex
A1L1L5	CCNK_HUMANCyclin-K OS=Homo sapiens GN=CCNK PE=1 SV=2	C	GO:0005654	nucleoplasm
A1L1L5	CCNK_HUMANCyclin-K OS=Homo sapiens GN=CCNK PE=1 SV=2	F	GO:0004693	cyclin-dependent protein serine/threonine kinase activity
A1L1L5	CCNK_HUMANCyclin-K OS=Homo sapiens GN=CCNK PE=1 SV=2	F	GO:0008353	RNA polymerase II carboxy-terminal domain kinase activity
A1L1L5	CCNK_HUMANCyclin-K OS=Homo sapiens GN=CCNK PE=1 SV=2	F	GO:0019901	protein kinase binding
A1L1L5	CCNK_HUMANCyclin-K OS=Homo sapiens GN=CCNK PE=1 SV=2	P	GO:0000079	regulation of cyclin-dependent protein serine/threonine kinase activity
A1L1L5	CCNK_HUMANCyclin-K OS=Homo sapiens GN=CCNK PE=1 SV=2	P	GO:0006974	response to DNA damage stimulus
A1L1L5	CCNK_HUMANCyclin-K OS=Homo sapiens GN=CCNK PE=1 SV=2	P	GO:0010628	positive regulation of gene expression
A1L1L5	CCNK_HUMANCyclin-K OS=Homo sapiens GN=CCNK PE=1 SV=2	N	GO:0044828
A1L1L5	CCNK_HUMANCyclin-K OS=Homo sapiens GN=CCNK PE=1 SV=2	P	GO:0071157	negative regulation of cell cycle arrest
A1L1L5	CCNK_HUMANCyclin-K OS=Homo sapiens GN=CCNK PE=1 SV=2	N	GO:1902680
A1L1L5	CCNK_HUMANCyclin-K OS=Homo sapiens GN=CCNK PE=1 SV=2	P	GO:2001165	positive regulation of phosphorylation of RNA polymerase II C-terminal domain serine 2 residues
A1L1L5	CCNK_HUMANCyclin-K OS=Homo sapiens GN=CCNK PE=1 SV=2	P	GO:0000074	regulation of cell cycle
A1L1L5	CCNK_HUMANCyclin-K OS=Homo sapiens GN=CCNK PE=1 SV=2	P	GO:0009069	serine family amino acid metabolic process
A0A0G2K1W9	LDHD_HUMANProbable D-lactate mitochondrial OS=Homo sapiens GN=LDHD PE=1 SV=1	C	GO:0043231	intracellular membrane-bounded organelle
A0A0G2K1W9	LDHD_HUMANProbable D-lactate mitochondrial OS=Homo sapiens GN=LDHD PE=1 SV=1	C	GO:0044444	cytoplasmic part
A0A0G2K1W9	LDHD_HUMANProbable D-lactate mitochondrial OS=Homo sapiens GN=LDHD PE=1 SV=1	F	GO:0005515	protein binding
A0A0G2K1W9	LDHD_HUMANProbable D-lactate mitochondrial OS=Homo sapiens GN=LDHD PE=1 SV=1	F	GO:0016614	oxidoreductase activity, acting on CH-OH group of donors
A0A0G2K1W9	LDHD_HUMANProbable D-lactate mitochondrial OS=Homo sapiens GN=LDHD PE=1 SV=1	F	GO:0050660	flavin adenine dinucleotide binding
A0A0G2K1W9	LDHD_HUMANProbable D-lactate mitochondrial OS=Homo sapiens GN=LDHD PE=1 SV=1	P	GO:0055114	oxidation-reduction process

## Sheet: BP
Level	GO_ID	Term	Type	Seqs_Num	Sequences
1	GO:0008150	biological_process	Biological Process	39	Q9ESM0, Q62649, M0R6Y8, P17209, P15205, A0A096MK16, A0A0G2JWX4, A0A0G2K7Z3, D3ZWP8, P14480, O88752, A1L1L5, F1LW77, D4A4T6, P02680, Q9EQP5, A8IRI3, P24090, B1H223, A0A0G2JW88, A0A0G2K1W9, D3ZIC4, A0A140UHW6, P58405, D4A8N1, Q3KR51, Q6AXT8, O55145, Q6IFW6, F1LWM1, Q95571, D3ZA53, O08562, F1M1E4, Q5UAJ6, D3ZBP4, M0RA79, D4AAJ2, Q5FVN2
2	GO:0007610	behavior	Biological Process	1	O08562
2	GO:0051704	multi-organism process	Biological Process	1	A1L1L5
2	GO:0022414	reproductive process	Biological Process	1	A8IRI3
2	GO:0023052	signaling	Biological Process	12	P02680, A8IRI3, D3ZIC4, A0A096MK16, P58405, Q3KR51, O55145, A0A0G2K7Z3, O08562, P14480, D4AAJ2, F1LW77
2	GO:0032501	multicellular organismal process	Biological Process	19	P02680, Q9EQP5, Q62649, A8IRI3, P17209, A0A0G2JW88, P15205, D3ZIC4, P58405, A0A0G2JWX4, O55145, Q6IFW6, O08562, P14480, D3ZBP4, O88752, Q5FVN2, D4AAJ2, F1LW77
2	GO:0009987	cellular process	Biological Process	36	Q9ESM0, Q62649, M0R6Y8, P17209, P15205, A0A096MK16, A0A0G2JWX4, A0A0G2K7Z3, D3ZWP8, P14480, O88752, A1L1L5, F1LW77, D4A4T6, P02680, Q9EQP5, A8IRI3, P24090, A0A0G2JW88, D3ZIC4, A0A140UHW6, D4A8N1, P58405, Q3KR51, Q6AXT8, O55145, Q6IFW6, F1LWM1, D3ZA53, Q95571, O08562, Q5UAJ6, F1M1E4, D3ZBP4, M0RA79, D4AAJ2
2	GO:0050896	response to stimulus	Biological Process	23	P02680, Q9EQP5, A8IRI3, M0R6Y8, P17209, D3ZIC4, A0A096MK16, P58405, Q3KR51, A0A0G2JWX4, O55145, Q6IFW6, A0A0G2K7Z3, F1LWM1, Q95571, O08562, P14480, D3ZBP4, O88752, M0RA79, D4AAJ2, A1L1L5, F1LW77
2	GO:0040007	growth	Biological Process	1	F1LW77
2	GO:0065007	biological regulation	Biological Process	29	M0R6Y8, P17209, P15205, A0A096MK16, A0A0G2JWX4, A0A0G2K7Z3, D3ZWP8, P14480, O88752, A1L1L5, F1LW77, D4A4T6, P02680, Q9EQP5, A8IRI3, P24090, A0A0G2JW88, D3ZIC4, P58405, Q3KR51, O55145, Q6IFW6, F1LWM1, Q95571, D3ZA53, O08562, D3ZBP4, M0RA79, D4AAJ2
2	GO:0044699	single-organism process	Biological Process	32	Q9ESM0, Q62649, M0R6Y8, P17209, P15205, A0A096MK16, A0A0G2JWX4, A0A0G2K7Z3, P14480, O88752, A1L1L5, F1LW77, P02680, Q9EQP5, A8IRI3, A0A0G2JW88, A0A0G2K1W9, D3ZIC4, D4A8N1, P58405, Q3KR51, O55145, Q6IFW6, F1LWM1, Q95571, O08562, Q5UAJ6, F1M1E4, D3ZBP4, M0RA79, D4AAJ2, Q5FVN2
2	GO:0051179	localization	Biological Process	17	D4A4T6, P02680, Q62649, B1H223, P17209, A0A0G2JW88, D3ZIC4, P58405, O55145, P14480, Q5UAJ6, O08562, D3ZBP4, M0RA79, O88752, D4AAJ2, F1LW77
2	GO:0050789	regulation of biological process	Biological Process	29	M0R6Y8, P17209, P15205, A0A096MK16, A0A0G2JWX4, A0A0G2K7Z3, D3ZWP8, P14480, O88752, A1L1L5, F1LW77, D4A4T6, P02680, Q9EQP5, A8IRI3, P24090, A0A0G2JW88, D3ZIC4, P58405, Q3KR51, O55145, Q6IFW6, F1LWM1, Q95571, D3ZA53, O08562, D3ZBP4, M0RA79, D4AAJ2
2	GO:0032502	developmental process	Biological Process	18	Q9EQP5, Q62649, A8IRI3, M0R6Y8, P17209, A0A0G2JW88, P15205, D3ZIC4, P58405, A0A0G2JWX4, O55145, Q6IFW6, F1LWM1, O08562, D3ZBP4, Q5FVN2, D4AAJ2, F1LW77
2	GO:0048519	negative regulation of biological process	Biological Process	13	P02680, Q9EQP5, A8IRI3, A0A0G2JW88, D3ZIC4, A0A096MK16, P58405, O55145, F1LWM1, P14480, D3ZBP4, A1L1L5, F1LW77
2	GO:0002376	immune system process	Biological Process	7	O55145, P02680, Q95571, P14480, O08562, M0RA79, A0A0G2JWX4
2	GO:0048518	positive regulation of biological process	Biological Process	17	P02680, A8IRI3, M0R6Y8, P17209, D3ZIC4, P58405, A0A0G2JWX4, O55145, Q95571, D3ZWP8, P14480, O08562, D3ZBP4, M0RA79, O88752, D4AAJ2, A1L1L5
2	GO:0071840	cellular component organization or biogenesis	Biological Process	17	P02680, Q9EQP5, A8IRI3, M0R6Y8, A0A0G2JW88, P15205, D3ZIC4, P58405, A0A0G2JWX4, Q3KR51, Q6AXT8, O55145, F1LWM1, P14480, D3ZBP4, O88752, F1LW77
2	GO:0008152	metabolic process	Biological Process	21	P02680, Q9ESM0, Q9EQP5, Q62649, A8IRI3, M0R6Y8, P17209, A0A0G2K1W9, D3ZIC4, A0A140UHW6, D4A8N1, P58405, Q6AXT8, A0A0G2K7Z3, F1LWM1, P14480, Q5UAJ6, F1M1E4, D3ZBP4, O88752, A1L1L5
2	GO:0040011	locomotion	Biological Process	2	O55145, D4AAJ2
2	GO:0022610	biological adhesion	Biological Process	5	O55145, P02680, Q95571, P14480, O88752
2	GO:0000003	reproduction	Biological Process	1	A8IRI3
3	GO:0051051	negative regulation of transport	Biological Process	1	F1LW77
3	GO:0016043	cellular component organization	Biological Process	17	P02680, Q9EQP5, A8IRI3, M0R6Y8, A0A0G2JW88, P15205, D3ZIC4, P58405, A0A0G2JWX4, Q3KR51, Q6AXT8, O55145, F1LWM1, P14480, D3ZBP4, O88752, F1LW77
3	GO:0022402	cell cycle process	Biological Process	3	A0A0G2JW88, D3ZIC4, A1L1L5
3	GO:0019222	regulation of metabolic process	Biological Process	9	F1LWM1, P02680, P14480, A8IRI3, D3ZBP4, P17209, D3ZIC4, A1L1L5, P58405
3	GO:0065008	regulation of biological quality	Biological Process	9	O55145, P02680, O08562, P14480, P17209, O88752, D4AAJ2, D3ZIC4, A1L1L5
3	GO:0002682	regulation of immune system process	Biological Process	5	O55145, Q95571, O08562, M0RA79, A0A0G2JWX4
3	GO:0051234	establishment of localization	Biological Process	15	D4A4T6, P02680, Q62649, B1H223, P17209, A0A0G2JW88, D3ZIC4, P58405, P14480, O08562, Q5UAJ6, D3ZBP4, M0RA79, O88752, F1LW77
3	GO:0003008	system process	Biological Process	6	P02680, O08562, P14480, P17209, O88752, D3ZIC4
3	GO:0015976	carbon utilization	Biological Process	1	M0R6Y8
3	GO:0050794	regulation of cellular process	Biological Process	29	M0R6Y8, P17209, P15205, A0A096MK16, A0A0G2JWX4, A0A0G2K7Z3, D3ZWP8, P14480, O88752, A1L1L5, F1LW77, D4A4T6, P02680, Q9EQP5, A8IRI3, P24090, A0A0G2JW88, D3ZIC4, P58405, Q3KR51, O55145, Q6IFW6, F1LWM1, Q95571, D3ZA53, O08562, D3ZBP4, M0RA79, D4AAJ2
3	GO:0051674	localization of cell	Biological Process	2	O55145, D4AAJ2
3	GO:0045785	positive regulation of cell adhesion	Biological Process	4	O55145, P02680, Q95571, P14480
3	GO:0030155	regulation of cell adhesion	Biological Process	4	O55145, P02680, Q95571, P14480
3	GO:0044087	regulation of cellular component biogenesis	Biological Process	1	A0A0G2JW88
3	GO:0023051	regulation of signaling	Biological Process	6	P02680, P14480, A8IRI3, D4AAJ2, A0A096MK16, P58405
3	GO:0044700	single organism signaling	Biological Process	12	P02680, A8IRI3, D3ZIC4, A0A096MK16, P58405, Q3KR51, O55145, A0A0G2K7Z3, O08562, P14480, D4AAJ2, F1LW77
3	GO:0044419	interspecies interaction between organisms	Biological Process	1	A1L1L5
3	GO:0006955	immune response	Biological Process	4	O55145, Q95571, P14480, M0RA79
3	GO:0051240	positive regulation of multicellular organismal process	Biological Process	3	P02680, P14480, D4AAJ2
3	GO:0042221	response to chemical	Biological Process	7	O55145, F1LWM1, P02680, O08562, P14480, A8IRI3, O88752
3	GO:0051641	cellular localization	Biological Process	4	P17209, A0A0G2JW88, D3ZIC4, F1LW77
3	GO:0048522	positive regulation of cellular process	Biological Process	14	P02680, A8IRI3, M0R6Y8, P17209, D3ZIC4, P58405, A0A0G2JWX4, O55145, Q95571, P14480, D3ZBP4, O88752, D4AAJ2, A1L1L5
3	GO:0007165	signal transduction	Biological Process	10	O55145, P02680, A0A0G2K7Z3, P14480, A8IRI3, A0A096MK16, D3ZIC4, P58405, Q3KR51, F1LW77
3	GO:0048856	anatomical structure development	Biological Process	18	Q9EQP5, Q62649, A8IRI3, M0R6Y8, P17209, A0A0G2JW88, P15205, D3ZIC4, P58405, A0A0G2JWX4, O55145, Q6IFW6, F1LWM1, O08562, D3ZBP4, Q5FVN2, D4AAJ2, F1LW77
3	GO:0009653	anatomical structure morphogenesis	Biological Process	4	F1LWM1, Q9EQP5, P17209, F1LW77
3	GO:0043901	negative regulation of multi-organism process	Biological Process	1	A1L1L5
3	GO:0051094	positive regulation of developmental process	Biological Process	1	D4AAJ2
3	GO:0042330	taxis	Biological Process	1	O55145
3	GO:0032844	regulation of homeostatic process	Biological Process	1	O08562
3	GO:0002253	activation of immune response	Biological Process	1	M0RA79
3	GO:0023056	positive regulation of signaling	Biological Process	2	P02680, P14480
3	GO:0006950	response to stress	Biological Process	9	O55145, P02680, Q95571, O08562, P14480, M0R6Y8, O88752, A1L1L5, A0A0G2JWX4
3	GO:0009893	positive regulation of metabolic process	Biological Process	7	P02680, P14480, A8IRI3, P17209, D3ZIC4, A1L1L5, P58405
3	GO:0040017	positive regulation of locomotion	Biological Process	2	O55145, D4AAJ2
3	GO:0071704	organic substance metabolic process	Biological Process	19	P02680, Q9ESM0, Q9EQP5, Q62649, A8IRI3, M0R6Y8, P17209, D3ZIC4, A0A140UHW6, D4A8N1, P58405, Q6AXT8, A0A0G2K7Z3, F1LWM1, P14480, Q5UAJ6, F1M1E4, D3ZBP4, A1L1L5
3	GO:0048523	negative regulation of cellular process	Biological Process	10	O55145, P02680, F1LWM1, P14480, A8IRI3, D3ZBP4, D3ZIC4, A1L1L5, P58405, F1LW77
3	GO:0051239	regulation of multicellular organismal process	Biological Process	7	O55145, P02680, O08562, P14480, P17209, D4AAJ2, D3ZIC4
3	GO:0050900	leukocyte migration	Biological Process	1	O55145
3	GO:0051716	cellular response to stimulus	Biological Process	16	P02680, A8IRI3, M0R6Y8, D3ZIC4, A0A096MK16, P58405, Q3KR51, O55145, A0A0G2K7Z3, F1LWM1, O08562, P14480, D3ZBP4, D4AAJ2, A1L1L5, F1LW77
3	GO:0040008	regulation of growth	Biological Process	1	F1LW77
3	GO:0035821	modification of morphology or physiology of other organism	Biological Process	1	A1L1L5
3	GO:0044708	single-organism behavior	Biological Process	1	O08562
3	GO:1902578	single-organism localization	Biological Process	5	P02680, Q5UAJ6, P14480, O88752, F1LW77
3	GO:0009892	negative regulation of metabolic process	Biological Process	2	A8IRI3, P58405
3	GO:0044710	single-organism metabolic process	Biological Process	13	P02680, Q9ESM0, Q9EQP5, M0R6Y8, A0A0G2K1W9, D4A8N1, A0A0G2K7Z3, F1LWM1, Q5UAJ6, F1M1E4, P14480, D3ZBP4, A1L1L5
3	GO:0032879	regulation of localization	Biological Process	9	O55145, P02680, P14480, O08562, D3ZBP4, P17209, D4AAJ2, D3ZIC4, F1LW77
3	GO:0048583	regulation of response to stimulus	Biological Process	11	O55145, P02680, Q95571, O08562, P14480, A8IRI3, P17209, M0RA79, A0A096MK16, P58405, A0A0G2JWX4
3	GO:0019882	antigen processing and presentation	Biological Process	1	Q95571
3	GO:0016049	cell growth	Biological Process	1	F1LW77
3	GO:0008283	cell proliferation	Biological Process	2	A8IRI3, F1LW77
3	GO:0009056	catabolic process	Biological Process	4	Q9EQP5, F1M1E4, M0R6Y8, O88752
3	GO:1904951	positive regulation of establishment of protein localization	Biological Process	2	P02680, P14480
3	GO:0003006	developmental process involved in reproduction	Biological Process	1	A8IRI3
3	GO:0006914	autophagy	Biological Process	2	O08562, M0R6Y8
3	GO:0048870	cell motility	Biological Process	2	O55145, D4AAJ2
3	GO:0044085	cellular component biogenesis	Biological Process	7	Q6AXT8, P02680, P14480, O88752, A0A0G2JW88, Q3KR51, F1LW77
3	GO:0051241	negative regulation of multicellular organismal process	Biological Process	2	P02680, P14480
3	GO:0009607	response to biotic stimulus	Biological Process	3	Q95571, O08562, P14480
3	GO:0051050	positive regulation of transport	Biological Process	2	P02680, P14480
3	GO:1900047	negative regulation of hemostasis	Biological Process	2	P02680, P14480
3	GO:0043900	regulation of multi-organism process	Biological Process	1	A1L1L5
3	GO:0044707	single-multicellular organism process	Biological Process	19	P02680, Q9EQP5, Q62649, A8IRI3, P17209, A0A0G2JW88, P15205, D3ZIC4, P58405, A0A0G2JWX4, O55145, Q6IFW6, O08562, P14480, D3ZBP4, O88752, Q5FVN2, D4AAJ2, F1LW77
3	GO:0002252	immune effector process	Biological Process	2	Q95571, O08562
3	GO:0006807	nitrogen compound metabolic process	Biological Process	10	Q6AXT8, F1LWM1, Q9EQP5, Q5UAJ6, A8IRI3, M0R6Y8, D3ZBP4, A0A140UHW6, A1L1L5, P58405
3	GO:0044237	cellular metabolic process	Biological Process	20	P02680, Q9ESM0, Q9EQP5, Q62649, A8IRI3, M0R6Y8, P17209, D3ZIC4, A0A140UHW6, D4A8N1, P58405, Q6AXT8, A0A0G2K7Z3, F1LWM1, P14480, Q5UAJ6, F1M1E4, D3ZBP4, O88752, A1L1L5
3	GO:0009605	response to external stimulus	Biological Process	6	O55145, P02680, Q95571, O08562, P14480, A0A0G2JWX4
3	GO:0098602	single organism cell adhesion	Biological Process	4	P02680, Q95571, P14480, O88752
3	GO:0044763	single-organism cellular process	Biological Process	26	Q9ESM0, M0R6Y8, P17209, P15205, A0A0G2JWX4, A0A0G2K7Z3, P14480, O88752, A1L1L5, F1LW77, P02680, Q9EQP5, A8IRI3, A0A0G2JW88, D3ZIC4, D4A8N1, P58405, O55145, Q6IFW6, F1LWM1, Q95571, O08562, Q5UAJ6, F1M1E4, D3ZBP4, D4AAJ2
3	GO:0044764	multi-organism cellular process	Biological Process	1	A1L1L5
3	GO:1900046	regulation of hemostasis	Biological Process	2	P02680, P14480
3	GO:0009058	biosynthetic process	Biological Process	6	Q9EQP5, A8IRI3, M0R6Y8, A1L1L5, D4A8N1, P58405
3	GO:0002684	positive regulation of immune system process	Biological Process	3	O55145, Q95571, M0RA79
3	GO:0044238	primary metabolic process	Biological Process	17	P02680, Q9ESM0, Q62649, A8IRI3, M0R6Y8, P17209, A0A140UHW6, D3ZIC4, D4A8N1, P58405, Q6AXT8, A0A0G2K7Z3, F1LWM1, P14480, Q5UAJ6, D3ZBP4, A1L1L5
3	GO:0050793	regulation of developmental process	Biological Process	2	A8IRI3, D4AAJ2
3	GO:0048584	positive regulation of response to stimulus	Biological Process	4	O55145, P02680, P14480, M0RA79
3	GO:0065009	regulation of molecular function	Biological Process	5	A8IRI3, D3ZBP4, P17209, D3ZIC4, A1L1L5
3	GO:0023057	negative regulation of signaling	Biological Process	2	P02680, P14480
3	GO:0033036	macromolecule localization	Biological Process	4	P02680, P14480, D3ZIC4, F1LW77
3	GO:0048585	negative regulation of response to stimulus	Biological Process	2	P02680, P14480
3	GO:0009719	response to endogenous stimulus	Biological Process	3	O55145, F1LWM1, A8IRI3
3	GO:0072376	protein activation cascade	Biological Process	2	P02680, P14480
3	GO:0007017	microtubule-based process	Biological Process	2	A0A0G2JW88, P15205
3	GO:0040012	regulation of locomotion	Biological Process	2	O55145, D4AAJ2
3	GO:0007154	cell communication	Biological Process	12	P02680, A8IRI3, D3ZIC4, A0A096MK16, P58405, Q3KR51, O55145, A0A0G2K7Z3, O08562, P14480, D4AAJ2, F1LW77
3	GO:0044702	single organism reproductive process	Biological Process	1	A8IRI3
3	GO:0045321	leukocyte activation	Biological Process	2	O55145, Q95571
3	GO:0044767	single-organism developmental process	Biological Process	18	Q9EQP5, Q62649, A8IRI3, M0R6Y8, P17209, A0A0G2JW88, P15205, D3ZIC4, P58405, A0A0G2JWX4, O55145, Q6IFW6, F1LWM1, O08562, D3ZBP4, Q5FVN2, D4AAJ2, F1LW77
3	GO:0007155	cell adhesion	Biological Process	5	O55145, P02680, Q95571, P14480, O88752
4	GO:0043647	inositol phosphate metabolic process	Biological Process	1	Q9ESM0
4	GO:1902580	single-organism cellular localization	Biological Process	1	F1LW77
4	GO:0009968	negative regulation of signal transduction	Biological Process	2	P02680, P14480
4	GO:0060627	regulation of vesicle-mediated transport	Biological Process	3	P02680, P14480, F1LW77
4	GO:0042391	regulation of membrane potential	Biological Process	2	O08562, D3ZIC4
4	GO:0010647	positive regulation of cell communication	Biological Process	2	P02680, P14480
4	GO:0051701	interaction with host	Biological Process	1	A1L1L5
4	GO:0045184	establishment of protein localization	Biological Process	3	P02680, P14480, F1LW77
4	GO:0070085	glycosylation	Biological Process	1	D4A8N1
4	GO:0060322	head development	Biological Process	1	Q62649
4	GO:0006520	cellular amino acid metabolic process	Biological Process	2	F1LWM1, A1L1L5
4	GO:0002697	regulation of immune effector process	Biological Process	2	Q95571, O08562
4	GO:0010508	positive regulation of autophagy	Biological Process	1	M0R6Y8
4	GO:0006935	chemotaxis	Biological Process	1	O55145
4	GO:0051607	defense response to virus	Biological Process	1	O08562
4	GO:0022407	regulation of cell-cell adhesion	Biological Process	3	P02680, Q95571, P14480
4	GO:0031589	cell-substrate adhesion	Biological Process	2	P02680, P14480
4	GO:0010256	endomembrane system organization	Biological Process	1	F1LW77
4	GO:2000145	regulation of cell motility	Biological Process	2	O55145, D4AAJ2
4	GO:0080090	regulation of primary metabolic process	Biological Process	9	F1LWM1, P02680, P14480, A8IRI3, D3ZBP4, P17209, D3ZIC4, P58405, A1L1L5
4	GO:0045595	regulation of cell differentiation	Biological Process	1	D4AAJ2
4	GO:0050867	positive regulation of cell activation	Biological Process	1	Q95571
4	GO:0048732	gland development	Biological Process	1	A8IRI3
4	GO:0044723	single-organism carbohydrate metabolic process	Biological Process	1	M0R6Y8
4	GO:0031323	regulation of cellular metabolic process	Biological Process	9	F1LWM1, P02680, P14480, A8IRI3, D3ZBP4, P17209, D3ZIC4, A1L1L5, P58405
4	GO:0044249	cellular biosynthetic process	Biological Process	5	Q9EQP5, A8IRI3, A1L1L5, D4A8N1, P58405
4	GO:0097190	apoptotic signaling pathway	Biological Process	2	P02680, P14480
4	GO:0051128	regulation of cellular component organization	Biological Process	4	M0R6Y8, A0A0G2JW88, P15205, F1LW77
4	GO:0007050	cell cycle arrest	Biological Process	1	A1L1L5
4	GO:0001558	regulation of cell growth	Biological Process	1	F1LW77
4	GO:0051047	positive regulation of secretion	Biological Process	2	P02680, P14480
4	GO:0032102	negative regulation of response to external stimulus	Biological Process	2	P02680, P14480
4	GO:0044260	cellular macromolecule metabolic process	Biological Process	12	P02680, Q62649, A8IRI3, P17209, A0A140UHW6, D3ZIC4, D4A8N1, P58405, Q6AXT8, F1LWM1, P14480, A1L1L5
4	GO:0030030	cell projection organization	Biological Process	1	A0A0G2JW88
4	GO:0010648	negative regulation of cell communication	Biological Process	2	P02680, P14480
4	GO:0032940	secretion by cell	Biological Process	3	P02680, P14480, F1LW77
4	GO:1901564	organonitrogen compound metabolic process	Biological Process	5	F1LWM1, Q9EQP5, Q5UAJ6, M0R6Y8, A1L1L5
4	GO:0007049	cell cycle	Biological Process	3	A0A0G2JW88, D3ZIC4, A1L1L5
4	GO:0010506	regulation of autophagy	Biological Process	1	M0R6Y8
4	GO:0097529	myeloid leukocyte migration	Biological Process	1	O55145
4	GO:0003012	muscle system process	Biological Process	3	O08562, P17209, D3ZIC4
4	GO:0007166	cell surface receptor signaling pathway	Biological Process	3	O55145, P02680, P14480
4	GO:0071495	cellular response to endogenous stimulus	Biological Process	3	O55145, F1LWM1, A8IRI3
4	GO:0002685	regulation of leukocyte migration	Biological Process	1	O55145
4	GO:0009967	positive regulation of signal transduction	Biological Process	2	P02680, P14480
4	GO:0050790	regulation of catalytic activity	Biological Process	3	P17209, D3ZIC4, A1L1L5
4	GO:0051049	regulation of transport	Biological Process	7	P02680, O08562, P14480, D3ZBP4, P17209, D3ZIC4, F1LW77
4	GO:0010243	response to organonitrogen compound	Biological Process	1	F1LWM1
4	GO:0051186	cofactor metabolic process	Biological Process	2	A0A0G2K7Z3, M0R6Y8
4	GO:0032101	regulation of response to external stimulus	Biological Process	5	O55145, P02680, O08562, P14480, A0A0G2JWX4
4	GO:0050818	regulation of coagulation	Biological Process	2	P02680, P14480
4	GO:0031325	positive regulation of cellular metabolic process	Biological Process	7	P02680, P14480, A8IRI3, P17209, D3ZIC4, A1L1L5, P58405
4	GO:0055114	oxidation-reduction process	Biological Process	3	Q5UAJ6, D3ZBP4, A0A0G2K1W9
4	GO:0001775	cell activation	Biological Process	5	O55145, P02680, Q95571, P14480, O88752
4	GO:0044255	cellular lipid metabolic process	Biological Process	3	A0A0G2K7Z3, Q9ESM0, D4A8N1
4	GO:0007507	heart development	Biological Process	1	P17209
4	GO:0007420	brain development	Biological Process	1	Q62649
4	GO:0002696	positive regulation of leukocyte activation	Biological Process	1	Q95571
4	GO:0090066	regulation of anatomical structure size	Biological Process	2	P02680, P14480
4	GO:0044711	single-organism biosynthetic process	Biological Process	3	Q9EQP5, M0R6Y8, D4A8N1
4	GO:0050804	modulation of synaptic transmission	Biological Process	1	D4AAJ2
4	GO:0051702	interaction with symbiont	Biological Process	1	A1L1L5
4	GO:0048468	cell development	Biological Process	4	A0A0G2JW88, D4AAJ2, P58405, F1LW77
4	GO:0033554	cellular response to stress	Biological Process	2	M0R6Y8, A1L1L5
4	GO:0030522	intracellular receptor signaling pathway	Biological Process	1	A8IRI3
4	GO:0002443	leukocyte mediated immunity	Biological Process	1	Q95571
4	GO:0043062	extracellular structure organization	Biological Process	1	P02680
4	GO:1903047	mitotic cell cycle process	Biological Process	1	D3ZIC4
4	GO:0006082	organic acid metabolic process	Biological Process	6	A0A0G2K7Z3, F1LWM1, Q9EQP5, F1M1E4, M0R6Y8, A1L1L5
4	GO:0051130	positive regulation of cellular component organization	Biological Process	1	M0R6Y8
4	GO:0051272	positive regulation of cellular component movement	Biological Process	2	O55145, D4AAJ2
4	GO:0050878	regulation of body fluid levels	Biological Process	3	P02680, P14480, O88752
4	GO:0051817	modification of morphology or physiology of other organism involved in symbiotic interaction	Biological Process	1	A1L1L5
4	GO:0050776	regulation of immune response	Biological Process	2	Q95571, M0RA79
4	GO:0048002	antigen processing and presentation of peptide antigen	Biological Process	1	Q95571
4	GO:0030595	leukocyte chemotaxis	Biological Process	1	O55145
4	GO:0048731	system development	Biological Process	13	Q9EQP5, Q62649, A8IRI3, P17209, A0A0G2JW88, P15205, P58405, O55145, Q6IFW6, O08562, Q5FVN2, D4AAJ2, F1LW77
4	GO:1903524	positive regulation of blood circulation	Biological Process	2	P02680, P14480
4	GO:0009887	animal organ morphogenesis	Biological Process	2	P17209, F1LW77
4	GO:0051173	positive regulation of nitrogen compound metabolic process	Biological Process	3	A8IRI3, P58405, A1L1L5
4	GO:0035556	intracellular signal transduction	Biological Process	4	P02680, P14480, A0A096MK16, F1LW77
4	GO:0050865	regulation of cell activation	Biological Process	1	Q95571
4	GO:0022607	cellular component assembly	Biological Process	6	Q6AXT8, P02680, P14480, O88752, Q3KR51, F1LW77
4	GO:1901700	response to oxygen-containing compound	Biological Process	4	O55145, F1LWM1, A8IRI3, O88752
4	GO:0019538	protein metabolic process	Biological Process	8	P02680, F1LWM1, P14480, Q62649, P17209, D3ZIC4, D4A8N1, A1L1L5
4	GO:0048266	behavioral response to pain	Biological Process	1	O08562
4	GO:0050778	positive regulation of immune response	Biological Process	1	M0RA79
4	GO:0044057	regulation of system process	Biological Process	5	P02680, O08562, P14480, P17209, D3ZIC4
4	GO:0010646	regulation of cell communication	Biological Process	6	P02680, P14480, A8IRI3, D4AAJ2, A0A096MK16, P58405
4	GO:0048608	reproductive structure development	Biological Process	1	A8IRI3
4	GO:0042127	regulation of cell proliferation	Biological Process	2	A8IRI3, F1LW77
4	GO:0010564	regulation of cell cycle process	Biological Process	1	A1L1L5
4	GO:0070271	protein complex biogenesis	Biological Process	4	P02680, P14480, O88752, Q3KR51
4	GO:1901135	carbohydrate derivative metabolic process	Biological Process	4	Q9EQP5, Q5UAJ6, M0R6Y8, D4A8N1
4	GO:0002026	regulation of the force of heart contraction	Biological Process	1	P17209
4	GO:0035383	thioester metabolic process	Biological Process	1	A0A0G2K7Z3
4	GO:0003014	renal system process	Biological Process	1	O88752
4	GO:1901575	organic substance catabolic process	Biological Process	3	Q9EQP5, F1M1E4, M0R6Y8
4	GO:0045597	positive regulation of cell differentiation	Biological Process	1	D4AAJ2
4	GO:0042592	homeostatic process	Biological Process	1	O08562
4	GO:0003205	cardiac chamber development	Biological Process	1	P17209
4	GO:0070887	cellular response to chemical stimulus	Biological Process	5	O55145, F1LWM1, P14480, O08562, A8IRI3
4	GO:0006810	transport	Biological Process	14	D4A4T6, P02680, Q62649, B1H223, P17209, D3ZIC4, P58405, P14480, O08562, Q5UAJ6, D3ZBP4, M0RA79, O88752, F1LW77
4	GO:1901615	organic hydroxy compound metabolic process	Biological Process	3	Q9ESM0, F1M1E4, D4A8N1
4	GO:0009888	tissue development	Biological Process	5	Q6IFW6, A8IRI3, M0R6Y8, P17209, A0A0G2JWX4
4	GO:0035637	multicellular organismal signaling	Biological Process	1	O08562
4	GO:0019637	organophosphate metabolic process	Biological Process	4	Q9ESM0, Q5UAJ6, M0R6Y8, D4A8N1
4	GO:0050877	neurological system process	Biological Process	1	O08562
4	GO:0030195	negative regulation of blood coagulation	Biological Process	2	P02680, P14480
4	GO:2000026	regulation of multicellular organismal development	Biological Process	1	D4AAJ2
4	GO:0009966	regulation of signal transduction	Biological Process	5	P02680, P14480, A8IRI3, A0A096MK16, P58405
4	GO:0006139	nucleobase-containing compound metabolic process	Biological Process	8	Q6AXT8, Q5UAJ6, A8IRI3, M0R6Y8, D3ZBP4, A0A140UHW6, A1L1L5, P58405
4	GO:0003013	circulatory system process	Biological Process	5	P02680, O08562, P14480, P17209, D3ZIC4
4	GO:0044403	symbiosis, encompassing mutualism through parasitism	Biological Process	1	A1L1L5
4	GO:0080134	regulation of response to stress	Biological Process	4	P02680, O08562, P14480, A0A0G2JWX4
4	GO:0046883	regulation of hormone secretion	Biological Process	2	P02680, P14480
4	GO:0051726	regulation of cell cycle	Biological Process	1	A1L1L5
4	GO:0048525	negative regulation of viral process	Biological Process	1	A1L1L5
4	GO:0009611	response to wounding	Biological Process	3	P02680, P14480, O88752
4	GO:0030193	regulation of blood coagulation	Biological Process	2	P02680, P14480
4	GO:0048869	cellular developmental process	Biological Process	9	Q6IFW6, F1LWM1, Q9EQP5, D3ZBP4, M0R6Y8, A0A0G2JW88, D4AAJ2, P58405, F1LW77
4	GO:0003254	regulation of membrane depolarization	Biological Process	1	O08562
4	GO:0043933	macromolecular complex subunit organization	Biological Process	6	Q6AXT8, P02680, P14480, D3ZBP4, O88752, Q3KR51
4	GO:0050792	regulation of viral process	Biological Process	1	A1L1L5
4	GO:0051962	positive regulation of nervous system development	Biological Process	1	D4AAJ2
4	GO:0051656	establishment of organelle localization	Biological Process	1	A0A0G2JW88
4	GO:0098609	cell-cell adhesion	Biological Process	4	P02680, Q95571, P14480, O88752
4	GO:0048513	animal organ development	Biological Process	7	Q6IFW6, Q9EQP5, Q62649, A8IRI3, P17209, P58405, F1LW77
4	GO:0006486	protein glycosylation	Biological Process	1	D4A8N1
4	GO:0016236	macroautophagy	Biological Process	2	O08562, M0R6Y8
4	GO:0009890	negative regulation of biosynthetic process	Biological Process	1	P58405
4	GO:0033555	multicellular organismal response to stress	Biological Process	1	O08562
4	GO:0022900	electron transport chain	Biological Process	1	Q5UAJ6
4	GO:0005975	carbohydrate metabolic process	Biological Process	1	M0R6Y8
4	GO:0023014	signal transduction by protein phosphorylation	Biological Process	2	P02680, P14480
4	GO:0032103	positive regulation of response to external stimulus	Biological Process	1	O55145
4	GO:0009891	positive regulation of biosynthetic process	Biological Process	3	A8IRI3, P58405, A1L1L5
4	GO:0009889	regulation of biosynthetic process	Biological Process	3	A8IRI3, P58405, A1L1L5
4	GO:0045103	intermediate filament-based process	Biological Process	1	A0A0G2JWX4
4	GO:0010604	positive regulation of macromolecule metabolic process	Biological Process	6	P02680, P14480, A8IRI3, D3ZIC4, A1L1L5, P58405
4	GO:0006959	humoral immune response	Biological Process	1	P14480
4	GO:0046907	intracellular transport	Biological Process	1	F1LW77
4	GO:0032880	regulation of protein localization	Biological Process	2	P02680, P14480
4	GO:0016337	single organismal cell-cell adhesion	Biological Process	4	P02680, Q95571, P14480, O88752
4	GO:0006725	cellular aromatic compound metabolic process	Biological Process	9	Q6AXT8, F1LWM1, Q5UAJ6, A8IRI3, M0R6Y8, D3ZBP4, A0A140UHW6, A1L1L5, P58405
4	GO:0044068	modulation by symbiont of host cellular process	Biological Process	1	A1L1L5
4	GO:1901576	organic substance biosynthetic process	Biological Process	6	Q9EQP5, A8IRI3, M0R6Y8, A1L1L5, D4A8N1, P58405
4	GO:1901657	glycosyl compound metabolic process	Biological Process	2	Q5UAJ6, M0R6Y8
4	GO:0046887	positive regulation of hormone secretion	Biological Process	2	P02680, P14480
4	GO:1903530	regulation of secretion by cell	Biological Process	3	P02680, P14480, F1LW77
4	GO:0002027	regulation of heart rate	Biological Process	1	O08562
4	GO:0006790	sulfur compound metabolic process	Biological Process	2	A0A0G2K7Z3, Q9EQP5
4	GO:0010817	regulation of hormone levels	Biological Process	2	P02680, P14480
4	GO:0022409	positive regulation of cell-cell adhesion	Biological Process	3	P02680, Q95571, P14480
4	GO:0022613	ribonucleoprotein complex biogenesis	Biological Process	1	Q6AXT8
4	GO:1901698	response to nitrogen compound	Biological Process	1	F1LWM1
4	GO:0007267	cell-cell signaling	Biological Process	5	P02680, O08562, P14480, D4AAJ2, P58405
4	GO:0000422	mitophagy	Biological Process	1	M0R6Y8
4	GO:0043903	regulation of symbiosis, encompassing mutualism through parasitism	Biological Process	1	A1L1L5
4	GO:0010948	negative regulation of cell cycle process	Biological Process	1	A1L1L5
4	GO:0043207	response to external biotic stimulus	Biological Process	3	Q95571, O08562, P14480
4	GO:0015980	energy derivation by oxidation of organic compounds	Biological Process	1	Q5UAJ6
4	GO:0003206	cardiac chamber morphogenesis	Biological Process	1	P17209
4	GO:0006928	movement of cell or subcellular component	Biological Process	5	O55145, O08562, P17209, A0A0G2JW88, D4AAJ2
4	GO:0045786	negative regulation of cell cycle	Biological Process	1	A1L1L5
4	GO:0010942	positive regulation of cell death	Biological Process	1	O88752
4	GO:0046483	heterocycle metabolic process	Biological Process	8	Q6AXT8, Q5UAJ6, A8IRI3, M0R6Y8, D3ZBP4, A0A140UHW6, A1L1L5, P58405
4	GO:2000147	positive regulation of cell motility	Biological Process	2	O55145, D4AAJ2
4	GO:0046649	lymphocyte activation	Biological Process	1	Q95571
4	GO:1903532	positive regulation of secretion by cell	Biological Process	2	P02680, P14480
4	GO:0051171	regulation of nitrogen compound metabolic process	Biological Process	4	A8IRI3, D3ZBP4, P58405, A1L1L5
4	GO:0061024	membrane organization	Biological Process	1	F1LW77
4	GO:0051172	negative regulation of nitrogen compound metabolic process	Biological Process	1	P58405
4	GO:0016477	cell migration	Biological Process	2	O55145, D4AAJ2
4	GO:0030029	actin filament-based process	Biological Process	4	F1LWM1, O08562, D3ZBP4, P17209
4	GO:0051649	establishment of localization in cell	Biological Process	2	A0A0G2JW88, F1LW77
4	GO:0051640	organelle localization	Biological Process	1	A0A0G2JW88
4	GO:0010035	response to inorganic substance	Biological Process	3	P02680, P14480, O88752
4	GO:0008104	protein localization	Biological Process	4	P02680, P14480, D3ZIC4, F1LW77
4	GO:0048167	regulation of synaptic plasticity	Biological Process	1	D4AAJ2
4	GO:0006091	generation of precursor metabolites and energy	Biological Process	2	Q5UAJ6, M0R6Y8
4	GO:0022411	cellular component disassembly	Biological Process	2	D3ZBP4, M0R6Y8
4	GO:0060341	regulation of cellular localization	Biological Process	1	P17209
4	GO:0048729	tissue morphogenesis	Biological Process	1	P17209
4	GO:0060255	regulation of macromolecule metabolic process	Biological Process	8	F1LWM1, P02680, P14480, A8IRI3, P17209, D3ZIC4, P58405, A1L1L5
4	GO:0010941	regulation of cell death	Biological Process	4	P02680, P14480, A8IRI3, O88752
4	GO:0007018	microtubule-based movement	Biological Process	1	A0A0G2JW88
4	GO:0031324	negative regulation of cellular metabolic process	Biological Process	1	P58405
4	GO:0010033	response to organic substance	Biological Process	5	O55145, F1LWM1, P02680, P14480, A8IRI3
4	GO:0086065	cell communication involved in cardiac conduction	Biological Process	1	O08562
4	GO:0007275	multicellular organism development	Biological Process	14	Q9EQP5, Q62649, A8IRI3, P17209, A0A0G2JW88, P15205, P58405, O55145, Q6IFW6, O08562, D3ZBP4, Q5FVN2, D4AAJ2, F1LW77
4	GO:0043170	macromolecule metabolic process	Biological Process	13	P02680, Q9EQP5, Q62649, A8IRI3, P17209, A0A140UHW6, D3ZIC4, D4A8N1, P58405, Q6AXT8, F1LWM1, P14480, A1L1L5
4	GO:0051222	positive regulation of protein transport	Biological Process	2	P02680, P14480
4	GO:0051270	regulation of cellular component movement	Biological Process	2	O55145, D4AAJ2
4	GO:0072593	reactive oxygen species metabolic process	Biological Process	1	O88752
4	GO:2000021	regulation of ion homeostasis	Biological Process	1	O08562
4	GO:0044712	single-organism catabolic process	Biological Process	3	Q9EQP5, F1M1E4, M0R6Y8
4	GO:1901360	organic cyclic compound metabolic process	Biological Process	9	Q6AXT8, F1LWM1, Q5UAJ6, A8IRI3, M0R6Y8, D3ZBP4, A0A140UHW6, A1L1L5, P58405
4	GO:0009755	hormone-mediated signaling pathway	Biological Process	1	A8IRI3
4	GO:0055086	nucleobase-containing small molecule metabolic process	Biological Process	2	Q5UAJ6, M0R6Y8
4	GO:0000226	microtubule cytoskeleton organization	Biological Process	2	A0A0G2JW88, P15205
4	GO:0061061	muscle structure development	Biological Process	1	P17209
4	GO:0045787	positive regulation of cell cycle	Biological Process	1	A1L1L5
4	GO:0006081	cellular aldehyde metabolic process	Biological Process	1	F1M1E4
4	GO:0010605	negative regulation of macromolecule metabolic process	Biological Process	2	A8IRI3, P58405
4	GO:0006793	phosphorus metabolic process	Biological Process	11	A0A0G2K7Z3, F1LWM1, P02680, Q9ESM0, Q5UAJ6, P14480, M0R6Y8, P17209, D3ZIC4, D4A8N1, A1L1L5
4	GO:0006629	lipid metabolic process	Biological Process	3	A0A0G2K7Z3, Q9ESM0, D4A8N1
4	GO:0006996	organelle organization	Biological Process	8	F1LWM1, D3ZBP4, M0R6Y8, A0A0G2JW88, P15205, P58405, F1LW77, A0A0G2JWX4
4	GO:0072378	blood coagulation, fibrin clot formation	Biological Process	2	P02680, P14480
4	GO:1903035	negative regulation of response to wounding	Biological Process	2	P02680, P14480
4	GO:0044093	positive regulation of molecular function	Biological Process	2	P17209, D3ZIC4
4	GO:0044765	single-organism transport	Biological Process	5	P02680, Q5UAJ6, P14480, O88752, F1LW77
4	GO:0045123	cellular extravasation	Biological Process	1	O55145
4	GO:0002694	regulation of leukocyte activation	Biological Process	1	Q95571
4	GO:0051048	negative regulation of secretion	Biological Process	1	F1LW77
4	GO:0009725	response to hormone	Biological Process	1	A8IRI3
4	GO:0016032	viral process	Biological Process	1	A1L1L5
4	GO:0002831	regulation of response to biotic stimulus	Biological Process	1	O08562
4	GO:0050817	coagulation	Biological Process	3	P02680, P14480, O88752
4	GO:0060548	negative regulation of cell death	Biological Process	2	P02680, P14480
4	GO:0007548	sex differentiation	Biological Process	1	A8IRI3
4	GO:0050819	negative regulation of coagulation	Biological Process	2	P02680, P14480
4	GO:0042180	cellular ketone metabolic process	Biological Process	1	F1M1E4
4	GO:0044281	small molecule metabolic process	Biological Process	9	A0A0G2K7Z3, F1LWM1, Q9ESM0, Q9EQP5, Q5UAJ6, F1M1E4, M0R6Y8, D4A8N1, A1L1L5
4	GO:0006979	response to oxidative stress	Biological Process	1	O88752
4	GO:0007186	G-protein coupled receptor signaling pathway	Biological Process	1	Q3KR51
4	GO:0008219	cell death	Biological Process	4	P02680, P14480, A8IRI3, O88752
4	GO:1902589	single-organism organelle organization	Biological Process	4	F1LWM1, D3ZBP4, M0R6Y8, A0A0G2JWX4
4	GO:0044248	cellular catabolic process	Biological Process	3	Q9EQP5, F1M1E4, O88752
4	GO:0042303	molting cycle	Biological Process	1	Q6IFW6
4	GO:0006952	defense response	Biological Process	5	O55145, Q95571, O08562, P14480, A0A0G2JWX4
4	GO:0097435	supramolecular fiber organization	Biological Process	1	D3ZBP4
4	GO:0070727	cellular macromolecule localization	Biological Process	2	D3ZIC4, F1LW77
4	GO:0034641	cellular nitrogen compound metabolic process	Biological Process	8	Q6AXT8, Q5UAJ6, A8IRI3, M0R6Y8, D3ZBP4, A0A140UHW6, A1L1L5, P58405
4	GO:0050673	epithelial cell proliferation	Biological Process	1	F1LW77
4	GO:0050902	leukocyte adhesive activation	Biological Process	1	O55145
4	GO:1903531	negative regulation of secretion by cell	Biological Process	1	F1LW77
5	GO:0019079	viral genome replication	Biological Process	1	A1L1L5
5	GO:0022904	respiratory electron transport chain	Biological Process	1	Q5UAJ6
5	GO:1904029	regulation of cyclin-dependent protein kinase activity	Biological Process	1	A1L1L5
5	GO:0048168	regulation of neuronal synaptic plasticity	Biological Process	1	D4AAJ2
5	GO:0016239	positive regulation of macroautophagy	Biological Process	1	M0R6Y8
5	GO:0016070	RNA metabolic process	Biological Process	5	Q6AXT8, A8IRI3, A0A140UHW6, P58405, A1L1L5
5	GO:0002474	antigen processing and presentation of peptide antigen via MHC class I	Biological Process	1	Q95571
5	GO:0009914	hormone transport	Biological Process	2	P02680, P14480
5	GO:0015031	protein transport	Biological Process	3	P02680, P14480, F1LW77
5	GO:0007600	sensory perception	Biological Process	1	O08562
5	GO:0046683	response to organophosphorus	Biological Process	1	F1LWM1
5	GO:0042060	wound healing	Biological Process	3	P02680, P14480, O88752
5	GO:1901605	alpha-amino acid metabolic process	Biological Process	2	F1LWM1, A1L1L5
5	GO:0035150	regulation of tube size	Biological Process	2	P02680, P14480
5	GO:0030036	actin cytoskeleton organization	Biological Process	2	F1LWM1, D3ZBP4
5	GO:0043436	oxoacid metabolic process	Biological Process	6	A0A0G2K7Z3, F1LWM1, Q9EQP5, F1M1E4, M0R6Y8, A1L1L5
5	GO:0019730	antimicrobial humoral response	Biological Process	1	P14480
5	GO:0006119	oxidative phosphorylation	Biological Process	1	Q5UAJ6
5	GO:0001501	skeletal system development	Biological Process	2	Q9EQP5, F1LW77
5	GO:0055085	transmembrane transport	Biological Process	3	O08562, P17209, D3ZIC4
5	GO:0051246	regulation of protein metabolic process	Biological Process	6	F1LWM1, P02680, P14480, P17209, D3ZIC4, A1L1L5
5	GO:0070201	regulation of establishment of protein localization	Biological Process	2	P02680, P14480
5	GO:0061337	cardiac conduction	Biological Process	1	O08562
5	GO:1904923	regulation of mitophagy in response to mitochondrial depolarization	Biological Process	1	M0R6Y8
5	GO:0007264	small GTPase mediated signal transduction	Biological Process	2	A0A096MK16, F1LW77
5	GO:0006631	fatty acid metabolic process	Biological Process	1	A0A0G2K7Z3
5	GO:0060415	muscle tissue morphogenesis	Biological Process	1	P17209
5	GO:0031344	regulation of cell projection organization	Biological Process	1	A0A0G2JW88
5	GO:0018146	keratan sulfate biosynthetic process	Biological Process	1	Q9EQP5
5	GO:0050678	regulation of epithelial cell proliferation	Biological Process	1	F1LW77
5	GO:0019221	cytokine-mediated signaling pathway	Biological Process	1	O55145
5	GO:0006753	nucleoside phosphate metabolic process	Biological Process	2	Q5UAJ6, M0R6Y8
5	GO:0048878	chemical homeostasis	Biological Process	1	O08562
5	GO:0046185	aldehyde catabolic process	Biological Process	1	F1M1E4
5	GO:0030168	platelet activation	Biological Process	3	P02680, P14480, O88752
5	GO:0010628	positive regulation of gene expression	Biological Process	3	A8IRI3, P58405, A1L1L5
5	GO:1903599	positive regulation of mitophagy	Biological Process	1	M0R6Y8
5	GO:0031347	regulation of defense response	Biological Process	2	O08562, A0A0G2JWX4
5	GO:1902533	positive regulation of intracellular signal transduction	Biological Process	2	P02680, P14480
5	GO:0043069	negative regulation of programmed cell death	Biological Process	2	P02680, P14480
5	GO:0006811	ion transport	Biological Process	4	Q5UAJ6, O08562, P17209, D3ZIC4
5	GO:0042542	response to hydrogen peroxide	Biological Process	1	O88752
5	GO:0006461	protein complex assembly	Biological Process	4	P02680, P14480, O88752, Q3KR51
5	GO:0042157	lipoprotein metabolic process	Biological Process	1	D4A8N1
5	GO:0006643	membrane lipid metabolic process	Biological Process	1	D4A8N1
5	GO:0001508	action potential	Biological Process	1	O08562
5	GO:0097502	mannosylation	Biological Process	1	D4A8N1
5	GO:0006508	proteolysis	Biological Process	2	P02680, P14480
5	GO:0023061	signal release	Biological Process	2	P02680, P14480
5	GO:0006022	aminoglycan metabolic process	Biological Process	1	Q9EQP5
5	GO:0042744	hydrogen peroxide catabolic process	Biological Process	1	O88752
5	GO:0014070	response to organic cyclic compound	Biological Process	2	F1LWM1, A8IRI3
5	GO:0003208	cardiac ventricle morphogenesis	Biological Process	1	P17209
5	GO:0010629	negative regulation of gene expression	Biological Process	1	P58405
5	GO:0086009	membrane repolarization	Biological Process	1	O08562
5	GO:0071702	organic substance transport	Biological Process	3	P02680, P14480, F1LW77
5	GO:0045921	positive regulation of exocytosis	Biological Process	2	P02680, P14480
5	GO:0012501	programmed cell death	Biological Process	2	P02680, P14480
5	GO:0031328	positive regulation of cellular biosynthetic process	Biological Process	3	A8IRI3, P58405, A1L1L5
5	GO:0007010	cytoskeleton organization	Biological Process	5	F1LWM1, D3ZBP4, A0A0G2JW88, P15205, A0A0G2JWX4
5	GO:0006493	protein O-linked glycosylation	Biological Process	1	D4A8N1
5	GO:0032984	macromolecular complex disassembly	Biological Process	1	D3ZBP4
5	GO:0042340	keratan sulfate catabolic process	Biological Process	1	Q9EQP5
5	GO:0048738	cardiac muscle tissue development	Biological Process	1	P17209
5	GO:0019219	regulation of nucleobase-containing compound metabolic process	Biological Process	4	A8IRI3, D3ZBP4, A1L1L5, P58405
5	GO:0031327	negative regulation of cellular biosynthetic process	Biological Process	1	P58405
5	GO:0010638	positive regulation of organelle organization	Biological Process	1	M0R6Y8
5	GO:0097191	extrinsic apoptotic signaling pathway	Biological Process	2	P02680, P14480
5	GO:0000165	MAPK cascade	Biological Process	2	P02680, P14480
5	GO:2001233	regulation of apoptotic signaling pathway	Biological Process	2	P02680, P14480
5	GO:0034116	positive regulation of heterotypic cell-cell adhesion	Biological Process	2	P02680, P14480
5	GO:0099536	synaptic signaling	Biological Process	1	D4AAJ2
5	GO:0098792	xenophagy	Biological Process	1	O08562
5	GO:0090304	nucleic acid metabolic process	Biological Process	5	Q6AXT8, A8IRI3, A0A140UHW6, P58405, A1L1L5
5	GO:0060284	regulation of cell development	Biological Process	1	D4AAJ2
5	GO:0007015	actin filament organization	Biological Process	1	D3ZBP4
5	GO:0065003	macromolecular complex assembly	Biological Process	5	Q6AXT8, P02680, P14480, O88752, Q3KR51
5	GO:0006720	isoprenoid metabolic process	Biological Process	1	D4A8N1
5	GO:0030334	regulation of cell migration	Biological Process	2	O55145, D4AAJ2
5	GO:0048666	neuron development	Biological Process	1	A0A0G2JW88
5	GO:0043588	skin development	Biological Process	1	Q6IFW6
5	GO:0051174	regulation of phosphorus metabolic process	Biological Process	5	P02680, P14480, P17209, D3ZIC4, A1L1L5
5	GO:0016241	regulation of macroautophagy	Biological Process	1	M0R6Y8
5	GO:0022618	ribonucleoprotein complex assembly	Biological Process	1	Q6AXT8
5	GO:0050708	regulation of protein secretion	Biological Process	2	P02680, P14480
5	GO:0008015	blood circulation	Biological Process	5	P02680, O08562, P14480, P17209, D3ZIC4
5	GO:2001234	negative regulation of apoptotic signaling pathway	Biological Process	2	P02680, P14480
5	GO:0019054	modulation by virus of host process	Biological Process	1	A1L1L5
5	GO:0048644	muscle organ morphogenesis	Biological Process	1	P17209
5	GO:0044793	negative regulation by host of viral process	Biological Process	1	A1L1L5
5	GO:0071157	negative regulation of cell cycle arrest	Biological Process	1	A1L1L5
5	GO:0003231	cardiac ventricle development	Biological Process	1	P17209
5	GO:0051960	regulation of nervous system development	Biological Process	1	D4AAJ2
5	GO:0030335	positive regulation of cell migration	Biological Process	2	O55145, D4AAJ2
5	GO:0002449	lymphocyte mediated immunity	Biological Process	1	Q95571
5	GO:0035268	protein mannosylation	Biological Process	1	D4A8N1
5	GO:0006644	phospholipid metabolic process	Biological Process	2	Q9ESM0, D4A8N1
5	GO:0003007	heart morphogenesis	Biological Process	1	P17209
5	GO:0045935	positive regulation of nucleobase-containing compound metabolic process	Biological Process	3	A8IRI3, P58405, A1L1L5
5	GO:1903900	regulation of viral life cycle	Biological Process	1	A1L1L5
5	GO:0051851	modification by host of symbiont morphology or physiology	Biological Process	1	A1L1L5
5	GO:0072524	pyridine-containing compound metabolic process	Biological Process	1	M0R6Y8
5	GO:0072521	purine-containing compound metabolic process	Biological Process	2	Q5UAJ6, M0R6Y8
5	GO:0034762	regulation of transmembrane transport	Biological Process	3	O08562, P17209, D3ZIC4
5	GO:0032268	regulation of cellular protein metabolic process	Biological Process	6	P02680, F1LWM1, P14480, P17209, D3ZIC4, A1L1L5
5	GO:0009306	protein secretion	Biological Process	2	P02680, P14480
5	GO:0009438	methylglyoxal metabolic process	Biological Process	1	F1M1E4
5	GO:0034654	nucleobase-containing compound biosynthetic process	Biological Process	3	A8IRI3, A1L1L5, P58405
5	GO:0044003	modification by symbiont of host morphology or physiology	Biological Process	1	A1L1L5
5	GO:0050769	positive regulation of neurogenesis	Biological Process	1	D4AAJ2
5	GO:1903037	regulation of leukocyte cell-cell adhesion	Biological Process	1	Q95571
5	GO:0051899	membrane depolarization	Biological Process	1	O08562
5	GO:0016051	carbohydrate biosynthetic process	Biological Process	1	M0R6Y8
5	GO:0006974	cellular response to DNA damage stimulus	Biological Process	1	A1L1L5
5	GO:0045907	positive regulation of vasoconstriction	Biological Process	2	P02680, P14480
5	GO:0046467	membrane lipid biosynthetic process	Biological Process	1	D4A8N1
5	GO:0008544	epidermis development	Biological Process	1	Q6IFW6
5	GO:0015669	gas transport	Biological Process	1	O88752
5	GO:2000156	regulation of retrograde vesicle-mediated transport, Golgi to ER	Biological Process	1	F1LW77
5	GO:0050688	regulation of defense response to virus	Biological Process	1	O08562
5	GO:0008610	lipid biosynthetic process	Biological Process	1	D4A8N1
5	GO:0046486	glycerolipid metabolic process	Biological Process	2	Q9ESM0, D4A8N1
5	GO:0005996	monosaccharide metabolic process	Biological Process	1	M0R6Y8
5	GO:0009100	glycoprotein metabolic process	Biological Process	1	D4A8N1
5	GO:0051254	positive regulation of RNA metabolic process	Biological Process	3	A8IRI3, P58405, A1L1L5
5	GO:0010558	negative regulation of macromolecule biosynthetic process	Biological Process	1	P58405
5	GO:0098542	defense response to other organism	Biological Process	2	O08562, P14480
5	GO:1901566	organonitrogen compound biosynthetic process	Biological Process	1	Q9EQP5
5	GO:1901565	organonitrogen compound catabolic process	Biological Process	1	Q9EQP5
5	GO:0090277	positive regulation of peptide hormone secretion	Biological Process	2	P02680, P14480
5	GO:0019438	aromatic compound biosynthetic process	Biological Process	3	A8IRI3, A1L1L5, P58405
5	GO:0051604	protein maturation	Biological Process	2	P02680, P14480
5	GO:0090407	organophosphate biosynthetic process	Biological Process	1	D4A8N1
5	GO:0001764	neuron migration	Biological Process	1	D4AAJ2
5	GO:0016192	vesicle-mediated transport	Biological Process	6	D4A4T6, P02680, P14480, D3ZBP4, M0RA79, F1LW77
5	GO:0010720	positive regulation of cell development	Biological Process	1	D4AAJ2
5	GO:0060429	epithelium development	Biological Process	2	Q6IFW6, M0R6Y8
5	GO:0090276	regulation of peptide hormone secretion	Biological Process	2	P02680, P14480
5	GO:0006887	exocytosis	Biological Process	3	P02680, P14480, F1LW77
5	GO:0034645	cellular macromolecule biosynthetic process	Biological Process	4	A8IRI3, D4A8N1, P58405, A1L1L5
5	GO:0009116	nucleoside metabolic process	Biological Process	2	Q5UAJ6, M0R6Y8
5	GO:1901701	cellular response to oxygen-containing compound	Biological Process	1	O55145
5	GO:0002793	positive regulation of peptide secretion	Biological Process	2	P02680, P14480
5	GO:0044283	small molecule biosynthetic process	Biological Process	1	M0R6Y8
5	GO:0006818	hydrogen transport	Biological Process	1	Q5UAJ6
5	GO:0044271	cellular nitrogen compound biosynthetic process	Biological Process	3	A8IRI3, A1L1L5, P58405
5	GO:0042182	ketone catabolic process	Biological Process	1	F1M1E4
5	GO:0043067	regulation of programmed cell death	Biological Process	2	P02680, P14480
5	GO:0007212	dopamine receptor signaling pathway	Biological Process	1	Q3KR51
5	GO:0046903	secretion	Biological Process	3	P02680, P14480, F1LW77
5	GO:0045104	intermediate filament cytoskeleton organization	Biological Process	1	A0A0G2JWX4
5	GO:0031326	regulation of cellular biosynthetic process	Biological Process	3	A8IRI3, A1L1L5, P58405
5	GO:1903039	positive regulation of leukocyte cell-cell adhesion	Biological Process	1	Q95571
5	GO:0050714	positive regulation of protein secretion	Biological Process	2	P02680, P14480
5	GO:0007417	central nervous system development	Biological Process	1	Q62649
5	GO:0043401	steroid hormone mediated signaling pathway	Biological Process	1	A8IRI3
5	GO:1903509	liposaccharide metabolic process	Biological Process	1	D4A8N1
5	GO:0044273	sulfur compound catabolic process	Biological Process	1	Q9EQP5
5	GO:0060326	cell chemotaxis	Biological Process	1	O55145
5	GO:0007599	hemostasis	Biological Process	3	P02680, P14480, O88752
5	GO:0008654	phospholipid biosynthetic process	Biological Process	1	D4A8N1
5	GO:0044272	sulfur compound biosynthetic process	Biological Process	1	Q9EQP5
5	GO:0032870	cellular response to hormone stimulus	Biological Process	1	A8IRI3
5	GO:0010557	positive regulation of macromolecule biosynthetic process	Biological Process	3	A8IRI3, P58405, A1L1L5
5	GO:1903901	negative regulation of viral life cycle	Biological Process	1	A1L1L5
5	GO:0043412	macromolecule modification	Biological Process	9	F1LWM1, P02680, Q62649, P14480, P17209, A0A140UHW6, D3ZIC4, D4A8N1, A1L1L5
5	GO:0006886	intracellular protein transport	Biological Process	1	F1LW77
5	GO:1904925	positive regulation of mitophagy in response to mitochondrial depolarization	Biological Process	1	M0R6Y8
5	GO:0098780	response to mitochondrial depolarisation	Biological Process	1	M0R6Y8
5	GO:0000302	response to reactive oxygen species	Biological Process	1	O88752
5	GO:0071310	cellular response to organic substance	Biological Process	4	O55145, F1LWM1, P14480, A8IRI3
5	GO:0030518	intracellular steroid hormone receptor signaling pathway	Biological Process	1	A8IRI3
5	GO:0010467	gene expression	Biological Process	8	Q6AXT8, P02680, P14480, A8IRI3, A0A140UHW6, D3ZIC4, P58405, A1L1L5
5	GO:0034613	cellular protein localization	Biological Process	2	D3ZIC4, F1LW77
5	GO:0006732	coenzyme metabolic process	Biological Process	2	A0A0G2K7Z3, M0R6Y8
5	GO:0051707	response to other organism	Biological Process	3	Q95571, O08562, P14480
5	GO:0006487	protein N-linked glycosylation	Biological Process	1	D4A8N1
5	GO:0090087	regulation of peptide transport	Biological Process	2	P02680, P14480
5	GO:0051247	positive regulation of protein metabolic process	Biological Process	3	P02680, P14480, A1L1L5
5	GO:0072359	circulatory system development	Biological Process	1	P17209
5	GO:0071822	protein complex subunit organization	Biological Process	5	P02680, P14480, D3ZBP4, O88752, Q3KR51
5	GO:0030048	actin filament-based movement	Biological Process	2	O08562, P17209
5	GO:1903146	regulation of mitophagy	Biological Process	1	M0R6Y8
5	GO:0042730	fibrinolysis	Biological Process	2	P02680, P14480
5	GO:0090257	regulation of muscle system process	Biological Process	3	O08562, P17209, D3ZIC4
5	GO:0048545	response to steroid hormone	Biological Process	1	A8IRI3
5	GO:0019693	ribose phosphate metabolic process	Biological Process	2	Q5UAJ6, M0R6Y8
5	GO:0032270	positive regulation of cellular protein metabolic process	Biological Process	3	P02680, P14480, A1L1L5
5	GO:0007160	cell-matrix adhesion	Biological Process	2	P02680, P14480
5	GO:0071826	ribonucleoprotein complex subunit organization	Biological Process	1	Q6AXT8
5	GO:0071705	nitrogen compound transport	Biological Process	2	P02680, P14480
5	GO:0010556	regulation of macromolecule biosynthetic process	Biological Process	3	A8IRI3, A1L1L5, P58405
5	GO:0016052	carbohydrate catabolic process	Biological Process	1	M0R6Y8
5	GO:1901137	carbohydrate derivative biosynthetic process	Biological Process	2	Q9EQP5, D4A8N1
5	GO:0009059	macromolecule biosynthetic process	Biological Process	5	Q9EQP5, A8IRI3, D4A8N1, P58405, A1L1L5
5	GO:0000278	mitotic cell cycle	Biological Process	1	D3ZIC4
5	GO:0042110	T cell activation	Biological Process	1	Q95571
5	GO:0051336	regulation of hydrolase activity	Biological Process	1	P17209
5	GO:0030154	cell differentiation	Biological Process	8	Q6IFW6, Q9EQP5, M0R6Y8, D3ZBP4, A0A0G2JW88, D4AAJ2, P58405, F1LW77
5	GO:0034109	homotypic cell-cell adhesion	Biological Process	3	P02680, P14480, O88752
5	GO:0007399	nervous system development	Biological Process	8	Q9EQP5, Q62649, O08562, A0A0G2JW88, D4AAJ2, Q5FVN2, P15205, P58405
5	GO:0019058	viral life cycle	Biological Process	1	A1L1L5
5	GO:0003015	heart process	Biological Process	3	O08562, P17209, D3ZIC4
5	GO:0006936	muscle contraction	Biological Process	3	O08562, P17209, D3ZIC4
5	GO:0031175	neuron projection development	Biological Process	1	A0A0G2JW88
5	GO:0051253	negative regulation of RNA metabolic process	Biological Process	1	P58405
5	GO:0006796	phosphate-containing compound metabolic process	Biological Process	10	F1LWM1, P02680, Q9ESM0, Q5UAJ6, P14480, M0R6Y8, P17209, D3ZIC4, D4A8N1, A1L1L5
5	GO:0010468	regulation of gene expression	Biological Process	4	A8IRI3, D3ZIC4, A1L1L5, P58405
5	GO:0017157	regulation of exocytosis	Biological Process	3	P02680, P14480, F1LW77
5	GO:0042339	keratan sulfate metabolic process	Biological Process	1	Q9EQP5
5	GO:0048265	response to pain	Biological Process	1	O08562
5	GO:0045920	negative regulation of exocytosis	Biological Process	1	F1LW77
5	GO:1903522	regulation of blood circulation	Biological Process	5	P02680, O08562, P14480, P17209, D3ZIC4
5	GO:0051251	positive regulation of lymphocyte activation	Biological Process	1	Q95571
5	GO:0002703	regulation of leukocyte mediated immunity	Biological Process	1	Q95571
5	GO:0051046	regulation of secretion	Biological Process	3	P02680, P14480, F1LW77
5	GO:0051338	regulation of transferase activity	Biological Process	1	A1L1L5
5	GO:0070293	renal absorption	Biological Process	1	O88752
5	GO:0051223	regulation of protein transport	Biological Process	2	P02680, P14480
5	GO:0045934	negative regulation of nucleobase-containing compound metabolic process	Biological Process	1	P58405
5	GO:0006637	acyl-CoA metabolic process	Biological Process	1	A0A0G2K7Z3
5	GO:0034097	response to cytokine	Biological Process	1	O55145
5	GO:1903008	organelle disassembly	Biological Process	1	M0R6Y8
5	GO:0042633	hair cycle	Biological Process	1	Q6IFW6
5	GO:0086067	AV node cell to bundle of His cell communication	Biological Process	1	O08562
5	GO:0007159	leukocyte cell-cell adhesion	Biological Process	1	Q95571
5	GO:0009072	aromatic amino acid family metabolic process	Biological Process	1	F1LWM1
5	GO:0009057	macromolecule catabolic process	Biological Process	1	Q9EQP5
5	GO:0060537	muscle tissue development	Biological Process	1	P17209
5	GO:1901362	organic cyclic compound biosynthetic process	Biological Process	3	A8IRI3, A1L1L5, P58405
5	GO:0042743	hydrogen peroxide metabolic process	Biological Process	1	O88752
5	GO:0007005	mitochondrion organization	Biological Process	1	M0R6Y8
5	GO:0044267	cellular protein metabolic process	Biological Process	8	F1LWM1, P02680, Q62649, P14480, P17209, D3ZIC4, D4A8N1, A1L1L5
5	GO:0048705	skeletal system morphogenesis	Biological Process	1	F1LW77
5	GO:0006757	ATP generation from ADP	Biological Process	1	M0R6Y8
5	GO:0010038	response to metal ion	Biological Process	2	P02680, P14480
5	GO:0030258	lipid modification	Biological Process	1	Q9ESM0
5	GO:0061458	reproductive system development	Biological Process	1	A8IRI3
5	GO:0045017	glycerolipid biosynthetic process	Biological Process	1	D4A8N1
5	GO:0007030	Golgi organization	Biological Process	1	F1LW77
5	GO:0030198	extracellular matrix organization	Biological Process	1	P02680
5	GO:0086070	SA node cell to atrial cardiac muscle cell communication	Biological Process	1	O08562
5	GO:0086019	cell-cell signaling involved in cardiac conduction	Biological Process	1	O08562
5	GO:0034114	regulation of heterotypic cell-cell adhesion	Biological Process	2	P02680, P14480
5	GO:0003018	vascular process in circulatory system	Biological Process	2	P02680, P14480
5	GO:0043269	regulation of ion transport	Biological Process	3	O08562, P17209, D3ZIC4
5	GO:0051252	regulation of RNA metabolic process	Biological Process	3	A8IRI3, A1L1L5, P58405
5	GO:0051249	regulation of lymphocyte activation	Biological Process	1	Q95571
5	GO:0071156	regulation of cell cycle arrest	Biological Process	1	A1L1L5
5	GO:1901136	carbohydrate derivative catabolic process	Biological Process	1	Q9EQP5
5	GO:0014074	response to purine-containing compound	Biological Process	1	F1LWM1
5	GO:0033043	regulation of organelle organization	Biological Process	4	M0R6Y8, A0A0G2JW88, P15205, F1LW77
5	GO:0010562	positive regulation of phosphorus metabolic process	Biological Process	4	P02680, P14480, P17209, A1L1L5
5	GO:0044724	single-organism carbohydrate catabolic process	Biological Process	1	M0R6Y8
5	GO:1902531	regulation of intracellular signal transduction	Biological Process	3	P02680, P14480, A0A096MK16
5	GO:0043413	macromolecule glycosylation	Biological Process	1	D4A8N1
5	GO:0006066	alcohol metabolic process	Biological Process	2	Q9ESM0, D4A8N1
5	GO:1903034	regulation of response to wounding	Biological Process	2	P02680, P14480
5	GO:0036211	protein modification process	Biological Process	8	F1LWM1, P02680, Q62649, P14480, P17209, D3ZIC4, D4A8N1, A1L1L5
5	GO:0000423	macromitophagy	Biological Process	1	M0R6Y8
5	GO:0007596	blood coagulation	Biological Process	3	P02680, P14480, O88752
5	GO:0044282	small molecule catabolic process	Biological Process	1	F1M1E4
5	GO:0019048	modulation by virus of host morphology or physiology	Biological Process	1	A1L1L5
5	GO:0045333	cellular respiration	Biological Process	1	Q5UAJ6
5	GO:0072594	establishment of protein localization to organelle	Biological Process	1	F1LW77
5	GO:0060306	regulation of membrane repolarization	Biological Process	1	O08562
5	GO:0007517	muscle organ development	Biological Process	1	P17209
5	GO:0033993	response to lipid	Biological Process	2	O55145, A8IRI3
5	GO:0086069	bundle of His cell to Purkinje myocyte communication	Biological Process	1	O08562
5	GO:0043085	positive regulation of catalytic activity	Biological Process	1	P17209
5	GO:0006954	inflammatory response	Biological Process	1	O08562
5	GO:0061045	negative regulation of wound healing	Biological Process	2	P02680, P14480
5	GO:0006089	lactate metabolic process	Biological Process	1	F1M1E4
5	GO:0018130	heterocycle biosynthetic process	Biological Process	3	A8IRI3, A1L1L5, P58405
5	GO:0034113	heterotypic cell-cell adhesion	Biological Process	2	P02680, P14480
6	GO:0030049	muscle filament sliding	Biological Process	1	P17209
6	GO:0086027	AV node cell to bundle of His cell signaling	Biological Process	1	O08562
6	GO:0009913	epidermal cell differentiation	Biological Process	1	Q6IFW6
6	GO:0045937	positive regulation of phosphate metabolic process	Biological Process	4	P02680, P14480, P17209, A1L1L5
6	GO:0009259	ribonucleotide metabolic process	Biological Process	2	Q5UAJ6, M0R6Y8
6	GO:0034220	ion transmembrane transport	Biological Process	3	O08562, P17209, D3ZIC4
6	GO:0016311	dephosphorylation	Biological Process	2	F1LWM1, D3ZIC4
6	GO:0050691	regulation of defense response to virus by host	Biological Process	1	O08562
6	GO:0019731	antibacterial humoral response	Biological Process	1	P14480
6	GO:0030182	neuron differentiation	Biological Process	1	A0A0G2JW88
6	GO:0006812	cation transport	Biological Process	4	O08562, Q5UAJ6, P17209, D3ZIC4
6	GO:0071345	cellular response to cytokine stimulus	Biological Process	1	O55145
6	GO:1902679	negative regulation of RNA biosynthetic process	Biological Process	1	P58405
6	GO:0051592	response to calcium ion	Biological Process	2	P02680, P14480
6	GO:0009247	glycolipid biosynthetic process	Biological Process	1	D4A8N1
6	GO:0006096	glycolytic process	Biological Process	1	M0R6Y8
6	GO:0006650	glycerophospholipid metabolic process	Biological Process	2	Q9ESM0, D4A8N1
6	GO:0006605	protein targeting	Biological Process	1	F1LW77
6	GO:1903433	regulation of constitutive secretory pathway	Biological Process	1	F1LW77
6	GO:0033365	protein localization to organelle	Biological Process	1	F1LW77
6	GO:0046364	monosaccharide biosynthetic process	Biological Process	1	M0R6Y8
6	GO:0042773	ATP synthesis coupled electron transport	Biological Process	1	Q5UAJ6
6	GO:0043410	positive regulation of MAPK cascade	Biological Process	2	P02680, P14480
6	GO:2001222	regulation of neuron migration	Biological Process	1	D4AAJ2
6	GO:0019751	polyol metabolic process	Biological Process	1	Q9ESM0
6	GO:0019220	regulation of phosphate metabolic process	Biological Process	5	P02680, P14480, P17209, D3ZIC4, A1L1L5
6	GO:0009101	glycoprotein biosynthetic process	Biological Process	1	D4A8N1
6	GO:0003229	ventricular cardiac muscle tissue development	Biological Process	1	P17209
6	GO:0098779	positive regulation of macromitophagy in response to mitochondrial depolarization	Biological Process	1	M0R6Y8
6	GO:0015671	oxygen transport	Biological Process	1	O88752
6	GO:0019752	carboxylic acid metabolic process	Biological Process	5	A0A0G2K7Z3, F1LWM1, F1M1E4, M0R6Y8, A1L1L5
6	GO:0009069	serine family amino acid metabolic process	Biological Process	1	A1L1L5
6	GO:0099622	cardiac muscle cell membrane repolarization	Biological Process	1	O08562
6	GO:0043408	regulation of MAPK cascade	Biological Process	2	P02680, P14480
6	GO:0006937	regulation of muscle contraction	Biological Process	3	O08562, P17209, D3ZIC4
6	GO:0070527	platelet aggregation	Biological Process	3	P02680, P14480, O88752
6	GO:0006376	mRNA splice site selection	Biological Process	1	Q6AXT8
6	GO:0016485	protein processing	Biological Process	2	P02680, P14480
6	GO:0006570	tyrosine metabolic process	Biological Process	1	F1LWM1
6	GO:0006351	transcription, DNA-templated	Biological Process	3	A8IRI3, A1L1L5, P58405
6	GO:0045071	negative regulation of viral genome replication	Biological Process	1	A1L1L5
6	GO:0042278	purine nucleoside metabolic process	Biological Process	2	Q5UAJ6, M0R6Y8
6	GO:0043549	regulation of kinase activity	Biological Process	1	A1L1L5
6	GO:0051596	methylglyoxal catabolic process	Biological Process	1	F1M1E4
6	GO:2000113	negative regulation of cellular macromolecule biosynthetic process	Biological Process	1	P58405
6	GO:0070252	actin-mediated cell contraction	Biological Process	2	O08562, P17209
6	GO:0046474	glycerophospholipid biosynthetic process	Biological Process	1	D4A8N1
6	GO:0016310	phosphorylation	Biological Process	6	P02680, Q9ESM0, Q5UAJ6, P14480, M0R6Y8, A1L1L5
6	GO:0010959	regulation of metal ion transport	Biological Process	3	O08562, P17209, D3ZIC4
6	GO:0022008	neurogenesis	Biological Process	4	Q9EQP5, A0A0G2JW88, D4AAJ2, P58405
6	GO:0045069	regulation of viral genome replication	Biological Process	1	A1L1L5
6	GO:0060047	heart contraction	Biological Process	3	O08562, P17209, D3ZIC4
6	GO:0019233	sensory perception of pain	Biological Process	1	O08562
6	GO:0006396	RNA processing	Biological Process	2	Q6AXT8, A0A140UHW6
6	GO:0071396	cellular response to lipid	Biological Process	1	A8IRI3
6	GO:0031401	positive regulation of protein modification process	Biological Process	3	P02680, P14480, A1L1L5
6	GO:0050863	regulation of T cell activation	Biological Process	1	Q95571
6	GO:0006464	cellular protein modification process	Biological Process	8	F1LWM1, P02680, Q62649, P14480, P17209, D3ZIC4, D4A8N1, A1L1L5
6	GO:0050880	regulation of blood vessel size	Biological Process	2	P02680, P14480
6	GO:0086028	bundle of His cell to Purkinje myocyte signaling	Biological Process	1	O08562
6	GO:0071383	cellular response to steroid hormone stimulus	Biological Process	1	A8IRI3
6	GO:0043402	glucocorticoid mediated signaling pathway	Biological Process	1	A8IRI3
6	GO:0050870	positive regulation of T cell activation	Biological Process	1	Q95571
6	GO:0010822	positive regulation of mitochondrion organization	Biological Process	1	M0R6Y8
6	GO:0032774	RNA biosynthetic process	Biological Process	3	A8IRI3, A1L1L5, P58405
6	GO:0034765	regulation of ion transmembrane transport	Biological Process	3	O08562, P17209, D3ZIC4
6	GO:1901526	positive regulation of macromitophagy	Biological Process	1	M0R6Y8
6	GO:0019229	regulation of vasoconstriction	Biological Process	2	P02680, P14480
6	GO:0045893	positive regulation of transcription, DNA-templated	Biological Process	2	A8IRI3, P58405
6	GO:0010821	regulation of mitochondrion organization	Biological Process	1	M0R6Y8
6	GO:0009451	RNA modification	Biological Process	1	A0A140UHW6
6	GO:0043066	negative regulation of apoptotic process	Biological Process	2	P02680, P14480
6	GO:1901524	regulation of macromitophagy	Biological Process	1	M0R6Y8
6	GO:0045054	constitutive secretory pathway	Biological Process	1	F1LW77
6	GO:0006941	striated muscle contraction	Biological Process	2	O08562, P17209
6	GO:0050801	ion homeostasis	Biological Process	1	O08562
6	GO:0030216	keratinocyte differentiation	Biological Process	1	Q6IFW6
6	GO:0061041	regulation of wound healing	Biological Process	2	P02680, P14480
6	GO:2001237	negative regulation of extrinsic apoptotic signaling pathway	Biological Process	2	P02680, P14480
6	GO:0045892	negative regulation of transcription, DNA-templated	Biological Process	1	P58405
6	GO:0050767	regulation of neurogenesis	Biological Process	1	D4AAJ2
6	GO:0008154	actin polymerization or depolymerization	Biological Process	1	D3ZBP4
6	GO:0044827	modulation by host of viral genome replication	Biological Process	1	A1L1L5
6	GO:0031399	regulation of protein modification process	Biological Process	5	P02680, P14480, P17209, D3ZIC4, A1L1L5
6	GO:0035269	protein O-linked mannosylation	Biological Process	1	D4A8N1
6	GO:0070371	ERK1 and ERK2 cascade	Biological Process	2	P02680, P14480
6	GO:0043462	regulation of ATPase activity	Biological Process	1	P17209
6	GO:0072600	establishment of protein localization to Golgi	Biological Process	1	F1LW77
6	GO:0000079	regulation of cyclin-dependent protein serine/threonine kinase activity	Biological Process	1	A1L1L5
6	GO:0099537	trans-synaptic signaling	Biological Process	1	D4AAJ2
6	GO:0051056	regulation of small GTPase mediated signal transduction	Biological Process	1	A0A096MK16
6	GO:0044788	modulation by host of viral process	Biological Process	1	A1L1L5
6	GO:0034622	cellular macromolecular complex assembly	Biological Process	4	Q6AXT8, P02680, P14480, Q3KR51
6	GO:1903358	regulation of Golgi organization	Biological Process	1	F1LW77
6	GO:0044828	negative regulation by host of viral genome replication	Biological Process	1	A1L1L5
6	GO:0002791	regulation of peptide secretion	Biological Process	2	P02680, P14480
6	GO:0006915	apoptotic process	Biological Process	2	P02680, P14480
6	GO:0001676	long-chain fatty acid metabolic process	Biological Process	1	A0A0G2K7Z3
6	GO:0008016	regulation of heart contraction	Biological Process	3	O08562, P17209, D3ZIC4
6	GO:0000038	very long-chain fatty acid metabolic process	Biological Process	1	A0A0G2K7Z3
6	GO:0034660	ncRNA metabolic process	Biological Process	1	A0A140UHW6
6	GO:0009132	nucleoside diphosphate metabolic process	Biological Process	1	M0R6Y8
6	GO:0051345	positive regulation of hydrolase activity	Biological Process	1	P17209
6	GO:0006664	glycolipid metabolic process	Biological Process	1	D4A8N1
6	GO:0006123	mitochondrial electron transport, cytochrome c to oxygen	Biological Process	1	Q5UAJ6
6	GO:0019318	hexose metabolic process	Biological Process	1	M0R6Y8
6	GO:2001141	regulation of RNA biosynthetic process	Biological Process	3	A8IRI3, A1L1L5, P58405
6	GO:0055010	ventricular cardiac muscle tissue morphogenesis	Biological Process	1	P17209
6	GO:0030855	epithelial cell differentiation	Biological Process	2	Q6IFW6, M0R6Y8
6	GO:0086018	SA node cell to atrial cardiac muscle cell signalling	Biological Process	1	O08562
6	GO:0061727	methylglyoxal catabolic process to lactate	Biological Process	1	F1M1E4
6	GO:0061726	mitochondrion disassembly	Biological Process	1	M0R6Y8
6	GO:0019362	pyridine nucleotide metabolic process	Biological Process	1	M0R6Y8
6	GO:0002706	regulation of lymphocyte mediated immunity	Biological Process	1	Q95571
6	GO:0048193	Golgi vesicle transport	Biological Process	2	D4A4T6, F1LW77
6	GO:0071407	cellular response to organic cyclic compound	Biological Process	1	A8IRI3
6	GO:0006897	endocytosis	Biological Process	1	M0RA79
6	GO:1902680	positive regulation of RNA biosynthetic process	Biological Process	3	A8IRI3, P58405, A1L1L5
6	GO:2001224	positive regulation of neuron migration	Biological Process	1	D4AAJ2
6	GO:0086001	cardiac muscle cell action potential	Biological Process	1	O08562
6	GO:0000245	spliceosomal complex assembly	Biological Process	1	Q6AXT8
6	GO:0008625	extrinsic apoptotic signaling pathway via death domain receptors	Biological Process	2	P02680, P14480
6	GO:0009123	nucleoside monophosphate metabolic process	Biological Process	2	Q5UAJ6, M0R6Y8
6	GO:0009615	response to virus	Biological Process	1	O08562
6	GO:0035296	regulation of tube diameter	Biological Process	2	P02680, P14480
6	GO:0043241	protein complex disassembly	Biological Process	1	D3ZBP4
6	GO:0006355	regulation of transcription, DNA-templated	Biological Process	3	A8IRI3, P58405, A1L1L5
6	GO:0006023	aminoglycan biosynthetic process	Biological Process	1	Q9EQP5
6	GO:0030203	glycosaminoglycan metabolic process	Biological Process	1	Q9EQP5
6	GO:0006026	aminoglycan catabolic process	Biological Process	1	Q9EQP5
6	GO:0018279	protein N-linked glycosylation via asparagine	Biological Process	1	D4A8N1
6	GO:0031960	response to corticosteroid	Biological Process	1	A8IRI3
6	GO:0046879	hormone secretion	Biological Process	2	P02680, P14480
6	GO:0043623	cellular protein complex assembly	Biological Process	3	P02680, P14480, Q3KR51
6	GO:0015833	peptide transport	Biological Process	2	P02680, P14480
6	GO:0009119	ribonucleoside metabolic process	Biological Process	2	Q5UAJ6, M0R6Y8
6	GO:0014706	striated muscle tissue development	Biological Process	1	P17209
6	GO:0042742	defense response to bacterium	Biological Process	1	P14480
6	GO:0002790	peptide secretion	Biological Process	2	P02680, P14480
6	GO:0055008	cardiac muscle tissue morphogenesis	Biological Process	1	P17209
6	GO:0016093	polyprenol metabolic process	Biological Process	1	D4A8N1
6	GO:0051259	protein oligomerization	Biological Process	1	O88752
6	GO:0016071	mRNA metabolic process	Biological Process	1	Q6AXT8
6	GO:0042886	amide transport	Biological Process	2	P02680, P14480
6	GO:0015992	proton transport	Biological Process	1	Q5UAJ6
6	GO:0086010	membrane depolarization during action potential	Biological Process	1	O08562
6	GO:0006163	purine nucleotide metabolic process	Biological Process	2	Q5UAJ6, M0R6Y8
6	GO:2001236	regulation of extrinsic apoptotic signaling pathway	Biological Process	2	P02680, P14480
6	GO:0009141	nucleoside triphosphate metabolic process	Biological Process	2	Q5UAJ6, M0R6Y8
6	GO:0009117	nucleotide metabolic process	Biological Process	2	Q5UAJ6, M0R6Y8
6	GO:0006733	oxidoreduction coenzyme metabolic process	Biological Process	1	M0R6Y8
6	GO:0042158	lipoprotein biosynthetic process	Biological Process	1	D4A8N1
6	GO:0042981	regulation of apoptotic process	Biological Process	2	P02680, P14480
6	GO:0009617	response to bacterium	Biological Process	2	Q95571, P14480
6	GO:0046834	lipid phosphorylation	Biological Process	1	Q9ESM0
6	GO:0031958	corticosteroid receptor signaling pathway	Biological Process	1	A8IRI3
6	GO:1903434	negative regulation of constitutive secretory pathway	Biological Process	1	F1LW77
6	GO:0099623	regulation of cardiac muscle cell membrane repolarization	Biological Process	1	O08562
6	GO:2000112	regulation of cellular macromolecule biosynthetic process	Biological Process	3	A8IRI3, A1L1L5, P58405
7	GO:0006468	protein phosphorylation	Biological Process	3	P02680, P14480, A1L1L5
7	GO:0018193	peptidyl-amino acid modification	Biological Process	1	D4A8N1
7	GO:0086002	cardiac muscle cell action potential involved in contraction	Biological Process	1	O08562
7	GO:0019319	hexose biosynthetic process	Biological Process	1	M0R6Y8
7	GO:0086003	cardiac muscle cell contraction	Biological Process	1	O08562
7	GO:0009161	ribonucleoside monophosphate metabolic process	Biological Process	2	Q5UAJ6, M0R6Y8
7	GO:1903507	negative regulation of nucleic acid-templated transcription	Biological Process	1	P58405
7	GO:1902041	regulation of extrinsic apoptotic signaling pathway via death domain receptors	Biological Process	2	P02680, P14480
7	GO:0033275	actin-myosin filament sliding	Biological Process	1	P17209
7	GO:0034067	protein localization to Golgi apparatus	Biological Process	1	F1LW77
7	GO:0045944	positive regulation of transcription from RNA polymerase II promoter	Biological Process	2	A8IRI3, P58405
7	GO:0034470	ncRNA processing	Biological Process	1	A0A140UHW6
7	GO:0019348	dolichol metabolic process	Biological Process	1	D4A8N1
7	GO:0006661	phosphatidylinositol biosynthetic process	Biological Process	1	D4A8N1
7	GO:0030001	metal ion transport	Biological Process	3	O08562, P17209, D3ZIC4
7	GO:1903510	mucopolysaccharide metabolic process	Biological Process	1	Q9EQP5
7	GO:0009135	purine nucleoside diphosphate metabolic process	Biological Process	1	M0R6Y8
7	GO:0018065	protein-cofactor linkage	Biological Process	1	Q62649
7	GO:0002230	positive regulation of defense response to virus by host	Biological Process	1	O08562
7	GO:0000042	protein targeting to Golgi	Biological Process	1	F1LW77
7	GO:0042775	mitochondrial ATP synthesis coupled electron transport	Biological Process	1	Q5UAJ6
7	GO:0070372	regulation of ERK1 and ERK2 cascade	Biological Process	2	P02680, P14480
7	GO:0042325	regulation of phosphorylation	Biological Process	3	P02680, P14480, A1L1L5
7	GO:0072511	divalent inorganic cation transport	Biological Process	1	P17209
7	GO:0055117	regulation of cardiac muscle contraction	Biological Process	1	O08562
7	GO:0006006	glucose metabolic process	Biological Process	1	M0R6Y8
7	GO:0009150	purine ribonucleotide metabolic process	Biological Process	2	Q5UAJ6, M0R6Y8
7	GO:0006497	protein lipidation	Biological Process	1	D4A8N1
7	GO:0006891	intra-Golgi vesicle-mediated transport	Biological Process	1	F1LW77
7	GO:0015672	monovalent inorganic cation transport	Biological Process	2	O08562, Q5UAJ6
7	GO:0006942	regulation of striated muscle contraction	Biological Process	2	O08562, P17209
7	GO:0009199	ribonucleoside triphosphate metabolic process	Biological Process	2	Q5UAJ6, M0R6Y8
7	GO:0009144	purine nucleoside triphosphate metabolic process	Biological Process	2	Q5UAJ6, M0R6Y8
7	GO:0035304	regulation of protein dephosphorylation	Biological Process	1	D3ZIC4
7	GO:1902042	negative regulation of extrinsic apoptotic signaling pathway via death domain receptors	Biological Process	2	P02680, P14480
7	GO:0006165	nucleoside diphosphate phosphorylation	Biological Process	1	M0R6Y8
7	GO:0035303	regulation of dephosphorylation	Biological Process	1	D3ZIC4
7	GO:0006357	regulation of transcription from RNA polymerase II promoter	Biological Process	3	A8IRI3, P58405, A1L1L5
7	GO:0032781	positive regulation of ATPase activity	Biological Process	1	P17209
7	GO:0046854	phosphatidylinositol phosphorylation	Biological Process	1	Q9ESM0
7	GO:0002028	regulation of sodium ion transport	Biological Process	1	O08562
7	GO:1904036	negative regulation of epithelial cell apoptotic process	Biological Process	2	P02680, P14480
7	GO:0006027	glycosaminoglycan catabolic process	Biological Process	1	Q9EQP5
7	GO:0048268	clathrin coat assembly	Biological Process	1	Q3KR51
7	GO:0006399	tRNA metabolic process	Biological Process	1	A0A140UHW6
7	GO:0043624	cellular protein complex disassembly	Biological Process	1	D3ZBP4
7	GO:0000122	negative regulation of transcription from RNA polymerase II promoter	Biological Process	1	P58405
7	GO:0051924	regulation of calcium ion transport	Biological Process	1	P17209
7	GO:0006890	retrograde vesicle-mediated transport, Golgi to ER	Biological Process	1	F1LW77
7	GO:0042327	positive regulation of phosphorylation	Biological Process	3	P02680, P14480, A1L1L5
7	GO:0006400	tRNA modification	Biological Process	1	A0A140UHW6
7	GO:1903506	regulation of nucleic acid-templated transcription	Biological Process	3	A8IRI3, A1L1L5, P58405
7	GO:0032787	monocarboxylic acid metabolic process	Biological Process	3	A0A0G2K7Z3, F1M1E4, M0R6Y8
7	GO:0097659	nucleic acid-templated transcription	Biological Process	3	A8IRI3, A1L1L5, P58405
7	GO:0046128	purine ribonucleoside metabolic process	Biological Process	2	Q5UAJ6, M0R6Y8
7	GO:0046939	nucleotide phosphorylation	Biological Process	1	M0R6Y8
7	GO:1904019	epithelial cell apoptotic process	Biological Process	2	P02680, P14480
7	GO:0060048	cardiac muscle contraction	Biological Process	2	O08562, P17209
7	GO:1903508	positive regulation of nucleic acid-templated transcription	Biological Process	2	A8IRI3, P58405
7	GO:0009126	purine nucleoside monophosphate metabolic process	Biological Process	2	Q5UAJ6, M0R6Y8
7	GO:0001934	positive regulation of protein phosphorylation	Biological Process	3	P02680, P14480, A1L1L5
7	GO:0008380	RNA splicing	Biological Process	1	Q6AXT8
7	GO:0086015	SA node cell action potential	Biological Process	1	O08562
7	GO:0051384	response to glucocorticoid	Biological Process	1	A8IRI3
7	GO:1904035	regulation of epithelial cell apoptotic process	Biological Process	2	P02680, P14480
7	GO:0000389	mRNA 3'-splice site recognition	Biological Process	1	Q6AXT8
7	GO:0046496	nicotinamide nucleotide metabolic process	Biological Process	1	M0R6Y8
7	GO:0001932	regulation of protein phosphorylation	Biological Process	3	P02680, P14480, A1L1L5
7	GO:0098916	anterograde trans-synaptic signaling	Biological Process	1	D4AAJ2
7	GO:0006366	transcription from RNA polymerase II promoter	Biological Process	3	A8IRI3, P58405, A1L1L5
7	GO:0086016	AV node cell action potential	Biological Process	1	O08562
7	GO:0070374	positive regulation of ERK1 and ERK2 cascade	Biological Process	2	P02680, P14480
7	GO:0006024	glycosaminoglycan biosynthetic process	Biological Process	1	Q9EQP5
7	GO:0086012	membrane depolarization during cardiac muscle cell action potential	Biological Process	1	O08562
7	GO:0051291	protein heterooligomerization	Biological Process	1	O88752
7	GO:0042921	glucocorticoid receptor signaling pathway	Biological Process	1	A8IRI3
7	GO:0098660	inorganic ion transmembrane transport	Biological Process	2	O08562, P17209
7	GO:0030072	peptide hormone secretion	Biological Process	2	P02680, P14480
7	GO:0031638	zymogen activation	Biological Process	2	P02680, P14480
7	GO:0048699	generation of neurons	Biological Process	4	Q9EQP5, A0A0G2JW88, D4AAJ2, P58405
7	GO:0043152	induction of bacterial agglutination	Biological Process	1	P14480
7	GO:0098655	cation transmembrane transport	Biological Process	3	O08562, P17209, D3ZIC4
7	GO:0046488	phosphatidylinositol metabolic process	Biological Process	2	Q9ESM0, D4A8N1
7	GO:0051258	protein polymerization	Biological Process	2	P02680, P14480
7	GO:0006505	GPI anchor metabolic process	Biological Process	1	D4A8N1
7	GO:0009185	ribonucleoside diphosphate metabolic process	Biological Process	1	M0R6Y8
7	GO:0006397	mRNA processing	Biological Process	1	Q6AXT8
7	GO:0045859	regulation of protein kinase activity	Biological Process	1	A1L1L5
7	GO:0086043	bundle of His cell action potential	Biological Process	1	O08562
7	GO:0006506	GPI anchor biosynthetic process	Biological Process	1	D4A8N1
7	GO:0097746	regulation of blood vessel diameter	Biological Process	2	P02680, P14480
7	GO:0071384	cellular response to corticosteroid stimulus	Biological Process	1	A8IRI3
7	GO:0019243	methylglyoxal catabolic process to D-lactate via S-lactoyl-glutathione	Biological Process	1	F1M1E4
7	GO:0030042	actin filament depolymerization	Biological Process	1	D3ZBP4
7	GO:1904062	regulation of cation transmembrane transport	Biological Process	2	P17209, D3ZIC4
7	GO:0006470	protein dephosphorylation	Biological Process	2	F1LWM1, D3ZIC4
8	GO:0071900	regulation of protein serine/threonine kinase activity	Biological Process	1	A1L1L5
8	GO:0000375	RNA splicing, via transesterification reactions	Biological Process	1	Q6AXT8
8	GO:0009205	purine ribonucleoside triphosphate metabolic process	Biological Process	2	Q5UAJ6, M0R6Y8
8	GO:0051261	protein depolymerization	Biological Process	1	D3ZBP4
8	GO:0031639	plasminogen activation	Biological Process	2	P02680, P14480
8	GO:1901409	positive regulation of phosphorylation of RNA polymerase II C-terminal domain	Biological Process	1	A1L1L5
8	GO:1903169	regulation of calcium ion transmembrane transport	Biological Process	1	P17209
8	GO:0006090	pyruvate metabolic process	Biological Process	2	F1M1E4, M0R6Y8
8	GO:0006094	gluconeogenesis	Biological Process	1	M0R6Y8
8	GO:0008033	tRNA processing	Biological Process	1	A0A140UHW6
8	GO:0006814	sodium ion transport	Biological Process	1	O08562
8	GO:0007268	chemical synaptic transmission	Biological Process	1	D4AAJ2
8	GO:0009249	protein lipoylation	Biological Process	1	Q62649
8	GO:0042310	vasoconstriction	Biological Process	2	P02680, P14480
8	GO:0009179	purine ribonucleoside diphosphate metabolic process	Biological Process	1	M0R6Y8
8	GO:0046031	ADP metabolic process	Biological Process	1	M0R6Y8
8	GO:0098662	inorganic cation transmembrane transport	Biological Process	2	O08562, P17209
8	GO:2000352	negative regulation of endothelial cell apoptotic process	Biological Process	2	P02680, P14480
8	GO:2000351	regulation of endothelial cell apoptotic process	Biological Process	2	P02680, P14480
8	GO:0009167	purine ribonucleoside monophosphate metabolic process	Biological Process	2	Q5UAJ6, M0R6Y8
8	GO:0046034	ATP metabolic process	Biological Process	2	Q5UAJ6, M0R6Y8
8	GO:0070838	divalent metal ion transport	Biological Process	1	P17209
8	GO:0071385	cellular response to glucocorticoid stimulus	Biological Process	1	A8IRI3
8	GO:0070816	phosphorylation of RNA polymerase II C-terminal domain	Biological Process	1	A1L1L5
8	GO:0072577	endothelial cell apoptotic process	Biological Process	2	P02680, P14480
8	GO:0000301	retrograde transport, vesicle recycling within Golgi	Biological Process	1	F1LW77
8	GO:0018196	peptidyl-asparagine modification	Biological Process	1	D4A8N1
8	GO:0000398	mRNA splicing, via spliceosome	Biological Process	1	Q6AXT8
8	GO:1901407	regulation of phosphorylation of RNA polymerase II C-terminal domain	Biological Process	1	A1L1L5
9	GO:0070588	calcium ion transmembrane transport	Biological Process	1	P17209
9	GO:0035725	sodium ion transmembrane transport	Biological Process	1	O08562
9	GO:0000377	RNA splicing, via transesterification reactions with bulged adenosine as nucleophile	Biological Process	1	Q6AXT8
9	GO:2001163	regulation of phosphorylation of RNA polymerase II C-terminal domain serine 2 residues	Biological Process	1	A1L1L5
9	GO:0071619	phosphorylation of RNA polymerase II C-terminal domain serine 2 residues	Biological Process	1	A1L1L5
9	GO:2001165	positive regulation of phosphorylation of RNA polymerase II C-terminal domain serine 2 residues	Biological Process	1	A1L1L5
9	GO:0006816	calcium ion transport	Biological Process	1	P17209

## Sheet: MF
Level	GO_ID	Term	Type	Seqs_Num	Sequences
1	GO:0003674	molecular_function	Molecular Function	36	Q9ESM0, M0R6Y8, P17209, P15205, A0A096MK16, A0A0G2JWX4, D3ZC82, A0A0G2K7Z3, D3ZWP8, P14480, O88752, A0A0G2KAQ8, A1L1L5, F1LW77, P02680, Q9EQP5, A8IRI3, P24090, A0A0G2K4U7, A0A0G2JW88, A0A0G2K1W9, A0A140UHW6, D3ZIC4, P58405, D4A8N1, Q3KR51, Q6AXT8, O55145, Q6IFW6, F1LWM1, D3ZA53, Q95571, Q5UAJ6, F1M1E4, O08562, D3ZBP4
2	GO:0009055	electron carrier activity	Molecular Function	1	Q5UAJ6
2	GO:0016209	antioxidant activity	Molecular Function	1	O88752
2	GO:0003824	catalytic activity	Molecular Function	14	Q9ESM0, M0R6Y8, P17209, A0A0G2K1W9, A0A140UHW6, D4A8N1, A0A0G2K7Z3, F1LWM1, Q5UAJ6, F1M1E4, D3ZBP4, O88752, A1L1L5, F1LW77
2	GO:0005198	structural molecule activity	Molecular Function	6	Q6IFW6, P02680, Q9EQP5, P14480, P17209, A0A0G2JWX4
2	GO:0098772	molecular function regulator	Molecular Function	2	P24090, D3ZIC4
2	GO:0001071	nucleic acid binding transcription factor activity	Molecular Function	2	A8IRI3, P58405
2	GO:0004871	signal transducer activity	Molecular Function	1	A8IRI3
2	GO:0005488	binding	Molecular Function	34	M0R6Y8, P17209, P15205, A0A096MK16, A0A0G2JWX4, D3ZC82, A0A0G2K7Z3, D3ZWP8, P14480, O88752, A0A0G2KAQ8, A1L1L5, F1LW77, P02680, Q9EQP5, A8IRI3, A0A0G2K4U7, A0A0G2JW88, A0A0G2K1W9, A0A140UHW6, D3ZIC4, P58405, D4A8N1, Q3KR51, Q6AXT8, O55145, Q6IFW6, F1LWM1, Q95571, D3ZA53, Q5UAJ6, O08562, F1M1E4, D3ZBP4
2	GO:0060089	molecular transducer activity	Molecular Function	1	A8IRI3
2	GO:0005215	transporter activity	Molecular Function	2	Q5UAJ6, O08562
2	GO:0000988	transcription factor activity, protein binding	Molecular Function	1	A8IRI3
3	GO:0016740	transferase activity	Molecular Function	5	Q9ESM0, M0R6Y8, A0A140UHW6, A1L1L5, D4A8N1
3	GO:0048037	cofactor binding	Molecular Function	2	D3ZBP4, A0A0G2K1W9
3	GO:0000989	transcription factor activity, transcription factor binding	Molecular Function	1	A8IRI3
3	GO:0097367	carbohydrate derivative binding	Molecular Function	1	F1LW77
3	GO:1901363	heterocyclic compound binding	Molecular Function	9	Q6AXT8, D3ZC82, F1LWM1, A8IRI3, D3ZBP4, O88752, A0A0G2K1W9, A0A140UHW6, F1LW77
3	GO:0004601	peroxidase activity	Molecular Function	1	O88752
3	GO:0022857	transmembrane transporter activity	Molecular Function	2	Q5UAJ6, O08562
3	GO:0044877	macromolecular complex binding	Molecular Function	2	P17209, P58405
3	GO:0038023	signaling receptor activity	Molecular Function	1	A8IRI3
3	GO:0004879	RNA polymerase II transcription factor activity, ligand-activated sequence-specific DNA binding	Molecular Function	1	A8IRI3
3	GO:0036094	small molecule binding	Molecular Function	3	D3ZBP4, A0A0G2K1W9, F1LW77
3	GO:0097159	organic cyclic compound binding	Molecular Function	9	Q6AXT8, D3ZC82, F1LWM1, A8IRI3, D3ZBP4, O88752, A0A0G2K1W9, A0A140UHW6, F1LW77
3	GO:0042562	hormone binding	Molecular Function	1	A8IRI3
3	GO:0008307	structural constituent of muscle	Molecular Function	1	P17209
3	GO:0060090	binding, bridging	Molecular Function	2	P02680, P14480
3	GO:0003700	transcription factor activity, sequence-specific DNA binding	Molecular Function	2	A8IRI3, P58405
3	GO:0008289	lipid binding	Molecular Function	2	A8IRI3, A0A096MK16
3	GO:0005201	extracellular matrix structural constituent	Molecular Function	1	Q9EQP5
3	GO:0016491	oxidoreductase activity	Molecular Function	4	Q5UAJ6, D3ZBP4, O88752, A0A0G2K1W9
3	GO:0004129	cytochrome-c oxidase activity	Molecular Function	1	Q5UAJ6
3	GO:0016787	hydrolase activity	Molecular Function	4	F1LWM1, A0A0G2K7Z3, F1M1E4, F1LW77
3	GO:0019825	oxygen binding	Molecular Function	1	O88752
3	GO:0030234	enzyme regulator activity	Molecular Function	2	P24090, D3ZIC4
3	GO:0043167	ion binding	Molecular Function	10	Q6AXT8, Q5UAJ6, A8IRI3, D3ZBP4, P17209, O88752, A0A0G2K1W9, A0A096MK16, A0A140UHW6, F1LW77
3	GO:0004872	receptor activity	Molecular Function	1	A8IRI3
3	GO:0022892	substrate-specific transporter activity	Molecular Function	2	Q5UAJ6, O08562
3	GO:0005515	protein binding	Molecular Function	32	M0R6Y8, P17209, P15205, A0A0G2JWX4, D3ZC82, A0A0G2K7Z3, D3ZWP8, P14480, O88752, A0A0G2KAQ8, A1L1L5, F1LW77, P02680, Q9EQP5, A8IRI3, A0A0G2K4U7, A0A0G2JW88, A0A0G2K1W9, D3ZIC4, A0A140UHW6, P58405, D4A8N1, Q3KR51, Q6AXT8, O55145, Q6IFW6, F1LWM1, Q95571, O08562, F1M1E4, Q5UAJ6, D3ZBP4
4	GO:0016675	oxidoreductase activity, acting on a heme group of donors	Molecular Function	1	Q5UAJ6
4	GO:1901265	nucleoside phosphate binding	Molecular Function	3	D3ZBP4, A0A0G2K1W9, F1LW77
4	GO:0005496	steroid binding	Molecular Function	1	A8IRI3
4	GO:0005102	receptor binding	Molecular Function	5	O55145, P02680, A0A0G2K7Z3, P14480, A8IRI3
4	GO:0001076	transcription factor activity, RNA polymerase II transcription factor binding	Molecular Function	1	A8IRI3
4	GO:0043168	anion binding	Molecular Function	4	D3ZBP4, A0A0G2K1W9, A0A096MK16, F1LW77
4	GO:0030674	protein binding, bridging	Molecular Function	2	P02680, P14480
4	GO:0008092	cytoskeletal protein binding	Molecular Function	4	D3ZBP4, P17209, A0A0G2JW88, P15205
4	GO:0050839	cell adhesion molecule binding	Molecular Function	2	P02680, P14480
4	GO:0022803	passive transmembrane transporter activity	Molecular Function	1	O08562
4	GO:0008134	transcription factor binding	Molecular Function	1	A8IRI3
4	GO:0004857	enzyme inhibitor activity	Molecular Function	1	P24090
4	GO:0016614	oxidoreductase activity, acting on CH-OH group of donors	Molecular Function	1	A0A0G2K1W9
4	GO:0032403	protein complex binding	Molecular Function	2	P17209, P58405
4	GO:0022891	substrate-specific transmembrane transporter activity	Molecular Function	2	Q5UAJ6, O08562
4	GO:0030492	hemoglobin binding	Molecular Function	1	O88752
4	GO:0000981	RNA polymerase II transcription factor activity, sequence-specific DNA binding	Molecular Function	1	A8IRI3
4	GO:0015002	heme-copper terminal oxidase activity	Molecular Function	1	Q5UAJ6
4	GO:0001882	nucleoside binding	Molecular Function	1	F1LW77
4	GO:0050662	coenzyme binding	Molecular Function	2	D3ZBP4, A0A0G2K1W9
4	GO:0046906	tetrapyrrole binding	Molecular Function	1	O88752
4	GO:0005543	phospholipid binding	Molecular Function	1	A0A096MK16
4	GO:0016705	oxidoreductase activity, acting on paired donors, with incorporation or reduction of molecular oxygen	Molecular Function	1	D3ZBP4
4	GO:0038049	transcription factor activity, ligand-activated RNA polymerase II transcription factor binding	Molecular Function	1	A8IRI3
4	GO:0019904	protein domain specific binding	Molecular Function	2	D3ZBP4, P58405
4	GO:0004497	monooxygenase activity	Molecular Function	1	D3ZBP4
4	GO:0019899	enzyme binding	Molecular Function	3	O08562, A1L1L5, P58405
4	GO:0016817	hydrolase activity, acting on acid anhydrides	Molecular Function	1	F1LW77
4	GO:0016741	transferase activity, transferring one-carbon groups	Molecular Function	1	A0A140UHW6
4	GO:0061134	peptidase regulator activity	Molecular Function	1	P24090
4	GO:0031720	haptoglobin binding	Molecular Function	1	O88752
4	GO:0016684	oxidoreductase activity, acting on peroxide as acceptor	Molecular Function	1	O88752
4	GO:0016788	hydrolase activity, acting on ester bonds	Molecular Function	3	F1LWM1, A0A0G2K7Z3, F1M1E4
4	GO:0003707	steroid hormone receptor activity	Molecular Function	1	A8IRI3
4	GO:0000166	nucleotide binding	Molecular Function	3	D3ZBP4, A0A0G2K1W9, F1LW77
4	GO:0003676	nucleic acid binding	Molecular Function	5	D3ZC82, Q6AXT8, F1LWM1, A8IRI3, A0A140UHW6
4	GO:1990239	steroid hormone binding	Molecular Function	1	A8IRI3
4	GO:0016757	transferase activity, transferring glycosyl groups	Molecular Function	1	D4A8N1
4	GO:0032553	ribonucleotide binding	Molecular Function	1	F1LW77
4	GO:0030276	clathrin binding	Molecular Function	1	Q3KR51
4	GO:0051087	chaperone binding	Molecular Function	1	P14480
4	GO:0016772	transferase activity, transferring phosphorus-containing groups	Molecular Function	3	Q9ESM0, M0R6Y8, A1L1L5
4	GO:0043169	cation binding	Molecular Function	7	Q6AXT8, Q5UAJ6, A8IRI3, D3ZBP4, P17209, O88752, A0A140UHW6
4	GO:0098531	transcription factor activity, direct ligand regulated sequence-specific DNA binding	Molecular Function	1	A8IRI3
5	GO:0015075	ion transmembrane transporter activity	Molecular Function	2	Q5UAJ6, O08562
5	GO:0005125	cytokine activity	Molecular Function	1	O55145
5	GO:0038051	glucocorticoid-activated RNA polymerase II transcription factor binding transcription factor activity	Molecular Function	1	A8IRI3
5	GO:0004883	glucocorticoid receptor activity	Molecular Function	1	A8IRI3
5	GO:0000982	transcription factor activity, RNA polymerase II core promoter proximal region sequence-specific binding	Molecular Function	1	A8IRI3
5	GO:0016790	thiolester hydrolase activity	Molecular Function	2	A0A0G2K7Z3, F1M1E4
5	GO:0061135	endopeptidase regulator activity	Molecular Function	1	P24090
5	GO:0042578	phosphoric ester hydrolase activity	Molecular Function	1	F1LWM1
5	GO:0001067	regulatory region nucleic acid binding	Molecular Function	1	A8IRI3
5	GO:0003723	RNA binding	Molecular Function	2	D3ZC82, A0A140UHW6
5	GO:0015631	tubulin binding	Molecular Function	2	A0A0G2JW88, P15205
5	GO:0035091	phosphatidylinositol binding	Molecular Function	1	A0A096MK16
5	GO:0022838	substrate-specific channel activity	Molecular Function	1	O08562
5	GO:0070016	armadillo repeat domain binding	Molecular Function	1	P58405
5	GO:0017076	purine nucleotide binding	Molecular Function	1	F1LW77
5	GO:0001883	purine nucleoside binding	Molecular Function	1	F1LW77
5	GO:0016773	phosphotransferase activity, alcohol group as acceptor	Molecular Function	2	Q9ESM0, A1L1L5
5	GO:0001664	G-protein coupled receptor binding	Molecular Function	1	O55145
5	GO:0046872	metal ion binding	Molecular Function	7	Q6AXT8, Q5UAJ6, A8IRI3, D3ZBP4, P17209, O88752, A0A140UHW6
5	GO:0051015	actin filament binding	Molecular Function	1	P17209
5	GO:0030414	peptidase inhibitor activity	Molecular Function	1	P24090
5	GO:0016758	transferase activity, transferring hexosyl groups	Molecular Function	1	D4A8N1
5	GO:0032051	clathrin light chain binding	Molecular Function	1	Q3KR51
5	GO:0019902	phosphatase binding	Molecular Function	1	P58405
5	GO:0015267	channel activity	Molecular Function	1	O08562
5	GO:0016709	oxidoreductase activity, acting on paired donors, with incorporation or reduction of molecular oxygen, NAD(P)H as one donor, and incorporation of one atom of oxygen	Molecular Function	1	D3ZBP4
5	GO:0017124	SH3 domain binding	Molecular Function	1	D3ZBP4
5	GO:0032549	ribonucleoside binding	Molecular Function	1	F1LW77
5	GO:0019900	kinase binding	Molecular Function	1	A1L1L5
5	GO:0001228	transcriptional activator activity, RNA polymerase II transcription regulatory region sequence-specific binding	Molecular Function	1	A8IRI3
5	GO:0016301	kinase activity	Molecular Function	3	Q9ESM0, M0R6Y8, A1L1L5
5	GO:0003779	actin binding	Molecular Function	2	D3ZBP4, P17209
5	GO:0035639	purine ribonucleoside triphosphate binding	Molecular Function	1	F1LW77
5	GO:0016818	hydrolase activity, acting on acid anhydrides, in phosphorus-containing anhydrides	Molecular Function	1	F1LW77
5	GO:0008168	methyltransferase activity	Molecular Function	1	A0A140UHW6
5	GO:0020037	heme binding	Molecular Function	1	O88752
5	GO:0050660	flavin adenine dinucleotide binding	Molecular Function	2	D3ZBP4, A0A0G2K1W9
5	GO:0032555	purine ribonucleotide binding	Molecular Function	1	F1LW77
5	GO:0016774	phosphotransferase activity, carboxyl group as acceptor	Molecular Function	1	M0R6Y8
5	GO:0003677	DNA binding	Molecular Function	2	F1LWM1, A8IRI3
5	GO:0016676	oxidoreductase activity, acting on a heme group of donors, oxygen as acceptor	Molecular Function	1	Q5UAJ6
5	GO:0005126	cytokine receptor binding	Molecular Function	1	O55145
5	GO:0016776	phosphotransferase activity, phosphate group as acceptor	Molecular Function	1	Q9ESM0
6	GO:0008009	chemokine activity	Molecular Function	1	O55145
6	GO:0019903	protein phosphatase binding	Molecular Function	1	P58405
6	GO:1901981	phosphatidylinositol phosphate binding	Molecular Function	1	A0A096MK16
6	GO:0016289	CoA hydrolase activity	Molecular Function	1	A0A0G2K7Z3
6	GO:0008017	microtubule binding	Molecular Function	1	P15205
6	GO:0051766	inositol trisphosphate kinase activity	Molecular Function	1	Q9ESM0
6	GO:0016791	phosphatase activity	Molecular Function	1	F1LWM1
6	GO:0008757	S-adenosylmethionine-dependent methyltransferase activity	Molecular Function	1	A0A140UHW6
6	GO:0052839	inositol diphosphate tetrakisphosphate kinase activity	Molecular Function	1	Q9ESM0
6	GO:0071949	FAD binding	Molecular Function	1	D3ZBP4
6	GO:0004416	hydroxyacylglutathione hydrolase activity	Molecular Function	1	F1M1E4
6	GO:0052836	inositol 5-diphosphate pentakisphosphate 5-kinase activity	Molecular Function	1	Q9ESM0
6	GO:0008173	RNA methyltransferase activity	Molecular Function	1	A0A140UHW6
6	GO:0042379	chemokine receptor binding	Molecular Function	1	O55145
6	GO:0004618	phosphoglycerate kinase activity	Molecular Function	1	M0R6Y8
6	GO:0032561	guanyl ribonucleotide binding	Molecular Function	1	F1LW77
6	GO:0043565	sequence-specific DNA binding	Molecular Function	1	A8IRI3
6	GO:0003690	double-stranded DNA binding	Molecular Function	1	A8IRI3
6	GO:0016462	pyrophosphatase activity	Molecular Function	1	F1LW77
6	GO:0046914	transition metal ion binding	Molecular Function	5	Q6AXT8, Q5UAJ6, A8IRI3, D3ZBP4, O88752
6	GO:0000030	mannosyltransferase activity	Molecular Function	1	D4A8N1
6	GO:0004672	protein kinase activity	Molecular Function	1	A1L1L5
6	GO:0001077	transcriptional activator activity, RNA polymerase II core promoter proximal region sequence-specific binding	Molecular Function	1	A8IRI3
6	GO:0000827	inositol-1,3,4,5,6-pentakisphosphate kinase activity	Molecular Function	1	Q9ESM0
6	GO:0004866	endopeptidase inhibitor activity	Molecular Function	1	P24090
6	GO:0005216	ion channel activity	Molecular Function	1	O08562
6	GO:0019901	protein kinase binding	Molecular Function	1	A1L1L5
6	GO:0022836	gated channel activity	Molecular Function	1	O08562
6	GO:0003785	actin monomer binding	Molecular Function	1	P17209
6	GO:0008324	cation transmembrane transporter activity	Molecular Function	2	Q5UAJ6, O08562
6	GO:0000829	inositol heptakisphosphate kinase activity	Molecular Function	1	Q9ESM0
6	GO:0032550	purine ribonucleoside binding	Molecular Function	1	F1LW77
6	GO:0008170	N-methyltransferase activity	Molecular Function	1	A0A140UHW6
6	GO:0019001	guanyl nucleotide binding	Molecular Function	1	F1LW77
6	GO:0005509	calcium ion binding	Molecular Function	1	P17209
6	GO:0005525	GTP binding	Molecular Function	1	F1LW77
6	GO:0000975	regulatory region DNA binding	Molecular Function	1	A8IRI3
6	GO:0000828	inositol hexakisphosphate kinase activity	Molecular Function	1	Q9ESM0
7	GO:0016423	tRNA (guanine) methyltransferase activity	Molecular Function	1	A0A140UHW6
7	GO:0005507	copper ion binding	Molecular Function	1	Q5UAJ6
7	GO:0004809	tRNA (guanine-N2-)-methyltransferase activity	Molecular Function	1	A0A140UHW6
7	GO:0008175	tRNA methyltransferase activity	Molecular Function	1	A0A140UHW6
7	GO:1990837	sequence-specific double-stranded DNA binding	Molecular Function	1	A8IRI3
7	GO:0004721	phosphoprotein phosphatase activity	Molecular Function	1	F1LWM1
7	GO:0005244	voltage-gated ion channel activity	Molecular Function	1	O08562
7	GO:0008270	zinc ion binding	Molecular Function	3	Q6AXT8, A8IRI3, D3ZBP4
7	GO:0004674	protein serine/threonine kinase activity	Molecular Function	1	A1L1L5
7	GO:0017111	nucleoside-triphosphatase activity	Molecular Function	1	F1LW77
7	GO:0047617	acyl-CoA hydrolase activity	Molecular Function	1	A0A0G2K7Z3
7	GO:0005547	phosphatidylinositol-3,4,5-trisphosphate binding	Molecular Function	1	A0A096MK16
7	GO:0097472	cyclin-dependent protein kinase activity	Molecular Function	1	A1L1L5
7	GO:0005261	cation channel activity	Molecular Function	1	O08562
7	GO:0004169	dolichyl-phosphate-mannose-protein mannosyltransferase activity	Molecular Function	1	D4A8N1
7	GO:0008440	inositol-1,4,5-trisphosphate 3-kinase activity	Molecular Function	1	Q9ESM0
7	GO:0022890	inorganic cation transmembrane transporter activity	Molecular Function	2	Q5UAJ6, O08562
7	GO:0005506	iron ion binding	Molecular Function	1	O88752
7	GO:0044212	transcription regulatory region DNA binding	Molecular Function	1	A8IRI3
7	GO:0004869	cysteine-type endopeptidase inhibitor activity	Molecular Function	1	P24090
7	GO:0051721	protein phosphatase 2A binding	Molecular Function	1	P58405
7	GO:0004582	dolichyl-phosphate beta-D-mannosyltransferase activity	Molecular Function	1	D4A8N1
7	GO:0022832	voltage-gated channel activity	Molecular Function	1	O08562
8	GO:0001159	core promoter proximal region DNA binding	Molecular Function	1	A8IRI3
8	GO:0046873	metal ion transmembrane transporter activity	Molecular Function	1	O08562
8	GO:0004725	protein tyrosine phosphatase activity	Molecular Function	1	F1LWM1
8	GO:0000976	transcription regulatory region sequence-specific DNA binding	Molecular Function	1	A8IRI3
8	GO:0015077	monovalent inorganic cation transmembrane transporter activity	Molecular Function	2	Q5UAJ6, O08562
8	GO:1905030	voltage-gated ion channel activity involved in regulation of postsynaptic membrane potential	Molecular Function	1	O08562
8	GO:0004693	cyclin-dependent protein serine/threonine kinase activity	Molecular Function	1	A1L1L5
8	GO:0005272	sodium channel activity	Molecular Function	1	O08562
8	GO:0008353	RNA polymerase II carboxy-terminal domain kinase activity	Molecular Function	1	A1L1L5
8	GO:0003924	GTPase activity	Molecular Function	1	F1LW77
8	GO:0001012	RNA polymerase II regulatory region DNA binding	Molecular Function	1	A8IRI3
8	GO:0008138	protein tyrosine/serine/threonine phosphatase activity	Molecular Function	1	F1LWM1
9	GO:0005248	voltage-gated sodium channel activity	Molecular Function	1	O08562
9	GO:0015078	hydrogen ion transmembrane transporter activity	Molecular Function	1	Q5UAJ6
9	GO:0000987	core promoter proximal region sequence-specific DNA binding	Molecular Function	1	A8IRI3
9	GO:0015081	sodium ion transmembrane transporter activity	Molecular Function	1	O08562
9	GO:0000977	RNA polymerase II regulatory region sequence-specific DNA binding	Molecular Function	1	A8IRI3
10	GO:0000978	RNA polymerase II core promoter proximal region sequence-specific DNA binding	Molecular Function	1	A8IRI3
10	GO:0086006	voltage-gated sodium channel activity involved in cardiac muscle cell action potential	Molecular Function	1	O08562

## Sheet: CC
Level	GO_ID	Term	Type	Seqs_Num	Sequences
1	GO:0005575	cellular_component	Cellular Component	42	Q9ESM0, D4A1U8, M0R6Y8, P17209, P15205, A0A096MK16, A0A0G2JWX4, F1LYI7, D3ZC82, A0A0G2K7Z3, P14480, A0A0G2KAQ8, O88752, A1L1L5, F1LW77, D4A4T6, P02680, Q9EQP5, A8IRI3, A0A0G2K4U7, B1H223, P24090, A0A0G2JW88, A0A0G2K1W9, D3ZIC4, A0A140UHW6, P58405, D4A8N1, Q3KR51, Q6AXT8, O55145, Q6IFW6, F1LWM1, Q95571, D3ZA53, O08562, Q5UAJ6, F1M1E4, D3ZBP4, M0RA79, D4AAJ2, Q5FVN2
2	GO:0044464	cell part	Cellular Component	38	Q9ESM0, D4A1U8, M0R6Y8, P17209, P15205, A0A096MK16, A0A0G2JWX4, D3ZC82, A0A0G2K7Z3, P14480, O88752, A0A0G2KAQ8, A1L1L5, F1LW77, D4A4T6, P02680, Q9EQP5, A8IRI3, A0A0G2K4U7, B1H223, A0A0G2JW88, A0A0G2K1W9, D3ZIC4, A0A140UHW6, P58405, D4A8N1, Q3KR51, Q6AXT8, O55145, Q6IFW6, F1LWM1, Q95571, D3ZA53, O08562, Q5UAJ6, F1M1E4, D3ZBP4, D4AAJ2
2	GO:0044425	membrane part	Cellular Component	10	O55145, P02680, Q95571, P14480, O08562, Q5UAJ6, M0R6Y8, Q5FVN2, D4A8N1, Q3KR51
2	GO:0045202	synapse	Cellular Component	1	D4AAJ2
2	GO:0005623	cell	Cellular Component	38	Q9ESM0, D4A1U8, M0R6Y8, P17209, P15205, A0A096MK16, A0A0G2JWX4, D3ZC82, A0A0G2K7Z3, P14480, O88752, A0A0G2KAQ8, A1L1L5, F1LW77, D4A4T6, P02680, Q9EQP5, A8IRI3, A0A0G2K4U7, B1H223, A0A0G2JW88, A0A0G2K1W9, D3ZIC4, A0A140UHW6, P58405, D4A8N1, Q3KR51, Q6AXT8, O55145, Q6IFW6, F1LWM1, Q95571, D3ZA53, O08562, Q5UAJ6, F1M1E4, D3ZBP4, D4AAJ2
2	GO:0016020	membrane	Cellular Component	23	P02680, M0R6Y8, P17209, A0A0G2JW88, P15205, D3ZIC4, D4A8N1, P58405, Q3KR51, A0A0G2JWX4, D3ZC82, O55145, Q6IFW6, Q95571, P14480, O08562, Q5UAJ6, F1M1E4, D3ZBP4, A0A0G2KAQ8, Q5FVN2, D4AAJ2, F1LW77
2	GO:0005576	extracellular region	Cellular Component	15	P02680, Q9EQP5, P24090, M0R6Y8, P17209, A0A0G2JWX4, F1LYI7, O55145, Q6IFW6, A0A0G2K7Z3, P14480, Q5UAJ6, O88752, M0RA79, F1LW77
2	GO:0044421	extracellular region part	Cellular Component	14	P02680, Q9EQP5, P24090, M0R6Y8, P17209, F1LYI7, A0A0G2JWX4, Q6IFW6, A0A0G2K7Z3, P14480, Q5UAJ6, O88752, M0RA79, F1LW77
2	GO:0099080	supramolecular complex	Cellular Component	6	Q6IFW6, D3ZBP4, P17209, P15205, D3ZIC4, A0A0G2JWX4
2	GO:0043226	organelle	Cellular Component	37	Q9ESM0, D4A1U8, M0R6Y8, P17209, P15205, A0A096MK16, A0A0G2JWX4, F1LYI7, D3ZC82, A0A0G2K7Z3, P14480, O88752, A0A0G2KAQ8, A1L1L5, F1LW77, D4A4T6, P02680, Q9EQP5, A8IRI3, B1H223, A0A0G2K4U7, A0A0G2JW88, A0A0G2K1W9, D3ZIC4, A0A140UHW6, D4A8N1, P58405, Q3KR51, Q6AXT8, Q6IFW6, F1LWM1, Q95571, O08562, F1M1E4, Q5UAJ6, D3ZBP4, D4AAJ2
2	GO:0032991	macromolecular complex	Cellular Component	15	P02680, A8IRI3, P17209, A0A0G2JW88, P15205, P58405, D4A8N1, Q6AXT8, D3ZC82, P14480, O08562, Q5UAJ6, A0A0G2KAQ8, O88752, A1L1L5
2	GO:0030054	cell junction	Cellular Component	1	D3ZIC4
2	GO:0031974	membrane-enclosed lumen	Cellular Component	8	Q6AXT8, Q9EQP5, Q9ESM0, A8IRI3, D4AAJ2, P58405, A1L1L5, F1LW77
2	GO:0044422	organelle part	Cellular Component	21	D4A4T6, Q9EQP5, Q9ESM0, D4A1U8, A8IRI3, A0A0G2K4U7, P17209, A0A0G2JW88, P15205, D3ZIC4, D4A8N1, P58405, A0A0G2JWX4, Q6AXT8, Q6IFW6, Q95571, D3ZBP4, A0A0G2KAQ8, D4AAJ2, A1L1L5, F1LW77
3	GO:0097458	neuron part	Cellular Component	4	O08562, A0A0G2JW88, D4AAJ2, P58405
3	GO:0008287	protein serine/threonine phosphatase complex	Cellular Component	1	P58405
3	GO:0005622	intracellular	Cellular Component	37	Q9ESM0, D4A1U8, M0R6Y8, P17209, P15205, A0A096MK16, A0A0G2JWX4, D3ZC82, A0A0G2K7Z3, P14480, O88752, A0A0G2KAQ8, A1L1L5, F1LW77, D4A4T6, P02680, Q9EQP5, A8IRI3, B1H223, A0A0G2K4U7, A0A0G2JW88, A0A0G2K1W9, D3ZIC4, A0A140UHW6, D4A8N1, P58405, Q3KR51, Q6AXT8, Q6IFW6, F1LWM1, D3ZA53, Q95571, F1M1E4, Q5UAJ6, O08562, D3ZBP4, D4AAJ2
3	GO:1902495	transmembrane transporter complex	Cellular Component	1	O08562
3	GO:0044446	intracellular organelle part	Cellular Component	21	D4A4T6, Q9EQP5, Q9ESM0, D4A1U8, A8IRI3, A0A0G2K4U7, P17209, A0A0G2JW88, P15205, D3ZIC4, D4A8N1, P58405, A0A0G2JWX4, Q6AXT8, Q6IFW6, Q95571, D3ZBP4, A0A0G2KAQ8, D4AAJ2, A1L1L5, F1LW77
3	GO:0043227	membrane-bounded organelle	Cellular Component	36	Q9ESM0, D4A1U8, M0R6Y8, P17209, A0A096MK16, F1LYI7, A0A0G2JWX4, D3ZC82, A0A0G2K7Z3, P14480, O88752, A0A0G2KAQ8, A1L1L5, F1LW77, D4A4T6, P02680, Q9EQP5, A8IRI3, B1H223, A0A0G2K4U7, A0A0G2JW88, A0A0G2K1W9, D3ZIC4, A0A140UHW6, D4A8N1, P58405, Q3KR51, Q6AXT8, Q6IFW6, F1LWM1, Q95571, F1M1E4, Q5UAJ6, O08562, D3ZBP4, D4AAJ2
3	GO:0044449	contractile fiber part	Cellular Component	2	P17209, D3ZIC4
3	GO:0031300	intrinsic component of organelle membrane	Cellular Component	1	D4A8N1
3	GO:0005886	plasma membrane	Cellular Component	7	P02680, Q95571, O08562, P14480, P15205, D3ZIC4, P58405
3	GO:1990351	transporter complex	Cellular Component	1	O08562
3	GO:0043234	protein complex	Cellular Component	11	P02680, Q5UAJ6, P14480, A8IRI3, P17209, O88752, A0A0G2JW88, A0A0G2KAQ8, P15205, P58405, A1L1L5
3	GO:0043233	organelle lumen	Cellular Component	8	Q6AXT8, Q9EQP5, Q9ESM0, A8IRI3, D4AAJ2, P58405, A1L1L5, F1LW77
3	GO:0031090	organelle membrane	Cellular Component	4	Q95571, A0A0G2KAQ8, D4A8N1, F1LW77
3	GO:0070062	extracellular exosome	Cellular Component	11	Q6IFW6, P02680, A0A0G2K7Z3, Q9EQP5, P14480, Q5UAJ6, M0R6Y8, P17209, O88752, F1LYI7, F1LW77
3	GO:0098552	side of membrane	Cellular Component	2	P02680, P14480
3	GO:0044459	plasma membrane part	Cellular Component	3	P02680, O08562, P14480
3	GO:0031012	extracellular matrix	Cellular Component	1	Q9EQP5
3	GO:0072562	blood microparticle	Cellular Component	3	P02680, P14480, O88752
3	GO:0098796	membrane protein complex	Cellular Component	1	Q5UAJ6
3	GO:0005789	endoplasmic reticulum membrane	Cellular Component	1	D4A8N1
3	GO:0044424	intracellular part	Cellular Component	37	Q9ESM0, D4A1U8, M0R6Y8, P17209, P15205, A0A096MK16, A0A0G2JWX4, D3ZC82, A0A0G2K7Z3, P14480, O88752, A0A0G2KAQ8, A1L1L5, F1LW77, D4A4T6, P02680, Q9EQP5, A8IRI3, B1H223, A0A0G2K4U7, A0A0G2JW88, A0A0G2K1W9, D3ZIC4, A0A140UHW6, D4A8N1, P58405, Q3KR51, Q6AXT8, Q6IFW6, F1LWM1, Q95571, D3ZA53, F1M1E4, Q5UAJ6, O08562, D3ZBP4, D4AAJ2
3	GO:0042995	cell projection	Cellular Component	6	O08562, A0A0G2JW88, D4AAJ2, D3ZIC4, P58405, F1LW77
3	GO:0098805	whole membrane	Cellular Component	2	M0R6Y8, A0A0G2KAQ8
3	GO:0031224	intrinsic component of membrane	Cellular Component	6	O55145, O08562, Q5UAJ6, Q5FVN2, D4A8N1, Q3KR51
3	GO:1903561	extracellular vesicle	Cellular Component	11	Q6IFW6, P02680, A0A0G2K7Z3, Q9EQP5, P14480, Q5UAJ6, M0R6Y8, P17209, O88752, F1LYI7, F1LW77
3	GO:0099081	supramolecular polymer	Cellular Component	6	Q6IFW6, D3ZBP4, P17209, P15205, D3ZIC4, A0A0G2JWX4
3	GO:0044463	cell projection part	Cellular Component	1	A0A0G2JW88
3	GO:1902494	catalytic complex	Cellular Component	4	Q6AXT8, D4A8N1, P58405, A1L1L5
3	GO:0043228	non-membrane-bounded organelle	Cellular Component	14	Q9ESM0, A8IRI3, A0A0G2K4U7, P17209, A0A0G2JW88, P15205, D3ZIC4, P58405, A0A0G2JWX4, D3ZC82, Q6IFW6, D3ZBP4, D4AAJ2, F1LW77
3	GO:0005577	fibrinogen complex	Cellular Component	2	P02680, P14480
3	GO:0098862	cluster of actin-based cell projections	Cellular Component	1	P17209
3	GO:0098589	membrane region	Cellular Component	1	M0R6Y8
3	GO:0000136	alpha-1,6-mannosyltransferase complex	Cellular Component	1	D4A8N1
3	GO:0005615	extracellular space	Cellular Component	6	Q6IFW6, P02680, P14480, P24090, O88752, M0RA79
3	GO:0070469	respiratory chain	Cellular Component	1	Q5UAJ6
3	GO:0012505	endomembrane system	Cellular Component	11	D4A4T6, P02680, Q9EQP5, Q95571, P14480, B1H223, D3ZBP4, D4A8N1, P58405, F1LW77, Q3KR51
3	GO:0043230	extracellular organelle	Cellular Component	11	Q6IFW6, P02680, A0A0G2K7Z3, Q9EQP5, P14480, Q5UAJ6, M0R6Y8, P17209, O88752, F1LYI7, F1LW77
3	GO:0043229	intracellular organelle	Cellular Component	35	Q9ESM0, D4A1U8, M0R6Y8, P17209, P15205, A0A096MK16, A0A0G2JWX4, D3ZC82, A0A0G2K7Z3, P14480, A0A0G2KAQ8, A1L1L5, F1LW77, D4A4T6, P02680, Q9EQP5, A8IRI3, B1H223, A0A0G2K4U7, A0A0G2JW88, A0A0G2K1W9, D3ZIC4, A0A140UHW6, D4A8N1, P58405, Q3KR51, Q6AXT8, Q6IFW6, F1LWM1, Q95571, F1M1E4, Q5UAJ6, O08562, D3ZBP4, D4AAJ2
3	GO:1990904	ribonucleoprotein complex	Cellular Component	2	Q6AXT8, D3ZC82
3	GO:0042175	nuclear outer membrane-endoplasmic reticulum membrane network	Cellular Component	1	D4A8N1
3	GO:0071944	cell periphery	Cellular Component	9	P02680, Q95571, O08562, P14480, D3ZBP4, P15205, D4AAJ2, D3ZIC4, P58405
3	GO:0009986	cell surface	Cellular Component	2	P02680, P14480
4	GO:0097708	intracellular vesicle	Cellular Component	5	P02680, P14480, D3ZBP4, B1H223, F1LW77
4	GO:1903293	phosphatase complex	Cellular Component	1	P58405
4	GO:0045298	tubulin complex	Cellular Component	2	A0A0G2JW88, P15205
4	GO:0005737	cytoplasm	Cellular Component	32	Q9ESM0, M0R6Y8, P17209, P15205, A0A096MK16, A0A0G2JWX4, D3ZC82, A0A0G2K7Z3, P14480, O88752, A0A0G2KAQ8, F1LW77, D4A4T6, P02680, Q9EQP5, A8IRI3, B1H223, A0A0G2K4U7, A0A0G2JW88, A0A0G2K1W9, D3ZIC4, D4A8N1, P58405, Q3KR51, Q6IFW6, F1LWM1, Q95571, F1M1E4, Q5UAJ6, O08562, D3ZBP4, D4AAJ2
4	GO:0098803	respiratory chain complex	Cellular Component	1	Q5UAJ6
4	GO:0044431	Golgi apparatus part	Cellular Component	3	Q9EQP5, D4A8N1, F1LW77
4	GO:0005667	transcription factor complex	Cellular Component	2	A8IRI3, P58405
4	GO:0044432	endoplasmic reticulum part	Cellular Component	2	D4A4T6, D4A8N1
4	GO:0005578	proteinaceous extracellular matrix	Cellular Component	1	Q9EQP5
4	GO:0030529	intracellular ribonucleoprotein complex	Cellular Component	2	Q6AXT8, D3ZC82
4	GO:0042383	sarcolemma	Cellular Component	1	O08562
4	GO:0005794	Golgi apparatus	Cellular Component	5	Q9EQP5, Q95571, D4A8N1, P58405, F1LW77
4	GO:0099512	supramolecular fiber	Cellular Component	6	Q6IFW6, D3ZBP4, P17209, P15205, D3ZIC4, A0A0G2JWX4
4	GO:0044428	nuclear part	Cellular Component	6	Q6AXT8, Q9ESM0, A8IRI3, D4AAJ2, P58405, A1L1L5
4	GO:0009897	external side of plasma membrane	Cellular Component	2	P02680, P14480
4	GO:0005833	hemoglobin complex	Cellular Component	1	O88752
4	GO:0031982	vesicle	Cellular Component	14	P02680, Q9EQP5, B1H223, M0R6Y8, P17209, F1LYI7, Q6IFW6, A0A0G2K7Z3, Q95571, P14480, Q5UAJ6, D3ZBP4, O88752, F1LW77
4	GO:0043231	intracellular membrane-bounded organelle	Cellular Component	26	Q9ESM0, M0R6Y8, A0A096MK16, A0A0G2JWX4, D3ZC82, A0A0G2K7Z3, A0A0G2KAQ8, A1L1L5, F1LW77, D4A4T6, Q9EQP5, A8IRI3, B1H223, A0A0G2K4U7, A0A0G2K1W9, D3ZIC4, A0A140UHW6, D4A8N1, P58405, Q6AXT8, Q6IFW6, F1LWM1, Q95571, F1M1E4, Q5UAJ6, D4AAJ2
4	GO:0001518	voltage-gated sodium channel complex	Cellular Component	1	O08562
4	GO:0044430	cytoskeletal part	Cellular Component	8	Q6IFW6, A0A0G2K4U7, D3ZBP4, P17209, A0A0G2JW88, P15205, P58405, A0A0G2JWX4
4	GO:0031838	haptoglobin-hemoglobin complex	Cellular Component	1	O88752
4	GO:0071013	catalytic step 2 spliceosome	Cellular Component	1	Q6AXT8
4	GO:0031674	I band	Cellular Component	1	P17209
4	GO:0045277	respiratory chain complex IV	Cellular Component	1	Q5UAJ6
4	GO:0098857	membrane microdomain	Cellular Component	1	M0R6Y8
4	GO:0034702	ion channel complex	Cellular Component	1	O08562
4	GO:0000159	protein phosphatase type 2A complex	Cellular Component	1	P58405
4	GO:0044438	microbody part	Cellular Component	1	A0A0G2KAQ8
4	GO:0016459	myosin complex	Cellular Component	1	P17209
4	GO:0044437	vacuolar part	Cellular Component	1	Q9EQP5
4	GO:1990234	transferase complex	Cellular Component	2	D4A8N1, A1L1L5
4	GO:0031672	A band	Cellular Component	1	P17209
4	GO:0030017	sarcomere	Cellular Component	1	P17209
4	GO:0000307	cyclin-dependent protein kinase holoenzyme complex	Cellular Component	1	A1L1L5
4	GO:0030141	secretory granule	Cellular Component	2	P02680, P14480
4	GO:0070013	intracellular organelle lumen	Cellular Component	8	Q6AXT8, Q9EQP5, Q9ESM0, A8IRI3, D4AAJ2, P58405, A1L1L5, F1LW77
4	GO:0016021	integral component of membrane	Cellular Component	6	O55145, O08562, Q5UAJ6, Q5FVN2, D4A8N1, Q3KR51
4	GO:0031501	mannosyltransferase complex	Cellular Component	1	D4A8N1
4	GO:0031903	microbody membrane	Cellular Component	1	A0A0G2KAQ8
4	GO:0031226	intrinsic component of plasma membrane	Cellular Component	1	O08562
4	GO:0005768	endosome	Cellular Component	1	B1H223
4	GO:0043232	intracellular non-membrane-bounded organelle	Cellular Component	14	Q9ESM0, A8IRI3, A0A0G2K4U7, P17209, A0A0G2JW88, P15205, D3ZIC4, P58405, A0A0G2JWX4, D3ZC82, Q6IFW6, D3ZBP4, D4AAJ2, F1LW77
4	GO:0036477	somatodendritic compartment	Cellular Component	2	D4AAJ2, P58405
4	GO:0005783	endoplasmic reticulum	Cellular Component	3	D4A4T6, Q95571, D4A8N1
4	GO:0031301	integral component of organelle membrane	Cellular Component	1	D4A8N1
4	GO:0044444	cytoplasmic part	Cellular Component	25	Q9ESM0, P17209, A0A096MK16, D3ZC82, A0A0G2K7Z3, P14480, O88752, A0A0G2KAQ8, F1LW77, D4A4T6, P02680, Q9EQP5, A8IRI3, B1H223, A0A0G2K4U7, A0A0G2K1W9, D3ZIC4, D4A8N1, P58405, Q3KR51, Q95571, F1M1E4, Q5UAJ6, O08562, D3ZBP4
4	GO:0031228	intrinsic component of Golgi membrane	Cellular Component	1	D4A8N1
4	GO:0070069	cytochrome complex	Cellular Component	1	Q5UAJ6
4	GO:0043005	neuron projection	Cellular Component	3	O08562, D4AAJ2, P58405
4	GO:0005887	integral component of plasma membrane	Cellular Component	1	O08562
4	GO:0031984	organelle subcompartment	Cellular Component	1	D4A8N1
4	GO:0005903	brush border	Cellular Component	1	P17209
4	GO:0098588	bounding membrane of organelle	Cellular Component	4	Q95571, A0A0G2KAQ8, D4A8N1, F1LW77
4	GO:0044429	mitochondrial part	Cellular Component	1	A8IRI3
5	GO:0005773	vacuole	Cellular Component	1	Q9EQP5
5	GO:0045121	membrane raft	Cellular Component	1	M0R6Y8
5	GO:0002944	cyclin K-CDK12 complex	Cellular Component	1	A1L1L5
5	GO:0005844	polysome	Cellular Component	1	D3ZC82
5	GO:0031981	nuclear lumen	Cellular Component	6	Q6AXT8, Q9ESM0, A8IRI3, D4AAJ2, P58405, A1L1L5
5	GO:0005795	Golgi stack	Cellular Component	1	D4A8N1
5	GO:0005654	nucleoplasm	Cellular Component	6	Q6AXT8, Q9ESM0, A8IRI3, D4AAJ2, P58405, A1L1L5
5	GO:0042579	microbody	Cellular Component	1	A0A0G2KAQ8
5	GO:0030424	axon	Cellular Component	1	O08562
5	GO:0061695	transferase complex, transferring phosphorus-containing groups	Cellular Component	1	A1L1L5
5	GO:0005856	cytoskeleton	Cellular Component	9	Q6IFW6, A0A0G2K4U7, D3ZBP4, P17209, A0A0G2JW88, P15205, D3ZIC4, P58405, A0A0G2JWX4
5	GO:0005778	peroxisomal membrane	Cellular Component	1	A0A0G2KAQ8
5	GO:0034703	cation channel complex	Cellular Component	1	O08562
5	GO:0005775	vacuolar lumen	Cellular Component	1	Q9EQP5
5	GO:0030173	integral component of Golgi membrane	Cellular Component	1	D4A8N1
5	GO:0044439	peroxisomal part	Cellular Component	1	A0A0G2KAQ8
5	GO:0044445	cytosolic part	Cellular Component	1	O88752
5	GO:0099513	polymeric cytoskeletal fiber	Cellular Component	3	Q6IFW6, P15205, A0A0G2JWX4
5	GO:0031410	cytoplasmic vesicle	Cellular Component	5	P02680, P14480, B1H223, D3ZBP4, F1LW77
5	GO:0005840	ribosome	Cellular Component	1	D3ZC82
5	GO:0000139	Golgi membrane	Cellular Component	2	D4A8N1, F1LW77
5	GO:0005739	mitochondrion	Cellular Component	4	A0A0G2K7Z3, F1M1E4, Q5UAJ6, A8IRI3
5	GO:0043292	contractile fiber	Cellular Component	2	P17209, D3ZIC4
5	GO:0005829	cytosol	Cellular Component	4	A0A0G2K7Z3, Q9ESM0, P17209, O88752
5	GO:0005681	spliceosomal complex	Cellular Component	1	Q6AXT8
5	GO:0098791	Golgi subcompartment	Cellular Component	1	D4A8N1
5	GO:0005796	Golgi lumen	Cellular Component	2	Q9EQP5, F1LW77
5	GO:0030532	small nuclear ribonucleoprotein complex	Cellular Component	1	Q6AXT8
5	GO:0005730	nucleolus	Cellular Component	1	Q9ESM0
5	GO:0033185	dolichol-phosphate-mannose synthase complex	Cellular Component	1	D4A8N1
5	GO:0031091	platelet alpha granule	Cellular Component	2	P02680, P14480
5	GO:0005634	nucleus	Cellular Component	14	Q9ESM0, A8IRI3, M0R6Y8, B1H223, D3ZIC4, A0A140UHW6, P58405, D4A8N1, Q6AXT8, D3ZC82, Q6IFW6, F1LWM1, D4AAJ2, A1L1L5
5	GO:0002945	cyclin K-CDK13 complex	Cellular Component	1	A1L1L5
6	GO:0000323	lytic vacuole	Cellular Component	1	Q9EQP5
6	GO:0015629	actin cytoskeleton	Cellular Component	2	P17209, D3ZIC4
6	GO:0030016	myofibril	Cellular Component	2	P17209, D3ZIC4
6	GO:0043202	lysosomal lumen	Cellular Component	1	Q9EQP5
6	GO:1902911	protein kinase complex	Cellular Component	1	A1L1L5
6	GO:0034706	sodium channel complex	Cellular Component	1	O08562
6	GO:0045111	intermediate filament cytoskeleton	Cellular Component	2	Q6IFW6, A0A0G2JWX4
6	GO:0015630	microtubule cytoskeleton	Cellular Component	4	A0A0G2K4U7, A0A0G2JW88, P15205, P58405
6	GO:0042788	polysomal ribosome	Cellular Component	1	D3ZC82
6	GO:0005777	peroxisome	Cellular Component	1	A0A0G2KAQ8
6	GO:0005882	intermediate filament	Cellular Component	2	Q6IFW6, A0A0G2JWX4
6	GO:0031985	Golgi cisterna	Cellular Component	1	D4A8N1
6	GO:0099503	secretory vesicle	Cellular Component	2	P02680, P14480
6	GO:0005874	microtubule	Cellular Component	1	P15205
7	GO:0045095	keratin filament	Cellular Component	1	A0A0G2JWX4
7	GO:0000137	Golgi cis cisterna	Cellular Component	1	D4A8N1
7	GO:1902554	serine/threonine protein kinase complex	Cellular Component	1	A1L1L5
7	GO:0005764	lysosome	Cellular Component	1	Q9EQP5
